# Supplementary material for: Copy number variation-associated lncRNAs may contribute to the etiologies of congenital heart disease
Source: Commun Biol. 2023 Feb 17;6:189. doi: 10.1038/s42003-023-04565-z (PMC9938258; doi:10.1038/s42003-023-04565-z)
Supplement: Supplementary file 4 — Supplementary Data 1 [file 42003_2023_4565_MOESM4_ESM.xlsx]

## Sheet: CNV records (non-syndromic CHD)
Records of recurrent non-syndromic CHD associated CNVs.				Note: CNV records were summarized from CHDGKB database.
ID	Location	Type	Detail	Associated CHD
C0004	1q21.1	deletion	chr1: g.144967972_146386972del	isolated CHD: TGA
C0005	1q21.1	deletion	chr1: g.144967972_146292972del	isolated CHD: ASD
C0006	1q21.1	deletion	chr1: g.144967972_146292972del	non-isolated CHD: MV, VSD
C0026	1q21.1	deletion	NA	non-isolated CHD: ASD, PDA
C0002	1q21.1	duplication	chr1: g.144106312_145848312dup	isolated CHD: TOF
C0003	1q21.1	duplication	chr1: g.145658465_145658583dup	isolated CHD: PA
C0007	1q21.1	duplication	chr1: g.144943150_146293150dup	isolated CHD: TOF
C0008	1q21.1	duplication	chr1: g.144943150_146293150dup	isolated CHD: TOF
C0009	1q21.1	duplication	chr1: g.144943150_146293150dup	isolated CHD: TOF
C0010	1q21.1	duplication	chr1: g.144967972_146292972dup	isolated CHD: TOF
C0011	1q21.1	duplication	chr1: g.144967972_146292972dup	isolated CHD: TOF
C0012	1q21.1	duplication	chr1: g.144967972_146288972dup	isolated CHD: TOF
C0013	1q21.1	duplication	chr1: g.144967972_144968852dup	non-isolated CHD: TOF, PA
C0047	1q21.1	duplication	HG18 chr1: g.143590972_147572692dup	isolated CHD: TOF
C0071	1q21.1	duplication	HG18 chr1: g.144643825_146311415dup	isolated CHD: TOF
C0078	1q21.1	duplication	HG18 chr1: g.145700719_145711066dup	isolated CHD: TOF
C0085	1q21.1	duplication	HG18 chr1: g.144643825_146395961dup	isolated CHD: TOF
C0204	1q21.1	duplication	chr1: g.145586403_145799634dup	non-isolated CHD: CTD(TOF, APVS)
C0059	1q21.1	duplication	HG18 chr1: g.144643825_146273899dup	isolated CHD: TOF
C0215	1q21.1	duplication	chr1: g.146631133_147416212dup	isolated CHD: CTD(TOF)
C0088	2q24.1	deletion	HG18 chr2: g.158961179_159012386del	isolated CHD: TOF
C0089	2q24.1	deletion	HG18 chr2: g.158961179_159012386del	isolated CHD: TOF
C0036	2q24.1	duplication	HG18 chr2: g.154772039_156750990dup	isolated CHD: TOF
C0090	2q35	deletion	HG18 chr2: g.215266200_215351867del	isolated CHD: TOF
C0091	2q35	deletion	HG18 chr2: g.215321117_215380434del	isolated CHD: TOF
C0429	2q35	duplication	hg19 chr2: g.216757058_216797948dup	isolated CHD: VSD
C0132	2q37.1	deletion	NA	isolated CHD: LS-CHD
C0133	2q37.1	deletion	NA	isolated CHD: LS-CHD
C0166	2q37.1	deletion	hg19 chr2: g.234255714_234415570del	isolated CHD: PA
C0093	5q31.1	deletion	HG18 chr5: g.132946021_132961028del	isolated CHD: TOF
C0094	5q31.1	deletion	HG18 chr5: g.132953135_132963633del	isolated CHD: TOF
C0297	5q31.1	duplication	hg19 chr5: g.131247533_131312372dup	isolated CHD: TGA
C0080	8p23.1	deletion	HG18 chr8: g.6342621_6402283del	isolated CHD: TOF
C0200	8p23.1	deletion	chr8: g.11606428_11710963del	isolated CHD: CTD(TOF)
C0520	8p23.1	deletion	NA	isolated CHD: ASD
C0521	8p23.1	deletion	NA	isolated CHD: ASD
C0149	8p23.1	duplication	chr8: g.7753524_1184101dup	non-isolated CHD: DORV, CoA, LSVC, MA, VSD, CSD
C0268	8p23.1	duplication	hg19 chr8: g.1077663_11858466dup	non-isolated CHD: CIAV, CoA, VSD, parachute mitral valve, transverse hypoplasia
C0097	8p23.3	duplication	HG18 chr8: g.1716624_1873450dup	isolated CHD: TOF
C0098	8p23.3	deletion	HG18 chr8: g.1736348_1762248del	isolated CHD: TOF
C0485	8p23.3	deletion	hg19 chr8: g.186477_2909002del	isolated CHD: RLBV
C0288	10q24.32	duplication	hg19 chr10: g.103190059_103342592dup	isolated CHD: TGA
C0290	10q24.32	duplication	hg19 chr10: g.103291033_103317035dup	isolated CHD: TGA
C0296	10q24.32	deletion	hg19 chr10: g.104828409_104857092del	isolated CHD: CoA
C0081	13q13.3	deletion	HG18 chr13: g.34960143_34980763del	isolated CHD: TOF
C0424	13q13.3	duplication	hg19 chr13: g.35777130_35835221dup	non-isolated CHD: VSD, PDA, PFO
C0425	13q13.3	duplication	chr13: g.35777130_35835221dup	non-isolated CHD: VSD, PDA, PFO
C0061	13q14.11	duplication	HG18 chr13: g.42009354_42564700dup	isolated CHD: TOF
C0020	13q14.11	duplication	NA	non-isolated CHD: BAV, AI
C0024	13q14.11	duplication	NA	non-isolated CHD: ALV, TAPVC, VSD
C0130	13q33.1	duplication	NA	non-isolated CHD: LS-CHD, additional cardiac phenotype
C0131	13q33.1	duplication	NA	isolated CHD: LS-CHD
C0169	13q33.1	duplication	hg19 chr13: g.102902377_103345247dup	isolated CHD: PA
C0210	15q11.2	duplication	chr15: g.22296985_23161330dup	isolated CHD: LVOT(CoA)
C0211	15q11.2	duplication	chr15: g.22750305_23140114dup	isolated CHD: LVOT(CoA)
C0212	15q11.2	deletion	chr15: g.22750305_23228712del	non-isolated CHD: CTD(TOF, PA)
C0250	15q11.2	deletion	NA	isolated CHD: TAPVR
C0216	15q25.3	duplication	chr15: g.88761539_88779300dup	isolated CHD: CTD(TOF, DTGA)
C0231	15q25.3	duplication	NA	isolated CHD: AS
C0273	15q25.3	duplication	chr15: g.85606120_85682231dup	isolated CHD: CoA
C0141	16q23.1	duplication	chr16: g.76976883_77088883dup	isolated CHD: ASD
C0142	16q23.1	duplication	chr16: g.76976883_77088883dup	isolated CHD: ASD
C0143	16q23.1	duplication	chr16: g.76450854_76562854dup	isolated CHD: PDA
C0102	16q24.1	deletion	HG18 chr16: g.83066869_83082922del	isolated CHD: TOF
C0103	16q24.1	deletion	HG18 chr16: g.83094514_83120896del	isolated CHD: TOF
C0420	16q24.1	deletion	chr16: g.16574972_28505961del	isolated CHD: VSD
C0299	16p12.2	duplication	chr16: g.22357397_22431498dup	isolated CHD: TGA
C0341	16p12.2	duplication	chr16: g.21761466_921761466dup	isolated CHD: TGA
C0514	16p12.2	deletion	chr16: g.53730151_53963891del	non-isolated CHD: VSD, COA
C0189	22q11	duplication	NA	non-isolated CHD: VSD, PS
C0190	22q11	duplication	NA	isolated CHD: ECD
C0153	22q11.2	deletion	NA	isolated CHD: TOF
C0154	22q11.2	deletion	NA	non-isolated CHD: TOF or PA with PDA
C0155	22q11.2	deletion	NA	non-isolated CHD: TOF or PA with MAPCA
C0156	22q11.2	deletion	NA	non-isolated CHD: TOF, APVS
C0157	22q11.2	deletion	NA	isolated CHD: IAA type B
C0158	22q11.2	deletion	NA	isolated CHD: VSD
C0159	22q11.2	deletion	NA	isolated CHD: DORV
C0160	22q11.2	deletion	NA	isolated CHD: CoA
C0161	22q11.2	deletion	NA	isolated CHD: PTA
C0162	22q11.2	deletion	NA	isolated CHD: AVS
C0163	22q11.2	deletion	NA	isolated CHD: HRH
C0164	22q11.2	deletion	NA	isolated CHD: RAA
C0165	22q11.2	deletion	NA	isolated CHD: BSVC
C0174	22q11.2	deletion	chr22: g.17255869_18692668del	isolated CHD: PA
C0175	22q11.2	deletion	chr22: g.17089407_19795050del	isolated CHD: PA
C0176	22q11.2	deletion	chr22: g.17101361_19801287del	isolated CHD: PA
C0178	22q11.2	deletion	chr22: g.17255869_19795050del	isolated CHD: PA
C0186	22q11	deletion	NA	isolated CHD: TOF
C0187	22q11	deletion	NA	isolated CHD: TOF
C0188	22q11	deletion	NA	isolated CHD: TOF
C0260	22q11.2	deletion	NA	isolated CHD: CoA
C0261	22q11.2	deletion	NA	isolated CHD: DORV
C0262	22q11.2	deletion	NA	isolated CHD: IAA
C0263	22q11.2	deletion	NA	non-isolated CHD: PA, VSD
C0264	22q11.2	deletion	NA	isolated CHD: TOF
C0265	22q11.2	deletion	NA	isolated CHD: TA
C0266	22q11.2	deletion	NA	isolated CHD: VSD
C0023	22q11.2	deletion	NA	isolated CHD: CTDs
C0022	22q11.2	deletion	NA	non-isolated CHD: AC, VSD
C0491	22q11.2	deletion	NA	isolated CHD: TOF
C0492	22q11.2	deletion	NA	isolated CHD: PA/VSD
C0493	22q11.2	deletion	NA	isolated CHD: PTA
C0494	22q11.2	deletion	NA	isolated CHD: DORV
C0495	22q11.2	deletion	NA	isolated CHD: TGA
C0496	22q11.2	deletion	NA	isolated CHD: TA
C0497	22q11.2	deletion	NA	isolated CHD: IAA
C0498	22q11.2	deletion	NA	isolated CHD: SA/SV
C0499	22q11.2	deletion	NA	isolated CHD: ASD
C0500	22q11.2	deletion	NA	isolated CHD: TAPVC
C0501	22q11.2	deletion	NA	isolated CHD: PAPVC
C0502	22q11.2	deletion	NA	isolated CHD: SAS
C0503	22q11.2	deletion	NA	isolated CHD: CoA
C0504	22q11.2	deletion	NA	isolated CHD: Other CHD
C0221	22q11.2	deletion	chr22: g.19020529_21380382del	isolated CHD: CTD(TOF)
C0249	22q11.2	duplication	NA	isolated CHD: TOF
C0267	22q11.2	duplication	NA	non-isolated CHD: SA, VSD, TVD, RVH
C0016	22q11.2	duplication	NA	isolated CHD: VSD
C0259	22q11.21	duplication	NA	isolated CHD: EA
C0139	22q11.21	deletion	NA	isolated CHD: VSD
C0032	22q11.21	deletion	chr22: g.17370128_19790009del	non-isolated CHD: IAA, VSD
C0241	22q11.21	duplication	NA	non-isolated CHD: PA, VSD
C0119	Xp11	duplication	HG18 chrX: g.54325120_54472796dup(Xp11.22)	isolated CHD: TOF
C0122	Xp11	duplication	Xp11.22	isolated CHD: dilatation of aorta
C0108	Xp11	duplication	Xp11.22	non-isolated CHD: dilatation of aorta, LS-CHD
C0467	Xp11	duplication	chrX: g.44381642_44872791dup(Xp11.3)	isolated CHD: EA

## Sheet: CNV-lncRNAs (non-syndromic CHD)
568 candidate CNV-lncRNAs (non-syndromic CHD) expressed during heart development							Note: Developmental heart data was summarized from LncExpDB database.
CNV-lncRNA_ID	CNV	tau	max_name	max_value	min_name	min_value	avg	median	cv	brand
HSALNG0022391	2q35	0.653807	8 week	215.502	Adolescent	2.42984	82.0208	67.1265	0.767778	19
HSALNG0022210	2q35	0.731938	18 week	150.897	Adolescent	0.426418	46.2627	37.6894	0.936982	18
HSALNG0110200	16p12.2	0.722259	18 week	115.101	Young adult	0.581792	36.3437	35.655	0.900844	19
HSALNG0096621	13q14.11	0.914162	4 week	92.6341	18 week	0	12.4085	0.886838	1.8853	16
HSALNG0143827	13q14.11	0.77235	6 week	90.9976	Adolescent	0	24.4147	15.1985	1.24118	14
HSALNG0022392	2q35	0.600032	8 week	82.3807	Middle adult	1.01795	35.5513	33.798	0.740873	19
HSALNG0110153	16p12.2	0.753429	18 week	79.0316	Young adult	0	22.6209	21.7231	0.982826	18
HSALNG0022394	2q35	0.569658	8 week	64.0336	Adolescent	1.02139	29.4762	32.1696	0.735337	19
HSALNG0112711	16q23.1	0.651988	18 week	57.6937	Adolescent	0	22.0578	25.8925	0.673802	18
HSALNG0113222	16q24.1	0.736252	4 week	53.8503	Young adult	0.396051	16.2896	12.569	0.959307	18
HSALNG0022410	2q35	0.682542	18 week	53.0714	Adolescent	0.942951	18.7545	15.8811	0.89219	19
HSALNG0112672	16q23.1	0.570357	8 week	49.4185	Toddler	2.53258	22.7158	23.335	0.681586	19
HSALNG0022250	2q35	0.666241	6 week	45.9855	Adolescent	0	16.9606	16.6216	0.845547	16
HSALNG0104472	15q11.2	0.682932	4 week	41.3538	Adolescent	0	14.5984	14.0855	0.728744	18
HSALNG0110139	16p12.2	0.509842	6 week	37.2075	Young adult	4.57219	19.236	17.5142	0.559974	19
HSALNG0112674	16q23.1	0.736438	18 week	34.1212	Adolescent	0.392302	10.3156	12.2822	0.826371	17
HSALNG0023089	2q37.1	0.760274	16 week	34.0475	Toddler	0	9.52446	8.84775	1.00708	16
HSALNG0107852	15q25.3	0.563971	11 week	31.8194	Young adult	1.3172	14.8187	12.4381	0.670101	19
HSALNG0104483	15q11.2	0.584203	9 week	30.9492	4 week	1.11365	13.8202	13.2668	0.637337	19
HSALNG0134040	22q11.21	0.662343	18 week	30.7698	Adolescent	0.458409	11.4623	9.7678	0.86742	18
HSALNG0023114	2q37.1	0.71724	6 week	29.9096	Infant	0	9.58631	9.50016	0.925039	13
HSALNG0023115	2q37.1	0.700801	6 week	29.0858	Infant	0	9.77524	9.48729	0.893405	13
HSALNG0023090	2q37.1	0.543791	16 week	28.9754	Adolescent	0	14.0481	15.9377	0.70025	18
HSALNG0134079	22q11.21	0.758113	18 week	27.932	Adolescent	0	7.87089	6.99577	0.877369	18
HSALNG0146720	2q35	0.876813	Young adult	27.6356	5 week	0.0935919	4.67967	2.54589	1.33188	16
HSALNG0137644	Xp11.3	0.543676	18 week	27.1381	Adolescent	0	13.1603	13.8856	0.629737	17
HSALNG0112682	16q23.1	0.817663	18 week	27.108	Neonate	0	6.10938	5.28042	1.10543	16
HSALNG0096486	13q13.3	0.642527	18 week	26.4169	Young adult	0.153847	10.3367	10.3162	0.758795	17
HSALNG0062857	8p23.3	0.663951	18 week	26.1159	Young adult	2.30367	9.68884	8.2009	0.574907	19
HSALNG0063464	8p23.1	0.736096	5 week	25.8286	19 week	1.12355	7.81691	5.61553	0.931434	19
HSALNG0144333	15q11.2	0.724027	4 week	24.9236	Adolescent	0.0632308	7.82798	5.81116	0.933833	15
HSALNG0022376	2q35	0.565076	10 week	24.7382	Adolescent	0.349044	11.495	12.7827	0.70842	17
HSALNG0096619	13q14.11	0.629298	8 week	24.5737	Young adult	0.420183	9.92344	9.97799	0.788046	18
HSALNG0137995	Xp11.22	0.551532	12 week	23.6468	Toddler	1.19207	11.2913	10.1837	0.562705	19
HSALNG0110244	16p12.2	0.504851	18 week	23.4325	Adolescent	0	12.2252	14.747	0.676025	18
HSALNG0104546	15q11.2	0.437703	18 week	23.12	Young adult	1.07698	13.5329	17.5563	0.606727	19
HSALNG0022112	2q35	0.583244	7 week	22.8723	Young adult	1.90985	10.2343	9.99099	0.643506	19
HSALNG0062860	8p23.3	0.556904	8 week	20.485	Young adult	0.204235	9.67726	8.69342	0.695726	18
HSALNG0022389	2q35	0.613869	18 week	20.3751	Adolescent	0	8.52575	7.59799	0.63012	18
HSALNG0133933	22q11.21	0.824314	18 week	20.3725	Adolescent	0	4.46302	3.86888	1.21336	16
HSALNG0112676	16q23.1	0.75734	18 week	19.9979	Infant	0	5.64981	5.52469	0.907289	14
HSALNG0022380	2q35	0.713282	18 week	19.3951	Toddler	0	6.28903	5.10957	0.96172	15
HSALNG0022113	2q35	0.629889	7 week	19.3808	Young adult	0.49862	7.81556	8.49573	0.677138	18
HSALNG0138048	Xp11.22	0.635148	18 week	19.082	Adolescent	0.435537	7.59998	5.47203	0.698251	18
HSALNG0147231	22q11.21	0.879845	4 week	19.0097	Toddler	0	3.1644	2.11401	1.33933	15
HSALNG0063412	8p23.1	0.72844	6 week	18.6592	Adolescent	0.446431	5.78247	4.51368	0.874135	18
HSALNG0099020	13q33.1	0.716629	Toddler	18.3852	16 week	1.80759	5.90328	3.95259	0.860503	19
HSALNG0062861	8p23.3	0.691493	18 week	17.6538	Adolescent	0.476202	6.08884	5.71249	0.797041	18
HSALNG0022218	2q35	0.6175	6 week	17.5422	Middle adult	0.864531	7.28002	6.7168	0.730972	19
HSALNG0137712	Xp11.3	0.459915	16 week	17.4966	Young adult	2.00674	9.8732	11.9937	0.493158	19
HSALNG0080315	10q24.32	0.591879	5 week	17.3578	Infant	0.132908	7.62481	7.08016	0.791531	17
HSALNG0137561	Xp11.3	0.821776	Middle adult	17.0656	18 week	0.711546	3.7796	2.11129	1.05417	19
HSALNG0006712	1q21.1	0.642003	6 week	17.0429	Toddler	0	6.67719	5.74845	0.784838	16
HSALNG0022921	2q37.1	0.644105	6 week	16.9731	Adolescent	0	6.61602	5.79577	0.782362	17
HSALNG0134092	22q11.21	0.594999	12 week	16.8981	Toddler	0	7.37294	9.14218	0.761731	16
HSALNG0134153	22q11.21	0.595211	12 week	16.856	Toddler	0	7.35119	8.63909	0.803001	16
HSALNG0062898	8p23.3	0.650009	6 week	16.7188	Young adult	0.696767	6.42339	6.44675	0.74955	19
HSALNG0080272	10q24.32	0.660707	9 week	16.6615	Adolescent	0.311939	6.23251	3.98254	0.798841	18
HSALNG0134148	22q11.21	0.540526	6 week	16.544	Young adult	0.382483	8.07218	9.97361	0.690272	18
HSALNG0080290	10q24.32	0.51817	8 week	16.5125	16 week	3.01673	8.40653	8.1854	0.419256	19
HSALNG0062865	8p23.3	0.727798	18 week	16.2429	Adolescent	0.0902543	5.04355	4.6832	0.943058	15
HSALNG0006892	1q21.1	0.707948	18 week	16.1715	Young adult	0	5.32548	5.85978	0.796951	17
HSALNG0138047	Xp11.22	0.622766	8 week	16.0576	Adolescent	0.230527	6.58381	6.00383	0.703049	18
HSALNG0137683	Xp11.3	0.518783	8 week	16.011	Adolescent	0.204038	8.14193	10.0003	0.647106	17
HSALNG0044991	5q31.1	0.65031	5 week	15.9936	Adolescent	0	6.14023	6.4864	0.780803	17
HSALNG0062862	8p23.3	0.531201	8 week	15.9525	Toddler	0.660803	7.9245	8.40056	0.623693	19
HSALNG0063148	8p23.1	0.423571	9 week	15.822	Young adult	2.20774	9.47298	9.82583	0.434866	19
HSALNG0107849	15q25.3	0.659665	12 week	15.7677	Adolescent	0	5.91373	5.83526	0.786678	17
HSALNG0063411	8p23.1	0.700941	6 week	15.7457	Toddler	0.452285	5.28978	4.34559	0.826677	18
HSALNG0080271	10q24.32	0.590459	8 week	15.5091	Toddler	0.696501	6.83357	6.27347	0.664108	19
HSALNG0062863	8p23.3	0.687822	8 week	15.2087	Toddler	0	5.29839	3.0204	0.850083	17
HSALNG0062881	8p23.3	0.522594	6 week	14.6905	Toddler	1.07119	7.41742	8.70908	0.568275	19
HSALNG0096627	13q14.11	0.637354	Middle adult	14.5442	4 week	1.08217	5.76228	3.91513	0.71082	19
HSALNG0110195	16p12.2	0.66715	18 week	14.2657	Adolescent	0.705484	5.24927	4.16674	0.725862	19
HSALNG0096618	13q14.11	0.566537	5 week	13.9659	Toddler	0	6.47012	6.9706	0.750176	16
HSALNG0099052	13q33.1	0.863544	Adolescent	13.9076	4 week	0	2.52988	1.61626	1.25679	17
HSALNG0134151	22q11.21	0.809864	18 week	13.8414	Infant	0	3.22173	2.90247	1.02811	14
HSALNG0113110	16q24.1	0.745804	18 week	13.6884	Toddler	0	4.01684	4.17669	0.788136	18
HSALNG0022206	2q35	0.764261	18 week	13.562	Toddler	0.165428	3.74262	3.07329	0.895311	17
HSALNG0133936	22q11.21	0.946287	12 week	13.403	Toddler	0	1.38745	0.341323	2.18195	9
HSALNG0022331	2q35	0.550049	5 week	13.3524	Young adult	1.7996	6.39447	6.17934	0.494902	19
HSALNG0062895	8p23.3	0.752192	6 week	12.6784	Infant	0.468139	3.64375	1.60092	0.955817	17
HSALNG0006717	1q21.1	0.506077	11 week	12.5553	Toddler	0	6.5358	7.46563	0.649983	17
HSALNG0044982	5q31.1	0.553907	8 week	12.1963	Young adult	0.580352	5.79624	5.64918	0.531753	19
HSALNG0107850	15q25.3	0.728435	12 week	12.1337	Adolescent	0	3.76028	3.1742	0.857568	15
HSALNG0134101	22q11.21	0.61906	6 week	12.0356	Toddler	0	4.97697	4.95266	0.794617	16
HSALNG0112681	16q23.1	0.760655	18 week	11.8171	Toddler	0	3.30144	2.98665	0.887898	17
HSALNG0110172	16p12.2	0.661945	18 week	11.7477	Toddler	0	4.38065	4.39758	0.727357	17
HSALNG0022273	2q35	0.570656	Middle adult	11.5622	12 week	0.82811	5.31145	4.6288	0.564287	19
HSALNG0023081	2q37.1	0.644705	6 week	11.4113	Infant	1.11293	4.44158	2.82884	0.74512	19
HSALNG0019791	2q24.1	0.609919	11 week	11.3314	Young adult	0.414651	4.78393	4.28125	0.724744	18
HSALNG0143968	13q14.11	0.665703	9 week	11.298	Young adult	0.104531	4.17271	3.1723	0.828039	16
HSALNG0104470	15q11.2	0.534287	9 week	11.193	Young adult	0.265502	5.52749	5.18178	0.720824	17
HSALNG0044823	5q31.1	0.721981	7 week	11.1624	Adolescent	0	3.52753	2.3485	1.02013	16
HSALNG0137903	Xp11.22	0.658028	12 week	11.1168	Young adult	0	4.18663	4.11949	0.709665	17
HSALNG0104495	15q11.2	0.911191	Adolescent	11.0776	4 week	0	1.51505	0.0392645	2.00345	6
HSALNG0062880	8p23.3	0.575072	6 week	11.0561	Adolescent	0	5.03268	4.48835	0.613355	17
HSALNG0113314	16q24.1	0.588907	5 week	10.8125	Adolescent	0	4.78006	4.77943	0.765007	18
HSALNG0110158	16p12.2	0.647118	8 week	10.7217	Neonate	0.538956	4.14867	2.33739	0.79995	19
HSALNG0112858	16q23.1	0.584606	6 week	10.7166	Young adult	0.478494	4.78135	4.48305	0.637638	18
HSALNG0096401	13q13.3	0.531576	8 week	10.6635	Young adult	0.887554	5.29338	5.31061	0.635253	19
HSALNG0022388	2q35	0.658807	6 week	10.6321	Toddler	0	3.99624	3.24563	0.767394	17
HSALNG0107879	15q25.3	0.841252	12 week	10.5826	Young adult	0	2.14853	0.832479	1.35788	12
HSALNG0112679	16q23.1	0.742074	18 week	10.0786	Adolescent	0.161649	2.99316	2.6462	0.825139	17
HSALNG0112859	16q23.1	0.607906	6 week	9.87345	Young adult	0.430206	4.18723	3.60248	0.664403	18
HSALNG0045000	5q31.1	0.691441	8 week	9.82842	Neonate	0.665155	3.39032	3.08833	0.696896	19
HSALNG0110149	16p12.2	0.864871	18 week	9.67954	Toddler	0	1.7486	1.43031	1.40403	13
HSALNG0141895	1q21.1	0.784152	Adolescent	9.59649	Young adult	0.263441	2.46744	1.91587	0.825332	18
HSALNG0134127	22q11.21	0.514414	6 week	9.27904	Adolescent	0	4.757	5.89958	0.68965	17
HSALNG0044885	5q31.1	0.521802	10 week	9.18253	Adolescent	0.269038	4.64325	4.63626	0.585139	18
HSALNG0044961	5q31.1	0.581905	7 week	9.04293	Young adult	0.559576	4.05775	3.60657	0.608044	19
HSALNG0096586	13q14.11	0.573775	6 week	8.92301	Adolescent	1.04925	4.07267	4.43633	0.494677	19
HSALNG0006796	1q21.1	0.496678	18 week	8.75646	Young adult	2.31612	4.63622	4.5578	0.362539	19
HSALNG0112719	16q23.1	0.590445	18 week	8.54762	4 week	0.728103	3.76635	3.51565	0.617546	19
HSALNG0134093	22q11.21	0.772978	4 week	8.5315	Neonate	0	2.28392	2.58638	0.928787	15
HSALNG0022943	2q37.1	0.776992	12 week	8.45619	Adolescent	0	2.23161	1.87821	0.969065	15
HSALNG0022949	2q37.1	0.568183	11 week	8.41546	Young adult	0.0966456	3.8856	4.19969	0.700349	15
HSALNG0147362	22q11.21	0.780469	Middle adult	8.13196	4 week	0	2.11926	1.0421	1.23344	13
HSALNG0022140	2q35	0.678312	4 week	8.08375	Adolescent	0	2.88904	2.67528	0.826277	16
HSALNG0044817	5q31.1	0.776803	4 week	8.02532	Toddler	0	2.11934	1.78959	0.934899	14
HSALNG0062896	8p23.3	0.697427	4 week	7.96229	Neonate	0.188712	2.70145	1.77671	0.886631	16
HSALNG0022948	2q37.1	0.619659	11 week	7.89154	Young adult	0.127218	3.25885	3.43682	0.735587	16
HSALNG0044846	5q31.1	0.662147	18 week	7.73271	Infant	0.127365	2.88201	2.6544	0.639746	17
HSALNG0080230	10q24.32	0.688608	4 week	7.70707	Young adult	0.0972065	2.67924	3.03578	0.77965	16
HSALNG0138006	Xp11.22	0.634299	8 week	7.65639	Adolescent	0.400322	3.05555	2.78827	0.723042	18
HSALNG0006709	1q21.1	0.556528	8 week	7.61651	Adolescent	0.325289	3.60081	3.33981	0.723728	18
HSALNG0096607	13q14.11	0.642399	6 week	7.5889	Toddler	0	2.97038	2.68174	0.724232	16
HSALNG0063463	8p23.1	0.743475	5 week	7.57215	Toddler	0	2.23875	1.93045	0.957763	15
HSALNG0137529	Xp11.3	0.645874	18 week	7.49166	4 week	0.452812	2.90766	3.10441	0.61564	18
HSALNG0112765	16q23.1	0.630235	6 week	7.48666	Toddler	0	3.01664	2.44336	0.812453	16
HSALNG0096497	13q13.3	0.822254	18 week	7.48036	Adolescent	0	1.65333	1.54825	1.13461	13
HSALNG0044959	5q31.1	0.543819	12 week	7.40844	Adolescent	1.45484	3.59163	3.11855	0.468114	19
HSALNG0062869	8p23.3	0.673496	18 week	7.34199	Middle adult	0.387992	2.65745	2.52448	0.572594	18
HSALNG0134155	22q11.21	0.624617	18 week	7.33169	Young adult	0.385122	2.99321	2.94331	0.699319	17
HSALNG0134074	22q11.21	0.71451	18 week	7.24505	Toddler	0	2.34085	2.56859	0.843996	13
HSALNG0104477	15q11.2	0.45726	10 week	7.21485	Adolescent	0.148606	4.08943	4.47597	0.538176	18
HSALNG0110262	16p12.2	0.509764	8 week	7.20392	Adolescent	0.222527	3.7249	4.35265	0.65914	16
HSALNG0019789	2q24.1	0.891087	Young adult	7.17356	7 week	0	1.11773	0.469781	1.67015	8
HSALNG0063494	8p23.1	0.553784	6 week	7.15948	Toddler	0.614976	3.40334	3.58945	0.581704	19
HSALNG0141605	22q11.21	0.645057	4 week	7.14258	Adolescent	0.312784	2.7777	2.67454	0.707879	17
HSALNG0096400	13q13.3	0.795463	18 week	7.11546	Adolescent	0	1.75328	1.40904	1.01454	13
HSALNG0022372	2q35	0.573406	9 week	7.04969	Adolescent	0.564262	3.22011	2.83335	0.638488	19
HSALNG0096604	13q14.11	0.657113	18 week	7.04388	Adolescent	0	2.65887	3.32006	0.742016	16
HSALNG0113219	16q24.1	0.750507	4 week	7.03697	Toddler	0	2.03364	1.48685	0.963203	13
HSALNG0104375	15q11.2	0.682726	6 week	6.98413	Infant	0.508884	2.46684	2.44526	0.661139	19
HSALNG0104478	15q11.2	0.618281	18 week	6.93105	Adolescent	0	2.87126	3.17228	0.652564	18
HSALNG0110129	16p12.2	0.739336	4 week	6.91251	Young adult	0	2.07082	1.88694	0.768889	16
HSALNG0113316	16q24.1	0.795087	4 week	6.87087	Toddler	0	1.69545	1.37921	0.947322	14
HSALNG0023019	2q37.1	0.404808	6 week	6.80879	Adolescent	0.744227	4.1976	4.68014	0.410796	19
HSALNG0096399	13q13.3	0.854422	18 week	6.80826	Adolescent	0	1.2973	1.08743	1.19808	12
HSALNG0107870	15q25.3	0.878004	Adolescent	6.77817	Neonate	0	1.14013	0.410178	1.53334	7
HSALNG0006719	1q21.1	0.668933	6 week	6.7302	Toddler	0	2.4651	2.11219	0.811765	16
HSALNG0113155	16q24.1	0.960137	Infant	6.70396	18 week	0	0.606018	0.202286	2.47058	3
HSALNG0133937	22q11.21	0.892973	12 week	6.66042	Infant	0	1.02588	0.781391	1.49541	11
HSALNG0134193	22q11.21	0.794424	9 week	6.65592	Toddler	0	1.6466	1.51834	1.04566	12
HSALNG0137691	Xp11.3	0.616308	6 week	6.6045	Toddler	0	2.74832	2.58286	0.802901	15
HSALNG0080316	10q24.32	0.626472	8 week	6.56859	Adolescent	0	2.67013	2.12284	0.894461	14
HSALNG0022378	2q35	0.627868	16 week	6.54069	Middle adult	0.0934524	2.65014	2.15633	0.658853	18
HSALNG0063377	8p23.1	0.763156	9 week	6.42071	Neonate	0	1.7786	1.36512	1.17023	11
HSALNG0022130	2q35	0.784944	4 week	6.42066	Toddler	0	1.64606	1.27784	1.06653	13
HSALNG0063246	8p23.1	0.762595	6 week	6.30659	Young adult	0.266586	1.75034	1.36377	0.946171	15
HSALNG0099050	13q33.1	0.700809	8 week	6.2818	Adolescent	0	2.11116	0.952898	1.01169	14
HSALNG0044848	5q31.1	0.636623	18 week	6.25038	4 week	0.673593	2.48067	2.24038	0.531301	19
HSALNG0137632	Xp11.3	0.700955	18 week	6.23149	5 week	0.251386	2.09339	1.64383	0.784892	16
HSALNG0006705	1q21.1	0.700994	11 week	6.21595	18 week	0	2.08794	2.13177	0.856021	15
HSALNG0096589	13q14.11	0.554476	6 week	6.11289	Middle adult	0.707303	2.90183	2.46336	0.476524	19
HSALNG0113212	16q24.1	0.782031	4 week	6.10908	Toddler	0	1.58303	1.08047	1.03482	14
HSALNG0044828	5q31.1	0.443199	18 week	6.10049	Young adult	1.32919	3.53906	3.42222	0.40097	19
HSALNG0096614	13q14.11	0.769625	12 week	6.06213	18 week	0	1.64212	1.29145	1.07196	12
HSALNG0112737	16q23.1	0.358043	9 week	6.00437	Adolescent	0.462903	3.9677	4.4595	0.434818	18
HSALNG0112817	16q23.1	0.994052	6 week	5.97255	4 week	0	0.347997	0	3.91701	1
HSALNG0023017	2q37.1	0.60161	4 week	5.93687	Adolescent	0.0873932	2.55317	2.50352	0.625122	18
HSALNG0110193	16p12.2	0.659551	18 week	5.89049	Young adult	0	2.20989	2.00321	0.752135	15
HSALNG0096402	13q13.3	0.542318	6 week	5.8395	Young adult	0.0779462	2.83931	2.62449	0.704477	16
HSALNG0044808	5q31.1	0.537694	9 week	5.79316	Toddler	0.644634	2.84216	2.80584	0.531668	19
HSALNG0006708	1q21.1	0.309945	4 week	5.67834	Middle adult	0.770072	4.011	4.30861	0.285114	19
HSALNG0022407	2q35	0.627319	11 week	5.5949	Middle adult	0.346631	2.26984	1.81177	0.779306	18
HSALNG0022139	2q35	0.884757	4 week	5.52627	12 week	0	0.8942	0.59367	1.44078	10
HSALNG0044824	5q31.1	0.891578	18 week	5.45297	6 week	0	0.847103	0.437326	1.54566	9
HSALNG0080292	10q24.32	0.54618	6 week	5.44788	5 week	0.73332	2.62897	2.5602	0.44195	19
HSALNG0044830	5q31.1	0.714142	18 week	5.4202	Adolescent	0	1.75313	1.6459	0.704199	17
HSALNG0006767	1q21.1	0.682791	6 week	5.39675	Toddler	0	1.90584	1.7537	0.901612	14
HSALNG0146742	2q37.1	0.527027	11 week	5.35101	Neonate	0.687678	2.67931	2.83828	0.545066	19
HSALNG0096753	13q14.11	0.709297	6 week	5.23364	Toddler	0.215864	1.71681	1.20541	0.826024	13
HSALNG0113311	16q24.1	0.639998	8 week	5.22598	Toddler	0.152946	2.0574	1.77143	0.735229	17
HSALNG0112753	16q23.1	0.702317	12 week	5.18627	Infant	0	1.73557	1.15911	0.911497	14
HSALNG0134077	22q11.21	0.671053	4 week	5.18074	Toddler	0	1.88716	2.05585	0.834098	15
HSALNG0110199	16p12.2	0.719092	4 week	5.14441	Infant	0.453863	1.6398	1.44821	0.779153	17
HSALNG0022914	2q37.1	0.971397	5 week	5.10749	7 week	0	0.407214	0.060024	2.83291	2
HSALNG0110246	16p12.2	0.521143	5 week	5.08065	Middle adult	0.477709	2.57226	2.96118	0.61212	18
HSALNG0096444	13q13.3	0.883324	Infant	4.96293	4 week	0	0.809783	0.0116469	1.89966	6
HSALNG0137682	Xp11.3	0.679321	4 week	4.91098	Toddler	0	1.75044	1.63954	0.943536	12
HSALNG0080286	10q24.32	0.762437	6 week	4.8808	Infant	0	1.35535	1.21933	0.980689	13
HSALNG0112740	16q23.1	0.682082	19 week	4.8276	Neonate	0	1.70809	1.46225	0.926653	12
HSALNG0134244	22q11.21	0.641377	8 week	4.82604	Neonate	0.143577	1.89364	1.60476	0.799571	14
HSALNG0134233	22q11.21	0.669559	18 week	4.78253	Young adult	0	1.74888	1.8674	0.832956	14
HSALNG0080328	10q24.32	0.638732	18 week	4.71045	4 week	0.3614	1.86009	1.83965	0.663701	17
HSALNG0137714	Xp11.3	0.630894	8 week	4.7062	Toddler	0	1.89336	1.43595	0.78077	15
HSALNG0137656	Xp11.3	0.374517	8 week	4.69406	5 week	1.26329	3.02858	3.27673	0.378952	19
HSALNG0023080	2q37.1	0.78014	6 week	4.69302	18 week	0	1.2245	0.891663	0.978981	13
HSALNG0019878	2q24.1	0.742321	4 week	4.6468	Young adult	0.0150335	1.37893	1.06864	0.969758	12
HSALNG0134026	22q11.21	0.678316	6 week	4.6351	Adolescent	0	1.65651	1.22851	0.767624	16
HSALNG0022397	2q35	0.669846	8 week	4.60736	Neonate	0	1.68357	1.74748	0.742806	14
HSALNG0006765	1q21.1	0.727733	4 week	4.58866	Toddler	0	1.42509	1.17319	0.870987	14
HSALNG0134067	22q11.21	0.626968	4 week	4.51794	Adolescent	0	1.83442	1.91679	0.648396	15
HSALNG0006891	1q21.1	0.863806	18 week	4.49282	Infant	0	0.816155	0.549633	1.31933	10
HSALNG0045083	5q31.1	0.705138	18 week	4.41067	Toddler	0	1.46423	1.18164	0.825957	15
HSALNG0144795	16q23.1	0.677857	18 week	4.3946	Infant	0	1.57248	1.74698	0.821628	14
HSALNG0113313	16q24.1	0.629015	11 week	4.38408	Middle adult	0.0999083	1.77157	1.8453	0.715694	14
HSALNG0112773	16q23.1	0.944237	18 week	4.31134	4 week	0	0.454671	0	2.19764	4
HSALNG0063413	8p23.1	0.686739	6 week	4.29725	Adolescent	0	1.50148	1.59931	0.854417	12
HSALNG0096493	13q13.3	0.802081	18 week	4.25889	Toddler	0	1.0227	0.801233	0.965741	12
HSALNG0147245	22q11.21	0.546118	8 week	4.10562	Young adult	0	1.98148	1.46678	0.603214	18
HSALNG0006635	1q21.1	0.668376	4 week	4.10555	Infant	0.0793513	1.50592	1.29876	0.689434	17
HSALNG0080266	10q24.32	0.612194	18 week	4.09624	Young adult	0.592575	1.72053	1.57562	0.458807	19
HSALNG0134189	22q11.21	0.688507	5 week	4.09127	Adolescent	0	1.42266	1.25345	0.651784	17
HSALNG0022874	2q37.1	0.841791	Middle adult	4.08935	Neonate	0.128042	0.828149	0.606827	1.05895	12
HSALNG0096761	13q14.11	0.827063	4 week	4.03474	Neonate	0.241548	0.873385	0.421034	1.01875	9
HSALNG0134020	22q11.21	0.871444	12 week	4.00461	13 week	0	0.698491	0.111433	1.54048	8
HSALNG0045002	5q31.1	0.823676	Middle adult	3.99297	4 week	0	0.877156	0.749056	1.04356	12
HSALNG0147230	22q11.21	0.853451	12 week	3.95563	Neonate	0	0.757376	0.341036	1.53001	7
HSALNG0022258	2q35	0.760916	Middle adult	3.95304	Toddler	0	1.10342	0.977533	0.858061	14
HSALNG0110242	16p12.2	0.572685	6 week	3.94791	Toddler	0	1.806	2.06409	0.685454	14
HSALNG0006725	1q21.1	0.846512	12 week	3.91068	Neonate	0	0.774475	0.323186	1.30603	8
HSALNG0146335	2q35	0.74024	7 week	3.89288	13 week	0	1.16288	0.891491	0.970382	13
HSALNG0096590	13q14.11	0.93676	18 week	3.88979	4 week	0	0.437768	0	2.06923	5
HSALNG0096711	13q14.11	0.789928	8 week	3.88696	12 week	0	0.978142	0.594933	1.27244	10
HSALNG0099058	13q33.1	0.889912	Toddler	3.84646	4 week	0	0.603609	0.170913	1.93329	4
HSALNG0044936	5q31.1	0.68201	12 week	3.78214	Adolescent	0	1.33844	1.23542	0.861374	12
HSALNG0138000	Xp11.22	0.862774	4 week	3.65283	Infant	0	0.667136	0.355969	1.28476	8
HSALNG0107981	15q25.3	0.806366	18 week	3.57956	Adolescent	0	0.84504	0.613009	1.05355	12
HSALNG0096404	13q13.3	0.690083	8 week	3.57562	Toddler	0	1.23801	1.27442	0.74955	13
HSALNG0107816	15q25.3	0.670587	9 week	3.56276	Adolescent	0	1.29936	0.840817	0.793275	15
HSALNG0063421	8p23.1	0.879664	4 week	3.54674	18 week	0	0.59101	0.429037	1.38368	9
HSALNG0112745	16q23.1	0.727099	18 week	3.53123	Toddler	0	1.09881	1.20069	0.880458	13
HSALNG0096492	13q13.3	0.683694	8 week	3.52636	12 week	0	1.2423	0.794872	0.898875	14
HSALNG0062864	8p23.3	0.724452	Adolescent	3.52291	4 week	0	1.10506	1.03302	0.857734	12
HSALNG0099025	13q33.1	0.662312	18 week	3.51487	Toddler	0.0448682	1.30945	1.07936	0.831125	12
HSALNG0110138	16p12.2	0.586692	8 week	3.50153	Young adult	0	1.55533	1.53256	0.692316	16
HSALNG0141900	1q21.1	0.825755	18 week	3.48734	Toddler	0	0.759215	0.688885	1.07356	11
HSALNG0151190	Xp11.3	0.412985	10 week	3.4753	4 week	0.452265	2.11559	2.29023	0.373903	18
HSALNG0022377	2q35	0.600399	6 week	3.47002	Adolescent	0	1.49627	1.28612	0.809305	12
HSALNG0144718	16p12.2	0.649315	5 week	3.45536	Toddler	0	1.32983	1.20372	0.888942	13
HSALNG0062892	8p23.3	0.587745	6 week	3.44582	Infant	0.213933	1.52715	1.11581	0.766357	14
HSALNG0134011	22q11.21	0.657703	18 week	3.40944	Adolescent	0	1.28506	1.16543	0.67578	15
HSALNG0022954	2q37.1	0.861443	18 week	3.36875	4 week	0	0.619502	0.421766	1.24876	8
HSALNG0146721	2q35	0.562921	7 week	3.35219	Adolescent	0.0534284	1.56449	1.6998	0.692142	14
HSALNG0107847	15q25.3	0.961283	12 week	3.32108	9 week	0	0.296609	0.0578221	2.54094	2
HSALNG0137680	Xp11.3	0.678717	7 week	3.31768	Adolescent	0	1.18443	1.20475	0.848409	13
HSALNG0022297	2q35	0.80285	18 week	3.29023	Neonate	0	0.787701	0.703025	0.981219	10
HSALNG0142319	1q21.1	0.705522	4 week	3.27859	Adolescent	0	1.08721	1.01976	0.742538	15
HSALNG0107883	15q25.3	0.682421	8 week	3.27608	Toddler	0.101351	1.15808	1.10293	0.714031	13
HSALNG0044901	5q31.1	0.623387	Infant	3.25736	18 week	0	1.33364	1.15499	0.663273	17
HSALNG0142318	1q21.1	0.54062	5 week	3.25723	Adolescent	0.0510395	1.58898	1.67635	0.580143	16
HSALNG0063293	8p23.1	0.665847	8 week	3.24422	Toddler	0.0947286	1.19776	0.846094	0.723781	16
HSALNG0096557	13q14.11	0.677617	6 week	3.24305	Adolescent	0.10711	1.16116	1.05726	0.628399	16
HSALNG0019721	2q24.1	0.753229	9 week	3.22849	18 week	0	0.924685	0.515412	1.18469	10
HSALNG0138019	Xp11.22	0.836941	4 week	3.21524	11 week	0	0.665904	0.529403	1.17764	11
HSALNG0063446	8p23.1	0.819109	6 week	3.19511	Neonate	0	0.715709	0.149487	1.49081	6
HSALNG0063399	8p23.1	0.895223	4 week	3.16977	9 week	0	0.48147	0.117953	1.68455	4
HSALNG0080233	10q24.32	0.596584	8 week	3.1335	Middle adult	0.120299	1.36249	1.12248	0.787841	13
HSALNG0113320	16q24.1	0.711846	4 week	3.12317	Toddler	0	1.01697	0.592422	0.831291	15
HSALNG0134048	22q11.21	0.951662	Middle adult	3.12082	4 week	0	0.307167	0	2.3631	4
HSALNG0133995	22q11.21	0.76859	18 week	3.10355	Neonate	0	0.843737	0.976574	0.887862	12
HSALNG0133996	22q11.21	0.603089	8 week	3.09553	Adolescent	0	1.32691	1.15738	0.69986	14
HSALNG0022339	2q35	0.800056	5 week	3.04731	12 week	0	0.737609	0.510472	1.09226	10
HSALNG0080293	10q24.32	0.537601	6 week	3.03802	Young adult	0.329232	1.49074	1.52836	0.564471	18
HSALNG0107817	15q25.3	0.759204	6 week	3.02671	Toddler	0	0.849761	0.804962	0.843374	12
HSALNG0113304	16q24.1	0.995378	5 week	3.0151	10 week	0	0.171892	0.00452927	4.00889	1
HSALNG0110107	16p12.2	0.781101	Toddler	2.99476	19 week	0.158156	0.778665	0.523549	0.972018	11
HSALNG0134170	22q11.21	0.884379	12 week	2.97884	4 week	0	0.48307	0.250505	1.60107	8
HSALNG0143831	13q14.11	0.619141	11 week	2.97641	Adolescent	0.166788	1.23058	1.06059	0.718778	14
HSALNG0019854	2q24.1	0.605144	7 week	2.94444	Toddler	0.193633	1.25641	1.05567	0.701469	15
HSALNG0137651	Xp11.3	0.439339	6 week	2.91492	Young adult	0.266767	1.70168	1.66706	0.498351	18
HSALNG0096378	13q13.3	0.729289	18 week	2.90283	5 week	0	0.897249	0.529969	1.02091	10
HSALNG0134004	22q11.21	0.642523	9 week	2.90212	Young adult	0.149225	1.13558	0.804873	0.767216	13
HSALNG0045029	5q31.1	0.495821	6 week	2.87786	Young adult	0.299824	1.52606	1.58692	0.476271	18
HSALNG0063305	8p23.1	0.745654	18 week	2.84453	Middle adult	0.129407	0.835129	0.61861	0.767371	11
HSALNG0151085	Xp11.22	0.4645	9 week	2.83891	Middle adult	0.467815	1.58964	1.58498	0.395417	18
HSALNG0137996	Xp11.22	0.432863	16 week	2.83614	Adolescent	0.421487	1.67309	1.42049	0.447819	17
HSALNG0023098	2q37.1	0.758695	18 week	2.81717	Toddler	0	0.792293	0.585709	0.94897	12
HSALNG0110211	16p12.2	0.677377	5 week	2.81146	12 week	0	1.00727	0.810582	0.936067	11
HSALNG0096584	13q14.11	0.572452	16 week	2.80837	Toddler	0	1.28533	1.30911	0.649308	15
HSALNG0096605	13q14.11	0.740115	6 week	2.80757	Toddler	0	0.83901	0.799547	0.883579	13
HSALNG0148967	5q31.1	0.783974	4 week	2.80495	Toddler	0	0.72168	0.351903	1.11612	9
HSALNG0143832	13q14.11	0.644628	9 week	2.79657	Toddler	0.0463218	1.0887	0.90702	0.775651	13
HSALNG0133940	22q11.21	0.901926	12 week	2.79625	Toddler	0	0.406976	0.23438	1.55539	3
HSALNG0063390	8p23.1	0.807338	4 week	2.79316	12 week	0	0.656823	0.372298	1.20782	9
HSALNG0096637	13q14.11	0.883379	12 week	2.78317	Toddler	0	0.453976	0.217536	1.55325	5
HSALNG0107863	15q25.3	0.858337	Young adult	2.78293	4 week	0	0.519959	0.224012	1.55552	6
HSALNG0134242	22q11.21	0.680255	8 week	2.77727	18 week	0	0.987454	1.03737	0.973718	11
HSALNG0080217	10q24.32	0.896731	4 week	2.77403	5 week	0	0.417395	0.187205	1.66188	5
HSALNG0022913	2q37.1	0.959486	5 week	2.77073	Infant	0	0.252173	0.0990347	2.44873	1
HSALNG0147241	22q11.21	0.678289	11 week	2.75652	18 week	0	0.985211	0.531965	0.97947	10
HSALNG0113227	16q24.1	0.770651	9 week	2.74811	Adolescent	0	0.741741	0.538235	0.924396	10
HSALNG0063295	8p23.1	0.677375	8 week	2.73867	Adolescent	0	0.981199	0.817327	0.786912	13
HSALNG0080332	10q24.32	0.793523	18 week	2.73653	Toddler	0	0.679321	0.58043	0.937992	11
HSALNG0080299	10q24.32	0.737215	5 week	2.73148	Adolescent	0	0.823775	0.727203	0.859717	12
HSALNG0063441	8p23.1	0.953638	6 week	2.70505	5 week	0	0.261182	0	2.40776	3
HSALNG0150322	8p23.3	0.776522	18 week	2.70124	6 week	0	0.714067	0.51036	1.1698	10
HSALNG0063455	8p23.1	0.626658	18 week	2.68702	Middle adult	0	1.0918	1.01903	0.660333	14
HSALNG0134024	22q11.21	0.568528	6 week	2.68593	Adolescent	0.152803	1.23927	1.33933	0.637624	13
HSALNG0044814	5q31.1	0.60276	9 week	2.67386	Toddler	0	1.14699	1.15972	0.743125	13
HSALNG0045067	5q31.1	0.821236	5 week	2.65731	18 week	0	0.589889	0.199089	1.34181	7
HSALNG0137611	Xp11.3	0.936066	18 week	2.65213	5 week	0	0.300222	0	2.42121	2
HSALNG0022246	2q35	0.594885	4 week	2.6402	Middle adult	0.180917	1.15225	1.02311	0.583122	16
HSALNG0113306	16q24.1	0.975129	5 week	2.62847	4 week	0	0.200272	0	3.01323	1
HSALNG0134106	22q11.21	0.633363	6 week	2.62722	Neonate	0.172741	1.05081	0.876608	0.661303	15
HSALNG0113308	16q24.1	0.754742	6 week	2.60764	18 week	0	0.743126	0.567422	0.870972	11
HSALNG0023078	2q37.1	0.821901	4 week	2.60226	18 week	0	0.57603	0.559446	1.11149	10
HSALNG0063190	8p23.1	0.792095	9 week	2.58094	5 week	0	0.644188	0	1.46004	8
HSALNG0107845	15q25.3	0.763056	10 week	2.55024	12 week	0	0.706683	0.336871	1.21165	8
HSALNG0022271	2q35	0.437331	6 week	2.54905	Toddler	0.342409	1.49295	1.35694	0.463208	18
HSALNG0104523	15q11.2	0.718322	5 week	2.54765	Adolescent	0.00809662	0.813936	0.630372	1.01984	10
HSALNG0107979	15q25.3	0.527687	18 week	2.53524	Young adult	0.509384	1.26784	1.1042	0.41788	19
HSALNG0045065	5q31.1	0.900776	5 week	2.53077	16 week	0	0.371096	0.112758	1.8211	4
HSALNG0063158	8p23.1	0.701531	18 week	2.5207	Middle adult	0	0.845421	0.793172	0.83276	12
HSALNG0110122	16p12.2	0.814509	18 week	2.48814	Neonate	0	0.568191	0.359157	1.28706	6
HSALNG0022299	2q35	0.699241	Middle adult	2.47368	4 week	0	0.835018	0.681083	0.759838	11
HSALNG0138011	Xp11.22	0.661608	8 week	2.44824	Adolescent	0.112859	0.913716	0.649105	0.704294	12
HSALNG0022989	2q37.1	0.454303	6 week	2.44773	Adolescent	0.427208	1.39425	1.43977	0.395197	18
HSALNG0063375	8p23.1	0.489522	6 week	2.43691	Young adult	0.10679	1.30677	1.65579	0.619987	13
HSALNG0113270	16q24.1	0.72441	12 week	2.4311	Toddler	0	0.762677	0.606797	0.981924	11
HSALNG0142314	1q21.1	0.547011	6 week	2.42078	Toddler	0.0981118	1.16628	1.15034	0.506519	16
HSALNG0137601	Xp11.3	0.971968	18 week	2.41602	4 week	0	0.19132	0	2.91624	2
HSALNG0096651	13q14.11	0.530445	7 week	2.41502	Young adult	0.157738	1.20141	1.2612	0.59179	14
HSALNG0138020	Xp11.22	0.788395	18 week	2.39126	9 week	0	0.605226	0.208338	1.38036	7
HSALNG0063297	8p23.1	0.658743	18 week	2.3584	Toddler	0	0.886588	0.753208	0.775719	11
HSALNG0022936	2q37.1	0.606961	9 week	2.35008	Toddler	0	0.998749	1.03683	0.660732	13
HSALNG0096652	13q14.11	0.862847	12 week	2.34949	Toddler	0	0.428938	0.276886	1.24678	7
HSALNG0022070	2q35	0.638661	4 week	2.33241	Young adult	0	0.921192	0.775007	0.800661	13
HSALNG0044839	5q31.1	0.701284	18 week	2.32612	5 week	0.206576	0.780704	0.673793	0.688117	13
HSALNG0080246	10q24.32	0.838357	11 week	2.30411	6 week	0	0.474111	0.241216	1.308	6
HSALNG0022364	2q35	0.916837	4 week	2.30182	13 week	0	0.302499	0.0731327	1.82585	4
HSALNG0104568	15q11.2	0.71741	13 week	2.29846	Toddler	0	0.73631	0.616277	0.980114	11
HSALNG0022988	2q37.1	0.582471	11 week	2.29401	Infant	0	1.02814	1.04017	0.748787	13
HSALNG0144970	16q24.1	0.70929	Young adult	2.28744	7 week	0	0.750372	0.548945	1.06431	10
HSALNG0134241	22q11.21	0.744853	18 week	2.27325	16 week	0	0.669131	0.627835	1.06586	10
HSALNG0096439	13q13.3	0.805548	16 week	2.25917	18 week	0	0.535084	0.292502	1.18186	7
HSALNG0110179	16p12.2	0.701984	18 week	2.258	4 week	0	0.756346	0.659737	0.956748	11
HSALNG0146339	2q35	0.754266	8 week	2.22792	18 week	0	0.63592	0.354124	1.07331	7
HSALNG0022395	2q35	0.548236	18 week	2.21851	Toddler	0	1.06626	1.17077	0.653051	14
HSALNG0113309	16q24.1	0.730608	6 week	2.2164	Adolescent	0.0778794	0.68231	0.394278	0.8612	9
HSALNG0112758	16q23.1	0.802301	9 week	2.21516	12 week	0	0.531473	0.276006	1.17191	7
HSALNG0147246	22q11.21	0.897346	18 week	2.2143	19 week	0	0.331886	0.202052	1.53617	3
HSALNG0134192	22q11.21	0.502472	5 week	2.19875	18 week	0.187671	1.15209	1.22897	0.498163	17
HSALNG0006691	1q21.1	0.626698	5 week	2.19675	Middle adult	0.0234324	0.892506	0.882223	0.658759	13
HSALNG0063153	8p23.1	0.651878	6 week	2.18923	Young adult	0.0738882	0.837229	0.925015	0.763175	12
HSALNG0104455	15q11.2	0.640782	8 week	2.18321	4 week	0	0.857877	0.892007	0.824481	12
HSALNG0134016	22q11.21	0.986394	18 week	2.17712	4 week	0	0.142649	0	3.50875	1
HSALNG0113136	16q24.1	0.662993	4 week	2.17292	Infant	0	0.808111	0.732037	0.804861	12
HSALNG0099045	13q33.1	0.761596	18 week	2.17172	Toddler	0	0.604797	0.42008	0.976232	9
HSALNG0044939	5q31.1	0.683369	Toddler	2.15889	18 week	0	0.76122	0.69937	0.6081	14
HSALNG0096658	13q14.11	0.922759	18 week	2.157	8 week	0	0.271366	0.103786	1.91392	2
HSALNG0110249	16p12.2	0.745661	18 week	2.11805	Toddler	0	0.621827	0.351035	1.00404	8
HSALNG0080227	10q24.32	0.769181	16 week	2.10566	18 week	0	0.57127	0.289584	1.1749	8
HSALNG0096449	13q13.3	0.683012	18 week	2.10554	Adolescent	0	0.743121	0.770018	0.701412	12
HSALNG0096720	13q14.11	0.599349	4 week	2.10528	Neonate	0	0.909892	1.02225	0.786655	12
HSALNG0113128	16q24.1	0.618987	18 week	2.09057	Toddler	0.0546441	0.864641	0.950978	0.720335	12
HSALNG0063513	8p23.1	0.853929	Toddler	2.08649	18 week	0	0.398551	0.311074	1.11148	3
HSALNG0142852	10q24.32	0.858717	5 week	2.08646	18 week	0	0.389081	0.244146	1.2673	5
HSALNG0063235	8p23.1	0.849622	6 week	2.07775	Toddler	0	0.405359	0.141866	1.50568	5
HSALNG0063354	8p23.1	0.899743	7 week	2.07453	18 week	0	0.306225	0.0484604	1.72926	3
HSALNG0107867	15q25.3	0.947735	18 week	2.07394	4 week	0	0.211844	0	2.26064	2
HSALNG0150344	8p23.1	0.678466	6 week	2.06453	Adolescent	0	0.73754	0.615349	0.854201	12
HSALNG0134005	22q11.21	0.790072	4 week	2.05361	Neonate	0	0.516504	0.388885	1.07908	8
HSALNG0096448	13q13.3	0.78807	9 week	2.04298	4 week	0	0.517704	0.544329	0.988329	10
HSALNG0063414	8p23.1	0.789046	4 week	2.04085	Toddler	0	0.515278	0.257929	1.16334	8
HSALNG0137641	Xp11.3	0.794232	12 week	2.03996	7 week	0	0.50503	0.466685	1.16547	8
HSALNG0104484	15q11.2	0.782509	7 week	2.03133	4 week	0	0.525456	0.382128	1.04104	7
HSALNG0022254	2q35	0.839094	6 week	2.0261	4 week	0	0.41549	0.166131	1.33095	6
HSALNG0022930	2q37.1	0.864764	4 week	2.00791	9 week	0	0.362929	0.169986	1.49615	4
HSALNG0110236	16p12.2	1	Middle adult	2.00624	4 week	0	0.105592	0	4.3589	1
HSALNG0113216	16q24.1	0.804922	6 week	2.0007	Toddler	0	0.475051	0.303878	1.17287	8
HSALNG0063373	8p23.1	0.838017	12 week	2.00019	Toddler	0	0.412217	0.301584	1.15911	5
HSALNG0137676	Xp11.3	0.597335	18 week	1.99743	Young adult	0.0729684	0.867092	0.777077	0.701691	13
HSALNG0137570	Xp11.3	0.679951	16 week	1.99243	Toddler	0	0.708978	0.641251	0.905219	11
HSALNG0022369	2q35	0.735053	9 week	1.99044	Toddler	0	0.604366	0.392378	0.868987	9
HSALNG0022927	2q37.1	0.799864	4 week	1.98932	18 week	0	0.481882	0.3367	1.16475	5
HSALNG0150351	8p23.1	0.79306	6 week	1.98137	18 week	0	0.492727	0.257033	1.20996	7
HSALNG0022204	2q35	0.861851	18 week	1.97786	7 week	0	0.362957	0	1.55873	6
HSALNG0112756	16q23.1	0.591248	9 week	1.97505	Adolescent	0	0.868768	0.883444	0.626457	13
HSALNG0112678	16q23.1	0.65299	16 week	1.96406	12 week	0	0.749047	0.50838	1.00835	10
HSALNG0045001	5q31.1	0.769324	12 week	1.94002	Toddler	0	0.526068	0.470436	1.06517	8
HSALNG0107815	15q25.3	0.864908	12 week	1.90452	9 week	0	0.343982	0	1.55549	5
HSALNG0080333	10q24.32	0.80881	18 week	1.87142	4 week	0	0.437462	0.322846	1.07408	9
HSALNG0062950	8p23.3	0.48516	Adolescent	1.87129	18 week	0.420442	1.0112	0.873505	0.443411	17
HSALNG0045026	5q31.1	0.843678	18 week	1.85228	9 week	0	0.371801	0.291422	1.20388	5
HSALNG0133988	22q11.21	0.906893	18 week	1.85228	11 week	0	0.260872	0	1.76747	2
HSALNG0142317	1q21.1	0.814975	18 week	1.84642	Neonate	0	0.420833	0.364915	1.07741	5
HSALNG0096539	13q14.11	0.742379	5 week	1.82688	6 week	0	0.542023	0.544404	1.03159	10
HSALNG0133994	22q11.21	0.651807	18 week	1.81653	Toddler	0	0.694819	0.752849	0.776912	12
HSALNG0080335	10q24.32	0.793963	4 week	1.81327	6 week	0	0.449373	0.357117	1.13859	8
HSALNG0022235	2q35	0.892845	4 week	1.80183	10 week	0	0.277747	0.0714403	1.6355	4
HSALNG0044962	5q31.1	0.791633	18 week	1.79805	Neonate	0	0.44957	0.342958	1.05895	7
HSALNG0148711	5q31.1	0.714193	6 week	1.79533	Toddler	0	0.580603	0.508372	0.798524	10
HSALNG0044994	5q31.1	0.911345	5 week	1.78959	4 week	0	0.244495	0.0871578	1.76023	3
HSALNG0113101	16q24.1	0.537546	Young adult	1.77916	18 week	0.28875	0.873114	0.75022	0.492631	15
HSALNG0022199	2q35	0.945377	18 week	1.76809	8 week	0	0.184551	0.0806771	2.15565	1
HSALNG0112736	16q23.1	0.834093	Toddler	1.76308	6 week	0	0.369907	0	1.55384	5
HSALNG0022253	2q35	0.668228	8 week	1.75873	18 week	0	0.645351	0.633111	0.735961	10
HSALNG0150138	8p23.1	0.847848	12 week	1.74951	Adolescent	0	0.344261	0.185488	1.27427	5
HSALNG0063481	8p23.1	0.629191	6 week	1.73949	Young adult	0.0458232	0.702623	0.610896	0.651387	12
HSALNG0141899	1q21.1	0.637889	12 week	1.72578	Young adult	0.0432747	0.682865	0.808156	0.637115	13
HSALNG0146745	2q37.1	0.815633	8 week	1.71935	Toddler	0.0432065	0.390799	0.319646	0.940313	4
HSALNG0096576	13q14.11	0.929031	Toddler	1.71726	4 week	0	0.20584	0.0890272	1.9111	1
HSALNG0146337	2q35	0.742024	5 week	1.70778	Toddler	0	0.507262	0.255045	1.05413	9
HSALNG0096594	13q14.11	0.790072	4 week	1.7067	18 week	0	0.429254	0.355045	0.969056	7
HSALNG0134105	22q11.21	0.778014	9 week	1.70581	Toddler	0	0.448515	0.245208	1.11356	6
HSALNG0063400	8p23.1	0.845796	4 week	1.7028	19 week	0	0.338379	0.237758	1.25672	3
HSALNG0062849	8p23.3	0.649609	18 week	1.69895	Toddler	0	0.653384	0.67001	0.73217	11
HSALNG0150114	8p23.3	0.990677	18 week	1.69367	4 week	0	0.104099	0	3.71514	1
HSALNG0063452	8p23.1	0.523105	9 week	1.68543	Middle adult	0.0381383	0.850179	1.01878	0.675505	12
HSALNG0144796	16q23.1	0.52644	Middle adult	1.68076	Infant	0.124352	0.842509	1.00779	0.577306	13
HSALNG0063502	8p23.1	0.611941	10 week	1.6795	18 week	0	0.705838	0.725939	0.73479	12
HSALNG0112778	16q23.1	0.855189	10 week	1.66913	4 week	0	0.316836	0.161121	1.31239	5
HSALNG0022219	2q35	0.832745	16 week	1.65373	Toddler	0	0.349076	0.315022	1.09298	5
HSALNG0146355	2q37.1	0.900405	12 week	1.65139	11 week	0	0.242729	0.127684	1.64579	3
HSALNG0134096	22q11.21	0.834127	Adolescent	1.64568	4 week	0	0.345222	0.224575	1.13702	4
HSALNG0096710	13q14.11	0.873921	12 week	1.63104	16 week	0	0.280661	0.155842	1.39553	3
HSALNG0110118	16p12.2	0.766178	4 week	1.62981	11 week	0	0.446808	0.452021	1.06385	6
HSALNG0134015	22q11.21	0.640137	18 week	1.61414	Infant	0.146442	0.635251	0.560419	0.566599	13
HSALNG0112759	16q23.1	0.743772	8 week	1.61325	Neonate	0	0.47651	0.353652	0.838154	7
HSALNG0138057	Xp11.22	0.77913	18 week	1.60489	Toddler	0	0.420285	0.349846	0.983112	6
HSALNG0142850	10q24.32	0.961076	Adolescent	1.59932	4 week	0	0.143149	0	2.65171	2
HSALNG0019873	2q24.1	0.746866	12 week	1.59451	18 week	0	0.466302	0.397356	0.932	7
HSALNG0063415	8p23.1	0.797761	4 week	1.58839	Infant	0	0.387928	0.182182	1.26651	6
HSALNG0080261	10q24.32	0.799067	8 week	1.58658	4 week	0	0.385522	0	1.51546	5
HSALNG0006759	1q21.1	0.756347	18 week	1.57979	Neonate	0	0.447807	0.364574	1.10109	7
HSALNG0063429	8p23.1	0.6189	8 week	1.57488	Adolescent	0.109021	0.651486	0.58749	0.600568	11
HSALNG0099029	13q33.1	0.696009	6 week	1.57376	Infant	0	0.536057	0.359245	0.900371	9
HSALNG0096569	13q14.11	0.612151	18 week	1.56726	Toddler	0	0.658354	0.580571	0.785161	10
HSALNG0112761	16q23.1	0.81223	6 week	1.56287	4 week	0	0.360271	0.104344	1.43015	4
HSALNG0006909	1q21.1	0.442155	19 week	1.55202	Young adult	0.167261	0.901903	0.951516	0.447831	14
HSALNG0063407	8p23.1	0.724676	6 week	1.53677	Toddler	0	0.481724	0.364214	0.977904	6
HSALNG0144809	16q24.1	0.901856	12 week	1.53508	5 week	0	0.223524	0	1.66537	2
HSALNG0112871	16q23.1	0.783586	12 week	1.5299	Toddler	0	0.394187	0.317667	0.900464	6
HSALNG0137602	Xp11.3	0.925385	12 week	1.5241	5 week	0	0.187951	0	1.99306	2
HSALNG0063371	8p23.1	0.723468	18 week	1.52209	Toddler	0	0.478864	0.333352	0.874695	9
HSALNG0080310	10q24.32	0.911001	13 week	1.5152	6 week	0	0.207501	0	1.81993	3
HSALNG0148973	5q31.1	0.513833	11 week	1.50774	Toddler	0.0201067	0.773788	0.908561	0.656266	12
HSALNG0112763	16q23.1	0.590323	6 week	1.49287	Adolescent	0	0.657979	0.743866	0.689062	12
HSALNG0113330	16q24.1	0.738362	Young adult	1.48458	Neonate	0.0597353	0.446114	0.348793	0.690578	7
HSALNG0023050	2q37.1	0.820415	12 week	1.48439	Adolescent	0	0.330671	0.250465	1.10558	3
HSALNG0096657	13q14.11	0.671244	5 week	1.48024	Toddler	0	0.538933	0.578346	0.844039	10
HSALNG0134199	22q11.21	0.944957	Adolescent	1.47971	4 week	0	0.155041	0	2.27317	2
HSALNG0063321	8p23.1	0.915045	10 week	1.4775	4 week	0	0.196678	0	2.03689	2
HSALNG0063166	8p23.1	0.813673	6 week	1.47496	Toddler	0	0.337989	0.236914	1.19896	5
HSALNG0110165	16p12.2	0.824641	18 week	1.47486	Infant	0.0412026	0.322641	0.206805	1.01741	3
HSALNG0113245	16q24.1	1	5 week	1.47279	4 week	0	0.0775152	0	4.3589	1
HSALNG0142316	1q21.1	0.707176	12 week	1.46269	Toddler	0	0.482752	0.492291	0.803868	9
HSALNG0104457	15q11.2	0.780611	6 week	1.45501	13 week	0	0.378991	0.263787	1.04674	5
HSALNG0137662	Xp11.3	0.53368	6 week	1.45489	Infant	0.0677212	0.719311	0.719945	0.584695	14
HSALNG0113232	16q24.1	0.787617	18 week	1.45413	Toddler	0	0.369111	0.263968	0.958394	5
HSALNG0062884	8p23.3	0.769273	18 week	1.45004	Toddler	0	0.393273	0.376381	0.911123	6
HSALNG0137654	Xp11.3	0.546935	18 week	1.43977	12 week	0.169891	0.693756	0.623249	0.481362	14
HSALNG0104474	15q11.2	0.877763	6 week	1.42423	4 week	0	0.239891	0	1.6103	4
HSALNG0006724	1q21.1	0.806994	12 week	1.40507	Infant	0	0.330866	0.299475	1.12006	3
HSALNG0006772	1q21.1	0.868987	18 week	1.3992	6 week	0	0.247308	0.185243	1.38946	2
HSALNG0096719	13q14.11	0.633516	6 week	1.398	Infant	0	0.558959	0.625385	0.708705	10
HSALNG0063164	8p23.1	0.778995	8 week	1.39674	5 week	0	0.365951	0.160102	1.2845	6
HSALNG0134084	22q11.21	0.796719	12 week	1.39617	4 week	0	0.342359	0.272961	1.22613	4
HSALNG0096659	13q14.11	0.80303	4 week	1.39424	8 week	0	0.33355	0.16695	1.36657	4
HSALNG0110112	16p12.2	0.834216	18 week	1.38203	Adolescent	0	0.289798	0.236273	1.04227	2
HSALNG0019874	2q24.1	0.565014	12 week	1.37697	16 week	0	0.639911	0.604115	0.592245	12
HSALNG0080334	10q24.32	0.666534	8 week	1.3764	4 week	0	0.507268	0.559744	0.893237	10
HSALNG0107823	15q25.3	0.619018	18 week	1.36165	Toddler	0	0.563127	0.638944	0.722334	10
HSALNG0019776	2q24.1	0.663533	6 week	1.35906	Infant	0.0269884	0.50474	0.519124	0.801372	11
HSALNG0107972	15q25.3	0.887556	5 week	1.35781	4 week	0	0.216105	0.108781	1.58382	2
HSALNG0080276	10q24.32	0.984718	18 week	1.3569	4 week	0	0.0910613	0	3.49477	1
HSALNG0006685	1q21.1	0.721796	16 week	1.35492	Toddler	0	0.428417	0.336426	0.96142	6
HSALNG0144805	16q24.1	0.935384	Young adult	1.35267	4 week	0	0.153997	0	2.36674	2
HSALNG0137669	Xp11.3	0.645482	5 week	1.35138	Infant	0	0.524997	0.41999	0.88147	8
HSALNG0063435	8p23.1	0.788757	4 week	1.34683	Infant	0	0.340421	0.105375	1.25546	4
HSALNG0022260	2q35	0.629574	4 week	1.3452	Adolescent	0.0923174	0.542872	0.381612	0.796402	8
HSALNG0110111	16p12.2	0.826621	18 week	1.33547	Adolescent	0	0.289645	0.213304	1.08325	2
HSALNG0063397	8p23.1	0.892587	18 week	1.32908	6 week	0	0.205199	0	1.69188	3
HSALNG0062886	8p23.3	0.67442	4 week	1.32829	Toddler	0	0.479614	0.417479	0.80718	7
HSALNG0137911	Xp11.22	0.719338	16 week	1.32387	Young adult	0.0147146	0.421682	0.270727	0.814304	7
HSALNG0104505	15q11.2	0.694948	13 week	1.31787	18 week	0	0.450222	0.410416	0.919297	8
HSALNG0134184	22q11.21	0.749067	Adolescent	1.30873	12 week	0	0.379999	0.345863	0.829659	5
HSALNG0063409	8p23.1	0.908129	4 week	1.3054	12 week	0	0.182321	0	1.80099	3
HSALNG0151206	Xp11.22	0.784275	11 week	1.30402	4 week	0	0.335138	0.107015	1.31863	5
HSALNG0063512	8p23.1	0.634423	12 week	1.30117	Young adult	0.0783368	0.519123	0.355795	0.740816	9
HSALNG0022200	2q35	0.947402	18 week	1.2966	4 week	0	0.132851	0	2.35728	1
HSALNG0144714	16p12.2	0.738066	18 week	1.28972	Toddler	0	0.38792	0.463211	0.838566	7
HSALNG0019857	2q24.1	0.482267	9 week	1.27241	4 week	0.231303	0.691063	0.59945	0.449401	12
HSALNG0044902	5q31.1	0.770336	4 week	1.27147	Adolescent	0	0.343562	0.222387	0.990772	5
HSALNG0110180	16p12.2	0.699274	8 week	1.26887	18 week	0	0.428281	0.329004	0.866165	6
HSALNG0063467	8p23.1	0.783219	6 week	1.26881	Middle adult	0.0115541	0.327357	0.131445	1.26716	5
HSALNG0063424	8p23.1	0.722018	6 week	1.2688	Toddler	0	0.40092	0.177755	0.972479	8
HSALNG0107840	15q25.3	0.94932	18 week	1.2652	Infant	0	0.127335	0.0801709	2.19968	1
HSALNG0113200	16q24.1	0.773214	5 week	1.26324	Adolescent	0.140724	0.337894	0.262937	0.755681	3
HSALNG0096677	13q14.11	0.980457	13 week	1.25267	4 week	0	0.089123	0	3.26856	1
HSALNG0044938	5q31.1	0.716589	18 week	1.24791	Adolescent	0.0822842	0.400737	0.288721	0.784884	7
HSALNG0113215	16q24.1	0.732297	5 week	1.24761	Neonate	0	0.382075	0.303293	0.931399	4
HSALNG0099057	13q33.1	0.872138	Adolescent	1.24551	4 week	0	0.216425	0	1.73646	2
HSALNG0063139	8p23.1	0.566739	5 week	1.23514	Middle adult	0.208307	0.571982	0.459424	0.544006	9
HSALNG0096406	13q13.3	0.924318	4 week	1.23328	5 week	0	0.153334	0	2.00962	1
HSALNG0113214	16q24.1	0.892588	12 week	1.23219	9 week	0	0.190237	0.108378	1.58415	3
HSALNG0006737	1q21.1	0.866042	Infant	1.23102	4 week	0	0.221015	0	1.63633	3
HSALNG0143959	13q14.11	0.590504	7 week	1.22967	Adolescent	0.0853257	0.541763	0.526033	0.680511	10
HSALNG0080309	10q24.32	0.743444	18 week	1.22859	Adolescent	0	0.363274	0.23776	0.880183	5
HSALNG0063348	8p23.1	0.888207	12 week	1.22579	5 week	0	0.194337	0.0869667	1.47205	1
HSALNG0110210	16p12.2	0.897362	18 week	1.22577	4 week	0	0.183704	0	2.22926	3
HSALNG0151194	Xp11.3	0.668295	6 week	1.2225	Toddler	0	0.448509	0.41117	0.716937	9
HSALNG0112873	16q23.1	0.957739	12 week	1.21587	4 week	0	0.112673	0	2.61655	1
HSALNG0107825	15q25.3	0.850761	4 week	1.21585	6 week	0	0.235894	0	1.65649	4
HSALNG0134237	22q11.21	0.702431	10 week	1.21498	4 week	0	0.40646	0.384967	0.964726	7
HSALNG0096600	13q14.11	0.67492	18 week	1.21071	Middle adult	0.108658	0.436585	0.412675	0.528089	6
HSALNG0063396	8p23.1	0.729714	4 week	1.20975	Neonate	0	0.37344	0.254568	1.11329	6
HSALNG0110176	16p12.2	0.672429	12 week	1.20259	Adolescent	0	0.436496	0.390097	0.818553	6
HSALNG0080298	10q24.32	0.686048	5 week	1.19053	4 week	0	0.416756	0.381048	0.786236	6
HSALNG0144797	16q23.1	0.769241	Middle adult	1.19034	Toddler	0	0.322874	0.264918	0.856091	3
HSALNG0113162	16q24.1	0.687106	9 week	1.18832	4 week	0	0.414794	0.317442	0.827831	6
HSALNG0143965	13q14.11	0.951572	12 week	1.18519	5 week	0	0.116753	0	2.35054	1
HSALNG0063416	8p23.1	0.788149	4 week	1.17804	Neonate	0	0.298436	0.211446	1.20664	5
HSALNG0137642	Xp11.3	0.775173	4 week	1.16998	Toddler	0	0.310776	0.231805	1.01455	5
HSALNG0022143	2q35	0.755021	8 week	1.16859	4 week	0	0.332717	0.204355	1.16478	6
HSALNG0080249	10q24.32	0.645666	18 week	1.1673	Young adult	0	0.45328	0.422805	0.735525	6
HSALNG0080278	10q24.32	0.869075	12 week	1.16692	4 week	0	0.206155	0.0852129	1.42368	2
HSALNG0063438	8p23.1	0.677763	Adolescent	1.16606	18 week	0	0.417344	0.325126	0.68492	4
HSALNG0019848	2q24.1	0.974009	Middle adult	1.15699	4 week	0	0.0893823	0	3.04511	1
HSALNG0112694	16q23.1	0.733385	12 week	1.15615	18 week	0	0.352872	0.341179	0.986698	7
HSALNG0080317	10q24.32	0.801347	12 week	1.14907	Adolescent	0	0.276729	0.252188	0.9377	2
HSALNG0133973	22q11.21	0.79821	4 week	1.13157	5 week	0	0.275877	0	1.41465	4
HSALNG0148709	5q31.1	0.672093	9 week	1.128	12 week	0	0.409782	0.386432	0.888742	8
HSALNG0134064	22q11.21	0.595165	6 week	1.12499	Toddler	0	0.490676	0.245403	0.830361	9
HSALNG0150350	8p23.1	0.849945	4 week	1.12133	10 week	0	0.218422	0	1.71874	4
HSALNG0022233	2q35	0.456397	7 week	1.1206	Adolescent	0.221814	0.63608	0.581456	0.414498	12
HSALNG0113218	16q24.1	0.747888	12 week	1.12021	Neonate	0	0.326512	0.281571	1.0337	4
HSALNG0063454	8p23.1	0.610506	6 week	1.11412	Middle adult	0	0.46974	0.465258	0.589671	9
HSALNG0044899	5q31.1	0.466858	7 week	1.10959	18 week	0.257034	0.618833	0.497341	0.479962	9
HSALNG0063477	8p23.1	0.849954	7 week	1.10718	12 week	0	0.215656	0	1.44336	3
HSALNG0112751	16q23.1	0.853769	8 week	1.10457	4 week	0	0.211157	0	1.52859	2
HSALNG0107864	15q25.3	0.722477	16 week	1.09185	5 week	0	0.344532	0.318671	0.777739	4
HSALNG0148975	5q31.1	0.889305	12 week	1.08606	11 week	0	0.171055	0.0627807	1.56822	1
HSALNG0096735	13q14.11	0.809952	9 week	1.08383	5 week	0	0.252182	0	1.49681	5
HSALNG0150139	8p23.1	0.887165	18 week	1.07651	6 week	0	0.171734	0	1.72118	3
HSALNG0112777	16q23.1	0.691941	16 week	1.07556	5 week	0	0.370504	0.287222	1.0101	5
HSALNG0113268	16q24.1	0.784826	Young adult	1.07551	4 week	0	0.275849	0.197391	1.14726	2
HSALNG0063376	8p23.1	0.862274	9 week	1.07127	4 week	0	0.19616	0.10348	1.52908	3
HSALNG0137609	Xp11.3	0.90117	12 week	1.06742	5 week	0	0.156121	0	2.09238	2
HSALNG0022995	2q37.1	0.653805	18 week	1.0551	Toddler	0	0.401576	0.495371	0.801355	9
HSALNG0044986	5q31.1	0.562545	16 week	1.05082	Neonate	0	0.490797	0.609279	0.75368	11
HSALNG0096756	13q14.11	0.94133	5 week	1.04488	18 week	0	0.113071	0.03458	2.10316	1
HSALNG0133921	22q11.21	0.801818	4 week	1.04429	13 week	0	0.25103	0.183712	1.2097	3
HSALNG0096491	13q13.3	0.683058	16 week	1.04242	Adolescent	0	0.367861	0.347867	0.762393	3
HSALNG0080301	10q24.32	0.747438	18 week	1.04191	9 week	0	0.304133	0.222615	1.12881	5
HSALNG0137721	Xp11.3	0.497118	18 week	1.03651	Young adult	0.121483	0.548361	0.552937	0.462949	10
HSALNG0063292	8p23.1	0.565112	18 week	1.03596	19 week	0.140466	0.481336	0.464829	0.529463	8
HSALNG0096715	13q14.11	0.857466	6 week	1.03455	Adolescent	0	0.194148	0.11529	1.27051	1
HSALNG0080204	10q24.32	0.66974	18 week	1.03411	Toddler	0	0.377977	0.32357	0.816993	6
HSALNG0113307	16q24.1	0.712369	4 week	1.03306	Middle adult	0.0337386	0.335872	0.220415	0.887834	4
HSALNG0137606	Xp11.3	0.951304	12 week	1.03015	4 week	0	0.101743	0	2.40998	1
HSALNG0044954	5q31.1	0.607121	Toddler	1.02977	18 week	0	0.437482	0.413626	0.653986	9
HSALNG0022169	2q35	0.759244	10 week	1.02907	Toddler	0	0.288876	0.17009	1.10356	3
HSALNG0044972	5q31.1	0.712274	Infant	1.02791	5 week	0	0.334291	0.285215	0.888532	5
HSALNG0023020	2q37.1	0.920205	18 week	1.02723	4 week	0	0.131719	0	2.17016	2
HSALNG0146354	2q37.1	0.786649	7 week	1.02557	10 week	0	0.261268	0.15467	1.3358	5
HSALNG0063172	8p23.1	0.91348	18 week	1.02363	4 week	0	0.137779	0	2.10973	2
HSALNG0133990	22q11.21	0.798899	18 week	1.02243	4 week	0	0.248603	0.170059	1.19447	2
HSALNG0096713	13q14.11	0.803551	7 week	1.02157	5 week	0	0.243891	0	1.32747	3
HSALNG0146740	2q37.1	0.690686	6 week	1.02042	18 week	0	0.352726	0.278583	0.967594	5
HSALNG0146743	2q37.1	0.86665	18 week	1.01347	6 week	0	0.181373	0.122984	1.37953	2
HSALNG0104496	15q11.2	0.977411	Young adult	1.01061	4 week	0	0.0748176	0	3.15064	1
HSALNG0099048	13q33.1	0.814956	4 week	1.00612	Adolescent	0	0.229332	0.122369	1.24012	4
HSALNG0146248	2q24.1	0.95299	18 week	1.00598	4 week	0	0.0977487	0	2.4679	1

## Sheet: CNV-lncRNAs (add syndromic CHD)
1500 candidate CNV-lncRNAs (non-syndromic and syndromic CHD) expressed during heart development										Note: Developmental heart data was summarized from Lnxexpdb database.
CNV-lncRNA_ID	gene_type	CNV	CNV_type	tau	max_name	max_value	min_name	min_value	avg	median	cv	brand
HSALNG0000002	integenic	1p36	syndromic	0.493453	9 week	23.6404	Adolescent	3.5487	12.5889	13.0826	0.454323	19
HSALNG0000003	integenic	1p36	syndromic	0.420004	9 week	43.9036	Adolescent	10.3827	26.4344	27.3122	0.414653	19
HSALNG0000013	integenic	1p36	syndromic	0.806871	8 week	6.27212	Toddler	0	1.47768	0.643349	1.12454	14
HSALNG0000022	sense	1p36	syndromic	0.584251	18 week	1.18173	Adolescent	0.066003	0.527641	0.559591	0.60558	11
HSALNG0000026	integenic	1p36	syndromic	0.970016	4 week	1226.57	5 week	5.17381	99.398	14.9663	2.78722	19
HSALNG0000027	integenic	1p36	syndromic	0.597382	Middle adult	2107.04	9 week	151.104	914.579	475.982	0.811225	19
HSALNG0000028	integenic	1p36	syndromic	0.636446	Young adult	5.18479	Adolescent	0.294494	2.05863	1.42672	0.710708	18
HSALNG0000029	integenic	1p36	syndromic	0.843409	9 week	1899.44	Adolescent	37.8091	381.753	294.59	1.05608	19
HSALNG0000030	integenic	1p36	syndromic	0.9857	16 week	514.124	18 week	1.68146	34.024	5.01475	3.42012	19
HSALNG0000031	integenic	1p36	syndromic	0.996579	16 week	3418.56	9 week	3.06037	191.003	5.85093	4.09274	19
HSALNG0000033	integenic	1p36	syndromic	0.699946	6 week	6.77919	Adolescent	0.310666	2.28386	2.81462	0.746545	15
HSALNG0000038	integenic	1p36	syndromic	0.659357	18 week	1.29546	Toddler	0.0314319	0.486248	0.329532	0.796359	8
HSALNG0000039	integenic	1p36	syndromic	0.888727	18 week	1.00367	8 week	0	0.158628	0.0761632	1.48556	1
HSALNG0000041	integenic	1p36	syndromic	0.610019	18 week	24.493	Adolescent	2.00484	10.3382	9.85977	0.526988	19
HSALNG0000042	integenic	1p36	syndromic	0.899183	18 week	2.58601	Adolescent	0	0.383097	0.220059	1.49829	3
HSALNG0000045	integenic	1p36	syndromic	0.848837	18 week	5.49272	Middle adult	0.108039	1.07569	0.809136	1.08254	14
HSALNG0000051	integenic	1p36	syndromic	0.805513	6 week	7.5155	Adolescent	0	1.78029	0.567171	1.28209	11
HSALNG0000054	integenic	1p36	syndromic	0.723744	5 week	16.481	Young adult	0	5.18078	2.77908	0.990504	18
HSALNG0000055	anti_sense	1p36	syndromic	0.814733	5 week	11.0236	Young adult	0	2.51501	1.56846	1.12732	14
HSALNG0000057	sense	1p36	syndromic	0.681505	4 week	4.96927	Toddler	0	1.76093	1.8072	0.835849	13
HSALNG0000065	integenic	1p36	syndromic	0.604545	9 week	12.1518	12 week	1.58703	5.19216	4.68983	0.560788	19
HSALNG0000069	sense	1p36	syndromic	0.61682	18 week	5.05366	Adolescent	0	2.10052	1.85898	0.734527	15
HSALNG0000071	integenic	1p36	syndromic	0.765816	6 week	2.02963	Neonate	0	0.557113	0.366213	1.17969	7
HSALNG0000078	integenic	1p36	syndromic	0.842304	4 week	1.70673	13 week	0	0.344807	0.236973	1.31903	3
HSALNG0000081	integenic	1p36	syndromic	0.923261	6 week	1.06513	5 week	0	0.133495	0	2.13328	2
HSALNG0000084	intronic_sense	1p36	syndromic	0.662215	12 week	2.66081	18 week	0	0.99152	0.776685	0.992011	11
HSALNG0000086	sense	1p36	syndromic	0.714179	6 week	2.96818	Neonate	0	0.959936	1.28815	0.874826	11
HSALNG0000087	sense	1p36	syndromic	0.756873	6 week	5.88668	Toddler	0	1.66571	1.72089	0.91336	13
HSALNG0000088	sense	1p36	syndromic	0.705996	6 week	3.73459	Infant	0	1.23675	0.959079	0.928663	12
HSALNG0000089	sense	1p36	syndromic	0.653787	4 week	2.75161	Toddler	0	1.04733	0.962906	0.870818	13
HSALNG0000111	sense	1p36	syndromic	0.863821	18 week	1.32606	4 week	0	0.240871	0.0902391	1.41008	3
HSALNG0000121	integenic	1p36	syndromic	0.652535	18 week	1.04253	Toddler	0	0.398046	0.384459	0.764029	7
HSALNG0000125	integenic	1p36	syndromic	0.584185	6 week	12.2068	Adolescent	0.968266	5.45109	4.81399	0.585651	19
HSALNG0000129	sense	1p36	syndromic	0.595552	18 week	20.3535	Toddler	0	8.86993	9.48369	0.706561	17
HSALNG0000131	sense	1p36	syndromic	0.679033	18 week	73.8567	Adolescent	2.19147	26.3451	29.3296	0.689891	19
HSALNG0000133	sense	1p36	syndromic	0.592087	18 week	66.5093	Adolescent	3.13959	29.2026	33.5594	0.642485	19
HSALNG0000137	anti_sense	1p36	syndromic	0.668462	5 week	13.1853	Infant	0.559886	4.83533	2.6959	0.879242	19
HSALNG0000138	anti_sense	1p36	syndromic	0.830175	11 week	1.20718	13 week	0	0.257755	0	1.52635	3
HSALNG0000139	integenic	1p36	syndromic	0.765873	9 week	1.00917	5 week	0	0.276954	0.230092	1.20708	4
HSALNG0000141	anti_sense	1p36	syndromic	0.679586	8 week	10.789	19 week	0.614648	3.84282	2.70368	0.851278	19
HSALNG0000142	anti_sense	1p36	syndromic	0.833683	8 week	1.3509	7 week	0	0.283953	0	1.67442	4
HSALNG0000147	integenic	1p36	syndromic	0.695859	18 week	1.15538	11 week	0	0.393714	0.302463	0.893569	6
HSALNG0000152	anti_sense	1p36	syndromic	0.448847	5 week	25.8156	Young adult	7.51541	14.8382	15.0246	0.367559	19
HSALNG0000155	integenic	1p36	syndromic	0.569519	8 week	12.2993	Young adult	0.592076	5.6633	3.86592	0.677477	19
HSALNG0000156	integenic	1p36	syndromic	0.569118	6 week	12.8314	Young adult	0	5.91319	3.21472	0.772142	17
HSALNG0000158	integenic	1p36	syndromic	0.824075	18 week	1.31708	4 week	0	0.288833	0.162051	1.36414	3
HSALNG0000161	anti_sense	1p36	syndromic	0.687757	9 week	1.77345	Adolescent	0	0.61794	0.496127	0.823189	9
HSALNG0000162	anti_sense	1p36	syndromic	0.617867	8 week	1.70262	Young adult	0.142271	0.705993	0.485037	0.777768	9
HSALNG0000163	integenic	1p36	syndromic	0.922592	5 week	2.52439	Adolescent	0	0.317985	0.208204	1.74891	1
HSALNG0000165	integenic	1p36	syndromic	0.720603	8 week	2.28811	Infant	0	0.726072	0.38431	1.11291	7
HSALNG0000166	anti_sense	1p36	syndromic	0.613331	Toddler	2.08198	16 week	0.3362	0.872242	0.754308	0.530513	15
HSALNG0000167	sense	1p36	syndromic	0.592057	8 week	8.54666	Adolescent	0	3.75287	3.48255	0.760205	17
HSALNG0000175	anti_sense	1p36	syndromic	0.684817	12 week	1.99508	11 week	0	0.700724	0.729214	0.719717	12
HSALNG0000176	anti_sense	1p36	syndromic	0.553889	7 week	1.24846	Adolescent	0.147404	0.593348	0.49678	0.58896	9
HSALNG0000180	anti_sense	1p36	syndromic	0.365235	18 week	30.2796	Middle adult	6.44961	19.8025	20.2024	0.261115	19
HSALNG0000183	anti_sense	1p36	syndromic	0.675952	8 week	64.5626	Toddler	3.82438	23.2183	19.6715	0.735406	19
HSALNG0000184	anti_sense	1p36	syndromic	0.637411	8 week	18.3386	Middle adult	0.44168	7.2646	5.28083	0.878801	18
HSALNG0000185	integenic	1p36	syndromic	0.733543	8 week	6.17737	Toddler	0	1.88449	1.12329	1.07673	13
HSALNG0000189	anti_sense	1p36	syndromic	0.66032	6 week	1.61935	Young adult	0.157834	0.606341	0.561104	0.615217	12
HSALNG0000204	integenic	1p36	syndromic	0.658748	6 week	1.1259	Neonate	0	0.423253	0.360973	0.844658	7
HSALNG0000206	integenic	1p36	syndromic	0.722917	6 week	1.84675	18 week	0	0.581968	0.451448	1.0431	7
HSALNG0000215	integenic	1p36	syndromic	0.822187	18 week	1.0644	4 week	0	0.235324	0.139553	1.23079	4
HSALNG0000224	sense	1p36	syndromic	0.665138	6 week	3.40609	Infant	0	1.25981	1.43436	0.850354	12
HSALNG0000227	anti_sense,sense	1p36	syndromic	0.718052	6 week	1.52308	Adolescent	0	0.486989	0.381106	0.785092	8
HSALNG0000231	anti_sense	1p36	syndromic	0.598965	6 week	2.39757	Toddler	0	1.03709	0.98416	0.816314	12
HSALNG0000232	sense	1p36	syndromic	0.687123	5 week	2.1315	6 week	0	0.74398	0.721964	0.872799	12
HSALNG0000233	anti_sense	1p36	syndromic	0.664352	8 week	2.14577	Toddler	0	0.795252	0.728863	0.82125	12
HSALNG0000234	integenic	1p36	syndromic	0.716039	6 week	2.95661	19 week	0	0.950986	0.782667	0.994694	11
HSALNG0000238	intronic_sense	1p36	syndromic	0.86094	18 week	2.02593	6 week	0	0.373527	0.123291	1.48465	5
HSALNG0000241	anti_sense	1p36	syndromic	0.956544	18 week	2.2703	4 week	0	0.212956	0	2.45179	1
HSALNG0000242	integenic	1p36	syndromic	0.728987	8 week	13.1127	Toddler	0	4.05681	2.98394	0.980788	13
HSALNG0000249	intronic_sense	1p36	syndromic	0.678041	8 week	17.3221	Toddler	0.563854	6.19518	4.9281	0.795257	19
HSALNG0000250	intronic_sense	1p36	syndromic	0.551534	18 week	8.33016	Adolescent	0.282482	3.9776	4.59549	0.666677	17
HSALNG0000257	sense	1p36	syndromic	0.569987	9 week	3.44196	Adolescent	0	1.58334	1.81128	0.723823	13
HSALNG0000303	anti_sense	1p36	syndromic	0.700816	11 week	65.0364	Middle adult	2.00835	21.8567	14.2382	0.921152	19
HSALNG0000312	sense	1p36	syndromic	0.783393	4 week	1.20041	16 week	0	0.309511	0.191222	1.10086	3
HSALNG0000314	anti_sense	1p36	syndromic	0.867365	18 week	1.89662	Toddler	0	0.33814	0.215951	1.27239	3
HSALNG0000315	sense	1p36	syndromic	0.766065	4 week	1.69674	Adolescent	0	0.465338	0.337081	1.10429	7
HSALNG0000326	integenic	1p36	syndromic	0.88549	4 week	1.24657	13 week	0	0.200841	0.0820357	1.5894	2
HSALNG0000331	sense	1p36	syndromic	0.748663	18 week	3.68248	Toddler	0	1.07064	0.701778	0.957346	11
HSALNG0000337	integenic	1p36	syndromic	0.638063	9 week	4.53401	Toddler	0.137413	1.79329	1.24896	0.845987	14
HSALNG0000343	anti_sense	1p36	syndromic	0.456624	6 week	47.5673	Young adult	6.63997	26.9901	28.9174	0.50662	19
HSALNG0000348	anti_sense	1p36	syndromic	0.822049	4 week	3.88847	12 week	0	0.860193	0.402004	1.38518	8
HSALNG0000349	anti_sense	1p36	syndromic	0.63494	6 week	4.8024	Adolescent	0	1.91365	1.35656	0.830105	14
HSALNG0000352	sense	1p36	syndromic	0.508459	16 week	4.46265	Toddler	0	2.313	2.37171	0.682778	15
HSALNG0000355	sense	1p36	syndromic	0.639932	18 week	6.11252	Toddler	0	2.4068	2.09824	0.737975	16
HSALNG0000356	sense	1p36	syndromic	0.825909	18 week	10.3662	Adolescent	0	2.25527	2.14036	0.999106	16
HSALNG0000507	anti_sense,sense	1p36	syndromic	0.699301	4 week	15.5891	Young adult	1.23077	5.26139	4.17505	0.75775	19
HSALNG0000508	sense	1p36	syndromic	0.599003	8 week	191.08	Middle adult	1.58726	82.6465	77.8891	0.721327	19
HSALNG0000510	anti_sense,sense	1p36	syndromic	0.67044	18 week	70.3507	Middle adult	1.59988	25.6672	20.5201	0.890139	19
HSALNG0000512	sense	1p36	syndromic	0.904817	18 week	1.25208	4 week	0	0.178803	0	1.74597	2
HSALNG0000523	sense	1p36	syndromic	0.847675	18 week	1.3569	12 week	0	0.267227	0.200651	1.16579	2
HSALNG0000527	sense	1p36	syndromic	0.577613	12 week	3.13084	Toddler	0	1.41761	1.36228	0.766316	13
HSALNG0000533	anti_sense	1p36	syndromic	0.640498	8 week	1.00114	Adolescent	0	0.39366	0.258281	0.726363	8
HSALNG0000538	sense	1p36	syndromic	0.583027	8 week	1.32759	Young adult	0	0.594308	0.538344	0.682226	11
HSALNG0000542	sense	1p36	syndromic	0.623354	4 week	31.17	Infant	1.15467	12.7627	15.2915	0.666624	19
HSALNG0000559	sense	1p36	syndromic	0.617565	12 week	1.46532	18 week	0	0.608016	0.575982	0.753841	10
HSALNG0000565	anti_sense	1p36	syndromic	0.798425	11 week	3.06568	Infant	0	0.74679	0.317018	1.22326	7
HSALNG0000570	anti_sense	1p36	syndromic	0.556696	9 week	3.0566	Young adult	0.172399	1.44456	1.07812	0.69848	14
HSALNG0000572	anti_sense	1p36	syndromic	0.636673	8 week	2.91172	Toddler	0	1.15547	0.911189	0.741195	16
HSALNG0000579	sense	1p36	syndromic	0.558216	16 week	21.7995	Young adult	0	10.2711	13.2814	0.66112	18
HSALNG0000594	anti_sense	1p36	syndromic	0.707659	18 week	1.32606	Toddler	0	0.437052	0.411894	0.705718	6
HSALNG0000596	anti_sense	1p36	syndromic	0.680629	6 week	1.19149	Toddler	0	0.42321	0.296057	0.765085	7
HSALNG0000600	sense	1p36	syndromic	0.727346	5 week	9.21291	Toddler	0	2.86462	2.5143	0.856427	16
HSALNG0000645	sense	1p36	syndromic	0.867515	12 week	2.33668	Infant	0	0.416264	0.332057	1.26189	6
HSALNG0000648	sense	1p36	syndromic	0.830466	12 week	1.56031	18 week	0	0.332724	0.16792	1.34935	5
HSALNG0000682	integenic	1p36	syndromic	0.634814	8 week	1.27084	Toddler	0.0584173	0.506555	0.407199	0.790739	7
HSALNG0000690	sense	1p36	syndromic	0.768834	18 week	27.7386	Adolescent	0	7.53468	7.13585	0.874987	17
HSALNG0000708	integenic	1p36	syndromic	0.753145	18 week	1.46491	Middle adult	0	0.419688	0.250859	1.0089	5
HSALNG0000730	intronic_sense	1p36	syndromic	0.722803	6 week	4.06696	Infant	0	1.28206	1.00288	0.919297	12
HSALNG0000731	sense	1p36	syndromic	0.66237	12 week	4.15376	Neonate	0	1.54724	1.55284	0.71762	17
HSALNG0000732	anti_sense	1p36	syndromic	0.904134	16 week	1.56356	4 week	0	0.224297	0	1.91553	4
HSALNG0000739	anti_sense,sense	1p36	syndromic	0.533895	18 week	1.9801	Toddler	0	0.978573	1.12639	0.621564	14
HSALNG0000740	intronic_sense	1p36	syndromic	0.580025	18 week	1.71356	Young adult	0.0430364	0.771964	0.768123	0.676379	12
HSALNG0000742	intronic_sense	1p36	syndromic	0.837755	11 week	3.78843	4 week	0	0.781694	0.435408	1.32269	8
HSALNG0000748	sense	1p36	syndromic	0.85078	18 week	1.02723	4 week	0	0.199281	0.0984601	1.32844	1
HSALNG0000749	sense	1p36	syndromic	0.758463	4 week	1.4239	Infant	0	0.400766	0.315752	1.07182	6
HSALNG0000755	sense	1p36	syndromic	0.761078	12 week	4.94297	Infant	0	1.37898	1.28235	0.983344	12
HSALNG0000759	anti_sense	1p36	syndromic	0.845405	18 week	1.28517	4 week	0	0.255864	0	1.37845	5
HSALNG0000763	integenic	1p36	syndromic	0.491747	9 week	1.09225	Adolescent	0.0559337	0.58341	0.621816	0.578681	12
HSALNG0000777	sense	1p36	syndromic	0.507634	5 week	3.29914	Young adult	0.635055	1.71253	1.58036	0.385412	19
HSALNG0000779	sense	1p36	syndromic	0.946519	4 week	2.17218	5 week	0	0.224382	0	2.37609	3
HSALNG0000781	sense	1p36	syndromic	0.858325	4 week	5.64891	10 week	0	1.0555	0.335521	1.60084	8
HSALNG0000783	sense	1p36	syndromic	0.710452	4 week	3.04797	18 week	0	0.996504	1.00994	0.994359	12
HSALNG0000784	sense	1p36	syndromic	0.708184	7 week	2.42493	18 week	0	0.798016	0.86644	0.985793	11
HSALNG0000790	sense	1p36	syndromic	0.675388	8 week	18.7145	Adolescent	0	6.74019	6.81622	0.970331	15
HSALNG0000793	sense	1p36	syndromic	0.87688	4 week	26.2721	Adolescent	0	4.44712	2.96534	1.3796	16
HSALNG0000796	sense	1p36	syndromic	0.875573	18 week	19.373	Toddler	0	3.30327	2.49565	1.33476	13
HSALNG0000799	sense	1p36	syndromic	0.720438	18 week	2.70124	6 week	0	0.85759	0.519865	0.955037	12
HSALNG0000800	anti_sense	1p36	syndromic	0.794824	8 week	1.1946	5 week	0	0.295077	0.155172	1.3016	5
HSALNG0000805	sense	1p36	syndromic	0.783392	12 week	4.54445	5 week	0	1.17174	0.792745	1.13087	11
HSALNG0000837	anti_sense,sense	1p36	syndromic	0.599398	8 week	22.6207	Toddler	1.58147	9.77551	5.65107	0.801528	19
HSALNG0000839	anti_sense,sense	1p36	syndromic	0.630266	9 week	18.3918	Adolescent	1.39297	7.41016	5.99771	0.698955	19
HSALNG0000842	integenic	1p36	syndromic	0.640367	6 week	1.3501	Toddler	0.0198666	0.531043	0.512384	0.698393	10
HSALNG0000843	anti_sense	1p36	syndromic	0.629536	8 week	2.44751	Adolescent	0.0568932	0.987809	0.766964	0.769933	14
HSALNG0000844	sense	1p36	syndromic	0.747525	18 week	2.19349	12 week	0	0.6401	0.487098	1.04745	9
HSALNG0000845	anti_sense	1p36	syndromic	0.6619	9 week	1.34443	Toddler	0	0.50139	0.441212	0.770063	8
HSALNG0000853	sense	1p36	syndromic	0.544425	18 week	1.81201	Adolescent	0	0.877428	0.936022	0.666303	14
HSALNG0000856	integenic	1p36	syndromic	0.743866	18 week	1.21556	5 week	0	0.358936	0.310009	0.91743	6
HSALNG0000858	integenic	1p36	syndromic	0.616937	8 week	1.62435	Adolescent	0	0.674971	0.597369	0.72743	11
HSALNG0000889	anti_sense	1p36	syndromic	0.95989	18 week	3.68351	4 week	0	0.333839	0.100846	2.49315	3
HSALNG0000900	sense	1p36	syndromic	0.66541	4 week	33.2257	Adolescent	0	12.2806	12.4704	0.796986	17
HSALNG0000904	sense	1p36	syndromic	0.668104	4 week	10.2769	Infant	0.279165	3.77222	2.75462	0.815736	16
HSALNG0000905	anti_sense,sense	1p36	syndromic	0.7714	Neonate	2.88059	Toddler	0	0.775454	0.721853	0.883571	13
HSALNG0000911	integenic	1p36	syndromic	0.86763	9 week	1.63884	Young adult	0	0.29177	0.145362	1.30794	3
HSALNG0000914	integenic	1p36	syndromic	0.805685	18 week	2.01196	Neonate	0	0.476271	0.268148	1.12867	8
HSALNG0000929	intronic_sense	1p36	syndromic	0.900057	18 week	1.57481	4 week	0	0.231993	0.0799943	1.62117	2
HSALNG0000931	sense	1p36	syndromic	0.815607	18 week	3.92467	19 week	0	0.892157	0.843872	0.997105	14
HSALNG0000938	sense	1p36	syndromic	0.743665	18 week	1.33212	Toddler	0	0.393608	0.256926	1.0605	5
HSALNG0000940	sense	1p36	syndromic	0.644346	6 week	4.98213	Adolescent	0	1.94087	1.63875	0.760786	15
HSALNG0000941	sense	1p36	syndromic	0.603367	18 week	22.7427	Toddler	0.860938	9.74273	8.03006	0.750052	19
HSALNG0000942	integenic	1p36	syndromic	0.633403	18 week	1.33415	Adolescent	0	0.533571	0.384962	0.814868	6
HSALNG0000946	integenic	1p36	syndromic	0.658397	Toddler	1.34928	16 week	0.102682	0.507673	0.339196	0.725117	7
HSALNG0000948	integenic	1p36	syndromic	0.870005	18 week	1.09674	4 week	0	0.192791	0	1.56952	3
HSALNG0000949	anti_sense	1p36	syndromic	0.637516	18 week	1.05557	Infant	0.0984007	0.418047	0.321821	0.700488	7
HSALNG0000950	integenic	1p36	syndromic	0.679615	18 week	14.3753	Young adult	0	5.11983	4.61869	0.629674	18
HSALNG0000951	integenic	1p36	syndromic	0.683636	18 week	1.60932	Young adult	0	0.567036	0.3613	0.882318	8
HSALNG0000973	intronic_antisense	1p36	syndromic	0.686299	Adolescent	2.97638	19 week	0.111869	1.0412	0.965515	0.77208	13
HSALNG0001022	sense	1p36	syndromic	0.987869	Middle adult	2.09279	4 week	0	0.134199	0	3.55801	1
HSALNG0001023	sense	1p36	syndromic	0.990342	Middle adult	1.1232	4 week	0	0.0693925	0	3.68947	1
HSALNG0001034	anti_sense	1p36	syndromic	0.901059	4 week	1.94979	11 week	0	0.285381	0	1.80667	3
HSALNG0001035	sense	1p36	syndromic	0.876013	4 week	1.11359	16 week	0	0.189414	0.0845804	1.49682	2
HSALNG0001039	sense	1p36	syndromic	0.798109	4 week	1.3323	18 week	0	0.324943	0.134309	1.40481	4
HSALNG0001046	sense	1p36	syndromic	0.90191	4 week	1.27611	6 week	0	0.185749	0	1.84822	2
HSALNG0001056	anti_sense	1p36	syndromic	0.860598	4 week	8.35527	Infant	0.0805601	1.54319	0.625217	1.38165	10
HSALNG0001070	intronic_sense	1p36	syndromic	0.966051	4 week	1.9407	8 week	0	0.164559	0	2.75402	2
HSALNG0001087	anti_sense	1p36	syndromic	0.966493	5 week	4.86407	4 week	0	0.410405	0	2.69936	3
HSALNG0001092	integenic	1p36	syndromic	0.6517	16 week	2.87724	Infant	0	1.10083	1.02778	0.667363	15
HSALNG0001099	intronic_sense	1p36	syndromic	0.715017	4 week	7.72221	Infant	0	2.49131	1.56701	1.0347	14
HSALNG0001100	sense	1p36	syndromic	0.689996	5 week	6.73267	Infant	0	2.33165	2.0188	0.941	14
HSALNG0001109	anti_sense	1p36	syndromic	0.680804	18 week	1.25387	12 week	0	0.445159	0.328821	0.978386	8
HSALNG0001110	sense	1p36	syndromic	0.681793	18 week	2.58813	Adolescent	0	0.916434	1.07024	0.801936	12
HSALNG0001116	integenic	1p36	syndromic	0.799565	18 week	4.95993	Adolescent	0	1.20287	1.1721	0.963681	13
HSALNG0001120	intronic_antisense	1p36	syndromic	0.658191	6 week	1.56798	Infant	0	0.590269	0.521601	0.713242	10
HSALNG0001121	intronic_antisense	1p36	syndromic	0.674903	18 week	1.28141	16 week	0	0.4621	0.426027	0.859969	8
HSALNG0001124	sense	1p36	syndromic	0.612476	4 week	1.35598	Toddler	0	0.569186	0.581407	0.862249	10
HSALNG0001129	anti_sense	1p36	syndromic	0.557906	18 week	1.24473	Adolescent	0	0.586838	0.589314	0.612529	11
HSALNG0001134	anti_sense	1p36	syndromic	0.707071	18 week	1.45685	Toddler	0	0.480968	0.422722	0.841709	6
HSALNG0001135	sense	1p36	syndromic	0.765005	4 week	3.49368	Neonate	0	0.961665	0.660417	1.03912	12
HSALNG0001138	sense	1p36	syndromic	0.89056	4 week	1.92861	5 week	0	0.301465	0.130544	1.57387	5
HSALNG0001139	integenic	1p36	syndromic	0.522906	10 week	6.92202	Middle adult	0.227186	3.49296	3.36871	0.536784	18
HSALNG0001144	integenic	1p36	syndromic	1	Adolescent	2.00311	4 week	0	0.105427	0	4.3589	1
HSALNG0001154	sense	1p36	syndromic	0.787539	5 week	7.64585	Toddler	0	1.94136	1.69849	0.921857	16
HSALNG0001161	integenic	1p36	syndromic	0.696397	4 week	1.04674	Toddler	0	0.356158	0.326471	0.895917	4
HSALNG0001165	sense	1p36	syndromic	0.73464	12 week	2.04374	Young adult	0	0.621348	0.541251	0.80992	13
HSALNG0001167	anti_sense,sense	1p36	syndromic	0.780368	8 week	4.34791	5 week	0	1.13352	0.853024	1.14625	12
HSALNG0001174	anti_sense	1p36	syndromic	0.53484	8 week	17.9398	Toddler	2.7696	8.8499	8.92113	0.554404	19
HSALNG0001175	anti_sense	1p36	syndromic	0.55637	8 week	21.5193	Infant	1.25841	10.1768	8.50367	0.692797	19
HSALNG0001177	integenic	1p36	syndromic	0.630323	6 week	56.8629	Adolescent	2.43668	22.9073	23.0876	0.705971	19
HSALNG0001179	integenic	1p36	syndromic	0.665214	18 week	16.9344	Toddler	0.422519	6.26231	6.5071	0.782976	18
HSALNG0001199	integenic	1p36	syndromic	0.734279	5 week	29.3646	Toddler	0	8.93764	8.58774	0.848112	16
HSALNG0001201	integenic	1p36	syndromic	0.756362	5 week	5.55538	Neonate	0	1.57465	1.12581	0.989719	13
HSALNG0001202	integenic	1p36	syndromic	0.919177	5 week	16.5651	Toddler	0	2.14023	1.20541	1.70929	14
HSALNG0001204	integenic	1p36	syndromic	0.94799	5 week	93.8668	Young adult	0.37454	9.5654	2.23738	2.18515	18
HSALNG0001205	integenic	1p36	syndromic	0.737674	18 week	1.53172	Adolescent	0	0.46128	0.418215	0.828644	8
HSALNG0001212	integenic	1p36	syndromic	0.84158	4 week	1.25361	12 week	0	0.254123	0.0812564	1.61656	4
HSALNG0001216	integenic	1p36	syndromic	1	Middle adult	1.16839	4 week	0	0.061494	0	4.3589	1
HSALNG0001224	anti_sense	1p36	syndromic	0.969702	5 week	63.6225	Adolescent	0	5.17476	1.53007	2.75074	17
HSALNG0001225	anti_sense	1p36	syndromic	0.995119	5 week	4.01424	4 week	0	0.229839	0	3.99242	1
HSALNG0001230	anti_sense	1p36	syndromic	0.481966	18 week	1.55473	Adolescent	0	0.844841	0.897008	0.601259	14
HSALNG0001233	anti_sense	1p36	syndromic	0.427113	9 week	10.4572	Young adult	2.7856	6.22585	5.91043	0.308272	19
HSALNG0001235	anti_sense	1p36	syndromic	0.758296	7 week	5.89235	18 week	0	1.65937	1.36467	1.01535	15
HSALNG0001236	anti_sense	1p36	syndromic	0.717796	6 week	3.91219	18 week	0	1.25183	1.08195	0.888031	14
HSALNG0001237	anti_sense	1p36	syndromic	0.763348	9 week	1.74014	11 week	0	0.48172	0.120893	1.22121	8
HSALNG0001241	sense	1p36	syndromic	0.59401	7 week	12.4251	Adolescent	0	5.43291	5.19879	0.75763	17
HSALNG0001245	sense	1p36	syndromic	0.606343	6 week	14.4874	Adolescent	1.70065	6.16541	6.52368	0.612278	19
HSALNG0001248	sense	1p36	syndromic	0.707658	8 week	15.4628	Toddler	0	5.09635	4.14788	0.881309	17
HSALNG0001269	anti_sense	1p36	syndromic	0.898513	4 week	1.84421	7 week	0	0.274377	0	1.85232	2
HSALNG0001281	sense	1p36	syndromic	0.625921	5 week	4.00993	Adolescent	0	1.63213	1.47514	0.701383	16
HSALNG0001283	sense	1p36	syndromic	0.45047	13 week	9.09552	Adolescent	0	5.2139	5.52279	0.573175	18
HSALNG0001286	sense	1p36	syndromic	0.667702	18 week	22.963	Adolescent	0.929119	8.43751	9.48649	0.662165	19
HSALNG0001287	integenic	1p36	syndromic	0.920522	4 week	1.57274	12 week	0	0.201196	0.0289388	1.89127	3
HSALNG0001341	anti_sense	1p36	syndromic	0.531764	6 week	2.61915	18 week	0	1.29968	1.17185	0.675523	15
HSALNG0001365	anti_sense	1p36	syndromic	0.499176	18 week	3.81292	Middle adult	0.544335	2.00978	1.54929	0.556786	19
HSALNG0001368	sense	1p36	syndromic	0.624607	5 week	1.60521	Adolescent	0.0617095	0.655355	0.567604	0.756062	11
HSALNG0001374	integenic	1p36	syndromic	0.500053	5 week	10.0539	Adolescent	0.526218	5.29103	5.48508	0.585759	19
HSALNG0001380	sense	1p36	syndromic	0.715477	4 week	15.8816	Adolescent	0	5.11674	5.30978	0.841351	17
HSALNG0001396	sense	1p36	syndromic	0.595558	8 week	1.52504	Toddler	0	0.664592	0.685282	0.70787	12
HSALNG0001399	sense	1p36	syndromic	0.630122	18 week	3.69953	Adolescent	0	1.49107	1.32318	0.870596	12
HSALNG0001410	sense	1p36	syndromic	0.912735	12 week	7.54838	Toddler	0	1.02133	0.728671	1.61725	12
HSALNG0001411	sense	1p36	syndromic	0.728572	12 week	7.21556	5 week	0	2.23519	2.05858	0.83068	16
HSALNG0001456	sense	1p36	syndromic	0.727551	5 week	1.05093	Neonate	0	0.326567	0.300016	0.878739	4
HSALNG0001460	intronic_antisense	1p36	syndromic	0.44008	11 week	16.5905	Middle adult	3.12082	9.67364	9.70019	0.379243	19
HSALNG0001461	anti_sense,sense	1p36	syndromic	0.48085	5 week	13.6422	Middle adult	1.72835	7.42763	7.40402	0.436699	19
HSALNG0001471	anti_sense	1p36	syndromic	0.679108	18 week	1.85818	Infant	0	0.662691	0.405502	0.980634	7
HSALNG0001473	sense	1p36	syndromic	0.781897	18 week	7.73028	Adolescent	0	2.00412	2.29343	0.912322	13
HSALNG0001478	sense	1p36	syndromic	0.656168	6 week	5.43428	Toddler	0	2.05615	1.60253	0.794951	15
HSALNG0001484	sense	1p36	syndromic	0.82929	12 week	1.23412	Toddler	0	0.264542	0.14123	1.1913	3
HSALNG0001494	sense	1p36	syndromic	0.750908	4 week	5.31424	Infant	0.179824	1.53376	0.953305	0.821776	17
HSALNG0001499	sense	1p36	syndromic	0.693872	Middle adult	3.01968	Toddler	0	1.03469	0.684813	0.787854	12
HSALNG0001500	integenic	1p36	syndromic	0.641713	8 week	1.25025	Toddler	0	0.490176	0.502342	0.855953	10
HSALNG0001512	integenic	1p36	syndromic	0.625187	18 week	5.48516	Young adult	0.717637	2.2364	2.07268	0.556104	19
HSALNG0001515	sense	1p36	syndromic	0.579397	18 week	2.9299	Middle adult	0.255218	1.32167	1.18055	0.565793	15
HSALNG0001516	sense	1p36	syndromic	0.650721	16 week	1.12194	Infant	0	0.430294	0.387337	0.851776	9
HSALNG0001525	sense	1p36	syndromic	0.823298	7 week	4.69875	Infant	0	1.03388	0.4648	1.41013	9
HSALNG0001530	sense	1p36	syndromic	0.775631	6 week	1.02187	4 week	0	0.27099	0	1.21846	4
HSALNG0001539	sense	1p36	syndromic	0.866272	12 week	1.04486	4 week	0	0.187365	0.0583648	1.49454	3
HSALNG0001554	sense	1p36	syndromic	0.47753	18 week	15.1262	Young adult	2.19899	8.28315	8.65226	0.512581	19
HSALNG0001555	intronic_sense	1p36	syndromic	0.739138	18 week	2.52949	Neonate	0	0.758248	0.570423	0.892221	13
HSALNG0001562	integenic	1p36	syndromic	0.863865	18 week	1.69121	6 week	0	0.307126	0.0962526	1.54194	4
HSALNG0001589	sense	1p36	syndromic	0.700971	6 week	10.1705	Adolescent	0	3.41651	3.02272	0.826282	17
HSALNG0001613	anti_sense	1p36	syndromic	0.462069	10 week	20.0522	Young adult	2.89971	11.2744	12.5272	0.522786	19
HSALNG0001614	anti_sense,sense	1p36	syndromic	0.630358	18 week	1.67663	Toddler	0	0.67538	0.749623	0.720425	13
HSALNG0001616	sense	1p36	syndromic	0.7539	12 week	1.71514	Adolescent	0.0412057	0.490149	0.496464	0.871556	9
HSALNG0001619	sense	1p36	syndromic	0.592162	8 week	13.4223	Young adult	0.338804	5.89244	5.46725	0.76566	17
HSALNG0001620	integenic	1p36	syndromic	0.866348	18 week	6.11317	Infant	0	1.09578	0.576421	1.34379	10
HSALNG0001624	anti_sense	1p36	syndromic	0.568329	9 week	18.864	Young adult	1.57828	8.70729	7.6145	0.633554	19
HSALNG0001629	sense	1p36	syndromic	0.621462	18 week	37.1065	Adolescent	0	15.2599	17.527	0.792467	17
HSALNG0001631	sense	1p36	syndromic	0.838324	18 week	1.14349	Toddler	0	0.235329	0.157282	1.15557	2
HSALNG0001649	integenic	1p36	syndromic	0.799322	12 week	6.0366	Toddler	0	1.46537	0.955431	1.13834	12
HSALNG0001650	integenic	1p36	syndromic	0.747426	12 week	6.18863	Toddler	0	1.80654	0.950808	0.994406	13
HSALNG0001651	integenic	1p36	syndromic	0.604227	12 week	3.94959	Toddler	0	1.68874	2.04039	0.763218	14
HSALNG0001652	anti_sense	1p36	syndromic	0.344301	8 week	4.41008	Infant	1.23462	2.9716	3.19146	0.340607	19
HSALNG0001654	integenic	1p36	syndromic	0.75708	12 week	4.88357	Middle adult	0.042628	1.38091	1.18814	0.918104	12
HSALNG0001656	integenic	1p36	syndromic	0.605543	12 week	5.8689	Toddler	0	2.50208	2.09955	0.722914	17
HSALNG0001657	integenic	1p36	syndromic	0.722555	12 week	3.53458	Adolescent	0	1.11507	0.564496	0.962947	11
HSALNG0001658	integenic	1p36	syndromic	0.749355	12 week	3.49156	Middle adult	0	1.01285	0.770887	1.03126	10
HSALNG0001659	integenic	1p36	syndromic	0.703054	12 week	4.21644	Infant	0	1.40808	0.956381	1.0007	10
HSALNG0001661	integenic	1p36	syndromic	0.667634	12 week	5.49788	Toddler	0	2.0205	2.14107	0.877639	13
HSALNG0001682	intronic_sense	1p36	syndromic	0.543125	8 week	35.1978	Young adult	2.46802	17.0871	16.0229	0.658658	19
HSALNG0001690	anti_sense	1p36	syndromic	0.769752	12 week	43.701	Toddler	0	11.8326	10.6476	0.957865	15
HSALNG0001691	anti_sense	1p36	syndromic	0.583284	12 week	71.3953	Adolescent	0	31.9434	33.282	0.756204	15
HSALNG0001713	integenic	1p36	syndromic	0.665122	18 week	12.1051	5 week	1.03139	4.47751	4.44212	0.647802	19
HSALNG0001739	intronic_sense	1p36	syndromic	0.893531	12 week	6.38529	Infant	0	0.980121	0.538142	1.45751	10
HSALNG0001740	intronic_sense	1p36	syndromic	0.890147	12 week	8.10936	16 week	0	1.27076	0.565846	1.5542	12
HSALNG0001780	anti_sense	1p36	syndromic	0.645112	8 week	1.20712	Neonate	0	0.469378	0.450549	0.948077	9
HSALNG0001782	integenic	1p36	syndromic	0.707836	18 week	4.08395	4 week	0.252153	1.34533	1.10045	0.76525	15
HSALNG0001785	anti_sense	1p36	syndromic	0.600362	9 week	1.54368	12 week	0	0.665688	0.583992	0.682954	11
HSALNG0001787	sense	1p36	syndromic	0.573857	6 week	5.12535	Adolescent	0	2.33894	2.32179	0.650953	16
HSALNG0001790	sense	1p36	syndromic	0.582482	6 week	14.2515	Young adult	0.46154	6.38717	6.89136	0.572339	18
HSALNG0001792	anti_sense,sense	1p36	syndromic	0.612043	9 week	5.54695	12 week	0.278457	2.33066	2.28279	0.704657	15
HSALNG0001794	anti_sense,sense	1p36	syndromic	0.58241	18 week	2.91249	Toddler	0	1.3055	1.42343	0.59861	15
HSALNG0001795	anti_sense,sense	1p36	syndromic	0.90415	6 week	1.56309	10 week	0	0.224204	0	1.86801	3
HSALNG0001796	anti_sense,sense	1p36	syndromic	0.880647	5 week	2.00438	16 week	0	0.332131	0.0710315	1.67209	4
HSALNG0001804	sense	1p36	syndromic	0.863837	12 week	1.90058	18 week	0	0.345198	0.220458	1.29855	5
HSALNG0001819	integenic	1p36	syndromic	0.649563	11 week	10.5059	16 week	0.245348	4.04084	4.70539	0.693848	17
HSALNG0001824	sense	1p36	syndromic	0.882301	18 week	37.3727	Adolescent	0	6.1342	3.72421	1.43377	14
HSALNG0001829	sense,intronic_sense	1p36	syndromic	0.699966	18 week	55.1791	Adolescent	1.21279	18.5884	15.5505	0.711976	19
HSALNG0001834	integenic	1p36	syndromic	0.689246	18 week	6.26039	Toddler	0	2.17255	2.00649	0.887835	13
HSALNG0001843	sense	1p36	syndromic	0.913863	18 week	3.15957	4 week	0	0.424127	0.153222	1.7624	4
HSALNG0001845	integenic	1p36	syndromic	0.614211	Toddler	4.10004	Adolescent	0	1.71429	1.43062	0.611577	18
HSALNG0001857	integenic	1p36	syndromic	0.548767	11 week	1.90104	Adolescent	0	0.912717	0.924957	0.790998	11
HSALNG0001860	sense	1p36	syndromic	0.721364	18 week	2.73929	12 week	0	0.867266	0.499919	1.13289	9
HSALNG0001864	integenic	1p36	syndromic	0.625445	4 week	1.35324	Middle adult	0.0776628	0.551408	0.512465	0.601684	10
HSALNG0001865	integenic	1p36	syndromic	0.452366	Toddler	3.16457	4 week	0.758303	1.80837	1.76866	0.370617	19
HSALNG0001866	sense	1p36	syndromic	0.667309	7 week	1.1065	Toddler	0	0.406984	0.409552	0.749364	7
HSALNG0001872	sense	1p36	syndromic	0.530854	6 week	1.88848	Adolescent	0	0.938737	0.856742	0.673688	13
HSALNG0001873	sense	1p36	syndromic	0.543523	6 week	6.24836	Adolescent	0	3.03098	3.72901	0.671349	16
HSALNG0001874	anti_sense	1p36	syndromic	0.541855	13 week	1.89334	18 week	0	0.921418	0.98725	0.704938	13
HSALNG0001890	anti_sense	1p36	syndromic	0.556933	6 week	3.70285	Young adult	0.192103	1.74915	1.66916	0.763061	14
HSALNG0001891	anti_sense	1p36	syndromic	0.673189	11 week	1.70722	Infant	0	0.618426	0.642477	0.811272	11
HSALNG0001906	sense	1p36	syndromic	0.737913	6 week	6.43181	Toddler	0	1.93549	1.20627	1.00879	15
HSALNG0001922	anti_sense	1p36	syndromic	0.634948	6 week	2.07025	Young adult	0.0859465	0.824934	0.80174	0.772254	11
HSALNG0001926	sense	1p36	syndromic	0.738664	12 week	4.4999	Neonate	0	1.35093	1.43993	0.929904	12
HSALNG0001928	sense	1p36	syndromic	0.829992	4 week	4.99968	Toddler	0	1.06839	0.831777	1.15595	10
HSALNG0001947	sense	1p36	syndromic	0.736198	8 week	2.29893	18 week	0	0.69554	0.473186	0.867492	9
HSALNG0001948	sense	1p36	syndromic	0.918011	7 week	1.147	4 week	0	0.149461	0	2.05883	2
HSALNG0001951	anti_sense,sense	1p36	syndromic	0.570423	8 week	1.04518	Toddler	0.0234115	0.480361	0.541567	0.649605	10
HSALNG0001962	integenic	1p36	syndromic	0.99687	Toddler	1.97536	4 week	0	0.109823	0	4.12006	1
HSALNG0001966	anti_sense	1p36	syndromic	0.567187	5 week	1.05459	Young adult	0	0.487923	0.492636	0.616905	9
HSALNG0001974	integenic	1p36	syndromic	0.641609	18 week	5.17259	4 week	0	2.02848	1.79554	0.755621	15
HSALNG0001976	anti_sense	1p36	syndromic	0.817246	4 week	5.77111	Infant	0	1.30293	0.709476	1.22863	11
HSALNG0001980	intronic_sense	1p36	syndromic	0.849303	5 week	1.37005	16 week	0	0.267704	0.193971	1.25413	2
HSALNG0001981	anti_sense	1p36	syndromic	0.75732	4 week	1.38109	Neonate	0	0.390212	0.209588	1.13977	6
HSALNG0001985	sense	1p36	syndromic	0.575242	Middle adult	9.71509	Adolescent	0.978112	4.4207	4.35082	0.515523	19
HSALNG0001999	sense	1p36	syndromic	0.614083	9 week	2.95222	Toddler	0	1.23473	1.12287	0.755344	13
HSALNG0002000	sense	1p36	syndromic	0.602206	4 week	6.10675	Toddler	0	2.62278	2.93705	0.739615	14
HSALNG0006635	integenic	1q21.1	syndromic_isolated	0.668376	4 week	4.10555	Infant	0.0793513	1.50592	1.29876	0.689434	17
HSALNG0006685	sense	1q21.1	syndromic_isolated	0.721796	16 week	1.35492	Toddler	0	0.428417	0.336426	0.96142	6
HSALNG0006691	integenic	1q21.1	syndromic_isolated	0.626698	5 week	2.19675	Middle adult	0.0234324	0.892506	0.882223	0.658759	13
HSALNG0006705	anti_sense,intronic_sense	1q21.1	syndromic_isolated	0.700994	11 week	6.21595	18 week	0	2.08794	2.13177	0.856021	15
HSALNG0006708	anti_sense	1q21.1	syndromic_isolated	0.309945	4 week	5.67834	Middle adult	0.770072	4.011	4.30861	0.285114	19
HSALNG0006709	sense	1q21.1	syndromic_isolated	0.556528	8 week	7.61651	Adolescent	0.325289	3.60081	3.33981	0.723728	18
HSALNG0006712	sense	1q21.1	syndromic_isolated	0.642003	6 week	17.0429	Toddler	0	6.67719	5.74845	0.784838	16
HSALNG0006717	sense	1q21.1	syndromic_isolated	0.506077	11 week	12.5553	Toddler	0	6.5358	7.46563	0.649983	17
HSALNG0006719	sense	1q21.1	syndromic_isolated	0.668933	6 week	6.7302	Toddler	0	2.4651	2.11219	0.811765	16
HSALNG0006724	sense	1q21.1	syndromic_isolated	0.806994	12 week	1.40507	Infant	0	0.330866	0.299475	1.12006	3
HSALNG0006725	sense	1q21.1	syndromic_isolated	0.846512	12 week	3.91068	Neonate	0	0.774475	0.323186	1.30603	8
HSALNG0006737	anti_sense	1q21.1	syndromic_isolated	0.866042	Infant	1.23102	4 week	0	0.221015	0	1.63633	3
HSALNG0006759	integenic	1q21.1	syndromic_isolated	0.756347	18 week	1.57979	Neonate	0	0.447807	0.364574	1.10109	7
HSALNG0006765	sense	1q21.1	syndromic_isolated	0.727733	4 week	4.58866	Toddler	0	1.42509	1.17319	0.870987	14
HSALNG0006767	intronic_sense	1q21.1	syndromic_isolated	0.682791	6 week	5.39675	Toddler	0	1.90584	1.7537	0.901612	14
HSALNG0006772	sense	1q21.1	syndromic_isolated	0.868987	18 week	1.3992	6 week	0	0.247308	0.185243	1.38946	2
HSALNG0006796	anti_sense,sense	1q21.1	syndromic_isolated	0.496678	18 week	8.75646	Young adult	2.31612	4.63622	4.5578	0.362539	19
HSALNG0006891	sense	1q21.1	syndromic_isolated	0.863806	18 week	4.49282	Infant	0	0.816155	0.549633	1.31933	10
HSALNG0006892	sense	1q21.1	syndromic_isolated	0.707948	18 week	16.1715	Young adult	0	5.32548	5.85978	0.796951	17
HSALNG0006909	integenic	1q21.1	syndromic_isolated	0.442155	19 week	1.55202	Young adult	0.167261	0.901903	0.951516	0.447831	14
HSALNG0010707	sense	1q41	syndromic	0.743172	4 week	3.88306	Toddler	0	1.14916	0.712276	1.04874	11
HSALNG0010710	anti_sense	1q41	syndromic	0.653268	16 week	7.49419	Young adult	0.22245	2.85615	2.76788	0.562734	18
HSALNG0010736	sense	1q41	syndromic	0.703374	18 week	2.53053	Adolescent	0	0.8443	0.403311	1.0584	9
HSALNG0010740	sense	1q41	syndromic	0.587618	6 week	6.36734	Adolescent	0	2.8227	3.2525	0.78471	13
HSALNG0010749	integenic	1q41	syndromic	0.820964	9 week	1.82925	4 week	0	0.406542	0.217364	1.34917	6
HSALNG0010752	anti_sense	1q41	syndromic	0.571395	12 week	2.04401	Adolescent	0	0.937545	0.902814	0.638327	15
HSALNG0010756	sense	1q41	syndromic	0.69058	18 week	10.2209	Adolescent	0.173299	3.53405	2.91792	0.74186	15
HSALNG0010759	sense	1q41	syndromic	0.777792	18 week	4.00493	Young adult	0.0502922	1.05387	0.827009	0.918692	14
HSALNG0010760	sense	1q41	syndromic	0.854174	18 week	5.86227	Adolescent	0	1.11842	0.841072	1.15183	13
HSALNG0010762	sense	1q41	syndromic	0.69012	5 week	1.39968	Young adult	0.0414757	0.484571	0.457603	0.794666	8
HSALNG0010842	integenic	1q41	syndromic	0.772647	18 week	1.02112	Toddler	0	0.273679	0.299942	0.893688	2
HSALNG0010843	overlap_antisense	1q41	syndromic	0.498608	16 week	1.51197	Toddler	0.109166	0.797771	0.944123	0.54683	14
HSALNG0010849	sense	1q41	syndromic	0.501541	8 week	6.55194	Young adult	0.174451	3.43882	3.70597	0.688014	16
HSALNG0010852	sense	1q41	syndromic	0.690606	12 week	1.50265	Neonate	0	0.519527	0.51835	0.905029	10
HSALNG0010860	sense	1q41	syndromic	0.430674	8 week	1.69803	Adolescent	0.278015	1.00522	0.930505	0.447742	15
HSALNG0010883	sense	1q41	syndromic	0.576059	8 week	4.69559	Infant	0	2.13302	1.95067	0.765124	16
HSALNG0010910	integenic	1q41	syndromic	0.547382	9 week	2.90314	16 week	0.115069	1.39765	1.39752	0.54868	16
HSALNG0010919	integenic	1q42	syndromic	0.545433	18 week	9.80074	Adolescent	0.429986	4.73644	5.54784	0.665186	18
HSALNG0010924	integenic	1q42	syndromic	0.708754	4 week	3.02181	Toddler	0	0.992814	0.922126	0.990593	10
HSALNG0010926	integenic	1q42	syndromic	0.513151	11 week	3.9309	Young adult	0.349839	2.01992	1.9139	0.579189	18
HSALNG0010936	sense	1q42	syndromic	0.76861	18 week	2.86717	6 week	0	0.77942	0.553908	0.986208	10
HSALNG0010942	integenic	1q42	syndromic	0.677294	18 week	1.51158	11 week	0	0.541678	0.388292	0.944559	9
HSALNG0010944	integenic	1q42	syndromic	0.501463	16 week	5.00847	Adolescent	0.211904	2.62909	2.72506	0.570794	17
HSALNG0010951	sense	1q42	syndromic	0.549862	9 week	1.63019	Adolescent	0	0.780987	0.746123	0.727544	13
HSALNG0010963	sense	1q42	syndromic	0.544602	7 week	7.18718	Adolescent	0	3.47904	3.40952	0.625175	17
HSALNG0010964	anti_sense,sense	1q42	syndromic	0.565614	8 week	3.96349	Toddler	0.13468	1.83967	1.74759	0.653074	18
HSALNG0010966	sense	1q42	syndromic	0.912666	18 week	1.09812	7 week	0	0.148651	0.0879437	1.76329	2
HSALNG0011006	integenic	1q42	syndromic	0.563329	8 week	1.68312	Young adult	0.0811288	0.784873	0.680164	0.564055	15
HSALNG0011021	sense	1q42	syndromic	0.685943	4 week	1.4305	Middle adult	0	0.500902	0.422687	0.829557	7
HSALNG0011024	anti_sense,sense	1q42	syndromic	0.629613	18 week	54.987	Toddler	7.46052	22.1886	21.6463	0.520641	19
HSALNG0011028	sense	1q42	syndromic	0.632488	18 week	4.26928	Infant	0	1.71113	1.54807	0.829552	14
HSALNG0011031	sense	1q42	syndromic	0.633147	18 week	3.59446	4 week	0.488468	1.43842	0.968994	0.636096	18
HSALNG0011040	anti_sense	1q42	syndromic	0.64145	18 week	1.67663	Young adult	0.101061	0.657761	0.393876	0.742641	9
HSALNG0011041	intronic_sense	1q42	syndromic	0.682708	6 week	11.5123	Infant	0.711367	4.06642	3.07481	0.809302	19
HSALNG0011042	sense	1q42	syndromic	0.566518	18 week	21.7893	Adolescent	0	10.0949	11.4774	0.676152	17
HSALNG0011043	sense	1q42	syndromic	0.612236	8 week	27.2699	Adolescent	0.395265	11.453	11.6987	0.702045	18
HSALNG0011049	integenic	1q42	syndromic	0.960146	18 week	1.14182	4 week	0	0.103206	0	2.50668	1
HSALNG0011060	integenic	1q42	syndromic	0.559895	9 week	6.98791	Young adult	0.763444	3.28133	2.5565	0.593153	19
HSALNG0011071	anti_sense	1q42	syndromic	0.444969	8 week	9.10351	Toddler	0.696912	5.26593	4.14977	0.479794	19
HSALNG0011076	integenic	1q42	syndromic	0.722336	8 week	2.83834	Adolescent	0.0616545	0.896012	0.681285	0.863917	11
HSALNG0011969	integenic	1q43	syndromic	0.719435	8 week	4.31328	Infant	0	1.37348	1.00116	0.967823	12
HSALNG0011971	integenic	1q43	syndromic	0.737229	8 week	5.20778	18 week	0	1.57053	0.738841	1.11894	11
HSALNG0011973	integenic	1q43	syndromic	0.692463	8 week	2.28013	Neonate	0	0.784324	0.543905	1.05325	10
HSALNG0012006	integenic	1q43	syndromic	0.79136	6 week	2.0597	Infant	0	0.515523	0.462015	1.0944	9
HSALNG0012011	integenic	1q43	syndromic	0.549525	12 week	4.2533	Infant	0.69149	2.03902	1.62697	0.490769	19
HSALNG0012099	anti_sense	1q44	syndromic	0.862927	Neonate	1.44785	5 week	0	0.264219	0.137234	1.47673	3
HSALNG0012111	anti_sense,sense	1q44	syndromic	0.61882	8 week	1.06738	Toddler	0	0.44163	0.382407	0.767576	7
HSALNG0012114	integenic	1q44	syndromic	0.645997	7 week	2.2421	Neonate	0	0.869941	0.697707	0.727813	15
HSALNG0012124	anti_sense	1q44	syndromic	0.494237	18 week	4.96569	Young adult	0.498856	2.64063	2.09746	0.559488	18
HSALNG0012126	sense	1q44	syndromic	0.688694	18 week	3.98544	4 week	0.136503	1.38515	1.22397	0.659848	18
HSALNG0012129	sense	1q44	syndromic	0.677407	Toddler	3.13498	5 week	0	1.12309	0.90855	0.856242	14
HSALNG0012131	sense	1q44	syndromic	0.604059	11 week	25.3762	Adolescent	0.536824	10.8542	9.62837	0.80811	19
HSALNG0012132	sense	1q44	syndromic	0.592384	10 week	36.0569	Adolescent	2.74407	15.8216	13.94	0.625702	19
HSALNG0012140	integenic	1q44	syndromic	0.617088	8 week	7.15647	Adolescent	0.397534	2.97273	2.54452	0.778987	17
HSALNG0012142	anti_sense	1q44	syndromic	0.54864	4 week	3.55124	Middle adult	0	1.70543	1.55783	0.72135	13
HSALNG0012180	sense	1q44	syndromic	0.867225	16 week	1.98185	4 week	0	0.353599	0.0988825	1.57344	5
HSALNG0012187	sense	1q44	syndromic	0.705139	6 week	2.26962	Infant	0	0.753452	0.616661	0.862835	11
HSALNG0012200	sense	1q44	syndromic	0.574457	6 week	7.61255	Adolescent	0	3.46963	3.50798	0.657921	16
HSALNG0012202	integenic	1q44	syndromic	0.560376	8 week	8.50589	Adolescent	0.629368	3.99026	4.04773	0.677611	19
HSALNG0019721	integenic	2q24.1	isolated	0.753229	9 week	3.22849	18 week	0	0.924685	0.515412	1.18469	10
HSALNG0019776	integenic	2q24.1	isolated	0.663533	6 week	1.35906	Infant	0.0269884	0.50474	0.519124	0.801372	11
HSALNG0019789	intronic_sense	2q24.1	isolated	0.891087	Young adult	7.17356	7 week	0	1.11773	0.469781	1.67015	8
HSALNG0019791	sense	2q24.1	isolated	0.609919	11 week	11.3314	Young adult	0.414651	4.78393	4.28125	0.724744	18
HSALNG0019848	sense	2q24.1	isolated	0.974009	Middle adult	1.15699	4 week	0	0.0893823	0	3.04511	1
HSALNG0019854	integenic	2q24.1	isolated	0.605144	7 week	2.94444	Toddler	0.193633	1.25641	1.05567	0.701469	15
HSALNG0019857	sense	2q24.1	isolated	0.482267	9 week	1.27241	4 week	0.231303	0.691063	0.59945	0.449401	12
HSALNG0019873	intronic_sense	2q24.1	isolated	0.746866	12 week	1.59451	18 week	0	0.466302	0.397356	0.932	7
HSALNG0019874	intronic_sense	2q24.1	isolated	0.565014	12 week	1.37697	16 week	0	0.639911	0.604115	0.592245	12
HSALNG0019878	sense	2q24.1	isolated	0.742321	4 week	4.6468	Young adult	0.0150335	1.37893	1.06864	0.969758	12
HSALNG0020328	anti_sense	2q31.1	syndromic	0.712235	9 week	2.54792	Toddler	0	0.828715	0.547343	0.923223	10
HSALNG0020337	integenic	2q31.1	syndromic	0.756914	8 week	1.44752	4 week	0	0.409537	0.238436	1.03412	8
HSALNG0020345	sense	2q31.1	syndromic	0.635945	12 week	1.29888	Toddler	0.0566447	0.516336	0.528066	0.672895	10
HSALNG0020348	integenic	2q31.1	syndromic	0.795894	18 week	2.26736	Infant	0	0.55776	0.294893	1.12016	7
HSALNG0020351	integenic	2q31.1	syndromic	0.830667	18 week	4.90309	Adolescent	0	1.04462	0.475856	1.19979	9
HSALNG0020353	anti_sense	2q31.1	syndromic	0.665923	8 week	3.32529	Adolescent	0.255536	1.22745	1.21531	0.664711	14
HSALNG0020359	sense	2q31.1	syndromic	0.89527	4 week	5.97011	5 week	0	0.906558	0.42718	1.5988	8
HSALNG0020366	anti_sense	2q31.1	syndromic	0.528052	7 week	1.64598	Toddler	0.171448	0.822561	0.768287	0.551062	13
HSALNG0020393	integenic	2q31.1	syndromic	0.624746	9 week	7.58226	Adolescent	0.144875	3.09459	2.76796	0.768222	16
HSALNG0020396	integenic	2q31.1	syndromic	0.64367	11 week	1.95261	5 week	0	0.761924	0.614033	0.979518	10
HSALNG0020397	anti_sense	2q31.1	syndromic	0.774806	18 week	1.35985	Adolescent	0	0.361685	0.35035	0.919917	5
HSALNG0020398	integenic	2q31.1	syndromic	0.796239	4 week	1.41492	18 week	0	0.347601	0.186228	1.13203	6
HSALNG0020403	sense	2q31.1	syndromic	0.921834	18 week	1.22064	9 week	0	0.154636	0.0721882	1.93604	2
HSALNG0020410	anti_sense	2q31.1	syndromic	0.493298	Infant	1.84582	5 week	0.222183	0.983204	1.05278	0.419954	16
HSALNG0020424	integenic	2q31.1	syndromic	0.967301	Infant	1.8125	4 week	0	0.151542	0.0268854	2.71075	1
HSALNG0020465	integenic	2q31.1	syndromic	0.652905	8 week	3.78306	Young adult	0.109767	1.44308	1.16441	0.756497	15
HSALNG0020476	integenic	2q31.1	syndromic	0.837417	6 week	1.56233	18 week	0	0.322868	0.206735	1.27689	4
HSALNG0020479	integenic	2q31.1	syndromic	0.712097	13 week	2.56187	6 week	0	0.833585	0.675673	1.02204	10
HSALNG0020480	integenic	2q31.1	syndromic	0.794176	16 week	1.45332	Neonate	0	0.359875	0.335099	0.9891	6
HSALNG0020493	integenic	2q31.1	syndromic	0.694289	6 week	1.00427	5 week	0	0.343713	0.304496	0.873975	4
HSALNG0020494	sense	2q31.1	syndromic	0.781536	16 week	1.00778	Toddler	0	0.261617	0.223603	0.927932	2
HSALNG0020496	integenic	2q31.1	syndromic	0.377696	Adolescent	2.78437	Middle adult	0.890069	1.78807	1.71486	0.274012	19
HSALNG0020515	integenic	2q31.1	syndromic	0.722539	6 week	1.11336	Adolescent	0	0.351253	0.227744	0.902504	7
HSALNG0020529	anti_sense	2q31.1	syndromic	0.574478	16 week	2.67568	Middle adult	0.128624	1.21946	1.13262	0.573027	17
HSALNG0020563	integenic	2q31.1	syndromic	0.594166	8 week	2.27921	Middle adult	0.0641727	0.996258	0.876478	0.735775	12
HSALNG0020564	integenic	2q31.1	syndromic	0.50718	10 week	4.07938	Middle adult	0.218601	2.11929	2.16952	0.591953	17
HSALNG0020565	sense	2q31.1	syndromic	0.501529	4 week	1.11194	Middle adult	0	0.583624	0.663246	0.623491	12
HSALNG0020569	sense	2q31.1	syndromic	0.884204	12 week	2.5601	5 week	0	0.41559	0.0661497	1.68849	6
HSALNG0020570	anti_sense	2q31.1	syndromic	0.574944	18 week	6.46071	Young adult	0.174281	2.94167	2.86152	0.703403	14
HSALNG0020573	integenic	2q31.1	syndromic	0.636519	8 week	1.80155	Toddler	0	0.715185	0.326296	0.867306	9
HSALNG0020591	sense	2q31.1	syndromic	0.74592	Middle adult	2.78786	4 week	0	0.817787	0.54036	1.15326	10
HSALNG0020592	sense	2q31.1	syndromic	0.750099	5 week	12.0671	4 week	0.0877526	3.49198	2.53577	1.05959	16
HSALNG0020594	anti_sense	2q31.1	syndromic	0.817079	18 week	4.47706	Young adult	0	1.01148	0.793168	1.08193	12
HSALNG0020595	integenic	2q31.1	syndromic	0.70421	8 week	1.13926	4 week	0	0.379207	0.320268	0.906576	5
HSALNG0020623	integenic	2q31.1	syndromic	0.666676	16 week	1.04243	Infant	0	0.384042	0.307918	0.830946	7
HSALNG0020625	integenic	2q31.1	syndromic	0.688156	16 week	3.73491	Young adult	0.0468175	1.29998	1.05878	0.787591	15
HSALNG0020647	integenic	2q31.1	syndromic	0.833375	18 week	3.65429	Neonate	0	0.769179	0.558514	1.14786	11
HSALNG0020648	anti_sense	2q31.1	syndromic	0.610622	9 week	1.78582	Toddler	0	0.752751	0.751245	0.713834	12
HSALNG0020649	intronic_sense	2q31.1	syndromic	0.647096	5 week	8.83289	Adolescent	0	3.418	3.04472	0.743357	17
HSALNG0020650	intronic_antisense	2q31.1	syndromic	0.677435	18 week	1.17162	Neonate	0	0.419698	0.367035	0.758316	7
HSALNG0020652	sense	2q31.1	syndromic	0.693094	12 week	1.66519	Young adult	0.0703879	0.571801	0.504308	0.87093	10
HSALNG0020655	sense	2q31.1	syndromic	0.776936	4 week	1.02603	16 week	0	0.270826	0.24591	1.03072	4
HSALNG0020657	sense	2q31.1	syndromic	0.529816	4 week	2.07685	Young adult	0.128636	1.03441	1.26257	0.635403	13
HSALNG0020665	sense	2q31.1	syndromic	0.842052	18 week	1.25423	Adolescent	0	0.253689	0.165629	1.2537	3
HSALNG0020668	sense	2q31.1	syndromic	0.70803	12 week	1.19218	Toddler	0	0.392508	0.372659	0.801431	6
HSALNG0020702	anti_sense	2q31.1	syndromic	0.483744	6 week	10.9578	Young adult	0.569337	5.93603	6.86814	0.591465	19
HSALNG0020713	anti_sense	2q31.1	syndromic	0.588799	5 week	2.58052	Adolescent	0.231632	1.14108	1.08846	0.559579	15
HSALNG0020714	anti_sense	2q31.1	syndromic	0.733785	8 week	4.4971	Toddler	0	1.37087	0.79321	1.10873	12
HSALNG0020716	anti_sense	2q31.1	syndromic	0.476791	16 week	2.55338	Toddler	0.0890626	1.40003	1.42503	0.565153	16
HSALNG0020717	anti_sense	2q31.1	syndromic	0.678597	5 week	3.10632	Young adult	0.225444	1.10933	0.882673	0.705178	13
HSALNG0020718	anti_sense	2q31.1	syndromic	0.561677	5 week	5.02975	Infant	0.142482	2.35335	2.40315	0.609069	16
HSALNG0020719	anti_sense	2q31.1	syndromic	0.832704	18 week	1.06862	7 week	0	0.22561	0.131481	1.32211	3
HSALNG0020720	sense	2q31.1	syndromic	0.874426	12 week	3.79616	9 week	0	0.651406	0.429872	1.47263	7
HSALNG0020740	sense	2q31.1	syndromic	0.89603	13 week	4.96505	18 week	0	0.750366	0.224041	2.00649	5
HSALNG0020750	integenic	2q31.1	syndromic	0.945659	12 week	1.53131	4 week	0	0.159429	0	2.52344	2
HSALNG0020777	integenic	2q31.1	syndromic	0.587748	12 week	1.52729	18 week	0	0.676873	0.649222	0.604565	14
HSALNG0020788	sense	2q31.1	syndromic	0.839113	4 week	1.13121	18 week	0	0.231955	0.107898	1.33535	3
HSALNG0022070	anti_sense	2q35	isolated	0.638661	4 week	2.33241	Young adult	0	0.921192	0.775007	0.800661	13
HSALNG0022112	integenic	2q35	isolated	0.583244	7 week	22.8723	Young adult	1.90985	10.2343	9.99099	0.643506	19
HSALNG0022113	integenic	2q35	isolated	0.629889	7 week	19.3808	Young adult	0.49862	7.81556	8.49573	0.677138	18
HSALNG0022130	sense	2q35	isolated	0.784944	4 week	6.42066	Toddler	0	1.64606	1.27784	1.06653	13
HSALNG0022139	anti_sense	2q35	isolated	0.884757	4 week	5.52627	12 week	0	0.8942	0.59367	1.44078	10
HSALNG0022140	anti_sense	2q35	isolated	0.678312	4 week	8.08375	Adolescent	0	2.88904	2.67528	0.826277	16
HSALNG0022143	integenic	2q35	isolated	0.755021	8 week	1.16859	4 week	0	0.332717	0.204355	1.16478	6
HSALNG0022169	integenic	2q35	isolated	0.759244	10 week	1.02907	Toddler	0	0.288876	0.17009	1.10356	3
HSALNG0022199	integenic	2q35	isolated	0.945377	18 week	1.76809	8 week	0	0.184551	0.0806771	2.15565	1
HSALNG0022200	integenic	2q35	isolated	0.947402	18 week	1.2966	4 week	0	0.132851	0	2.35728	1
HSALNG0022204	integenic	2q35	isolated	0.861851	18 week	1.97786	7 week	0	0.362957	0	1.55873	6
HSALNG0022206	sense	2q35	isolated	0.764261	18 week	13.562	Toddler	0.165428	3.74262	3.07329	0.895311	17
HSALNG0022210	sense	2q35	isolated	0.731938	18 week	150.897	Adolescent	0.426418	46.2627	37.6894	0.936982	18
HSALNG0022218	anti_sense	2q35	isolated	0.6175	6 week	17.5422	Middle adult	0.864531	7.28002	6.7168	0.730972	19
HSALNG0022219	anti_sense	2q35	isolated	0.832745	16 week	1.65373	Toddler	0	0.349076	0.315022	1.09298	5
HSALNG0022233	integenic	2q35	isolated	0.456397	7 week	1.1206	Adolescent	0.221814	0.63608	0.581456	0.414498	12
HSALNG0022235	sense	2q35	isolated	0.892845	4 week	1.80183	10 week	0	0.277747	0.0714403	1.6355	4
HSALNG0022246	sense	2q35	isolated	0.594885	4 week	2.6402	Middle adult	0.180917	1.15225	1.02311	0.583122	16
HSALNG0022250	sense	2q35	isolated	0.666241	6 week	45.9855	Adolescent	0	16.9606	16.6216	0.845547	16
HSALNG0022253	anti_sense	2q35	isolated	0.668228	8 week	1.75873	18 week	0	0.645351	0.633111	0.735961	10
HSALNG0022254	integenic	2q35	isolated	0.839094	6 week	2.0261	4 week	0	0.41549	0.166131	1.33095	6
HSALNG0022258	sense	2q35	isolated	0.760916	Middle adult	3.95304	Toddler	0	1.10342	0.977533	0.858061	14
HSALNG0022260	anti_sense	2q35	isolated	0.629574	4 week	1.3452	Adolescent	0.0923174	0.542872	0.381612	0.796402	8
HSALNG0022271	anti_sense,sense	2q35	isolated	0.437331	6 week	2.54905	Toddler	0.342409	1.49295	1.35694	0.463208	18
HSALNG0022273	anti_sense	2q35	isolated	0.570656	Middle adult	11.5622	12 week	0.82811	5.31145	4.6288	0.564287	19
HSALNG0022297	integenic	2q35	isolated	0.80285	18 week	3.29023	Neonate	0	0.787701	0.703025	0.981219	10
HSALNG0022299	integenic	2q35	isolated	0.699241	Middle adult	2.47368	4 week	0	0.835018	0.681083	0.759838	11
HSALNG0022331	integenic	2q35	isolated	0.550049	5 week	13.3524	Young adult	1.7996	6.39447	6.17934	0.494902	19
HSALNG0022339	sense	2q35	isolated	0.800056	5 week	3.04731	12 week	0	0.737609	0.510472	1.09226	10
HSALNG0022364	anti_sense	2q35	isolated	0.916837	4 week	2.30182	13 week	0	0.302499	0.0731327	1.82585	4
HSALNG0022369	integenic	2q35	isolated	0.735053	9 week	1.99044	Toddler	0	0.604366	0.392378	0.868987	9
HSALNG0022372	integenic	2q35	isolated	0.573406	9 week	7.04969	Adolescent	0.564262	3.22011	2.83335	0.638488	19
HSALNG0022376	anti_sense,sense	2q35	isolated	0.565076	10 week	24.7382	Adolescent	0.349044	11.495	12.7827	0.70842	17
HSALNG0022377	integenic	2q35	isolated	0.600399	6 week	3.47002	Adolescent	0	1.49627	1.28612	0.809305	12
HSALNG0022378	sense	2q35	isolated	0.627868	16 week	6.54069	Middle adult	0.0934524	2.65014	2.15633	0.658853	18
HSALNG0022380	sense	2q35	isolated	0.713282	18 week	19.3951	Toddler	0	6.28903	5.10957	0.96172	15
HSALNG0022388	anti_sense	2q35	isolated	0.658807	6 week	10.6321	Toddler	0	3.99624	3.24563	0.767394	17
HSALNG0022389	anti_sense	2q35	isolated	0.613869	18 week	20.3751	Adolescent	0	8.52575	7.59799	0.63012	18
HSALNG0022391	sense	2q35	isolated	0.653807	8 week	215.502	Adolescent	2.42984	82.0208	67.1265	0.767778	19
HSALNG0022392	sense	2q35	isolated	0.600032	8 week	82.3807	Middle adult	1.01795	35.5513	33.798	0.740873	19
HSALNG0022394	sense	2q35	isolated	0.569658	8 week	64.0336	Adolescent	1.02139	29.4762	32.1696	0.735337	19
HSALNG0022395	anti_sense	2q35	isolated	0.548236	18 week	2.21851	Toddler	0	1.06626	1.17077	0.653051	14
HSALNG0022397	intronic_sense	2q35	isolated	0.669846	8 week	4.60736	Neonate	0	1.68357	1.74748	0.742806	14
HSALNG0022407	anti_sense	2q35	isolated	0.627319	11 week	5.5949	Middle adult	0.346631	2.26984	1.81177	0.779306	18
HSALNG0022410	integenic	2q35	isolated	0.682542	18 week	53.0714	Adolescent	0.942951	18.7545	15.8811	0.89219	19
HSALNG0022874	sense	2q37.1	isolated	0.841791	Middle adult	4.08935	Neonate	0.128042	0.828149	0.606827	1.05895	12
HSALNG0022913	sense	2q37.1	isolated	0.959486	5 week	2.77073	Infant	0	0.252173	0.0990347	2.44873	1
HSALNG0022914	integenic	2q37.1	isolated	0.971397	5 week	5.10749	7 week	0	0.407214	0.060024	2.83291	2
HSALNG0022921	sense	2q37.1	isolated	0.644105	6 week	16.9731	Adolescent	0	6.61602	5.79577	0.782362	17
HSALNG0022927	sense	2q37.1	isolated	0.799864	4 week	1.98932	18 week	0	0.481882	0.3367	1.16475	5
HSALNG0022930	sense	2q37.1	isolated	0.864764	4 week	2.00791	9 week	0	0.362929	0.169986	1.49615	4
HSALNG0022936	integenic	2q37.1	isolated	0.606961	9 week	2.35008	Toddler	0	0.998749	1.03683	0.660732	13
HSALNG0022943	anti_sense	2q37.1	isolated	0.776992	12 week	8.45619	Adolescent	0	2.23161	1.87821	0.969065	15
HSALNG0022948	integenic	2q37.1	isolated	0.619659	11 week	7.89154	Young adult	0.127218	3.25885	3.43682	0.735587	16
HSALNG0022949	integenic	2q37.1	isolated	0.568183	11 week	8.41546	Young adult	0.0966456	3.8856	4.19969	0.700349	15
HSALNG0022954	intronic_sense	2q37.1	isolated	0.861443	18 week	3.36875	4 week	0	0.619502	0.421766	1.24876	8
HSALNG0022988	integenic	2q37.1	isolated	0.582471	11 week	2.29401	Infant	0	1.02814	1.04017	0.748787	13
HSALNG0022989	anti_sense	2q37.1	isolated	0.454303	6 week	2.44773	Adolescent	0.427208	1.39425	1.43977	0.395197	18
HSALNG0022995	integenic	2q37.1	isolated	0.653805	18 week	1.0551	Toddler	0	0.401576	0.495371	0.801355	9
HSALNG0023017	sense	2q37.1	isolated	0.60161	4 week	5.93687	Adolescent	0.0873932	2.55317	2.50352	0.625122	18
HSALNG0023019	sense	2q37.1	isolated	0.404808	6 week	6.80879	Adolescent	0.744227	4.1976	4.68014	0.410796	19
HSALNG0023020	sense	2q37.1	isolated	0.920205	18 week	1.02723	4 week	0	0.131719	0	2.17016	2
HSALNG0023050	sense	2q37.1	isolated	0.820415	12 week	1.48439	Adolescent	0	0.330671	0.250465	1.10558	3
HSALNG0023078	sense	2q37.1	isolated	0.821901	4 week	2.60226	18 week	0	0.57603	0.559446	1.11149	10
HSALNG0023080	sense	2q37.1	isolated	0.78014	6 week	4.69302	18 week	0	1.2245	0.891663	0.978981	13
HSALNG0023081	sense	2q37.1	isolated	0.644705	6 week	11.4113	Infant	1.11293	4.44158	2.82884	0.74512	19
HSALNG0023089	sense	2q37.1	isolated	0.760274	16 week	34.0475	Toddler	0	9.52446	8.84775	1.00708	16
HSALNG0023090	sense	2q37.1	isolated	0.543791	16 week	28.9754	Adolescent	0	14.0481	15.9377	0.70025	18
HSALNG0023098	sense	2q37.1	isolated	0.758695	18 week	2.81717	Toddler	0	0.792293	0.585709	0.94897	12
HSALNG0023114	sense	2q37.1	isolated	0.71724	6 week	29.9096	Infant	0	9.58631	9.50016	0.925039	13
HSALNG0023115	sense	2q37.1	isolated	0.700801	6 week	29.0858	Infant	0	9.77524	9.48729	0.893405	13
HSALNG0023267	sense	2q37.3	syndromic	0.555477	18 week	31.0219	Young adult	3.74623	14.6969	13.5256	0.565173	19
HSALNG0023269	integenic	2q37.3	syndromic	0.736728	19 week	1.21836	Toddler	0	0.368001	0.349657	0.985229	5
HSALNG0023272	integenic	2q37.3	syndromic	0.940413	18 week	3.94235	4 week	0	0.43004	0	2.10652	5
HSALNG0023315	integenic	2q37.3	syndromic	0.955891	5 week	1.13742	4 week	0	0.107394	0	2.43813	1
HSALNG0023330	integenic	2q37.3	syndromic	0.903146	18 week	2.86952	7 week	0	0.414323	0.176126	1.70889	5
HSALNG0023353	anti_sense	2q37.3	syndromic	0.90696	Toddler	5.87424	5 week	0	0.826944	0.0878886	1.77099	7
HSALNG0023358	sense	2q37.3	syndromic	0.914821	10 week	5.24503	4 week	0	0.699306	0.354423	1.76827	8
HSALNG0023359	sense	2q37.3	syndromic	0.853763	10 week	1.03667	4 week	0	0.198183	0	1.62433	2
HSALNG0023367	sense	2q37.3	syndromic	0.552169	4 week	1.83052	Adolescent	0	0.872961	0.960049	0.68101	13
HSALNG0023372	integenic	2q37.3	syndromic	0.811382	18 week	1.21556	7 week	0	0.281186	0	1.41222	6
HSALNG0023373	integenic	2q37.3	syndromic	0.653019	18 week	10.1106	Young adult	0.141072	3.8557	3.84666	0.668818	16
HSALNG0023374	sense	2q37.3	syndromic	0.867834	12 week	6.82795	Toddler	0	1.21429	0.619938	1.51909	12
HSALNG0023379	sense	2q37.3	syndromic	0.400097	6 week	3.31331	Young adult	0.349735	2.05743	2.03397	0.449081	18
HSALNG0023382	sense,intronic_sense	2q37.3	syndromic	0.61797	16 week	2.62696	Adolescent	0	1.08902	1.11621	0.64857	15
HSALNG0023390	integenic	2q37.3	syndromic	0.709431	18 week	6.70902	Toddler	0	2.19994	1.4341	0.987335	12
HSALNG0023396	sense	2q37.3	syndromic	0.707523	6 week	2.03694	18 week	0	0.671611	0.584564	0.981555	10
HSALNG0023401	sense	2q37.3	syndromic	0.444816	18 week	4.10893	Middle adult	0.835149	2.37741	2.45281	0.398523	19
HSALNG0023404	sense	2q37.3	syndromic	0.666355	5 week	2.84046	Young adult	0	1.04732	1.0081	0.808628	13
HSALNG0023407	sense	2q37.3	syndromic	0.681963	18 week	3.40546	5 week	0	1.20529	1.02972	0.939095	12
HSALNG0023413	sense	2q37.3	syndromic	0.561072	8 week	8.52338	Adolescent	0	3.99285	3.93111	0.677937	17
HSALNG0023414	sense	2q37.3	syndromic	0.545523	6 week	8.3447	Toddler	0.704458	4.03206	4.19523	0.662692	19
HSALNG0023418	integenic	2q37.3	syndromic	0.572849	9 week	3.68603	Young adult	0.151854	1.68562	1.31274	0.723227	14
HSALNG0023419	integenic	2q37.3	syndromic	0.841077	Adolescent	2.57756	4 week	0	0.523735	0.327252	1.1201	7
HSALNG0023422	sense	2q37.3	syndromic	0.614912	9 week	2.40773	Toddler	0	1.00511	1.09562	0.663567	14
HSALNG0023427	sense	2q37.3	syndromic	0.418491	8 week	2.65482	Adolescent	0.30373	1.60227	1.28689	0.491239	18
HSALNG0023431	anti_sense	2q37.3	syndromic	0.653184	6 week	1.3994	Toddler	0	0.533442	0.378982	0.869409	8
HSALNG0023471	integenic	2q37.3	syndromic	0.7039	16 week	3.32324	Young adult	0.160517	1.10713	0.975623	0.704811	13
HSALNG0023497	sense	2q37.3	syndromic	0.853453	12 week	1.04091	11 week	0	0.199298	0.157524	1.22258	1
HSALNG0023500	sense	2q37.3	syndromic	0.872509	12 week	4.45691	Toddler	0	0.772883	0.43056	1.42985	7
HSALNG0023501	anti_sense	2q37.3	syndromic	0.683038	Adolescent	1.35071	12 week	0.0934172	0.476681	0.472835	0.553693	7
HSALNG0023538	sense	2q37.3	syndromic	0.751524	12 week	1.03715	4 week	0	0.298732	0.249102	1.09129	5
HSALNG0023554	integenic	2q37.3	syndromic	0.664055	8 week	3.57486	Toddler	0	1.3259	1.01577	0.924536	12
HSALNG0023571	integenic	2q37.3	syndromic	0.639188	9 week	1.45667	Toddler	0	0.574589	0.486428	0.692647	8
HSALNG0023577	sense	2q37.3	syndromic	0.582972	13 week	1.0699	4 week	0	0.479006	0.452026	0.818972	9
HSALNG0023587	sense	2q37.3	syndromic	0.790566	18 week	1.16974	Toddler	0	0.293655	0.219557	1.04645	2
HSALNG0023588	anti_sense,sense	2q37.3	syndromic	0.681941	8 week	4.1468	13 week	0.311159	1.46776	1.04039	0.768288	17
HSALNG0023590	anti_sense	2q37.3	syndromic	0.408242	8 week	2.8607	Middle adult	0.225673	1.75431	1.77564	0.400484	18
HSALNG0023594	sense	2q37.3	syndromic	0.604174	9 week	6.29723	Toddler	0	2.69285	2.25555	0.78699	16
HSALNG0023597	integenic	2q37.3	syndromic	0.528445	8 week	6.98863	Young adult	0.891163	3.4899	3.04782	0.582187	19
HSALNG0023599	sense	2q37.3	syndromic	0.623551	18 week	12.6292	Middle adult	0.513382	5.16871	5.16612	0.609204	19
HSALNG0023600	sense	2q37.3	syndromic	0.5222	7 week	18.0277	Adolescent	0	9.10913	8.77031	0.701564	18
HSALNG0023602	sense	2q37.3	syndromic	0.602148	8 week	33.2178	Middle adult	2.48358	14.2685	13.3342	0.658094	19
HSALNG0023641	anti_sense,sense	2q37.3	syndromic	0.870034	Middle adult	2.33865	Adolescent	0	0.411034	0.257038	1.24641	3
HSALNG0023642	anti_sense,sense	2q37.3	syndromic	0.817208	18 week	4.16222	Toddler	0	0.939844	0.621367	1.01798	15
HSALNG0023647	sense	2q37.3	syndromic	0.636767	6 week	4.14885	Adolescent	0	1.64604	1.47843	0.822933	13
HSALNG0023648	sense	2q37.3	syndromic	0.656289	6 week	7.33829	Infant	0	2.77573	2.63802	0.853359	14
HSALNG0023650	sense	2q37.3	syndromic	0.723553	4 week	2.92674	Infant	0	0.920543	0.931691	0.919409	12
HSALNG0023654	sense	2q37.3	syndromic	0.838047	18 week	1.77454	Toddler	0	0.365663	0.182337	1.19398	6
HSALNG0023658	anti_sense	2q37.3	syndromic	0.78869	7 week	1.31332	16 week	0	0.332035	0.251252	1.14908	4
HSALNG0023666	anti_sense	2q37.3	syndromic	0.584051	5 week	2.04266	18 week	0	0.912431	0.976059	0.634743	13
HSALNG0023669	sense	2q37.3	syndromic	0.597662	6 week	13.9201	Infant	0.257889	6.03843	7.17281	0.751889	15
HSALNG0023679	sense	2q37.3	syndromic	0.687283	18 week	1.41162	Toddler	0	0.492499	0.422212	0.796314	8
HSALNG0023683	sense	2q37.3	syndromic	0.82097	18 week	6.39768	Toddler	0	1.42181	1.04027	1.01306	16
HSALNG0023687	sense	2q37.3	syndromic	0.656597	18 week	3.49665	Toddler	0.0765316	1.3216	1.1966	0.700787	15
HSALNG0023688	anti_sense,sense	2q37.3	syndromic	0.838931	18 week	9.6441	Young adult	0	1.9792	1.98392	1.07033	14
HSALNG0023689	sense	2q37.3	syndromic	0.589839	9 week	3.99539	Toddler	0.136136	1.76279	1.11832	0.804604	16
HSALNG0023693	anti_sense	2q37.3	syndromic	0.65678	7 week	1.13204	Neonate	0	0.427672	0.307011	0.909234	7
HSALNG0023702	integenic	2q37.3	syndromic	0.681059	16 week	1.28689	19 week	0	0.456571	0.320587	0.989351	8
HSALNG0023704	integenic	2q37.3	syndromic	0.566583	9 week	2.18716	Toddler	0	1.01317	1.08721	0.759397	13
HSALNG0023709	sense	2q37.3	syndromic	0.497371	6 week	38.6349	Adolescent	1.26185	20.4304	20.4036	0.683272	19
HSALNG0023710	sense	2q37.3	syndromic	0.493174	6 week	6.28136	Young adult	0.135967	3.3466	4.05511	0.673522	15
HSALNG0023711	anti_sense	2q37.3	syndromic	0.686001	12 week	2.29495	6 week	0	0.803473	0.826706	0.920912	10
HSALNG0023712	sense	2q37.3	syndromic	0.524162	6 week	1.40616	Young adult	0.160653	0.707895	0.706727	0.536516	13
HSALNG0023716	intronic_sense	2q37.3	syndromic	0.571772	6 week	11.6566	Adolescent	0.518341	5.34245	4.70328	0.655564	19
HSALNG0023719	sense	2q37.3	syndromic	0.711814	11 week	7.37639	Middle adult	0.0686689	2.40212	2.0939	0.901259	14
HSALNG0023720	integenic	2q37.3	syndromic	0.760252	5 week	4.49776	12 week	0	1.2583	0.817604	1.072	11
HSALNG0023749	integenic	2q37.3	syndromic	0.488439	6 week	3.60142	Adolescent	0.093988	1.93493	2.0101	0.490336	18
HSALNG0044808	anti_sense,sense	5q31.1	isolated	0.537694	9 week	5.79316	Toddler	0.644634	2.84216	2.80584	0.531668	19
HSALNG0044814	integenic	5q31.1	isolated	0.60276	9 week	2.67386	Toddler	0	1.14699	1.15972	0.743125	13
HSALNG0044817	sense	5q31.1	isolated	0.776803	4 week	8.02532	Toddler	0	2.11934	1.78959	0.934899	14
HSALNG0044823	intronic_sense	5q31.1	isolated	0.721981	7 week	11.1624	Adolescent	0	3.52753	2.3485	1.02013	16
HSALNG0044824	anti_sense	5q31.1	isolated	0.891578	18 week	5.45297	6 week	0	0.847103	0.437326	1.54566	9
HSALNG0044828	anti_sense	5q31.1	isolated	0.443199	18 week	6.10049	Young adult	1.32919	3.53906	3.42222	0.40097	19
HSALNG0044830	intronic_sense	5q31.1	isolated	0.714142	18 week	5.4202	Adolescent	0	1.75313	1.6459	0.704199	17
HSALNG0044839	sense	5q31.1	isolated	0.701284	18 week	2.32612	5 week	0.206576	0.780704	0.673793	0.688117	13
HSALNG0044846	sense	5q31.1	isolated	0.662147	18 week	7.73271	Infant	0.127365	2.88201	2.6544	0.639746	17
HSALNG0044848	anti_sense,sense	5q31.1	isolated	0.636623	18 week	6.25038	4 week	0.673593	2.48067	2.24038	0.531301	19
HSALNG0044885	integenic	5q31.1	isolated	0.521802	10 week	9.18253	Adolescent	0.269038	4.64325	4.63626	0.585139	18
HSALNG0044899	integenic	5q31.1	isolated	0.466858	7 week	1.10959	18 week	0.257034	0.618833	0.497341	0.479962	9
HSALNG0044901	intronic_sense	5q31.1	isolated	0.623387	Infant	3.25736	18 week	0	1.33364	1.15499	0.663273	17
HSALNG0044902	sense	5q31.1	isolated	0.770336	4 week	1.27147	Adolescent	0	0.343562	0.222387	0.990772	5
HSALNG0044936	sense	5q31.1	isolated	0.68201	12 week	3.78214	Adolescent	0	1.33844	1.23542	0.861374	12
HSALNG0044938	integenic	5q31.1	isolated	0.716589	18 week	1.24791	Adolescent	0.0822842	0.400737	0.288721	0.784884	7
HSALNG0044939	anti_sense	5q31.1	isolated	0.683369	Toddler	2.15889	18 week	0	0.76122	0.69937	0.6081	14
HSALNG0044954	integenic	5q31.1	isolated	0.607121	Toddler	1.02977	18 week	0	0.437482	0.413626	0.653986	9
HSALNG0044959	sense	5q31.1	isolated	0.543819	12 week	7.40844	Adolescent	1.45484	3.59163	3.11855	0.468114	19
HSALNG0044961	sense	5q31.1	isolated	0.581905	7 week	9.04293	Young adult	0.559576	4.05775	3.60657	0.608044	19
HSALNG0044962	integenic	5q31.1	isolated	0.791633	18 week	1.79805	Neonate	0	0.44957	0.342958	1.05895	7
HSALNG0044972	intronic_antisense	5q31.1	isolated	0.712274	Infant	1.02791	5 week	0	0.334291	0.285215	0.888532	5
HSALNG0044982	sense	5q31.1	isolated	0.553907	8 week	12.1963	Young adult	0.580352	5.79624	5.64918	0.531753	19
HSALNG0044986	sense	5q31.1	isolated	0.562545	16 week	1.05082	Neonate	0	0.490797	0.609279	0.75368	11
HSALNG0044991	sense	5q31.1	isolated	0.65031	5 week	15.9936	Adolescent	0	6.14023	6.4864	0.780803	17
HSALNG0044994	sense	5q31.1	isolated	0.911345	5 week	1.78959	4 week	0	0.244495	0.0871578	1.76023	3
HSALNG0045000	intronic_sense	5q31.1	isolated	0.691441	8 week	9.82842	Neonate	0.665155	3.39032	3.08833	0.696896	19
HSALNG0045001	sense	5q31.1	isolated	0.769324	12 week	1.94002	Toddler	0	0.526068	0.470436	1.06517	8
HSALNG0045002	anti_sense	5q31.1	isolated	0.823676	Middle adult	3.99297	4 week	0	0.877156	0.749056	1.04356	12
HSALNG0045026	sense	5q31.1	isolated	0.843678	18 week	1.85228	9 week	0	0.371801	0.291422	1.20388	5
HSALNG0045029	anti_sense	5q31.1	isolated	0.495821	6 week	2.87786	Young adult	0.299824	1.52606	1.58692	0.476271	18
HSALNG0045065	anti_sense	5q31.1	isolated	0.900776	5 week	2.53077	16 week	0	0.371096	0.112758	1.8211	4
HSALNG0045067	anti_sense	5q31.1	isolated	0.821236	5 week	2.65731	18 week	0	0.589889	0.199089	1.34181	7
HSALNG0045083	sense	5q31.1	isolated	0.705138	18 week	4.41067	Toddler	0	1.46423	1.18164	0.825957	15
HSALNG0058827	integenic	7q11.23	syndromic	0.888062	5 week	2.19941	4 week	0	0.348999	0	2.07667	4
HSALNG0058839	sense	7q11.23	syndromic	0.697529	4 week	1.51914	Adolescent	0	0.515265	0.576399	0.692561	11
HSALNG0058840	sense	7q11.23	syndromic	0.659595	6 week	1.0785	18 week	0	0.404569	0.320432	0.872987	6
HSALNG0058851	sense	7q11.23	syndromic	0.993772	5 week	1.9192	4 week	0	0.112335	0	3.90233	1
HSALNG0058860	sense	7q11.23	syndromic	0.79568	6 week	3.97916	13 week	0	0.97966	0.548048	1.16716	11
HSALNG0058897	sense	7q11.23	syndromic	0.530268	8 week	14.2571	Adolescent	0.966584	7.09492	9.12144	0.622711	19
HSALNG0058900	anti_sense	7q11.23	syndromic	0.641862	9 week	1.13168	Adolescent	0	0.443529	0.388343	0.840732	8
HSALNG0058901	anti_sense	7q11.23	syndromic	0.46246	8 week	2.18787	Adolescent	0	1.22932	1.42005	0.608882	13
HSALNG0062849	overlap_sense	8p23.3	isolated	0.649609	18 week	1.69895	Toddler	0	0.653384	0.67001	0.73217	11
HSALNG0062857	anti_sense	8p23.3	isolated	0.663951	18 week	26.1159	Young adult	2.30367	9.68884	8.2009	0.574907	19
HSALNG0062860	intronic_sense	8p23.3	isolated	0.556904	8 week	20.485	Young adult	0.204235	9.67726	8.69342	0.695726	18
HSALNG0062861	intronic_antisense	8p23.3	isolated	0.691493	18 week	17.6538	Adolescent	0.476202	6.08884	5.71249	0.797041	18
HSALNG0062862	intronic_sense	8p23.3	isolated	0.531201	8 week	15.9525	Toddler	0.660803	7.9245	8.40056	0.623693	19
HSALNG0062863	intronic_sense	8p23.3	isolated	0.687822	8 week	15.2087	Toddler	0	5.29839	3.0204	0.850083	17
HSALNG0062864	sense	8p23.3	isolated	0.724452	Adolescent	3.52291	4 week	0	1.10506	1.03302	0.857734	12
HSALNG0062865	anti_sense	8p23.3	isolated	0.727798	18 week	16.2429	Adolescent	0.0902543	5.04355	4.6832	0.943058	15
HSALNG0062869	integenic	8p23.3	isolated	0.673496	18 week	7.34199	Middle adult	0.387992	2.65745	2.52448	0.572594	18
HSALNG0062880	anti_sense	8p23.3	isolated	0.575072	6 week	11.0561	Adolescent	0	5.03268	4.48835	0.613355	17
HSALNG0062881	anti_sense	8p23.3	isolated	0.522594	6 week	14.6905	Toddler	1.07119	7.41742	8.70908	0.568275	19
HSALNG0062884	anti_sense	8p23.3	isolated	0.769273	18 week	1.45004	Toddler	0	0.393273	0.376381	0.911123	6
HSALNG0062886	sense	8p23.3	isolated	0.67442	4 week	1.32829	Toddler	0	0.479614	0.417479	0.80718	7
HSALNG0062892	sense	8p23.3	isolated	0.587745	6 week	3.44582	Infant	0.213933	1.52715	1.11581	0.766357	14
HSALNG0062895	sense	8p23.3	isolated	0.752192	6 week	12.6784	Infant	0.468139	3.64375	1.60092	0.955817	17
HSALNG0062896	sense	8p23.3	isolated	0.697427	4 week	7.96229	Neonate	0.188712	2.70145	1.77671	0.886631	16
HSALNG0062898	sense	8p23.3	isolated	0.650009	6 week	16.7188	Young adult	0.696767	6.42339	6.44675	0.74955	19
HSALNG0062950	anti_sense	8p23.3	isolated	0.48516	Adolescent	1.87129	18 week	0.420442	1.0112	0.873505	0.443411	17
HSALNG0063139	anti_sense	8p23.1	syndromic_isolated	0.566739	5 week	1.23514	Middle adult	0.208307	0.571982	0.459424	0.544006	9
HSALNG0063148	sense	8p23.1	syndromic_isolated	0.423571	9 week	15.822	Young adult	2.20774	9.47298	9.82583	0.434866	19
HSALNG0063153	anti_sense	8p23.1	syndromic_isolated	0.651878	6 week	2.18923	Young adult	0.0738882	0.837229	0.925015	0.763175	12
HSALNG0063158	integenic	8p23.1	syndromic_isolated	0.701531	18 week	2.5207	Middle adult	0	0.845421	0.793172	0.83276	12
HSALNG0063164	integenic	8p23.1	syndromic_isolated	0.778995	8 week	1.39674	5 week	0	0.365951	0.160102	1.2845	6
HSALNG0063166	anti_sense	8p23.1	syndromic_isolated	0.813673	6 week	1.47496	Toddler	0	0.337989	0.236914	1.19896	5
HSALNG0063172	integenic	8p23.1	syndromic_isolated	0.91348	18 week	1.02363	4 week	0	0.137779	0	2.10973	2
HSALNG0063190	integenic	8p23.1	syndromic_isolated	0.792095	9 week	2.58094	5 week	0	0.644188	0	1.46004	8
HSALNG0063235	integenic	8p23.1	syndromic_isolated	0.849622	6 week	2.07775	Toddler	0	0.405359	0.141866	1.50568	5
HSALNG0063246	integenic	8p23.1	syndromic_isolated	0.762595	6 week	6.30659	Young adult	0.266586	1.75034	1.36377	0.946171	15
HSALNG0063292	integenic	8p23.1	syndromic_isolated	0.565112	18 week	1.03596	19 week	0.140466	0.481336	0.464829	0.529463	8
HSALNG0063293	integenic	8p23.1	syndromic_isolated	0.665847	8 week	3.24422	Toddler	0.0947286	1.19776	0.846094	0.723781	16
HSALNG0063295	integenic	8p23.1	syndromic_isolated	0.677375	8 week	2.73867	Adolescent	0	0.981199	0.817327	0.786912	13
HSALNG0063297	integenic	8p23.1	syndromic_isolated	0.658743	18 week	2.3584	Toddler	0	0.886588	0.753208	0.775719	11
HSALNG0063305	integenic	8p23.1	syndromic_isolated	0.745654	18 week	2.84453	Middle adult	0.129407	0.835129	0.61861	0.767371	11
HSALNG0063321	integenic	8p23.1	syndromic_isolated	0.915045	10 week	1.4775	4 week	0	0.196678	0	2.03689	2
HSALNG0063348	anti_sense	8p23.1	syndromic_isolated	0.888207	12 week	1.22579	5 week	0	0.194337	0.0869667	1.47205	1
HSALNG0063354	integenic	8p23.1	syndromic_isolated	0.899743	7 week	2.07453	18 week	0	0.306225	0.0484604	1.72926	3
HSALNG0063371	integenic	8p23.1	syndromic_isolated	0.723468	18 week	1.52209	Toddler	0	0.478864	0.333352	0.874695	9
HSALNG0063373	integenic	8p23.1	syndromic_isolated	0.838017	12 week	2.00019	Toddler	0	0.412217	0.301584	1.15911	5
HSALNG0063375	anti_sense	8p23.1	syndromic_isolated	0.489522	6 week	2.43691	Young adult	0.10679	1.30677	1.65579	0.619987	13
HSALNG0063376	integenic	8p23.1	syndromic_isolated	0.862274	9 week	1.07127	4 week	0	0.19616	0.10348	1.52908	3
HSALNG0063377	anti_sense,sense	8p23.1	syndromic_isolated	0.763156	9 week	6.42071	Neonate	0	1.7786	1.36512	1.17023	11
HSALNG0063390	sense,intronic_sense	8p23.1	syndromic_isolated	0.807338	4 week	2.79316	12 week	0	0.656823	0.372298	1.20782	9
HSALNG0063396	integenic	8p23.1	syndromic_isolated	0.729714	4 week	1.20975	Neonate	0	0.37344	0.254568	1.11329	6
HSALNG0063397	integenic	8p23.1	syndromic_isolated	0.892587	18 week	1.32908	6 week	0	0.205199	0	1.69188	3
HSALNG0063399	integenic	8p23.1	syndromic_isolated	0.895223	4 week	3.16977	9 week	0	0.48147	0.117953	1.68455	4
HSALNG0063400	integenic	8p23.1	syndromic_isolated	0.845796	4 week	1.7028	19 week	0	0.338379	0.237758	1.25672	3
HSALNG0063407	sense	8p23.1	syndromic_isolated	0.724676	6 week	1.53677	Toddler	0	0.481724	0.364214	0.977904	6
HSALNG0063409	sense	8p23.1	syndromic_isolated	0.908129	4 week	1.3054	12 week	0	0.182321	0	1.80099	3
HSALNG0063411	sense	8p23.1	syndromic_isolated	0.700941	6 week	15.7457	Toddler	0.452285	5.28978	4.34559	0.826677	18
HSALNG0063412	sense	8p23.1	syndromic_isolated	0.72844	6 week	18.6592	Adolescent	0.446431	5.78247	4.51368	0.874135	18
HSALNG0063413	sense	8p23.1	syndromic_isolated	0.686739	6 week	4.29725	Adolescent	0	1.50148	1.59931	0.854417	12
HSALNG0063414	sense	8p23.1	syndromic_isolated	0.789046	4 week	2.04085	Toddler	0	0.515278	0.257929	1.16334	8
HSALNG0063415	sense	8p23.1	syndromic_isolated	0.797761	4 week	1.58839	Infant	0	0.387928	0.182182	1.26651	6
HSALNG0063416	sense	8p23.1	syndromic_isolated	0.788149	4 week	1.17804	Neonate	0	0.298436	0.211446	1.20664	5
HSALNG0063421	sense	8p23.1	syndromic_isolated	0.879664	4 week	3.54674	18 week	0	0.59101	0.429037	1.38368	9
HSALNG0063424	anti_sense	8p23.1	syndromic_isolated	0.722018	6 week	1.2688	Toddler	0	0.40092	0.177755	0.972479	8
HSALNG0063429	anti_sense	8p23.1	syndromic_isolated	0.6189	8 week	1.57488	Adolescent	0.109021	0.651486	0.58749	0.600568	11
HSALNG0063435	overlap_antisense,anti_sense	8p23.1	syndromic_isolated	0.788757	4 week	1.34683	Infant	0	0.340421	0.105375	1.25546	4
HSALNG0063438	anti_sense	8p23.1	syndromic_isolated	0.677763	Adolescent	1.16606	18 week	0	0.417344	0.325126	0.68492	4
HSALNG0063441	sense	8p23.1	syndromic_isolated	0.953638	6 week	2.70505	5 week	0	0.261182	0	2.40776	3
HSALNG0063446	anti_sense	8p23.1	syndromic_isolated	0.819109	6 week	3.19511	Neonate	0	0.715709	0.149487	1.49081	6
HSALNG0063452	integenic	8p23.1	syndromic_isolated	0.523105	9 week	1.68543	Middle adult	0.0381383	0.850179	1.01878	0.675505	12
HSALNG0063454	anti_sense	8p23.1	syndromic_isolated	0.610506	6 week	1.11412	Middle adult	0	0.46974	0.465258	0.589671	9
HSALNG0063455	integenic	8p23.1	syndromic_isolated	0.626658	18 week	2.68702	Middle adult	0	1.0918	1.01903	0.660333	14
HSALNG0063463	anti_sense	8p23.1	syndromic_isolated	0.743475	5 week	7.57215	Toddler	0	2.23875	1.93045	0.957763	15
HSALNG0063464	sense	8p23.1	syndromic_isolated	0.736096	5 week	25.8286	19 week	1.12355	7.81691	5.61553	0.931434	19
HSALNG0063467	integenic	8p23.1	syndromic_isolated	0.783219	6 week	1.26881	Middle adult	0.0115541	0.327357	0.131445	1.26716	5
HSALNG0063477	integenic	8p23.1	syndromic_isolated	0.849954	7 week	1.10718	12 week	0	0.215656	0	1.44336	3
HSALNG0063481	anti_sense	8p23.1	syndromic_isolated	0.629191	6 week	1.73949	Young adult	0.0458232	0.702623	0.610896	0.651387	12
HSALNG0063494	integenic	8p23.1	syndromic_isolated	0.553784	6 week	7.15948	Toddler	0.614976	3.40334	3.58945	0.581704	19
HSALNG0063502	sense	8p23.1	syndromic_isolated	0.611941	10 week	1.6795	18 week	0	0.705838	0.725939	0.73479	12
HSALNG0063512	sense	8p23.1	syndromic_isolated	0.634423	12 week	1.30117	Young adult	0.0783368	0.519123	0.355795	0.740816	9
HSALNG0063513	integenic	8p23.1	syndromic_isolated	0.853929	Toddler	2.08649	18 week	0	0.398551	0.311074	1.11148	3
HSALNG0075082	integenic	9q34.3	syndromic	0.669026	Adolescent	1.07576	16 week	0.0333568	0.393929	0.391757	0.680728	5
HSALNG0075097	sense	9q34.3	syndromic	0.888804	12 week	1.81778	5 week	0	0.287164	0	1.7552	4
HSALNG0075098	sense	9q34.3	syndromic	0.593337	8 week	6.95827	18 week	0	3.04697	3.22621	0.653466	17
HSALNG0075100	sense	9q34.3	syndromic	0.529284	6 week	14.7279	Toddler	0.484825	7.34293	8.15327	0.678041	18
HSALNG0075163	anti_sense	9q34.3	syndromic	0.666664	18 week	4.14269	Toddler	0.0653118	1.52626	1.55162	0.759199	14
HSALNG0075166	integenic	9q34.3	syndromic	0.701275	9 week	2.6941	Young adult	0	0.90423	0.480324	0.896458	9
HSALNG0075168	integenic	9q34.3	syndromic	1	12 week	1.6199	4 week	0	0.0852578	0	4.3589	1
HSALNG0075170	sense	9q34.3	syndromic	0.880204	4 week	1.49882	12 week	0	0.248987	0.0402999	1.79027	3
HSALNG0075186	anti_sense	9q34.3	syndromic	0.59099	10 week	1.05909	Toddler	0	0.46612	0.309642	0.718375	8
HSALNG0075199	integenic	9q34.3	syndromic	0.555391	8 week	5.158	Young adult	0.370932	2.44407	2.72616	0.669692	17
HSALNG0075214	sense	9q34.3	syndromic	0.960083	18 week	1.7854	5 week	0	0.161485	0	2.58237	2
HSALNG0075219	integenic	9q34.3	syndromic	0.541711	18 week	4.57622	5 week	0.283682	2.2277	2.37707	0.505704	17
HSALNG0075223	integenic	9q34.3	syndromic	0.524305	8 week	1.61731	12 week	0.285202	0.813977	0.808807	0.47831	13
HSALNG0075240	sense	9q34.3	syndromic	0.599231	4 week	21.3041	Adolescent	0	9.20993	8.06418	0.725088	17
HSALNG0075241	sense	9q34.3	syndromic	0.583529	18 week	26.0387	Adolescent	0.675101	11.6441	13.2422	0.726842	19
HSALNG0075247	sense	9q34.3	syndromic	0.700583	8 week	6.70098	Neonate	0	2.25347	1.63801	0.812386	17
HSALNG0075248	sense	9q34.3	syndromic	0.718675	18 week	15.9655	Toddler	0	5.0954	5.93573	0.832992	16
HSALNG0075249	intronic_sense	9q34.3	syndromic	0.590509	5 week	10.9087	Toddler	0.176701	4.80605	5.77895	0.781987	14
HSALNG0075250	sense	9q34.3	syndromic	0.652089	4 week	5.19006	Adolescent	0	1.9838	1.74037	0.786973	16
HSALNG0075252	sense	9q34.3	syndromic	0.57103	8 week	46.3356	Adolescent	0.980883	21.2691	19.4813	0.72496	19
HSALNG0075257	sense	9q34.3	syndromic	0.647221	8 week	4.58781	Toddler	0	1.77476	1.21363	0.791122	16
HSALNG0075258	sense	9q34.3	syndromic	0.709489	8 week	19.5342	Neonate	0.714315	6.40434	5.80565	0.777492	19
HSALNG0075262	sense	9q34.3	syndromic	0.95128	4 week	1.08671	5 week	0	0.107353	0	2.34693	1
HSALNG0075266	integenic	9q34.3	syndromic	0.737906	8 week	5.92481	Toddler	0.20103	1.78296	1.1376	0.968633	14
HSALNG0075276	anti_sense	9q34.3	syndromic	0.573145	18 week	2.48848	Toddler	0.490272	1.13729	1.085	0.439632	18
HSALNG0075283	sense	9q34.3	syndromic	0.828961	6 week	1.03335	4 week	0	0.221827	0.165087	1.32078	3
HSALNG0075290	sense	9q34.3	syndromic	0.61458	6 week	31.2745	Adolescent	0.826377	13.0654	11.8585	0.79474	19
HSALNG0075291	anti_sense	9q34.3	syndromic	0.500116	8 week	50.3179	Young adult	4.67153	26.4775	24.112	0.490992	19
HSALNG0075292	integenic	9q34.3	syndromic	0.737681	8 week	1.7728	13 week	0	0.533869	0.278264	1.12708	8
HSALNG0075293	intronic_sense	9q34.3	syndromic	0.931579	Infant	6.15991	4 week	0	0.72349	0.168902	2.0296	5
HSALNG0075294	anti_sense	9q34.3	syndromic	0.872939	Infant	1.43005	12 week	0	0.247405	0.0786725	1.5833	4
HSALNG0075296	integenic	9q34.3	syndromic	0.964257	4 week	1.18502	5 week	0	0.102496	0	2.90286	2
HSALNG0075302	anti_sense	9q34.3	syndromic	0.749039	5 week	1.11374	12 week	0	0.323413	0.200051	1.18436	6
HSALNG0075303	anti_sense	9q34.3	syndromic	0.614647	4 week	3.51733	Adolescent	0.160911	1.4692	1.33878	0.72981	14
HSALNG0075305	integenic	9q34.3	syndromic	0.900922	4 week	25.9012	Young adult	0.0940859	3.79439	0.879895	1.66841	14
HSALNG0075307	anti_sense	9q34.3	syndromic	0.764086	18 week	1.23169	Toddler	0	0.340105	0.296202	0.967871	2
HSALNG0075310	sense	9q34.3	syndromic	0.812651	18 week	22.7325	Adolescent	0.195512	5.23122	3.89202	0.97106	16
HSALNG0075312	integenic	9q34.3	syndromic	0.699393	4 week	1.15451	Adolescent	0	0.389552	0.339311	0.829996	7
HSALNG0075318	sense	9q34.3	syndromic	0.815498	12 week	1.33317	11 week	0	0.303192	0.101753	1.41171	5
HSALNG0075323	integenic	9q34.3	syndromic	0.561177	7 week	1.21053	Adolescent	0	0.566962	0.615333	0.617148	13
HSALNG0075324	integenic	9q34.3	syndromic	0.745809	Infant	7.35792	Middle adult	0	2.15914	1.0959	1.037	16
HSALNG0075326	sense	9q34.3	syndromic	0.698132	18 week	1.81577	12 week	0	0.614841	0.221711	1.16141	8
HSALNG0075338	sense	9q34.3	syndromic	0.643593	8 week	4.3025	Infant	0	1.67918	1.43313	0.736947	17
HSALNG0075341	sense	9q34.3	syndromic	0.494379	6 week	69.52	Toddler	12.2432	36.9597	31.1102	0.510537	19
HSALNG0075349	sense	9q34.3	syndromic	0.802593	4 week	5.65098	Toddler	0	1.35425	1.29612	1.02074	13
HSALNG0075350	integenic	9q34.3	syndromic	0.369521	7 week	3.31668	18 week	0.922722	2.1556	2.20214	0.375611	19
HSALNG0075351	sense	9q34.3	syndromic	0.619178	18 week	10.7058	Adolescent	0.264718	4.4259	4.59428	0.72555	18
HSALNG0075352	anti_sense	9q34.3	syndromic	0.989954	Middle adult	1.02676	4 week	0	0.0638122	0	3.71458	1
HSALNG0075355	integenic	9q34.3	syndromic	0.75023	8 week	8.46654	12 week	0.12355	2.44899	1.7703	0.949368	16
HSALNG0075356	integenic	9q34.3	syndromic	0.773026	5 week	2.97408	18 week	0	0.796041	0.244995	1.25823	7
HSALNG0075357	integenic	9q34.3	syndromic	0.55637	6 week	5.57589	Young adult	0.815411	2.63691	2.20231	0.578809	19
HSALNG0075374	sense	9q34.3	syndromic	0.729837	6 week	21.3993	Toddler	0	6.60328	6.92097	0.860213	16
HSALNG0075375	sense	9q34.3	syndromic	0.600034	8 week	3.27631	Middle adult	0.13133	1.41388	1.18609	0.67173	17
HSALNG0075376	anti_sense	9q34.3	syndromic	0.684049	5 week	3.72356	Young adult	0.0373943	1.31052	0.723941	1.001	11
HSALNG0075378	anti_sense	9q34.3	syndromic	0.787432	6 week	3.09898	16 week	0	0.787179	0.188885	1.36451	8
HSALNG0075380	anti_sense	9q34.3	syndromic	0.707568	6 week	1.63192	Toddler	0	0.537997	0.323125	0.92749	9
HSALNG0075384	anti_sense	9q34.3	syndromic	0.618662	6 week	1.07133	Toddler	0.0409028	0.443421	0.353769	0.779753	8
HSALNG0075385	anti_sense	9q34.3	syndromic	0.776641	Young adult	1.19713	5 week	0	0.316324	0.13806	1.16605	5
HSALNG0075390	integenic	9q34.3	syndromic	0.63247	8 week	1.25175	Young adult	0	0.501726	0.34549	0.742884	7
HSALNG0075391	anti_sense	9q34.3	syndromic	0.671654	6 week	1.37481	Adolescent	0	0.500013	0.28504	0.835664	7
HSALNG0075394	sense	9q34.3	syndromic	0.575132	8 week	5.24853	Infant	0.449163	2.38881	2.19264	0.597671	18
HSALNG0075395	sense	9q34.3	syndromic	0.620615	5 week	7.42195	Toddler	0	3.0582	3.0817	0.795513	14
HSALNG0075396	sense	9q34.3	syndromic	0.549069	6 week	5.61927	Toddler	0.145842	2.69629	2.61621	0.627833	18
HSALNG0075400	sense	9q34.3	syndromic	0.681183	6 week	1.60167	Infant	0	0.568063	0.542639	0.860033	10
HSALNG0075402	sense	9q34.3	syndromic	0.787723	18 week	5.43266	Infant	0	1.37847	1.0604	0.915774	15
HSALNG0075403	sense	9q34.3	syndromic	0.826709	6 week	1.37894	Infant	0	0.298958	0.160774	1.18095	3
HSALNG0075408	sense	9q34.3	syndromic	0.547249	8 week	12.9796	Young adult	0.885431	6.25035	4.69946	0.682725	19
HSALNG0075409	sense	9q34.3	syndromic	0.637517	18 week	3.82423	Adolescent	0.324206	1.51454	1.37525	0.754499	14
HSALNG0075410	sense	9q34.3	syndromic	0.638935	6 week	28.1524	Infant	1.82233	11.1116	10.2608	0.741513	19
HSALNG0075412	sense	9q34.3	syndromic	0.682724	6 week	2.80361	Toddler	0	0.990259	0.835637	0.86307	12
HSALNG0075416	sense	9q34.3	syndromic	0.89069	18 week	3.97217	Infant	0	0.620407	0.461599	1.37817	9
HSALNG0075417	sense	9q34.3	syndromic	0.820929	18 week	2.00734	Toddler	0	0.446188	0.284175	1.08287	7
HSALNG0075420	sense	9q34.3	syndromic	0.594708	12 week	4.04266	Middle adult	0.390102	1.765	1.58027	0.49209	18
HSALNG0075421	intronic_sense	9q34.3	syndromic	0.638239	18 week	2.07886	Infant	0	0.821884	0.758774	0.824835	12
HSALNG0075422	sense	9q34.3	syndromic	0.569875	9 week	6.99934	Adolescent	0.400445	3.22053	2.71159	0.583463	18
HSALNG0075427	sense	9q34.3	syndromic	0.56651	8 week	43.076	Adolescent	0	19.9574	17.5919	0.77893	18
HSALNG0075428	sense	9q34.3	syndromic	0.554308	18 week	32.4771	Young adult	2.0251	15.4223	15.0975	0.658658	19
HSALNG0075432	sense	9q34.3	syndromic	0.906982	18 week	26.5213	Adolescent	0	3.73298	2.34395	1.57747	16
HSALNG0075436	sense	9q34.3	syndromic	0.82672	18 week	12.2509	Toddler	0.179322	2.65588	2.37561	1.01638	16
HSALNG0075437	sense	9q34.3	syndromic	0.897931	18 week	34.9498	Adolescent	0.288063	5.21902	3.70989	1.44693	18
HSALNG0075440	sense	9q34.3	syndromic	0.661052	18 week	16.3509	Adolescent	0	6.11098	5.95739	0.728823	16
HSALNG0075441	anti_sense	9q34.3	syndromic	0.74902	5 week	1.36904	Adolescent	0	0.397572	0.366485	0.82558	5
HSALNG0075443	anti_sense	9q34.3	syndromic	0.532405	6 week	1.37741	Toddler	0.0716486	0.682668	0.606321	0.538619	12
HSALNG0075444	sense	9q34.3	syndromic	0.655054	4 week	4.14008	Adolescent	0	1.57084	1.36346	0.8384	13
HSALNG0075446	integenic	9q34.3	syndromic	0.826322	4 week	1.69965	18 week	0	0.369111	0.386164	1.15393	6
HSALNG0075448	intronic_antisense	9q34.3	syndromic	0.487851	9 week	3.32366	12 week	0.74438	1.78755	1.73923	0.469094	19
HSALNG0075449	anti_sense	9q34.3	syndromic	0.438572	9 week	26.7764	Middle adult	8.09405	15.6511	15.7496	0.393268	19
HSALNG0075451	sense	9q34.3	syndromic	0.795241	4 week	2.33153	Infant	0	0.574988	0.310493	1.20215	7
HSALNG0075452	sense	9q34.3	syndromic	0.668805	12 week	5.02377	9 week	0	1.84068	1.58927	0.87648	13
HSALNG0080204	integenic	10q24.32	isolated	0.66974	18 week	1.03411	Toddler	0	0.377977	0.32357	0.816993	6
HSALNG0080217	sense	10q24.32	isolated	0.896731	4 week	2.77403	5 week	0	0.417395	0.187205	1.66188	5
HSALNG0080227	sense	10q24.32	isolated	0.769181	16 week	2.10566	18 week	0	0.57127	0.289584	1.1749	8
HSALNG0080230	sense	10q24.32	isolated	0.688608	4 week	7.70707	Young adult	0.0972065	2.67924	3.03578	0.77965	16
HSALNG0080233	integenic	10q24.32	isolated	0.596584	8 week	3.1335	Middle adult	0.120299	1.36249	1.12248	0.787841	13
HSALNG0080246	anti_sense	10q24.32	isolated	0.838357	11 week	2.30411	6 week	0	0.474111	0.241216	1.308	6
HSALNG0080249	anti_sense	10q24.32	isolated	0.645666	18 week	1.1673	Young adult	0	0.45328	0.422805	0.735525	6
HSALNG0080261	integenic	10q24.32	isolated	0.799067	8 week	1.58658	4 week	0	0.385522	0	1.51546	5
HSALNG0080266	anti_sense	10q24.32	isolated	0.612194	18 week	4.09624	Young adult	0.592575	1.72053	1.57562	0.458807	19
HSALNG0080271	sense	10q24.32	isolated	0.590459	8 week	15.5091	Toddler	0.696501	6.83357	6.27347	0.664108	19
HSALNG0080272	sense	10q24.32	isolated	0.660707	9 week	16.6615	Adolescent	0.311939	6.23251	3.98254	0.798841	18
HSALNG0080276	overlap_antisense,overlap_sense,sense	10q24.32	isolated	0.984718	18 week	1.3569	4 week	0	0.0910613	0	3.49477	1
HSALNG0080278	sense	10q24.32	isolated	0.869075	12 week	1.16692	4 week	0	0.206155	0.0852129	1.42368	2
HSALNG0080286	sense	10q24.32	isolated	0.762437	6 week	4.8808	Infant	0	1.35535	1.21933	0.980689	13
HSALNG0080290	sense	10q24.32	isolated	0.51817	8 week	16.5125	16 week	3.01673	8.40653	8.1854	0.419256	19
HSALNG0080292	sense	10q24.32	isolated	0.54618	6 week	5.44788	5 week	0.73332	2.62897	2.5602	0.44195	19
HSALNG0080293	anti_sense	10q24.32	isolated	0.537601	6 week	3.03802	Young adult	0.329232	1.49074	1.52836	0.564471	18
HSALNG0080298	anti_sense	10q24.32	isolated	0.686048	5 week	1.19053	4 week	0	0.416756	0.381048	0.786236	6
HSALNG0080299	sense	10q24.32	isolated	0.737215	5 week	2.73148	Adolescent	0	0.823775	0.727203	0.859717	12
HSALNG0080301	sense	10q24.32	isolated	0.747438	18 week	1.04191	9 week	0	0.304133	0.222615	1.12881	5
HSALNG0080309	sense	10q24.32	isolated	0.743444	18 week	1.22859	Adolescent	0	0.363274	0.23776	0.880183	5
HSALNG0080310	anti_sense	10q24.32	isolated	0.911001	13 week	1.5152	6 week	0	0.207501	0	1.81993	3
HSALNG0080315	sense	10q24.32	isolated	0.591879	5 week	17.3578	Infant	0.132908	7.62481	7.08016	0.791531	17
HSALNG0080316	sense	10q24.32	isolated	0.626472	8 week	6.56859	Adolescent	0	2.67013	2.12284	0.894461	14
HSALNG0080317	sense	10q24.32	isolated	0.801347	12 week	1.14907	Adolescent	0	0.276729	0.252188	0.9377	2
HSALNG0080328	sense	10q24.32	isolated	0.638732	18 week	4.71045	4 week	0.3614	1.86009	1.83965	0.663701	17
HSALNG0080332	integenic	10q24.32	isolated	0.793523	18 week	2.73653	Toddler	0	0.679321	0.58043	0.937992	11
HSALNG0080333	integenic	10q24.32	isolated	0.80881	18 week	1.87142	4 week	0	0.437462	0.322846	1.07408	9
HSALNG0080334	integenic	10q24.32	isolated	0.666534	8 week	1.3764	4 week	0	0.507268	0.559744	0.893237	10
HSALNG0080335	intronic_sense	10q24.32	isolated	0.793963	4 week	1.81327	6 week	0	0.449373	0.357117	1.13859	8
HSALNG0088101	anti_sense	11q24.3	syndromic	0.767687	13 week	1.82826	7 week	0	0.4986	0.304977	1.13275	7
HSALNG0088105	anti_sense	11q24.3	syndromic	0.848706	18 week	2.45478	4 week	0	0.481045	0.232102	1.33665	6
HSALNG0088110	intronic_antisense	11q24.3	syndromic	0.588381	Middle adult	2.42188	16 week	0.469468	1.07189	1.01488	0.446945	18
HSALNG0088116	sense	11q24.3	syndromic	0.739722	4 week	2.08728	Adolescent	0	0.624536	0.474905	0.875617	8
HSALNG0088143	sense	11q24.3	syndromic	0.517842	4 week	2.14604	Young adult	0.293444	1.09322	1.08411	0.419935	17
HSALNG0088144	sense	11q24.3	syndromic	0.869115	12 week	1.49874	4 week	0	0.26472	0	1.76449	4
HSALNG0088178	anti_sense	11q24.3	syndromic	0.432503	7 week	8.35158	Young adult	0.711786	4.9296	5.84431	0.562578	19
HSALNG0088185	sense	11q24.3	syndromic	0.792816	6 week	1.78091	18 week	0	0.44329	0.233823	1.11013	7
HSALNG0088216	integenic	11q24.3	syndromic	0.659219	11 week	1.27486	18 week	0	0.478679	0.368489	0.764159	7
HSALNG0088217	integenic	11q24.3	syndromic	0.405766	8 week	4.6787	5 week	0.945113	2.88016	2.99778	0.416009	19
HSALNG0088220	integenic	11q24.3	syndromic	0.706656	12 week	1.26159	Middle adult	0.0490136	0.417002	0.354039	0.813021	7
HSALNG0088252	integenic	11q24.3	syndromic	0.36776	6 week	5.73776	Adolescent	1.25223	3.7387	4.28276	0.401541	19
HSALNG0096378	sense	13q13.3	isolated	0.729289	18 week	2.90283	5 week	0	0.897249	0.529969	1.02091	10
HSALNG0096399	integenic	13q13.3	isolated	0.854422	18 week	6.80826	Adolescent	0	1.2973	1.08743	1.19808	12
HSALNG0096400	integenic	13q13.3	isolated	0.795463	18 week	7.11546	Adolescent	0	1.75328	1.40904	1.01454	13
HSALNG0096401	anti_sense	13q13.3	isolated	0.531576	8 week	10.6635	Young adult	0.887554	5.29338	5.31061	0.635253	19
HSALNG0096402	sense	13q13.3	isolated	0.542318	6 week	5.8395	Young adult	0.0779462	2.83931	2.62449	0.704477	16
HSALNG0096404	anti_sense,sense	13q13.3	isolated	0.690083	8 week	3.57562	Toddler	0	1.23801	1.27442	0.74955	13
HSALNG0096406	anti_sense,sense	13q13.3	isolated	0.924318	4 week	1.23328	5 week	0	0.153334	0	2.00962	1
HSALNG0096439	integenic	13q13.3	isolated	0.805548	16 week	2.25917	18 week	0	0.535084	0.292502	1.18186	7
HSALNG0096444	integenic	13q13.3	isolated	0.883324	Infant	4.96293	4 week	0	0.809783	0.0116469	1.89966	6
HSALNG0096448	integenic	13q13.3	isolated	0.78807	9 week	2.04298	4 week	0	0.517704	0.544329	0.988329	10
HSALNG0096449	integenic	13q13.3	isolated	0.683012	18 week	2.10554	Adolescent	0	0.743121	0.770018	0.701412	12
HSALNG0096486	sense	13q13.3	isolated	0.642527	18 week	26.4169	Young adult	0.153847	10.3367	10.3162	0.758795	17
HSALNG0096491	sense	13q13.3	isolated	0.683058	16 week	1.04242	Adolescent	0	0.367861	0.347867	0.762393	3
HSALNG0096492	sense	13q13.3	isolated	0.683694	8 week	3.52636	12 week	0	1.2423	0.794872	0.898875	14
HSALNG0096493	sense	13q13.3	isolated	0.802081	18 week	4.25889	Toddler	0	1.0227	0.801233	0.965741	12
HSALNG0096497	sense	13q13.3	isolated	0.822254	18 week	7.48036	Adolescent	0	1.65333	1.54825	1.13461	13
HSALNG0096539	integenic	13q14.11	isolated	0.742379	5 week	1.82688	6 week	0	0.542023	0.544404	1.03159	10
HSALNG0096557	integenic	13q14.11	isolated	0.677617	6 week	3.24305	Adolescent	0.10711	1.16116	1.05726	0.628399	16
HSALNG0096569	integenic	13q14.11	isolated	0.612151	18 week	1.56726	Toddler	0	0.658354	0.580571	0.785161	10
HSALNG0096576	anti_sense,sense	13q14.11	isolated	0.929031	Toddler	1.71726	4 week	0	0.20584	0.0890272	1.9111	1
HSALNG0096584	integenic	13q14.11	isolated	0.572452	16 week	2.80837	Toddler	0	1.28533	1.30911	0.649308	15
HSALNG0096586	integenic	13q14.11	isolated	0.573775	6 week	8.92301	Adolescent	1.04925	4.07267	4.43633	0.494677	19
HSALNG0096589	integenic	13q14.11	isolated	0.554476	6 week	6.11289	Middle adult	0.707303	2.90183	2.46336	0.476524	19
HSALNG0096590	integenic	13q14.11	isolated	0.93676	18 week	3.88979	4 week	0	0.437768	0	2.06923	5
HSALNG0096594	sense	13q14.11	isolated	0.790072	4 week	1.7067	18 week	0	0.429254	0.355045	0.969056	7
HSALNG0096600	anti_sense	13q14.11	isolated	0.67492	18 week	1.21071	Middle adult	0.108658	0.436585	0.412675	0.528089	6
HSALNG0096604	sense	13q14.11	isolated	0.657113	18 week	7.04388	Adolescent	0	2.65887	3.32006	0.742016	16
HSALNG0096605	sense	13q14.11	isolated	0.740115	6 week	2.80757	Toddler	0	0.83901	0.799547	0.883579	13
HSALNG0096607	sense	13q14.11	isolated	0.642399	6 week	7.5889	Toddler	0	2.97038	2.68174	0.724232	16
HSALNG0096614	sense	13q14.11	isolated	0.769625	12 week	6.06213	18 week	0	1.64212	1.29145	1.07196	12
HSALNG0096618	sense	13q14.11	isolated	0.566537	5 week	13.9659	Toddler	0	6.47012	6.9706	0.750176	16
HSALNG0096619	sense	13q14.11	isolated	0.629298	8 week	24.5737	Young adult	0.420183	9.92344	9.97799	0.788046	18
HSALNG0096621	integenic	13q14.11	isolated	0.914162	4 week	92.6341	18 week	0	12.4085	0.886838	1.8853	16
HSALNG0096627	sense	13q14.11	isolated	0.637354	Middle adult	14.5442	4 week	1.08217	5.76228	3.91513	0.71082	19
HSALNG0096637	sense	13q14.11	isolated	0.883379	12 week	2.78317	Toddler	0	0.453976	0.217536	1.55325	5
HSALNG0096651	anti_sense	13q14.11	isolated	0.530445	7 week	2.41502	Young adult	0.157738	1.20141	1.2612	0.59179	14
HSALNG0096652	sense	13q14.11	isolated	0.862847	12 week	2.34949	Toddler	0	0.428938	0.276886	1.24678	7
HSALNG0096657	integenic	13q14.11	isolated	0.671244	5 week	1.48024	Toddler	0	0.538933	0.578346	0.844039	10
HSALNG0096658	intronic_sense	13q14.11	isolated	0.922759	18 week	2.157	8 week	0	0.271366	0.103786	1.91392	2
HSALNG0096659	sense	13q14.11	isolated	0.80303	4 week	1.39424	8 week	0	0.33355	0.16695	1.36657	4
HSALNG0096677	integenic	13q14.11	isolated	0.980457	13 week	1.25267	4 week	0	0.089123	0	3.26856	1
HSALNG0096710	sense	13q14.11	isolated	0.873921	12 week	1.63104	16 week	0	0.280661	0.155842	1.39553	3
HSALNG0096711	integenic	13q14.11	isolated	0.789928	8 week	3.88696	12 week	0	0.978142	0.594933	1.27244	10
HSALNG0096713	integenic	13q14.11	isolated	0.803551	7 week	1.02157	5 week	0	0.243891	0	1.32747	3
HSALNG0096715	anti_sense	13q14.11	isolated	0.857466	6 week	1.03455	Adolescent	0	0.194148	0.11529	1.27051	1
HSALNG0096719	sense	13q14.11	isolated	0.633516	6 week	1.398	Infant	0	0.558959	0.625385	0.708705	10
HSALNG0096720	sense	13q14.11	isolated	0.599349	4 week	2.10528	Neonate	0	0.909892	1.02225	0.786655	12
HSALNG0096735	integenic	13q14.11	isolated	0.809952	9 week	1.08383	5 week	0	0.252182	0	1.49681	5
HSALNG0096753	anti_sense	13q14.11	isolated	0.709297	6 week	5.23364	Toddler	0.215864	1.71681	1.20541	0.826024	13
HSALNG0096756	integenic	13q14.11	isolated	0.94133	5 week	1.04488	18 week	0	0.113071	0.03458	2.10316	1
HSALNG0096761	sense	13q14.11	isolated	0.827063	4 week	4.03474	Neonate	0.241548	0.873385	0.421034	1.01875	9
HSALNG0099020	anti_sense	13q33.1	isolated	0.716629	Toddler	18.3852	16 week	1.80759	5.90328	3.95259	0.860503	19
HSALNG0099025	integenic	13q33.1	isolated	0.662312	18 week	3.51487	Toddler	0.0448682	1.30945	1.07936	0.831125	12
HSALNG0099029	sense	13q33.1	isolated	0.696009	6 week	1.57376	Infant	0	0.536057	0.359245	0.900371	9
HSALNG0099045	intronic_sense	13q33.1	isolated	0.761596	18 week	2.17172	Toddler	0	0.604797	0.42008	0.976232	9
HSALNG0099048	sense	13q33.1	isolated	0.814956	4 week	1.00612	Adolescent	0	0.229332	0.122369	1.24012	4
HSALNG0099050	sense	13q33.1	isolated	0.700809	8 week	6.2818	Adolescent	0	2.11116	0.952898	1.01169	14
HSALNG0099052	integenic	13q33.1	isolated	0.863544	Adolescent	13.9076	4 week	0	2.52988	1.61626	1.25679	17
HSALNG0099057	integenic	13q33.1	isolated	0.872138	Adolescent	1.24551	4 week	0	0.216425	0	1.73646	2
HSALNG0099058	integenic	13q33.1	isolated	0.889912	Toddler	3.84646	4 week	0	0.603609	0.170913	1.93329	4
HSALNG0104375	integenic	15q11.2	isolated	0.682726	6 week	6.98413	Infant	0.508884	2.46684	2.44526	0.661139	19
HSALNG0104455	sense	15q11.2	isolated	0.640782	8 week	2.18321	4 week	0	0.857877	0.892007	0.824481	12
HSALNG0104457	sense	15q11.2	isolated	0.780611	6 week	1.45501	13 week	0	0.378991	0.263787	1.04674	5
HSALNG0104470	sense	15q11.2	isolated	0.534287	9 week	11.193	Young adult	0.265502	5.52749	5.18178	0.720824	17
HSALNG0104472	integenic	15q11.2	isolated	0.682932	4 week	41.3538	Adolescent	0	14.5984	14.0855	0.728744	18
HSALNG0104474	integenic	15q11.2	isolated	0.877763	6 week	1.42423	4 week	0	0.239891	0	1.6103	4
HSALNG0104477	integenic	15q11.2	isolated	0.45726	10 week	7.21485	Adolescent	0.148606	4.08943	4.47597	0.538176	18
HSALNG0104478	integenic	15q11.2	isolated	0.618281	18 week	6.93105	Adolescent	0	2.87126	3.17228	0.652564	18
HSALNG0104483	integenic	15q11.2	isolated	0.584203	9 week	30.9492	4 week	1.11365	13.8202	13.2668	0.637337	19
HSALNG0104484	integenic	15q11.2	isolated	0.782509	7 week	2.03133	4 week	0	0.525456	0.382128	1.04104	7
HSALNG0104495	integenic	15q11.2	isolated	0.911191	Adolescent	11.0776	4 week	0	1.51505	0.0392645	2.00345	6
HSALNG0104496	integenic	15q11.2	isolated	0.977411	Young adult	1.01061	4 week	0	0.0748176	0	3.15064	1
HSALNG0104505	intronic_sense	15q11.2	isolated	0.694948	13 week	1.31787	18 week	0	0.450222	0.410416	0.919297	8
HSALNG0104523	sense	15q11.2	isolated	0.718322	5 week	2.54765	Adolescent	0.00809662	0.813936	0.630372	1.01984	10
HSALNG0104546	anti_sense,sense	15q11.2	isolated	0.437703	18 week	23.12	Young adult	1.07698	13.5329	17.5563	0.606727	19
HSALNG0104568	integenic	15q11.2	isolated	0.71741	13 week	2.29846	Toddler	0	0.73631	0.616277	0.980114	11
HSALNG0107058	anti_sense	15q24	syndromic	0.615635	18 week	3.81667	Adolescent	0.104136	1.59066	1.59812	0.662566	15
HSALNG0107060	integenic	15q24	syndromic	0.737229	18 week	4.16763	Toddler	0	1.25684	1.26356	0.833995	14
HSALNG0107076	integenic	15q24	syndromic	0.587723	8 week	1.00736	Toddler	0.0444633	0.446474	0.429409	0.687126	9
HSALNG0107088	anti_sense	15q24	syndromic	0.623439	6 week	4.01578	Infant	0.17413	1.64395	1.67663	0.713018	14
HSALNG0107092	sense	15q24	syndromic	0.649701	6 week	22.8033	Adolescent	0	8.76771	7.65482	0.773092	17
HSALNG0107107	anti_sense	15q24	syndromic	0.755104	4 week	8.15789	Infant	0	2.32205	1.86619	1.01452	13
HSALNG0107113	anti_sense	15q24	syndromic	0.617644	6 week	1.35345	Toddler	0	0.561498	0.540317	0.645002	11
HSALNG0107117	sense	15q24	syndromic	0.6583	18 week	88.1023	Adolescent	1.1958	33.1571	31.0088	0.759848	19
HSALNG0107133	anti_sense	15q24	syndromic	0.457816	4 week	4.37056	Middle adult	0.565158	2.47496	2.53448	0.47751	19
HSALNG0107145	sense	15q24	syndromic	0.560512	16 week	3.44211	Infant	0	1.61431	1.54843	0.791795	14
HSALNG0107151	integenic	15q24	syndromic	0.77745	Middle adult	10.4486	12 week	0.404396	2.75287	2.00639	0.825002	18
HSALNG0107152	integenic	15q24	syndromic	0.820097	Middle adult	7.39703	5 week	0.125109	1.65003	1.29513	1.00324	16
HSALNG0107175	anti_sense	15q24	syndromic	0.792398	6 week	1.92388	Toddler	0	0.479638	0.24909	1.12915	7
HSALNG0107191	integenic	15q24	syndromic	0.567083	6 week	2.59848	Infant	0.187208	1.20248	1.20775	0.669479	13
HSALNG0107206	anti_sense	15q24	syndromic	0.810016	6 week	38.7829	Adolescent	0	9.02153	4.30502	1.40712	13
HSALNG0107207	sense	15q24	syndromic	0.545786	7 week	11.6658	Adolescent	0.287585	5.63387	5.99211	0.549617	18
HSALNG0107208	sense	15q24	syndromic	0.649685	11 week	1.31669	Adolescent	0	0.506278	0.48285	0.796531	8
HSALNG0107209	anti_sense	15q24	syndromic	0.856804	6 week	14.2041	Adolescent	0	2.6745	1.06296	1.58165	12
HSALNG0107227	integenic	15q24	syndromic	0.602526	11 week	1.22734	Adolescent	0	0.526756	0.528097	0.744969	10
HSALNG0107243	sense	15q24	syndromic	0.550795	6 week	3.57592	Infant	0.54441	1.70999	1.4914	0.541691	19
HSALNG0107246	sense	15q24	syndromic	0.935485	18 week	2.50058	4 week	0	0.284443	0.161484	1.97943	2
HSALNG0107250	sense	15q24	syndromic	0.992395	18 week	1.33823	4 week	0	0.0800746	0	3.84082	1
HSALNG0107254	integenic	15q24	syndromic	0.740954	8 week	1.37264	7 week	0	0.409106	0.291516	1.00463	7
HSALNG0107261	integenic	15q24	syndromic	0.750751	18 week	1.83481	Neonate	0	0.529823	0.511418	0.987489	10
HSALNG0107264	intronic_sense	15q24	syndromic	0.582208	8 week	6.82218	Adolescent	0.320011	3.0593	2.75822	0.679716	17
HSALNG0107279	anti_sense	15q24	syndromic	0.487448	Toddler	3.06753	12 week	0.875715	1.65097	1.55605	0.315646	19
HSALNG0107280	intronic_sense	15q24	syndromic	0.596239	18 week	9.79489	Adolescent	0.227947	4.26217	4.20649	0.624564	18
HSALNG0107284	anti_sense	15q24	syndromic	0.487697	7 week	2.97326	12 week	0.52273	1.59953	1.4788	0.428961	19
HSALNG0107286	sense	15q24	syndromic	0.868499	12 week	2.57193	16 week	0	0.455775	0.151059	1.54643	5
HSALNG0107290	sense	15q24	syndromic	0.584964	9 week	2.00745	Young adult	0.119137	0.894966	0.6824	0.67107	14
HSALNG0107297	sense	15q24	syndromic	0.816636	6 week	1.22972	4 week	0	0.278342	0.201637	1.33264	4
HSALNG0107305	intronic_antisense	15q24	syndromic	0.517403	9 week	1.50646	Adolescent	0	0.768039	0.65105	0.637056	12
HSALNG0107309	integenic	15q24	syndromic	0.613528	18 week	2.46814	Adolescent	0	1.03356	0.944591	0.658597	15
HSALNG0107310	integenic	15q24	syndromic	0.704269	18 week	2.68138	Toddler	0	0.892357	0.687517	1.00623	10
HSALNG0107311	anti_sense	15q24	syndromic	0.589188	11 week	1.83665	Adolescent	0	0.811473	0.652206	0.807004	11
HSALNG0107312	anti_sense	15q24	syndromic	0.523844	9 week	3.6245	Adolescent	0.235545	1.82576	1.93047	0.563341	17
HSALNG0107317	anti_sense	15q24	syndromic	0.561132	9 week	1.97047	Young adult	0.171851	0.922971	0.753328	0.594015	13
HSALNG0107325	anti_sense	15q24	syndromic	0.628324	9 week	1.41239	12 week	0.0466216	0.571661	0.542062	0.638298	11
HSALNG0107327	sense	15q24	syndromic	0.766514	8 week	2.53093	Neonate	0	0.693043	0.478404	1.10774	8
HSALNG0107328	sense	15q24	syndromic	0.61521	6 week	9.05837	Adolescent	0.114805	3.77888	3.63084	0.767188	15
HSALNG0107341	anti_sense	15q24	syndromic	0.725864	18 week	1.641	Young adult	0.0732694	0.512549	0.388008	0.80391	8
HSALNG0107343	anti_sense,sense	15q24	syndromic	0.545811	8 week	8.46118	Adolescent	0.127674	4.08603	4.0374	0.675354	18
HSALNG0107345	sense	15q24	syndromic	0.827511	18 week	1.81201	16 week	0	0.391471	0.320479	1.25645	7
HSALNG0107356	sense	15q24	syndromic	0.884083	5 week	1.40184	6 week	0	0.227726	0.063029	1.69618	3
HSALNG0107374	sense	15q24	syndromic	0.589394	12 week	5.90705	Toddler	0	2.60871	3.44707	0.804981	13
HSALNG0107375	sense	15q24	syndromic	0.530332	7 week	12.1395	Toddler	0	6.04036	6.50851	0.695909	16
HSALNG0107388	sense	15q24	syndromic	0.898887	12 week	3.323	5 week	0	0.493209	0.162418	1.65326	7
HSALNG0107391	sense	15q24	syndromic	0.564078	16 week	7.48874	Infant	0.428818	3.48683	3.1169	0.628326	18
HSALNG0107395	integenic	15q24	syndromic	0.614333	18 week	3.01039	Adolescent	0.297746	1.25834	1.11877	0.61867	17
HSALNG0107396	integenic	15q24	syndromic	0.805762	18 week	4.74364	Adolescent	0	1.12257	1.04486	0.921837	15
HSALNG0107815	sense	15q25.3	isolated	0.864908	12 week	1.90452	9 week	0	0.343982	0	1.55549	5
HSALNG0107816	integenic	15q25.3	isolated	0.670587	9 week	3.56276	Adolescent	0	1.29936	0.840817	0.793275	15
HSALNG0107817	integenic	15q25.3	isolated	0.759204	6 week	3.02671	Toddler	0	0.849761	0.804962	0.843374	12
HSALNG0107823	integenic	15q25.3	isolated	0.619018	18 week	1.36165	Toddler	0	0.563127	0.638944	0.722334	10
HSALNG0107825	sense	15q25.3	isolated	0.850761	4 week	1.21585	6 week	0	0.235894	0	1.65649	4
HSALNG0107840	integenic	15q25.3	isolated	0.94932	18 week	1.2652	Infant	0	0.127335	0.0801709	2.19968	1
HSALNG0107845	integenic	15q25.3	isolated	0.763056	10 week	2.55024	12 week	0	0.706683	0.336871	1.21165	8
HSALNG0107847	intronic_sense	15q25.3	isolated	0.961283	12 week	3.32108	9 week	0	0.296609	0.0578221	2.54094	2
HSALNG0107849	sense	15q25.3	isolated	0.659665	12 week	15.7677	Adolescent	0	5.91373	5.83526	0.786678	17
HSALNG0107850	sense	15q25.3	isolated	0.728435	12 week	12.1337	Adolescent	0	3.76028	3.1742	0.857568	15
HSALNG0107852	sense	15q25.3	isolated	0.563971	11 week	31.8194	Young adult	1.3172	14.8187	12.4381	0.670101	19
HSALNG0107863	integenic	15q25.3	isolated	0.858337	Young adult	2.78293	4 week	0	0.519959	0.224012	1.55552	6
HSALNG0107864	integenic	15q25.3	isolated	0.722477	16 week	1.09185	5 week	0	0.344532	0.318671	0.777739	4
HSALNG0107867	integenic	15q25.3	isolated	0.947735	18 week	2.07394	4 week	0	0.211844	0	2.26064	2
HSALNG0107870	integenic	15q25.3	isolated	0.878004	Adolescent	6.77817	Neonate	0	1.14013	0.410178	1.53334	7
HSALNG0107879	sense	15q25.3	isolated	0.841252	12 week	10.5826	Young adult	0	2.14853	0.832479	1.35788	12
HSALNG0107883	anti_sense	15q25.3	isolated	0.682421	8 week	3.27608	Toddler	0.101351	1.15808	1.10293	0.714031	13
HSALNG0107972	integenic	15q25.3	isolated	0.887556	5 week	1.35781	4 week	0	0.216105	0.108781	1.58382	2
HSALNG0107979	sense	15q25.3	isolated	0.527687	18 week	2.53524	Young adult	0.509384	1.26784	1.1042	0.41788	19
HSALNG0107981	sense	15q25.3	isolated	0.806366	18 week	3.57956	Adolescent	0	0.84504	0.613009	1.05355	12
HSALNG0110107	sense	16p12.2	syndromic_isolated	0.781101	Toddler	2.99476	19 week	0.158156	0.778665	0.523549	0.972018	11
HSALNG0110111	anti_sense	16p12.2	syndromic_isolated	0.826621	18 week	1.33547	Adolescent	0	0.289645	0.213304	1.08325	2
HSALNG0110112	integenic	16p12.2	syndromic_isolated	0.834216	18 week	1.38203	Adolescent	0	0.289798	0.236273	1.04227	2
HSALNG0110118	sense	16p12.2	syndromic_isolated	0.766178	4 week	1.62981	11 week	0	0.446808	0.452021	1.06385	6
HSALNG0110122	integenic	16p12.2	syndromic_isolated	0.814509	18 week	2.48814	Neonate	0	0.568191	0.359157	1.28706	6
HSALNG0110129	sense	16p12.2	syndromic_isolated	0.739336	4 week	6.91251	Young adult	0	2.07082	1.88694	0.768889	16
HSALNG0110138	integenic	16p12.2	syndromic_isolated	0.586692	8 week	3.50153	Young adult	0	1.55533	1.53256	0.692316	16
HSALNG0110139	integenic	16p12.2	syndromic_isolated	0.509842	6 week	37.2075	Young adult	4.57219	19.236	17.5142	0.559974	19
HSALNG0110149	sense	16p12.2	syndromic_isolated	0.864871	18 week	9.67954	Toddler	0	1.7486	1.43031	1.40403	13
HSALNG0110153	integenic	16p12.2	syndromic_isolated	0.753429	18 week	79.0316	Young adult	0	22.6209	21.7231	0.982826	18
HSALNG0110158	integenic	16p12.2	syndromic_isolated	0.647118	8 week	10.7217	Neonate	0.538956	4.14867	2.33739	0.79995	19
HSALNG0110165	anti_sense	16p12.2	syndromic_isolated	0.824641	18 week	1.47486	Infant	0.0412026	0.322641	0.206805	1.01741	3
HSALNG0110172	sense	16p12.2	syndromic_isolated	0.661945	18 week	11.7477	Toddler	0	4.38065	4.39758	0.727357	17
HSALNG0110176	intronic_sense	16p12.2	syndromic_isolated	0.672429	12 week	1.20259	Adolescent	0	0.436496	0.390097	0.818553	6
HSALNG0110179	anti_sense	16p12.2	syndromic_isolated	0.701984	18 week	2.258	4 week	0	0.756346	0.659737	0.956748	11
HSALNG0110180	anti_sense	16p12.2	syndromic_isolated	0.699274	8 week	1.26887	18 week	0	0.428281	0.329004	0.866165	6
HSALNG0110193	intronic_sense	16p12.2	syndromic_isolated	0.659551	18 week	5.89049	Young adult	0	2.20989	2.00321	0.752135	15
HSALNG0110195	intronic_sense	16p12.2	syndromic_isolated	0.66715	18 week	14.2657	Adolescent	0.705484	5.24927	4.16674	0.725862	19
HSALNG0110199	anti_sense	16p12.2	syndromic_isolated	0.719092	4 week	5.14441	Infant	0.453863	1.6398	1.44821	0.779153	17
HSALNG0110200	integenic	16p12.2	syndromic_isolated	0.722259	18 week	115.101	Young adult	0.581792	36.3437	35.655	0.900844	19
HSALNG0110210	integenic	16p12.2	syndromic_isolated	0.897362	18 week	1.22577	4 week	0	0.183704	0	2.22926	3
HSALNG0110211	integenic	16p12.2	syndromic_isolated	0.677377	5 week	2.81146	12 week	0	1.00727	0.810582	0.936067	11
HSALNG0110236	anti_sense	16p12.2	syndromic_isolated	1	Middle adult	2.00624	4 week	0	0.105592	0	4.3589	1
HSALNG0110242	sense	16p12.2	syndromic_isolated	0.572685	6 week	3.94791	Toddler	0	1.806	2.06409	0.685454	14
HSALNG0110244	sense	16p12.2	syndromic_isolated	0.504851	18 week	23.4325	Adolescent	0	12.2252	14.747	0.676025	18
HSALNG0110246	anti_sense	16p12.2	syndromic_isolated	0.521143	5 week	5.08065	Middle adult	0.477709	2.57226	2.96118	0.61212	18
HSALNG0110249	anti_sense	16p12.2	syndromic_isolated	0.745661	18 week	2.11805	Toddler	0	0.621827	0.351035	1.00404	8
HSALNG0110262	sense	16p12.2	syndromic_isolated	0.509764	8 week	7.20392	Adolescent	0.222527	3.7249	4.35265	0.65914	16
HSALNG0110284	sense	16p12.1	syndromic	0.921819	4 week	3.25951	7 week	0	0.412972	0	2.10185	4
HSALNG0110294	sense	16p12.1	syndromic	0.535798	11 week	3.80383	Adolescent	0	1.87301	2.05158	0.670256	15
HSALNG0110308	sense	16p12.1	syndromic	0.867126	12 week	7.87367	Adolescent	0	1.40554	0.714624	1.33163	13
HSALNG0110309	sense	16p12.1	syndromic	0.844946	12 week	6.48554	Toddler	0	1.29403	0.713276	1.20709	13
HSALNG0110311	sense	16p12.1	syndromic	0.717301	12 week	44.0298	Adolescent	0	14.1094	14.5569	0.846252	17
HSALNG0110314	sense	16p12.1	syndromic	0.798537	12 week	1.84519	Neonate	0	0.449287	0.282397	1.12653	8
HSALNG0110328	sense	16p12.1	syndromic	0.93964	12 week	1.69996	5 week	0	0.186681	0	2.22355	2
HSALNG0110330	integenic	16p12.1	syndromic	0.349692	16 week	2.81083	4 week	0.715029	1.87964	1.93002	0.28636	19
HSALNG0110332	integenic	16p12.1	syndromic	0.627006	13 week	3.51426	Toddler	0	1.42677	1.50477	0.711534	16
HSALNG0110333	integenic	16p12.1	syndromic	0.653614	18 week	8.92105	Young adult	0.702296	3.39701	2.82392	0.764111	19
HSALNG0110345	anti_sense	16p12.1	syndromic	0.693859	18 week	3.92882	Toddler	0.204804	1.34625	0.758954	0.843646	12
HSALNG0110436	anti_sense	16p12.1	syndromic	0.653314	9 week	1.33338	Toddler	0	0.508112	0.419294	0.730324	9
HSALNG0110438	sense	16p12.1	syndromic	0.702841	6 week	1.75577	18 week	0	0.58669	0.515253	0.988217	10
HSALNG0110450	anti_sense	16p12.1	syndromic	0.690903	6 week	1.51523	12 week	0	0.523451	0.300189	1.00751	8
HSALNG0110458	sense	16p12.1	syndromic	0.85584	16 week	1.056	4 week	0	0.1998	0	1.41624	3
HSALNG0110473	sense	16p12.1	syndromic	0.822225	18 week	1.22835	4 week	0	0.271528	0.178706	1.24401	4
HSALNG0110475	sense	16p12.1	syndromic	0.523576	18 week	12.2953	Toddler	0	6.1966	7.29238	0.671258	17
HSALNG0110476	sense	16p12.1	syndromic	0.523729	11 week	14.1709	Adolescent	0	7.13981	8.26477	0.697327	16
HSALNG0110481	sense	16p12.1	syndromic	0.734801	4 week	3.00027	16 week	0.256513	0.9117	0.829949	0.767174	12
HSALNG0110488	integenic	16p12.1	syndromic	0.629855	6 week	2.43361	Toddler	0	0.981464	0.676381	0.820667	13
HSALNG0110500	overlap_sense	16p11.2	syndromic	0.717007	18 week	1.3569	4 week	0	0.4352	0.308576	1.03269	7
HSALNG0110504	anti_sense	16p11.2	syndromic	0.506658	6 week	3.35399	18 week	0	1.7441	1.73865	0.55961	16
HSALNG0110507	integenic	16p11.2	syndromic	0.896614	4 week	2.16434	6 week	0	0.325897	0	1.75792	5
HSALNG0110516	integenic	16p11.2	syndromic	0.648432	8 week	9.59259	5 week	0.903654	3.69983	2.71783	0.720935	19
HSALNG0110517	integenic	16p11.2	syndromic	0.815837	18 week	1.6	Infant	0	0.363363	0.266855	1.15223	6
HSALNG0110521	intronic_sense	16p11.2	syndromic	0.934593	18 week	1.99544	4 week	0	0.228669	0.0852698	1.99248	2
HSALNG0110524	anti_sense	16p11.2	syndromic	0.612705	18 week	1.29102	Toddler	0.185548	0.541637	0.488921	0.5829	9
HSALNG0110534	sense	16p11.2	syndromic	0.686551	18 week	13.3711	Adolescent	0	4.67433	4.5899	0.783399	17
HSALNG0110535	anti_sense	16p11.2	syndromic	0.596113	8 week	2.813	Adolescent	0.0934301	1.22439	1.21435	0.730312	12
HSALNG0110540	anti_sense	16p11.2	syndromic	0.666785	8 week	9.60138	Young adult	0.212954	3.53627	3.21799	0.797646	17
HSALNG0110542	anti_sense	16p11.2	syndromic	0.605894	8 week	1.77003	Adolescent	0	0.754022	0.675338	0.784629	11
HSALNG0110553	sense	16p11.2	syndromic	0.619199	4 week	1.73062	12 week	0	0.715422	0.794281	0.901729	10
HSALNG0110562	integenic	16p11.2	syndromic	0.799712	6 week	6.57826	18 week	0	1.59443	1.41625	1.02461	15
HSALNG0110564	integenic	16p11.2	syndromic	0.776671	18 week	7.31992	Infant	0.106328	1.93397	1.5789	1.03247	15
HSALNG0110566	integenic	16p11.2	syndromic	0.792111	18 week	1.75885	Adolescent	0	0.438972	0.381322	0.875844	6
HSALNG0110578	integenic	16p11.2	syndromic	0.827371	18 week	1.06162	Infant	0	0.229496	0.158486	1.03808	1
HSALNG0110582	integenic	16p11.2	syndromic	0.863215	18 week	10.164	Adolescent	0	1.85206	1.15605	1.32511	13
HSALNG0110585	integenic	16p11.2	syndromic	0.84093	18 week	9.29751	Middle adult	0.0804144	1.89046	1.19796	1.11901	15
HSALNG0110586	integenic	16p11.2	syndromic	0.776751	18 week	24.7948	5 week	0.336768	6.54906	5.7834	0.83663	18
HSALNG0110589	integenic	16p11.2	syndromic	0.740399	Infant	2.94727	5 week	0	0.879964	0.528975	1.04617	10
HSALNG0112672	anti_sense	16q23.1	isolated	0.570357	8 week	49.4185	Toddler	2.53258	22.7158	23.335	0.681586	19
HSALNG0112674	integenic	16q23.1	isolated	0.736438	18 week	34.1212	Adolescent	0.392302	10.3156	12.2822	0.826371	17
HSALNG0112676	integenic	16q23.1	isolated	0.75734	18 week	19.9979	Infant	0	5.64981	5.52469	0.907289	14
HSALNG0112678	overlap_antisense,overlap_sense,anti_sense	16q23.1	isolated	0.65299	16 week	1.96406	12 week	0	0.749047	0.50838	1.00835	10
HSALNG0112679	integenic	16q23.1	isolated	0.742074	18 week	10.0786	Adolescent	0.161649	2.99316	2.6462	0.825139	17
HSALNG0112681	integenic	16q23.1	isolated	0.760655	18 week	11.8171	Toddler	0	3.30144	2.98665	0.887898	17
HSALNG0112682	integenic	16q23.1	isolated	0.817663	18 week	27.108	Neonate	0	6.10938	5.28042	1.10543	16
HSALNG0112694	sense	16q23.1	isolated	0.733385	12 week	1.15615	18 week	0	0.352872	0.341179	0.986698	7
HSALNG0112711	sense	16q23.1	isolated	0.651988	18 week	57.6937	Adolescent	0	22.0578	25.8925	0.673802	18
HSALNG0112719	anti_sense	16q23.1	isolated	0.590445	18 week	8.54762	4 week	0.728103	3.76635	3.51565	0.617546	19
HSALNG0112736	sense	16q23.1	isolated	0.834093	Toddler	1.76308	6 week	0	0.369907	0	1.55384	5
HSALNG0112737	sense	16q23.1	isolated	0.358043	9 week	6.00437	Adolescent	0.462903	3.9677	4.4595	0.434818	18
HSALNG0112740	anti_sense	16q23.1	isolated	0.682082	19 week	4.8276	Neonate	0	1.70809	1.46225	0.926653	12
HSALNG0112745	sense	16q23.1	isolated	0.727099	18 week	3.53123	Toddler	0	1.09881	1.20069	0.880458	13
HSALNG0112751	integenic	16q23.1	isolated	0.853769	8 week	1.10457	4 week	0	0.211157	0	1.52859	2
HSALNG0112753	sense	16q23.1	isolated	0.702317	12 week	5.18627	Infant	0	1.73557	1.15911	0.911497	14
HSALNG0112756	integenic	16q23.1	isolated	0.591248	9 week	1.97505	Adolescent	0	0.868768	0.883444	0.626457	13
HSALNG0112758	anti_sense	16q23.1	isolated	0.802301	9 week	2.21516	12 week	0	0.531473	0.276006	1.17191	7
HSALNG0112759	anti_sense	16q23.1	isolated	0.743772	8 week	1.61325	Neonate	0	0.47651	0.353652	0.838154	7
HSALNG0112761	integenic	16q23.1	isolated	0.81223	6 week	1.56287	4 week	0	0.360271	0.104344	1.43015	4
HSALNG0112763	integenic	16q23.1	isolated	0.590323	6 week	1.49287	Adolescent	0	0.657979	0.743866	0.689062	12
HSALNG0112765	sense	16q23.1	isolated	0.630235	6 week	7.48666	Toddler	0	3.01664	2.44336	0.812453	16
HSALNG0112773	intronic_sense	16q23.1	isolated	0.944237	18 week	4.31134	4 week	0	0.454671	0	2.19764	4
HSALNG0112777	integenic	16q23.1	isolated	0.691941	16 week	1.07556	5 week	0	0.370504	0.287222	1.0101	5
HSALNG0112778	integenic	16q23.1	isolated	0.855189	10 week	1.66913	4 week	0	0.316836	0.161121	1.31239	5
HSALNG0112817	integenic	16q23.1	isolated	0.994052	6 week	5.97255	4 week	0	0.347997	0	3.91701	1
HSALNG0112858	sense	16q23.1	isolated	0.584606	6 week	10.7166	Young adult	0.478494	4.78135	4.48305	0.637638	18
HSALNG0112859	sense	16q23.1	isolated	0.607906	6 week	9.87345	Young adult	0.430206	4.18723	3.60248	0.664403	18
HSALNG0112871	sense	16q23.1	isolated	0.783586	12 week	1.5299	Toddler	0	0.394187	0.317667	0.900464	6
HSALNG0112873	sense	16q23.1	isolated	0.957739	12 week	1.21587	4 week	0	0.112673	0	2.61655	1
HSALNG0113101	integenic	16q24.1	isolated	0.537546	Young adult	1.77916	18 week	0.28875	0.873114	0.75022	0.492631	15
HSALNG0113110	intronic_sense	16q24.1	isolated	0.745804	18 week	13.6884	Toddler	0	4.01684	4.17669	0.788136	18
HSALNG0113128	anti_sense	16q24.1	isolated	0.618987	18 week	2.09057	Toddler	0.0546441	0.864641	0.950978	0.720335	12
HSALNG0113136	sense	16q24.1	isolated	0.662993	4 week	2.17292	Infant	0	0.808111	0.732037	0.804861	12
HSALNG0113155	anti_sense	16q24.1	isolated	0.960137	Infant	6.70396	18 week	0	0.606018	0.202286	2.47058	3
HSALNG0113162	intronic_antisense	16q24.1	isolated	0.687106	9 week	1.18832	4 week	0	0.414794	0.317442	0.827831	6
HSALNG0113200	sense	16q24.1	isolated	0.773214	5 week	1.26324	Adolescent	0.140724	0.337894	0.262937	0.755681	3
HSALNG0113212	sense	16q24.1	isolated	0.782031	4 week	6.10908	Toddler	0	1.58303	1.08047	1.03482	14
HSALNG0113214	sense	16q24.1	isolated	0.892588	12 week	1.23219	9 week	0	0.190237	0.108378	1.58415	3
HSALNG0113215	sense	16q24.1	isolated	0.732297	5 week	1.24761	Neonate	0	0.382075	0.303293	0.931399	4
HSALNG0113216	anti_sense	16q24.1	isolated	0.804922	6 week	2.0007	Toddler	0	0.475051	0.303878	1.17287	8
HSALNG0113218	sense	16q24.1	isolated	0.747888	12 week	1.12021	Neonate	0	0.326512	0.281571	1.0337	4
HSALNG0113219	sense	16q24.1	isolated	0.750507	4 week	7.03697	Toddler	0	2.03364	1.48685	0.963203	13
HSALNG0113222	sense	16q24.1	isolated	0.736252	4 week	53.8503	Young adult	0.396051	16.2896	12.569	0.959307	18
HSALNG0113227	sense	16q24.1	isolated	0.770651	9 week	2.74811	Adolescent	0	0.741741	0.538235	0.924396	10
HSALNG0113232	integenic	16q24.1	isolated	0.787617	18 week	1.45413	Toddler	0	0.369111	0.263968	0.958394	5
HSALNG0113245	integenic	16q24.1	isolated	1	5 week	1.47279	4 week	0	0.0775152	0	4.3589	1
HSALNG0113268	integenic	16q24.1	isolated	0.784826	Young adult	1.07551	4 week	0	0.275849	0.197391	1.14726	2
HSALNG0113270	integenic	16q24.1	isolated	0.72441	12 week	2.4311	Toddler	0	0.762677	0.606797	0.981924	11
HSALNG0113304	anti_sense	16q24.1	isolated	0.995378	5 week	3.0151	10 week	0	0.171892	0.00452927	4.00889	1
HSALNG0113306	integenic	16q24.1	isolated	0.975129	5 week	2.62847	4 week	0	0.200272	0	3.01323	1
HSALNG0113307	integenic	16q24.1	isolated	0.712369	4 week	1.03306	Middle adult	0.0337386	0.335872	0.220415	0.887834	4
HSALNG0113308	integenic	16q24.1	isolated	0.754742	6 week	2.60764	18 week	0	0.743126	0.567422	0.870972	11
HSALNG0113309	integenic	16q24.1	isolated	0.730608	6 week	2.2164	Adolescent	0.0778794	0.68231	0.394278	0.8612	9
HSALNG0113311	sense	16q24.1	isolated	0.639998	8 week	5.22598	Toddler	0.152946	2.0574	1.77143	0.735229	17
HSALNG0113313	sense	16q24.1	isolated	0.629015	11 week	4.38408	Middle adult	0.0999083	1.77157	1.8453	0.715694	14
HSALNG0113314	sense	16q24.1	isolated	0.588907	5 week	10.8125	Adolescent	0	4.78006	4.77943	0.765007	18
HSALNG0113316	sense	16q24.1	isolated	0.795087	4 week	6.87087	Toddler	0	1.69545	1.37921	0.947322	14
HSALNG0113320	intronic_sense	16q24.1	isolated	0.711846	4 week	3.12317	Toddler	0	1.01697	0.592422	0.831291	15
HSALNG0113330	integenic	16q24.1	isolated	0.738362	Young adult	1.48458	Neonate	0.0597353	0.446114	0.348793	0.690578	7
HSALNG0128015	sense	20p13	syndromic	0.709711	8 week	2.80465	Toddler	0	0.918921	0.620503	0.98231	11
HSALNG0128016	intronic_sense	20p13	syndromic	0.605707	8 week	8.41652	Toddler	0	3.58689	2.90608	0.806677	16
HSALNG0128018	anti_sense	20p13	syndromic	0.662775	18 week	15.3142	Middle adult	1.07731	5.69852	5.93825	0.597641	19
HSALNG0128020	na	20p13	syndromic	0.901377	18 week	2.12467	Toddler	0	0.310338	0.208664	1.4732	1
HSALNG0128021	integenic	20p13	syndromic	0.774397	18 week	13.0271	Toddler	0.532405	3.46991	2.10058	0.881103	19
HSALNG0128032	sense	20p13	syndromic	0.649929	18 week	67.8187	Adolescent	4.72162	26.0612	21.2165	0.665078	19
HSALNG0128033	sense	20p13	syndromic	0.607207	9 week	67.6682	Toddler	2.09431	28.7421	25.0106	0.727651	19
HSALNG0128043	integenic	20p13	syndromic	0.555173	6 week	1.11576	18 week	0	0.528921	0.447475	0.669095	9
HSALNG0128066	intronic_sense	20p13	syndromic	0.699546	5 week	1.75457	16 week	0	0.591769	0.279038	1.01094	9
HSALNG0128080	integenic	20p13	syndromic	0.892041	5 week	1.41636	7 week	0	0.219406	0	1.8052	3
HSALNG0128086	integenic	20p13	syndromic	0.86595	18 week	1.28659	Infant	0	0.231106	0.106091	1.3715	2
HSALNG0128098	anti_sense	20p13	syndromic	0.830709	6 week	2.79929	12 week	0	0.596284	0.306417	1.19322	7
HSALNG0128102	anti_sense,sense	20p13	syndromic	0.493051	18 week	1.47586	Neonate	0.311967	0.786485	0.677604	0.529227	12
HSALNG0128103	sense	20p13	syndromic	0.899662	12 week	1.9671	Toddler	0	0.290518	0.162981	1.59911	3
HSALNG0128104	sense	20p13	syndromic	0.568165	4 week	1.50255	18 week	0	0.693785	0.642241	0.761492	12
HSALNG0128105	sense	20p13	syndromic	0.924617	12 week	3.35217	5 week	0	0.415827	0	1.9826	5
HSALNG0128106	sense	20p13	syndromic	0.770824	Middle adult	1.71975	Infant	0.0313583	0.463895	0.309501	0.982961	5
HSALNG0128111	integenic	20p13	syndromic	0.884346	18 week	1.98459	12 week	0	0.321897	0.171184	1.48975	4
HSALNG0128113	sense	20p13	syndromic	0.540137	6 week	17.419	Toddler	1.15461	8.50555	9.63066	0.629752	19
HSALNG0128118	sense	20p13	syndromic	0.773001	16 week	6.19227	4 week	0	1.65757	1.33669	0.83683	16
HSALNG0128146	integenic	20p13	syndromic	0.776656	4 week	1.81782	Neonate	0	0.480307	0.380155	1.19144	6
HSALNG0128155	anti_sense	20p13	syndromic	0.618254	6 week	8.16784	Young adult	0.0691731	3.38382	2.90449	0.813466	16
HSALNG0128162	anti_sense	20p13	syndromic	0.901974	4 week	2.12898	5 week	0	0.309762	0	2.00331	3
HSALNG0128164	anti_sense	20p13	syndromic	0.844232	9 week	3.32419	5 week	0	0.665506	0.352325	1.45557	9
HSALNG0128165	anti_sense	20p13	syndromic	0.711506	4 week	1.22552	Infant	0	0.399448	0.383033	0.973108	6
HSALNG0128189	sense	20p13	syndromic	0.524123	8 week	4.0868	Toddler	0.165943	2.05755	2.01334	0.641156	17
HSALNG0128192	sense	20p13	syndromic	0.664087	16 week	1.80165	Toddler	0	0.668167	0.579167	0.816691	10
HSALNG0128206	integenic	20p13	syndromic	0.551662	18 week	1.44478	Toddler	0.212008	0.689698	0.619236	0.520446	12
HSALNG0128207	sense	20p13	syndromic	0.67473	12 week	1.07744	Infant	0	0.388722	0.290861	0.910027	7
HSALNG0128209	intronic_sense	20p13	syndromic	0.628426	18 week	26.4339	Adolescent	0.570431	10.6965	11.7624	0.681579	19
HSALNG0128215	integenic	20p13	syndromic	0.760163	16 week	3.62253	18 week	0	1.01375	0.549789	1.22541	10
HSALNG0128217	integenic	20p13	syndromic	0.799955	18 week	1.30588	Neonate	0	0.316216	0.237579	0.969024	3
HSALNG0128219	sense	20p13	syndromic	0.548756	6 week	18.6662	Adolescent	0.858475	8.96215	10.3604	0.597935	19
HSALNG0128220	anti_sense,sense	20p13	syndromic	0.805069	Adolescent	6.90295	Infant	0.0421504	1.63809	1.3088	0.896658	17
HSALNG0128222	sense	20p13	syndromic	0.712329	16 week	1.79715	4 week	0	0.584366	0.52601	1.04797	10
HSALNG0128223	sense	20p13	syndromic	0.809274	12 week	3.0968	Neonate	0	0.722542	0.475899	1.12495	9
HSALNG0128233	sense	20p13	syndromic	0.926766	5 week	1.0806	4 week	0	0.131846	0	2.45376	2
HSALNG0128235	anti_sense	20p13	syndromic	0.759458	18 week	2.11032	Young adult	0.0410329	0.591971	0.562182	0.825328	11
HSALNG0128236	integenic	20p13	syndromic	0.680761	18 week	12.7148	Toddler	0	4.51462	4.64408	0.754414	17
HSALNG0128245	sense	20p13	syndromic	0.644036	4 week	3.34983	Adolescent	0	1.30597	1.1787	0.806281	15
HSALNG0128246	sense	20p13	syndromic	0.6916	4 week	5.93245	Adolescent	0	2.04551	1.78739	0.810638	17
HSALNG0128255	sense	20p13	syndromic	0.719459	4 week	1.29167	13 week	0	0.411277	0.171184	1.13539	8
HSALNG0128259	integenic	20p13	syndromic	0.827588	13 week	2.10362	4 week	0	0.454316	0.367192	1.29236	4
HSALNG0128261	sense	20p13	syndromic	0.759317	18 week	1.87912	4 week	0	0.52737	0.296878	1.0569	8
HSALNG0128264	integenic	20p13	syndromic	0.796823	5 week	1.05774	10 week	0	0.259268	0.169836	1.0214	3
HSALNG0128266	anti_sense	20p13	syndromic	0.776923	18 week	2.06904	Adolescent	0	0.546159	0.440988	0.951775	8
HSALNG0128273	integenic	20p13	syndromic	0.744438	11 week	2.39524	4 week	0	0.705979	0.432146	1.01185	9
HSALNG0128274	sense	20p13	syndromic	0.650988	Middle adult	1.00367	Toddler	0	0.38468	0.304393	0.793031	7
HSALNG0128278	integenic	20p13	syndromic	0.901356	18 week	1.17477	4 week	0	0.171615	0.0481803	1.64317	1
HSALNG0128281	anti_sense	20p13	syndromic	0.58416	6 week	2.23542	Adolescent	0.0556377	0.998305	1.01669	0.685786	13
HSALNG0128286	sense	20p13	syndromic	0.504634	9 week	21.7173	Young adult	0.839209	11.3348	11.5665	0.646725	19
HSALNG0128290	sense	20p13	syndromic	0.853801	12 week	1.45711	Neonate	0	0.278507	0.175715	1.25974	2
HSALNG0128338	integenic	20p13	syndromic	0.684522	9 week	1.16637	4 week	0	0.409985	0.414405	0.920117	8
HSALNG0128349	sense	20p13	syndromic	0.561797	4 week	4.31075	Adolescent	0.0690019	2.01644	2.2388	0.686756	16
HSALNG0128357	integenic	20p13	syndromic	0.802398	18 week	1.92808	Adolescent	0	0.462419	0.426053	0.936342	9
HSALNG0128359	integenic	20p13	syndromic	0.667331	18 week	2.2615	Toddler	0	0.831762	0.711612	0.818136	12
HSALNG0128360	integenic	20p13	syndromic	0.759448	18 week	2.87265	Toddler	0	0.805847	0.847658	0.924205	10
HSALNG0128363	sense	20p13	syndromic	0.640668	18 week	5.05651	Toddler	0.18008	1.98747	2.34277	0.654608	14
HSALNG0128371	sense	20p13	syndromic	0.75837	18 week	10.6588	Young adult	0.158635	3.00091	2.99507	0.860122	16
HSALNG0128378	integenic	20p12	syndromic	0.703592	18 week	2.56228	Toddler	0.100461	0.854365	0.856938	0.694257	12
HSALNG0128381	integenic	20p12	syndromic	0.797673	18 week	2.55161	Toddler	0	0.623384	0.529633	0.942756	10
HSALNG0128383	integenic	20p12	syndromic	0.709255	13 week	1.37362	5 week	0	0.45065	0.236834	1.142	5
HSALNG0128386	integenic	20p12	syndromic	0.570412	7 week	5.16279	Middle adult	0	2.37287	2.29953	0.62491	18
HSALNG0128395	integenic	20p12	syndromic	0.419123	6 week	2.00287	Infant	0.380023	1.2076	1.23366	0.431898	17
HSALNG0128412	sense	20p12	syndromic	0.771389	4 week	2.9204	Infant	0	0.786203	0.381231	1.22389	8
HSALNG0128442	sense	20p12	syndromic	0.571441	8 week	11.0413	Toddler	0	5.06391	5.38952	0.763899	15
HSALNG0128445	sense	20p12	syndromic	0.81056	6 week	6.78119	12 week	0	1.57392	0.968419	1.23747	11
HSALNG0128449	sense	20p12	syndromic	0.685122	9 week	30.0468	Toddler	0.3056	10.5445	7.23768	0.883793	18
HSALNG0128451	sense	20p12	syndromic	0.625598	18 week	2.24781	Adolescent	0	0.915598	0.936322	0.789732	12
HSALNG0128454	integenic	20p12	syndromic	0.654276	6 week	4.18548	Infant	0	1.59115	1.61699	0.845386	13
HSALNG0128487	integenic	20p12	syndromic	0.881027	16 week	1.70543	6 week	0	0.281981	0.221233	1.51337	3
HSALNG0128488	integenic	20p12	syndromic	0.770333	16 week	1.10508	10 week	0	0.298605	0.147182	1.20865	5
HSALNG0128489	integenic	20p12	syndromic	0.670889	9 week	1.14885	18 week	0	0.418665	0.255309	0.905109	6
HSALNG0128504	integenic	20p12	syndromic	0.918253	Adolescent	2.25927	4 week	0	0.293878	0.00828544	2.04844	4
HSALNG0128576	sense	20p12	syndromic	0.93192	13 week	1.41808	4 week	0	0.166097	0	2.20895	2
HSALNG0128588	integenic	20p12	syndromic	0.707487	18 week	4.9511	Adolescent	0.282516	1.63262	1.19329	0.819526	14
HSALNG0128601	anti_sense	20p12	syndromic	0.962369	5 week	1.29373	18 week	0	0.114212	0.0306421	2.54116	1
HSALNG0128618	sense	20p12	syndromic	0.736474	18 week	1.51813	Toddler	0	0.458913	0.36511	0.977475	7
HSALNG0128619	sense	20p12	syndromic	0.66302	5 week	1.91992	9 week	0	0.713972	0.446379	0.940645	9
HSALNG0128620	sense	20p12	syndromic	0.919813	18 week	1.77616	9 week	0	0.228411	0.094874	1.78962	2
HSALNG0128621	sense	20p12	syndromic	0.758376	6 week	1.6884	11 week	0	0.475349	0.174389	1.2565	7
HSALNG0128756	integenic	20p12	syndromic	0.92858	18 week	1.87912	4 week	0	0.226045	0	2.35789	2
HSALNG0128780	sense	20p12	syndromic	0.826448	6 week	7.08797	Toddler	0	1.53844	1.1411	1.13658	13
HSALNG0128781	sense	20p12	syndromic	0.892734	5 week	1.84926	8 week	0	0.285251	0	1.69928	4
HSALNG0128784	sense	20p12	syndromic	0.676997	10 week	20.9149	Adolescent	0	7.5008	6.28641	0.717348	17
HSALNG0128788	sense	20p12	syndromic	0.644062	12 week	12.9972	Toddler	0	5.0668	4.85159	0.711845	17
HSALNG0128789	sense	20p12	syndromic	0.556601	10 week	11.0493	Young adult	0.550381	5.22292	5.0479	0.668092	19
HSALNG0128801	sense	20p12	syndromic	0.663274	9 week	3.61826	Adolescent	0	1.34468	1.43717	0.825256	13
HSALNG0128880	sense	20p12	syndromic	0.711042	10 week	5.41061	Toddler	0	1.76592	1.0136	0.985254	14
HSALNG0128881	sense	20p12	syndromic	0.70665	18 week	3.37442	Toddler	0.0561285	1.11539	0.8131	0.838488	12
HSALNG0128882	sense	20p12	syndromic	0.681661	18 week	1.18784	Adolescent	0	0.420752	0.384104	0.740205	5
HSALNG0128886	sense	20p12	syndromic	0.757132	5 week	10.7404	Young adult	0	3.0365	1.89245	1.02972	18
HSALNG0133921	sense	22q11.21	syndromic_isolated	0.801818	4 week	1.04429	13 week	0	0.25103	0.183712	1.2097	3
HSALNG0133933	sense	22q11.21	syndromic_isolated	0.824314	18 week	20.3725	Adolescent	0	4.46302	3.86888	1.21336	16
HSALNG0133936	sense	22q11.21	syndromic_isolated	0.946287	12 week	13.403	Toddler	0	1.38745	0.341323	2.18195	9
HSALNG0133937	sense	22q11.21	syndromic_isolated	0.892973	12 week	6.66042	Infant	0	1.02588	0.781391	1.49541	11
HSALNG0133940	sense	22q11.21	syndromic_isolated	0.901926	12 week	2.79625	Toddler	0	0.406976	0.23438	1.55539	3
HSALNG0133973	anti_sense,sense	22q11.21	syndromic_isolated	0.79821	4 week	1.13157	5 week	0	0.275877	0	1.41465	4
HSALNG0133988	integenic	22q11.21	syndromic_isolated	0.906893	18 week	1.85228	11 week	0	0.260872	0	1.76747	2
HSALNG0133990	integenic	22q11.21	syndromic_isolated	0.798899	18 week	1.02243	4 week	0	0.248603	0.170059	1.19447	2
HSALNG0133994	sense	22q11.21	syndromic_isolated	0.651807	18 week	1.81653	Toddler	0	0.694819	0.752849	0.776912	12
HSALNG0133995	sense	22q11.21	syndromic_isolated	0.76859	18 week	3.10355	Neonate	0	0.843737	0.976574	0.887862	12
HSALNG0133996	overlap_antisense,sense	22q11.21	syndromic_isolated	0.603089	8 week	3.09553	Adolescent	0	1.32691	1.15738	0.69986	14
HSALNG0134004	integenic	22q11.21	syndromic_isolated	0.642523	9 week	2.90212	Young adult	0.149225	1.13558	0.804873	0.767216	13
HSALNG0134005	sense	22q11.21	syndromic_isolated	0.790072	4 week	2.05361	Neonate	0	0.516504	0.388885	1.07908	8
HSALNG0134011	sense	22q11.21	syndromic_isolated	0.657703	18 week	3.40944	Adolescent	0	1.28506	1.16543	0.67578	15
HSALNG0134015	anti_sense	22q11.21	syndromic_isolated	0.640137	18 week	1.61414	Infant	0.146442	0.635251	0.560419	0.566599	13
HSALNG0134016	anti_sense	22q11.21	syndromic_isolated	0.986394	18 week	2.17712	4 week	0	0.142649	0	3.50875	1
HSALNG0134020	sense	22q11.21	syndromic_isolated	0.871444	12 week	4.00461	13 week	0	0.698491	0.111433	1.54048	8
HSALNG0134024	anti_sense	22q11.21	syndromic_isolated	0.568528	6 week	2.68593	Adolescent	0.152803	1.23927	1.33933	0.637624	13
HSALNG0134026	anti_sense	22q11.21	syndromic_isolated	0.678316	6 week	4.6351	Adolescent	0	1.65651	1.22851	0.767624	16
HSALNG0134040	sense	22q11.21	syndromic_isolated	0.662343	18 week	30.7698	Adolescent	0.458409	11.4623	9.7678	0.86742	18
HSALNG0134048	sense	22q11.21	syndromic_isolated	0.951662	Middle adult	3.12082	4 week	0	0.307167	0	2.3631	4
HSALNG0134064	anti_sense	22q11.21	syndromic_isolated	0.595165	6 week	1.12499	Toddler	0	0.490676	0.245403	0.830361	9
HSALNG0134067	sense	22q11.21	syndromic_isolated	0.626968	4 week	4.51794	Adolescent	0	1.83442	1.91679	0.648396	15
HSALNG0134074	sense	22q11.21	syndromic_isolated	0.71451	18 week	7.24505	Toddler	0	2.34085	2.56859	0.843996	13
HSALNG0134077	sense	22q11.21	syndromic_isolated	0.671053	4 week	5.18074	Toddler	0	1.88716	2.05585	0.834098	15
HSALNG0134079	intronic_sense	22q11.21	syndromic_isolated	0.758113	18 week	27.932	Adolescent	0	7.87089	6.99577	0.877369	18
HSALNG0134084	sense	22q11.21	syndromic_isolated	0.796719	12 week	1.39617	4 week	0	0.342359	0.272961	1.22613	4
HSALNG0134092	sense	22q11.21	syndromic_isolated	0.594999	12 week	16.8981	Toddler	0	7.37294	9.14218	0.761731	16
HSALNG0134093	sense	22q11.21	syndromic_isolated	0.772978	4 week	8.5315	Neonate	0	2.28392	2.58638	0.928787	15
HSALNG0134096	anti_sense,sense	22q11.21	syndromic_isolated	0.834127	Adolescent	1.64568	4 week	0	0.345222	0.224575	1.13702	4
HSALNG0134101	sense	22q11.21	syndromic_isolated	0.61906	6 week	12.0356	Toddler	0	4.97697	4.95266	0.794617	16
HSALNG0134105	anti_sense	22q11.21	syndromic_isolated	0.778014	9 week	1.70581	Toddler	0	0.448515	0.245208	1.11356	6
HSALNG0134106	integenic	22q11.21	syndromic_isolated	0.633363	6 week	2.62722	Neonate	0.172741	1.05081	0.876608	0.661303	15
HSALNG0134127	sense	22q11.21	syndromic_isolated	0.514414	6 week	9.27904	Adolescent	0	4.757	5.89958	0.68965	17
HSALNG0134148	sense	22q11.21	syndromic_isolated	0.540526	6 week	16.544	Young adult	0.382483	8.07218	9.97361	0.690272	18
HSALNG0134151	sense	22q11.21	syndromic_isolated	0.809864	18 week	13.8414	Infant	0	3.22173	2.90247	1.02811	14
HSALNG0134153	sense	22q11.21	syndromic_isolated	0.595211	12 week	16.856	Toddler	0	7.35119	8.63909	0.803001	16
HSALNG0134155	anti_sense,sense	22q11.21	syndromic_isolated	0.624617	18 week	7.33169	Young adult	0.385122	2.99321	2.94331	0.699319	17
HSALNG0134170	integenic	22q11.21	syndromic_isolated	0.884379	12 week	2.97884	4 week	0	0.48307	0.250505	1.60107	8
HSALNG0134184	anti_sense	22q11.21	syndromic_isolated	0.749067	Adolescent	1.30873	12 week	0	0.379999	0.345863	0.829659	5
HSALNG0134189	integenic	22q11.21	syndromic_isolated	0.688507	5 week	4.09127	Adolescent	0	1.42266	1.25345	0.651784	17
HSALNG0134192	anti_sense,sense	22q11.21	syndromic_isolated	0.502472	5 week	2.19875	18 week	0.187671	1.15209	1.22897	0.498163	17
HSALNG0134193	integenic	22q11.21	syndromic_isolated	0.794424	9 week	6.65592	Toddler	0	1.6466	1.51834	1.04566	12
HSALNG0134199	integenic	22q11.21	syndromic_isolated	0.944957	Adolescent	1.47971	4 week	0	0.155041	0	2.27317	2
HSALNG0134233	integenic	22q11.21	syndromic_isolated	0.669559	18 week	4.78253	Young adult	0	1.74888	1.8674	0.832956	14
HSALNG0134237	integenic	22q11.21	syndromic_isolated	0.702431	10 week	1.21498	4 week	0	0.40646	0.384967	0.964726	7
HSALNG0134241	integenic	22q11.21	syndromic_isolated	0.744853	18 week	2.27325	16 week	0	0.669131	0.627835	1.06586	10
HSALNG0134242	integenic	22q11.21	syndromic_isolated	0.680255	8 week	2.77727	18 week	0	0.987454	1.03737	0.973718	11
HSALNG0134244	integenic	22q11.21	syndromic_isolated	0.641377	8 week	4.82604	Neonate	0.143577	1.89364	1.60476	0.799571	14
HSALNG0135805	sense	22q13.3	syndromic	0.803813	6 week	9.18586	Neonate	0	2.19077	0.983299	1.38516	10
HSALNG0135816	sense	22q13.3	syndromic	0.971132	5 week	2.33409	12 week	0	0.18668	0.0249439	2.88518	2
HSALNG0135818	sense	22q13.3	syndromic	0.977151	5 week	21.6966	18 week	0	1.61158	0.267847	3.04561	5
HSALNG0135819	anti_sense	22q13.3	syndromic	0.670796	8 week	1.44248	Adolescent	0	0.525797	0.292458	0.887041	8
HSALNG0135820	sense	22q13.3	syndromic	0.658171	4 week	1.23507	18 week	0	0.464968	0.532886	0.804255	10
HSALNG0135824	anti_sense	22q13.3	syndromic	0.807796	18 week	3.52701	Middle adult	0.0877803	0.827859	0.615846	0.976663	12
HSALNG0135861	integenic	22q13.3	syndromic	0.958357	18 week	1.15538	9 week	0	0.106391	0	2.51571	1
HSALNG0135870	integenic	22q13.3	syndromic	0.864655	4 week	1.66798	16 week	0	0.301659	0.120854	1.45065	5
HSALNG0135892	sense	22q13.3	syndromic	0.862245	5 week	4.55721	Infant	0	0.834589	0.362975	1.48491	7
HSALNG0135916	integenic	22q13.3	syndromic	0.474504	6 week	4.27681	19 week	1.00728	2.35426	2.47998	0.477763	19
HSALNG0135926	sense	22q13.3	syndromic	0.587952	4 week	3.8786	Infant	0	1.71819	1.47777	0.773696	16
HSALNG0135940	sense	22q13.3	syndromic	0.622076	6 week	25.2102	Young adult	0.194091	10.353	11.4783	0.742715	18
HSALNG0135945	integenic	22q13.3	syndromic	0.760645	8 week	1.4898	Neonate	0	0.416233	0.367594	1.04178	7
HSALNG0135959	integenic	22q13.3	syndromic	0.621234	16 week	1.79055	Infant	0	0.736745	0.673813	0.701108	11
HSALNG0135960	integenic	22q13.3	syndromic	0.665817	16 week	3.0379	4 week	0.35867	1.12167	0.836732	0.60859	18
HSALNG0135970	sense	22q13.3	syndromic	0.756785	12 week	2.11244	Adolescent	0	0.597917	0.561784	0.958769	10
HSALNG0135977	integenic	22q13.3	syndromic	0.654407	18 week	1.71873	Young adult	0.0822213	0.653178	0.589555	0.692001	13
HSALNG0135980	integenic	22q13.3	syndromic	0.699321	6 week	1.17262	16 week	0	0.395742	0.256419	1.087	7
HSALNG0135987	sense	22q13.3	syndromic	0.602681	18 week	1.78121	Infant	0.312816	0.764209	0.75904	0.463271	15
HSALNG0135993	integenic	22q13.3	syndromic	0.513687	18 week	3.22851	4 week	0.508461	1.65735	1.62488	0.455252	19
HSALNG0135994	integenic	22q13.3	syndromic	0.739201	Adolescent	3.80039	4 week	0.00800516	1.13899	0.659253	0.950652	11
HSALNG0136004	integenic	22q13.3	syndromic	0.6301	18 week	1.26999	Toddler	0	0.511885	0.385262	0.719774	8
HSALNG0136006	sense	22q13.3	syndromic	0.645817	12 week	5.00944	Middle adult	0.323577	1.94453	1.65332	0.603149	18
HSALNG0136008	sense	22q13.3	syndromic	0.834191	18 week	3.87686	Toddler	0.0436052	0.813033	0.582466	1.16555	12
HSALNG0136009	anti_sense	22q13.3	syndromic	0.815714	18 week	1.07651	4 week	0	0.244603	0.19646	1.0505	1
HSALNG0136011	sense	22q13.3	syndromic	0.328164	10 week	11.5644	Young adult	4.79582	7.96914	7.80875	0.273898	19
HSALNG0136012	anti_sense	22q13.3	syndromic	0.638135	10 week	1.34885	4 week	0	0.533403	0.532361	0.778461	11
HSALNG0136016	anti_sense	22q13.3	syndromic	0.409393	11 week	7.05852	Middle adult	1.12391	4.3209	5.18617	0.440469	19
HSALNG0136018	integenic	22q13.3	syndromic	0.637975	6 week	1.61718	Infant	0.169155	0.63976	0.621098	0.497869	13
HSALNG0136019	sense	22q13.3	syndromic	0.747658	8 week	1.67388	18 week	0	0.488257	0.498738	1.02073	9
HSALNG0136021	sense	22q13.3	syndromic	0.906889	12 week	2.71446	18 week	0	0.382308	0.16756	1.65831	5
HSALNG0136022	sense	22q13.3	syndromic	0.912915	18 week	1.35062	4 week	0	0.182514	0	1.90807	2
HSALNG0136023	integenic	22q13.3	syndromic	0.484009	9 week	10.6037	Middle adult	1.21549	5.74152	5.81894	0.504474	19
HSALNG0136030	sense	22q13.3	syndromic	0.619828	12 week	6.31862	Middle adult	0.520708	2.60829	2.53104	0.498548	19
HSALNG0136031	integenic	22q13.3	syndromic	0.692397	18 week	2.03603	Toddler	0	0.700486	0.5703	0.847752	11
HSALNG0136034	integenic	22q13.3	syndromic	0.394262	4 week	3.85158	16 week	1.01638	2.41297	2.24714	0.351553	19
HSALNG0136037	sense	22q13.3	syndromic	0.848373	18 week	1.17671	Toddler	0	0.230963	0.141306	1.31628	3
HSALNG0136047	integenic	22q13.3	syndromic	0.925597	18 week	1.39253	5 week	0	0.171445	0	2.03279	2
HSALNG0136049	integenic	22q13.3	syndromic	0.723456	8 week	1.98438	Toddler	0	0.624328	0.405005	0.899032	9
HSALNG0136050	integenic	22q13.3	syndromic	0.66365	9 week	2.07855	Toddler	0	0.771722	0.599743	0.81673	11
HSALNG0136152	integenic	22q13.3	syndromic	0.776115	5 week	2.57034	Adolescent	0	0.680454	0.531495	0.998838	10
HSALNG0136193	integenic	22q13.3	syndromic	0.92142	Middle adult	1.59327	7 week	0	0.202466	0.0548236	1.92868	2
HSALNG0136205	integenic	22q13.3	syndromic	0.892214	18 week	1.46994	4 week	0	0.227466	0.154179	1.45038	1
HSALNG0136214	sense	22q13.3	syndromic	0.574559	8 week	13.1452	Toddler	0.442394	5.99002	7.09347	0.71609	18
HSALNG0136216	sense	22q13.3	syndromic	0.679558	18 week	8.34122	Toddler	0.056291	2.97121	3.51818	0.755044	14
HSALNG0136222	sense	22q13.3	syndromic	0.674363	18 week	1.32006	4 week	0	0.476715	0.435405	1.05361	8
HSALNG0136229	intronic_antisense	22q13.3	syndromic	0.851232	18 week	3.12433	12 week	0	0.604774	0.463523	1.10063	6
HSALNG0136231	anti_sense	22q13.3	syndromic	0.863653	18 week	3.7342	Toddler	0	0.678886	0.636013	1.24581	11
HSALNG0136232	integenic	22q13.3	syndromic	0.897319	18 week	9.5568	Adolescent	0	1.43264	1.02003	1.44722	12
HSALNG0136233	integenic	22q13.3	syndromic	0.571714	4 week	1.04104	18 week	0	0.47719	0.46987	0.824384	9
HSALNG0136234	anti_sense	22q13.3	syndromic	0.587861	8 week	1.74304	Middle adult	0	0.772303	0.917078	0.651181	11
HSALNG0136236	sense	22q13.3	syndromic	0.725723	5 week	1.30799	9 week	0	0.408712	0.481991	0.993026	9
HSALNG0136249	integenic	22q13.3	syndromic	0.886584	18 week	2.43837	Toddler	0	0.39033	0.31549	1.35152	4
HSALNG0136259	sense	22q13.3	syndromic	0.738911	16 week	1.63885	18 week	0	0.491621	0.316983	1.03655	9
HSALNG0136260	integenic	22q13.3	syndromic	0.91529	6 week	1.33501	10 week	0	0.177401	0	1.86231	2
HSALNG0136264	intronic_antisense	22q13.3	syndromic	0.778546	18 week	6.44479	Toddler	0.471678	1.69131	1.01989	0.906422	18
HSALNG0136266	intronic_sense	22q13.3	syndromic	0.686868	18 week	33.0043	Adolescent	0	11.5278	10.2499	0.742129	18
HSALNG0136267	intronic_antisense	22q13.3	syndromic	0.655888	18 week	6.10322	Neonate	0.375464	2.31088	1.77267	0.631053	18
HSALNG0136268	sense	22q13.3	syndromic	0.576594	6 week	28.5329	Adolescent	1.15417	12.9469	10.8393	0.699363	19
HSALNG0136269	anti_sense	22q13.3	syndromic	0.539035	18 week	7.34041	Adolescent	0.111694	3.59192	3.73657	0.605557	17
HSALNG0136278	sense	22q13.3	syndromic	0.725793	18 week	9.5427	Toddler	0	2.9812	2.59467	0.913612	16
HSALNG0136284	integenic	22q13.3	syndromic	0.85806	18 week	1.17793	12 week	0	0.220391	0.151459	1.32757	2
HSALNG0136287	sense	22q13.3	syndromic	0.915038	7 week	1.00328	4 week	0	0.133559	0	1.86286	1
HSALNG0136311	anti_sense	22q13.3	syndromic	0.628427	6 week	1.83617	Toddler	0.111357	0.743001	0.706526	0.682941	12
HSALNG0136318	integenic	22q13.3	syndromic	0.815566	12 week	5.85945	Adolescent	0	1.3322	1.10247	1.0198	13
HSALNG0136323	sense	22q13.3	syndromic	0.677212	18 week	5.20954	Toddler	0	1.86726	1.77273	0.718347	17
HSALNG0136329	sense	22q13.3	syndromic	0.703085	18 week	102.387	Toddler	4.6538	34.1891	32.3549	0.702897	19
HSALNG0136334	anti_sense	22q13.3	syndromic	0.461037	18 week	7.164	Middle adult	1.69878	4.03497	4.12761	0.372333	19
HSALNG0137529	sense	Xp11.3	isolated	0.645874	18 week	7.49166	4 week	0.452812	2.90766	3.10441	0.61564	18
HSALNG0137561	integenic	Xp11.3	isolated	0.821776	Middle adult	17.0656	18 week	0.711546	3.7796	2.11129	1.05417	19
HSALNG0137570	sense	Xp11.3	isolated	0.679951	16 week	1.99243	Toddler	0	0.708978	0.641251	0.905219	11
HSALNG0137601	integenic	Xp11.3	isolated	0.971968	18 week	2.41602	4 week	0	0.19132	0	2.91624	2
HSALNG0137602	integenic	Xp11.3	isolated	0.925385	12 week	1.5241	5 week	0	0.187951	0	1.99306	2
HSALNG0137606	integenic	Xp11.3	isolated	0.951304	12 week	1.03015	4 week	0	0.101743	0	2.40998	1
HSALNG0137609	integenic	Xp11.3	isolated	0.90117	12 week	1.06742	5 week	0	0.156121	0	2.09238	2
HSALNG0137611	integenic	Xp11.3	isolated	0.936066	18 week	2.65213	5 week	0	0.300222	0	2.42121	2
HSALNG0137632	integenic	Xp11.3	isolated	0.700955	18 week	6.23149	5 week	0.251386	2.09339	1.64383	0.784892	16
HSALNG0137641	sense	Xp11.3	isolated	0.794232	12 week	2.03996	7 week	0	0.50503	0.466685	1.16547	8
HSALNG0137642	sense	Xp11.3	isolated	0.775173	4 week	1.16998	Toddler	0	0.310776	0.231805	1.01455	5
HSALNG0137644	sense	Xp11.3	isolated	0.543676	18 week	27.1381	Adolescent	0	13.1603	13.8856	0.629737	17
HSALNG0137651	anti_sense	Xp11.3	isolated	0.439339	6 week	2.91492	Young adult	0.266767	1.70168	1.66706	0.498351	18
HSALNG0137654	anti_sense,sense	Xp11.3	isolated	0.546935	18 week	1.43977	12 week	0.169891	0.693756	0.623249	0.481362	14
HSALNG0137656	anti_sense,sense	Xp11.3	isolated	0.374517	8 week	4.69406	5 week	1.26329	3.02858	3.27673	0.378952	19
HSALNG0137662	anti_sense	Xp11.3	isolated	0.53368	6 week	1.45489	Infant	0.0677212	0.719311	0.719945	0.584695	14
HSALNG0137669	intronic_sense	Xp11.3	isolated	0.645482	5 week	1.35138	Infant	0	0.524997	0.41999	0.88147	8
HSALNG0137676	integenic	Xp11.3	isolated	0.597335	18 week	1.99743	Young adult	0.0729684	0.867092	0.777077	0.701691	13
HSALNG0137680	sense	Xp11.3	isolated	0.678717	7 week	3.31768	Adolescent	0	1.18443	1.20475	0.848409	13
HSALNG0137682	sense	Xp11.3	isolated	0.679321	4 week	4.91098	Toddler	0	1.75044	1.63954	0.943536	12
HSALNG0137683	sense	Xp11.3	isolated	0.518783	8 week	16.011	Adolescent	0.204038	8.14193	10.0003	0.647106	17
HSALNG0137691	sense	Xp11.3	isolated	0.616308	6 week	6.6045	Toddler	0	2.74832	2.58286	0.802901	15
HSALNG0137712	anti_sense	Xp11.3	isolated	0.459915	16 week	17.4966	Young adult	2.00674	9.8732	11.9937	0.493158	19
HSALNG0137714	integenic	Xp11.3	isolated	0.630894	8 week	4.7062	Toddler	0	1.89336	1.43595	0.78077	15
HSALNG0137721	anti_sense	Xp11.3	isolated	0.497118	18 week	1.03651	Young adult	0.121483	0.548361	0.552937	0.462949	10
HSALNG0137903	integenic	Xp11.22	isolated	0.658028	12 week	11.1168	Young adult	0	4.18663	4.11949	0.709665	17
HSALNG0137911	overlap_sense,anti_sense	Xp11.22	isolated	0.719338	16 week	1.32387	Young adult	0.0147146	0.421682	0.270727	0.814304	7
HSALNG0137995	sense	Xp11.22	isolated	0.551532	12 week	23.6468	Toddler	1.19207	11.2913	10.1837	0.562705	19
HSALNG0137996	anti_sense	Xp11.22	isolated	0.432863	16 week	2.83614	Adolescent	0.421487	1.67309	1.42049	0.447819	17
HSALNG0138000	sense	Xp11.22	isolated	0.862774	4 week	3.65283	Infant	0	0.667136	0.355969	1.28476	8
HSALNG0138006	integenic	Xp11.22	isolated	0.634299	8 week	7.65639	Adolescent	0.400322	3.05555	2.78827	0.723042	18
HSALNG0138011	sense	Xp11.22	isolated	0.661608	8 week	2.44824	Adolescent	0.112859	0.913716	0.649105	0.704294	12
HSALNG0138019	sense	Xp11.22	isolated	0.836941	4 week	3.21524	11 week	0	0.665904	0.529403	1.17764	11
HSALNG0138020	sense	Xp11.22	isolated	0.788395	18 week	2.39126	9 week	0	0.605226	0.208338	1.38036	7
HSALNG0138047	sense	Xp11.22	isolated	0.622766	8 week	16.0576	Adolescent	0.230527	6.58381	6.00383	0.703049	18
HSALNG0138048	sense	Xp11.22	isolated	0.635148	18 week	19.082	Adolescent	0.435537	7.59998	5.47203	0.698251	18
HSALNG0138057	integenic	Xp11.22	isolated	0.77913	18 week	1.60489	Toddler	0	0.420285	0.349846	0.983112	6
HSALNG0141605	sense	22q11.21	syndromic_isolated	0.645057	4 week	7.14258	Adolescent	0.312784	2.7777	2.67454	0.707879	17
HSALNG0141644	anti_sense	1p36	syndromic	0.888093	Adolescent	3.15491	4 week	0	0.500522	0	1.99948	5
HSALNG0141660	sense	1p36	syndromic	0.774799	12 week	2.5002	Toddler	0	0.665003	0.512494	1.07324	10
HSALNG0141668	anti_sense	1p36	syndromic	0.779534	4 week	1.05821	13 week	0	0.276716	0.209582	1.14684	4
HSALNG0141673	sense	1p36	syndromic	0.883362	12 week	1.54774	Toddler	0	0.252483	0.0878464	1.49277	3
HSALNG0141680	integenic	1p36	syndromic	0.793451	18 week	1.97786	Toddler	0.0986962	0.491121	0.389487	0.823075	9
HSALNG0141684	sense	1p36	syndromic	0.856091	4 week	1.29069	5 week	0	0.243897	0	1.4727	4
HSALNG0141689	anti_sense	1p36	syndromic	1	Middle adult	1.06122	4 week	0	0.0558536	0	4.3589	1
HSALNG0141699	anti_sense	1p36	syndromic	0.827611	13 week	2.53931	6 week	0	0.548358	0.300016	1.25724	8
HSALNG0141705	sense	1p36	syndromic	0.904604	18 week	3.18111	Adolescent	0	0.454919	0.205406	1.64081	4
HSALNG0141895	integenic	1q21.1	syndromic_isolated	0.784152	Adolescent	9.59649	Young adult	0.263441	2.46744	1.91587	0.825332	18
HSALNG0141899	integenic	1q21.1	syndromic_isolated	0.637889	12 week	1.72578	Young adult	0.0432747	0.682865	0.808156	0.637115	13
HSALNG0141900	sense	1q21.1	syndromic_isolated	0.825755	18 week	3.48734	Toddler	0	0.759215	0.688885	1.07356	11
HSALNG0142010	sense	1q41	syndromic	0.864533	Toddler	1.35604	4 week	0	0.245402	0.102708	1.44297	3
HSALNG0142016	sense	1q41	syndromic	0.530308	9 week	1.59794	4 week	0.234533	0.79514	0.700599	0.557824	13
HSALNG0142018	sense	1q42	syndromic	0.708497	5 week	1.41939	Infant	0	0.466686	0.283394	1.0908	7
HSALNG0142021	intronic_sense	1q42	syndromic	0.691687	18 week	3.67539	Adolescent	0	1.26697	1.2045	0.897339	13
HSALNG0142023	sense	1q42	syndromic	0.570499	8 week	30.7895	Infant	1.63979	14.1486	13.022	0.614879	19
HSALNG0142061	sense	1q44	syndromic	0.446345	12 week	5.73484	Middle adult	0.561663	3.30985	3.27981	0.44224	19
HSALNG0142065	sense	1q44	syndromic	0.496191	6 week	5.03307	Toddler	0	2.66715	3.00273	0.706372	14
HSALNG0142083	anti_sense	1p36	syndromic	0.556901	6 week	8.03601	Young adult	0.811288	3.79629	3.06674	0.588629	19
HSALNG0142084	intronic_sense	1p36	syndromic	0.673168	6 week	6.33412	Toddler	0	2.29461	2.01954	0.840451	14
HSALNG0142096	sense	1p36	syndromic	0.630145	18 week	5.57454	Young adult	0.124449	2.24665	2.55649	0.683238	15
HSALNG0142104	sense	1p36	syndromic	0.744275	7 week	1.01567	18 week	0	0.299519	0.238425	0.932961	4
HSALNG0142105	sense	1p36	syndromic	0.889756	12 week	2.71133	Toddler	0	0.425879	0.217166	1.48785	6
HSALNG0142110	sense	1p36	syndromic	0.786628	4 week	2.83099	Toddler	0	0.721262	0.466148	1.17806	9
HSALNG0142116	sense	1p36	syndromic	0.737569	12 week	4.50139	Toddler	0	1.35604	0.962399	0.96081	12
HSALNG0142122	integenic	1p36	syndromic	0.468314	9 week	32.0631	Middle adult	5.09866	17.8378	19.0848	0.4128	19
HSALNG0142123	integenic	1p36	syndromic	0.577218	18 week	2.11019	Young adult	0.211991	0.956258	0.862213	0.548408	15
HSALNG0142125	integenic	1p36	syndromic	0.615052	5 week	45.0816	Adolescent	2.26308	18.8134	18.7616	0.61178	19
HSALNG0142131	sense	1p36	syndromic	0.425955	4 week	3.0808	Adolescent	0.213341	1.83758	1.75784	0.467136	17
HSALNG0142132	sense	1p36	syndromic	0.867512	12 week	1.45021	18 week	0	0.258349	0.127209	1.40925	3
HSALNG0142135	sense	1p36	syndromic	0.864086	4 week	6.60978	Adolescent	0	1.19896	0.526111	1.33107	10
HSALNG0142139	anti_sense,sense	1p36	syndromic	0.809407	18 week	1.48996	12 week	0	0.347449	0.315581	1.02616	4
HSALNG0142145	sense	1p36	syndromic	0.623868	7 week	1.61048	Infant	0	0.658634	0.610984	0.846204	11
HSALNG0142314	integenic	1q21.1	syndromic_isolated	0.547011	6 week	2.42078	Toddler	0.0981118	1.16628	1.15034	0.506519	16
HSALNG0142316	integenic	1q21.1	syndromic_isolated	0.707176	12 week	1.46269	Toddler	0	0.482752	0.492291	0.803868	9
HSALNG0142317	integenic	1q21.1	syndromic_isolated	0.814975	18 week	1.84642	Neonate	0	0.420833	0.364915	1.07741	5
HSALNG0142318	integenic	1q21.1	syndromic_isolated	0.54062	5 week	3.25723	Adolescent	0.0510395	1.58898	1.67635	0.580143	16
HSALNG0142319	integenic	1q21.1	syndromic_isolated	0.705522	4 week	3.27859	Adolescent	0	1.08721	1.01976	0.742538	15
HSALNG0142425	anti_sense	1q41	syndromic	0.584068	16 week	3.44884	Adolescent	0.261717	1.5405	1.43421	0.600686	17
HSALNG0142467	sense	1q44	syndromic	0.57715	18 week	2.42859	Middle adult	0	1.1007	0.861207	0.707916	14
HSALNG0142472	sense	1q44	syndromic	0.877026	12 week	1.17895	Toddler	0	0.199399	0.0789092	1.39491	2
HSALNG0142473	sense	1q44	syndromic	0.874832	12 week	1.55798	Toddler	0	0.266745	0.125283	1.41727	3
HSALNG0142474	sense	1q44	syndromic	0.869814	12 week	1.66049	Infant	0	0.29219	0.155147	1.50494	3
HSALNG0142478	sense	1q44	syndromic	0.564445	8 week	1.03524	Adolescent	0	0.48166	0.451418	0.651584	9
HSALNG0142850	anti_sense	10q24.32	isolated	0.961076	Adolescent	1.59932	4 week	0	0.143149	0	2.65171	2
HSALNG0142852	anti_sense	10q24.32	isolated	0.858717	5 week	2.08646	18 week	0	0.389081	0.244146	1.2673	5
HSALNG0143101	anti_sense,sense	11q24.3	syndromic	0.69969	18 week	5.57961	Adolescent	0	1.88109	1.60152	0.748869	17
HSALNG0143285	anti_sense	11q24.3	syndromic	0.389578	Neonate	2.62315	5 week	0.307055	1.65502	1.70567	0.424907	17
HSALNG0143827	intronic_sense	13q14.11	isolated	0.77235	6 week	90.9976	Adolescent	0	24.4147	15.1985	1.24118	14
HSALNG0143831	sense	13q14.11	isolated	0.619141	11 week	2.97641	Adolescent	0.166788	1.23058	1.06059	0.718778	14
HSALNG0143832	anti_sense	13q14.11	isolated	0.644628	9 week	2.79657	Toddler	0.0463218	1.0887	0.90702	0.775651	13
HSALNG0143959	integenic	13q14.11	isolated	0.590504	7 week	1.22967	Adolescent	0.0853257	0.541763	0.526033	0.680511	10
HSALNG0143965	sense	13q14.11	isolated	0.951572	12 week	1.18519	5 week	0	0.116753	0	2.35054	1
HSALNG0143968	sense	13q14.11	isolated	0.665703	9 week	11.298	Young adult	0.104531	4.17271	3.1723	0.828039	16
HSALNG0144333	integenic	15q11.2	isolated	0.724027	4 week	24.9236	Adolescent	0.0632308	7.82798	5.81116	0.933833	15
HSALNG0144402	integenic	15q24	syndromic	0.646046	9 week	2.52448	12 week	0	0.979389	0.988458	0.819871	11
HSALNG0144403	integenic	15q24	syndromic	0.857381	18 week	1.15882	12 week	0	0.217562	0.144728	1.24558	2
HSALNG0144566	anti_sense	15q24	syndromic	0.721753	16 week	1.34061	4 week	0.0264899	0.423947	0.335936	0.78949	7
HSALNG0144569	integenic	15q24	syndromic	0.957941	Middle adult	1.09301	4 week	0	0.101078	0	2.73428	2
HSALNG0144571	sense	15q24	syndromic	0.769988	18 week	1.05605	Toddler	0	0.285702	0.250419	0.834194	1
HSALNG0144576	sense	15q24	syndromic	0.819818	12 week	2.06424	Infant	0	0.461008	0.394119	1.18211	4
HSALNG0144714	integenic	16p12.2	syndromic_isolated	0.738066	18 week	1.28972	Toddler	0	0.38792	0.463211	0.838566	7
HSALNG0144718	sense	16p12.2	syndromic_isolated	0.649315	5 week	3.45536	Toddler	0	1.32983	1.20372	0.888942	13
HSALNG0144730	integenic	16p11.2	syndromic	0.492317	18 week	2.37786	Middle adult	0.362479	1.26881	1.20196	0.545865	18
HSALNG0144795	sense	16q23.1	isolated	0.677857	18 week	4.3946	Infant	0	1.57248	1.74698	0.821628	14
HSALNG0144796	sense	16q23.1	isolated	0.52644	Middle adult	1.68076	Infant	0.124352	0.842509	1.00779	0.577306	13
HSALNG0144797	sense	16q23.1	isolated	0.769241	Middle adult	1.19034	Toddler	0	0.322874	0.264918	0.856091	3
HSALNG0144805	intronic_sense	16q24.1	isolated	0.935384	Young adult	1.35267	4 week	0	0.153997	0	2.36674	2
HSALNG0144809	sense	16q24.1	isolated	0.901856	12 week	1.53508	5 week	0	0.223524	0	1.66537	2
HSALNG0144889	intronic_antisense	16p12.1	syndromic	0.88346	9 week	11.3391	Young adult	0.125784	1.8487	1.34267	1.2987	16
HSALNG0144970	integenic	16q24.1	isolated	0.70929	Young adult	2.28744	7 week	0	0.750372	0.548945	1.06431	10
HSALNG0146248	integenic	2q24.1	isolated	0.95299	18 week	1.00598	4 week	0	0.0977487	0	2.4679	1
HSALNG0146266	integenic	2q31.1	syndromic	0.639696	6 week	2.82433	Adolescent	0	1.11271	1.12185	0.809587	13
HSALNG0146275	anti_sense	2q31.1	syndromic	0.476787	5 week	1.76229	Adolescent	0.0817789	0.966275	0.961746	0.484534	15
HSALNG0146277	sense	2q31.1	syndromic	0.892986	12 week	2.0302	Adolescent	0	0.312677	0.220396	1.46524	2
HSALNG0146335	anti_sense	2q35	isolated	0.74024	7 week	3.89288	13 week	0	1.16288	0.891491	0.970382	13
HSALNG0146337	anti_sense	2q35	isolated	0.742024	5 week	1.70778	Toddler	0	0.507262	0.255045	1.05413	9
HSALNG0146339	overlap_sense,anti_sense	2q35	isolated	0.754266	8 week	2.22792	18 week	0	0.63592	0.354124	1.07331	7
HSALNG0146354	sense	2q37.1	isolated	0.786649	7 week	1.02557	10 week	0	0.261268	0.15467	1.3358	5
HSALNG0146355	sense	2q37.1	isolated	0.900405	12 week	1.65139	11 week	0	0.242729	0.127684	1.64579	3
HSALNG0146364	integenic	2q37.3	syndromic	0.789865	18 week	6.92108	Toddler	0	1.74208	0.763284	1.08664	13
HSALNG0146381	anti_sense	2q37.3	syndromic	0.717878	4 week	6.32495	Adolescent	0	2.02338	2.00079	0.790643	14
HSALNG0146382	anti_sense	2q37.3	syndromic	0.859706	4 week	33.1151	Adolescent	0	6.14425	5.08232	1.17554	18
HSALNG0146383	anti_sense	2q37.3	syndromic	0.700738	5 week	1.6218	18 week	0	0.545158	0.391414	1.02709	8
HSALNG0146384	integenic	2q37.3	syndromic	0.781147	5 week	3.49328	Adolescent	0	0.908134	0.553815	0.983027	11
HSALNG0146664	sense	2q31.1	syndromic	0.838743	12 week	1.8842	Infant	0	0.387015	0.184784	1.3747	5
HSALNG0146665	sense	2q31.1	syndromic	0.834982	13 week	1.78571	Infant	0	0.37315	0.250124	1.32829	3
HSALNG0146720	anti_sense	2q35	isolated	0.876813	Young adult	27.6356	5 week	0.0935919	4.67967	2.54589	1.33188	16
HSALNG0146721	anti_sense	2q35	isolated	0.562921	7 week	3.35219	Adolescent	0.0534284	1.56449	1.6998	0.692142	14
HSALNG0146740	integenic	2q37.1	isolated	0.690686	6 week	1.02042	18 week	0	0.352726	0.278583	0.967594	5
HSALNG0146742	integenic	2q37.1	isolated	0.527027	11 week	5.35101	Neonate	0.687678	2.67931	2.83828	0.545066	19
HSALNG0146743	integenic	2q37.1	isolated	0.86665	18 week	1.01347	6 week	0	0.181373	0.122984	1.37953	2
HSALNG0146745	anti_sense	2q37.1	isolated	0.815633	8 week	1.71935	Toddler	0.0432065	0.390799	0.319646	0.940313	4
HSALNG0146759	sense	2q37.3	syndromic	0.824843	18 week	1.07009	Adolescent	0	0.23389	0.178662	1.03159	2
HSALNG0146760	integenic	2q37.3	syndromic	0.556727	18 week	2.06027	Adolescent	0	0.97363	1.08333	0.566314	13
HSALNG0146765	anti_sense,sense	2q37.3	syndromic	0.696033	8 week	1.26927	4 week	0	0.432315	0.364829	0.822686	7
HSALNG0146769	sense	2q37.3	syndromic	0.740486	12 week	2.52366	Adolescent	0	0.753278	0.687866	0.955512	10
HSALNG0146770	anti_sense	2q37.3	syndromic	0.653009	18 week	3.47578	Toddler	0.127192	1.32552	1.23348	0.745469	14
HSALNG0146909	sense	20p12	syndromic	0.821619	18 week	3.6227	Toddler	0	0.802876	0.515674	1.06431	10
HSALNG0147230	intronic_sense	22q11.21	syndromic_isolated	0.853451	12 week	3.95563	Neonate	0	0.757376	0.341036	1.53001	7
HSALNG0147231	sense	22q11.21	syndromic_isolated	0.879845	4 week	19.0097	Toddler	0	3.1644	2.11401	1.33933	15
HSALNG0147241	sense	22q11.21	syndromic_isolated	0.678289	11 week	2.75652	18 week	0	0.985211	0.531965	0.97947	10
HSALNG0147245	sense	22q11.21	syndromic_isolated	0.546118	8 week	4.10562	Young adult	0	1.98148	1.46678	0.603214	18
HSALNG0147246	intronic_sense	22q11.21	syndromic_isolated	0.897346	18 week	2.2143	19 week	0	0.331886	0.202052	1.53617	3
HSALNG0147306	overlap_antisense,sense	22q13.3	syndromic	0.954416	5 week	11.4477	12 week	0	1.09688	0.388461	2.37127	6
HSALNG0147307	sense	22q13.3	syndromic	0.718954	4 week	1.4458	Adolescent	0.0364169	0.461046	0.296354	0.87687	7
HSALNG0147311	sense	22q13.3	syndromic	0.73303	4 week	1.27615	Infant	0.00674332	0.389929	0.25116	0.974091	4
HSALNG0147315	intronic_sense	22q13.3	syndromic	0.800073	5 week	1.17759	18 week	0	0.285019	0.277662	0.931116	1
HSALNG0147324	integenic	22q13.3	syndromic	0.427912	6 week	2.62612	Adolescent	0.0898422	1.56152	1.7753	0.545793	16
HSALNG0147362	anti_sense	22q11.21	syndromic_isolated	0.780469	Middle adult	8.13196	4 week	0	2.11926	1.0421	1.23344	13
HSALNG0147433	integenic	22q13.3	syndromic	0.815816	6 week	1.04217	9 week	0	0.236698	0.168011	1.22663	3
HSALNG0147434	integenic	22q13.3	syndromic	0.929917	18 week	1.85228	5 week	0	0.220469	0.141289	1.84647	1
HSALNG0147435	integenic	22q13.3	syndromic	0.888393	18 week	1.94489	5 week	0	0.308002	0.233758	1.49304	2
HSALNG0147436	integenic	22q13.3	syndromic	0.983718	18 week	4.50803	4 week	0	0.3068	0	3.32815	1
HSALNG0147439	anti_sense	22q13.3	syndromic	0.68068	9 week	11.1859	Young adult	0.725889	3.97262	3.59337	0.618317	19
HSALNG0147440	anti_sense	22q13.3	syndromic	0.611484	18 week	5.27507	Adolescent	0.408316	2.21922	1.95292	0.588988	18
HSALNG0148709	integenic	5q31.1	isolated	0.672093	9 week	1.128	12 week	0	0.409782	0.386432	0.888742	8
HSALNG0148711	sense	5q31.1	isolated	0.714193	6 week	1.79533	Toddler	0	0.580603	0.508372	0.798524	10
HSALNG0148967	sense	5q31.1	isolated	0.783974	4 week	2.80495	Toddler	0	0.72168	0.351903	1.11612	9
HSALNG0148973	sense	5q31.1	isolated	0.513833	11 week	1.50774	Toddler	0.0201067	0.773788	0.908561	0.656266	12
HSALNG0148975	anti_sense	5q31.1	isolated	0.889305	12 week	1.08606	11 week	0	0.171055	0.0627807	1.56822	1
HSALNG0149714	integenic	7q11.23	syndromic	0.677513	18 week	1.17477	Neonate	0	0.420738	0.417222	0.796685	4
HSALNG0149969	intronic_sense	7q11.23	syndromic	0.870273	6 week	2.06424	5 week	0	0.362337	0.210478	1.45062	6
HSALNG0149971	intronic_antisense	7q11.23	syndromic	0.896191	Toddler	1.06756	4 week	0	0.161177	0.0470994	1.77043	2
HSALNG0150114	integenic	8p23.3	isolated	0.990677	18 week	1.69367	4 week	0	0.104099	0	3.71514	1
HSALNG0150138	sense	8p23.1	syndromic_isolated	0.847848	12 week	1.74951	Adolescent	0	0.344261	0.185488	1.27427	5
HSALNG0150139	sense	8p23.1	syndromic_isolated	0.887165	18 week	1.07651	6 week	0	0.171734	0	1.72118	3
HSALNG0150322	integenic	8p23.3	isolated	0.776522	18 week	2.70124	6 week	0	0.714067	0.51036	1.1698	10
HSALNG0150344	anti_sense	8p23.1	syndromic_isolated	0.678466	6 week	2.06453	Adolescent	0	0.73754	0.615349	0.854201	12
HSALNG0150350	integenic	8p23.1	syndromic_isolated	0.849945	4 week	1.12133	10 week	0	0.218422	0	1.71874	4
HSALNG0150351	integenic	8p23.1	syndromic_isolated	0.79306	6 week	1.98137	18 week	0	0.492727	0.257033	1.20996	7
HSALNG0150746	sense	9q34.3	syndromic	0.585983	8 week	4.8153	Toddler	0	2.14212	2.03065	0.67929	16
HSALNG0150751	integenic	9q34.3	syndromic	0.549638	18 week	2.85806	Adolescent	0.251271	1.36984	0.948464	0.683533	15
HSALNG0151004	anti_sense	9q34.3	syndromic	0.895452	18 week	1.88888	5 week	0	0.286499	0.143009	1.49989	2
HSALNG0151013	integenic	9q34.3	syndromic	0.811258	4 week	1.64213	18 week	0	0.380055	0.216644	1.18426	6
HSALNG0151014	integenic	9q34.3	syndromic	0.994935	4 week	2.6632	5 week	0	0.152948	0	3.98321	1
HSALNG0151015	anti_sense	9q34.3	syndromic	0.626733	9 week	7.9375	Young adult	0.177086	3.22463	2.58676	0.820104	18
HSALNG0151085	anti_sense	Xp11.22	isolated	0.4645	9 week	2.83891	Middle adult	0.467815	1.58964	1.58498	0.395417	18
HSALNG0151190	sense	Xp11.3	isolated	0.412985	10 week	3.4753	4 week	0.452265	2.11559	2.29023	0.373903	18
HSALNG0151194	anti_sense	Xp11.3	isolated	0.668295	6 week	1.2225	Toddler	0	0.448509	0.41117	0.716937	9
HSALNG0151206	integenic	Xp11.22	isolated	0.784275	11 week	1.30402	4 week	0	0.335138	0.107015	1.31863	5

## Sheet: lncRNA type summary
Classification of CNV-lncRNAs in coexpression modules
non-syndromic CHD CNV-lncRNA (n=568)				syndromic CHD CNV-lncRNA (n=1500)
Gene type	lncRNA count	Percentage		Gene type	lncRNA count	Percentage
sense	224	0.394366		sense	615	0.41
intergenic	189	0.332746		intergenic	468	0.312
anti_sense	97	0.170775		anti_sense	280	0.186667
intronic_sense	30	0.0528169		intronic_sense	62	0.0413333
anti_sense,sense	16	0.028169		anti_sense,sense	44	0.0293333
intronic_antisense	3	0.00528169		intronic_antisense	16	0.0106667
overlap_sense,anti_sense	2	0.00352113		sense,intronic_sense	3	0.002
anti_sense,intronic_sense	1	0.00176056		overlap_antisense,sense	2	0.00133333
overlap_antisense,anti_sense	1	0.00176056		overlap_sense	2	0.00133333
overlap_antisense,overlap_sense,anti_sense	1	0.00176056		overlap_sense,anti_sense	2	0.00133333
overlap_antisense,overlap_sense,sense	1	0.00176056		anti_sense,intronic_sense	1	0.000666667
overlap_antisense,sense	1	0.00176056		na	1	0.000666667
overlap_sense	1	0.00176056		overlap_antisense	1	0.000666667
sense,intronic_sense	1	0.00176056		overlap_antisense,anti_sense	1	0.000666667
				overlap_antisense,overlap_sense,anti_sense	1	0.000666667
				overlap_antisense,overlap_sense,sense	1	0.000666667
CNV-lncRNA in black module (n=30)				CNV-lncRNA in s-yellow module (n=101)
Gene type	lncRNA count	Percentage		Gene type	lncRNA count	Percentage
intergenic	13	0.433333		sense	39	0.386139
sense	8	0.266667		intergenic	35	0.346535
anti_sense	7	0.233333		anti_sense	20	0.19802
anti_sense,sense	1	0.0333333		anti_sense,sense	4	0.039604
intronic_antisense	1	0.0333333		intronic_sense	2	0.019802
				intronic_antisense	1	0.00990099
CNV-lncRNA in turquoise module (n=203)				CNV-lncRNA in s_turquoise module (n=505)
Gene type	lncRNA count	Percentage		Gene type	lncRNA count	Percentage
sense	119	0.586207		sense	254	0.50297
intergenic	42	0.206897		intergenic	128	0.253465
anti_sense	21	0.103448		anti_sense	74	0.146535
intronic_sense	13	0.0640394		intronic_sense	25	0.049505
anti_sense,sense	5	0.0246305		anti_sense,sense	14	0.0277228
overlap_antisense,overlap_sense,anti_sense	1	0.00492611		intronic_antisense	3	0.00594059
overlap_sense	1	0.00492611		sense,intronic_sense	2	0.0039604
overlap_sense,anti_sense	1	0.00492611		anti_sense,intronic_sense	1	0.0019802
				na	1	0.0019802
				overlap_antisense,overlap_sense,anti_sense	1	0.0019802
				overlap_sense	1	0.0019802
				overlap_sense,anti_sense	1	0.0019802

## Sheet: Quantified sample traits
Quantified sample traits of human organ developmental transcriptomic data
Sample_ID	Sex	Developmental stage	Heart	Liver	Testis	Kidney	Brain	Cerebellum	Ovary
ERS2510173	1	10	0	0	1	0	0	0	0
ERS2510158	1	10	1	0	0	0	0	0	0
ERS2510167	1	10	0	1	0	0	0	0	0
ERS2510159	0	10	1	0	0	0	0	0	0
ERS2510168	0	10	0	1	0	0	0	0	0
ERS2510171	0	10	0	0	0	0	0	0	1
ERS2510162	1	10	0	0	0	0	1	0	0
ERS2510169	1	10	0	1	0	0	0	0	0
ERS2510174	1	10	0	0	1	0	0	0	0
ERS2510160	1	10	1	0	0	0	0	0	0
ERS2510157	0	10	0	0	0	0	1	0	0
ERS2510172	0	10	0	0	0	0	0	0	1
ERS2510170	0	10	0	1	0	0	0	0	0
ERS2510161	0	10	1	0	0	0	0	0	0
ERS2510163	0	10	0	0	0	0	1	0	0
ERS2510164	0	10	0	0	0	1	0	0	0
ERS2510165	0	10	0	0	0	1	0	0	0
ERS2510166	0	10	0	0	0	1	0	0	0
ERS2510179	1	11	1	0	0	0	0	0	0
ERS2510187	1	11	0	0	0	1	0	0	0
ERS2510180	1	11	1	0	0	0	0	0	0
ERS2510189	1	11	0	1	0	0	0	0	0
ERS2510175	1	11	0	0	0	0	1	0	0
ERS2510183	1	11	0	0	0	0	1	0	0
ERS2510184	1	11	0	0	0	0	0	1	0
ERS2510193	1	11	0	0	1	0	0	0	0
ERS2510176	1	11	0	0	0	0	1	0	0
ERS2510190	1	11	0	1	0	0	0	0	0
ERS2510181	1	11	1	0	0	0	0	0	0
ERS2510182	0	11	1	0	0	0	0	0	0
ERS2510192	0	11	0	0	0	0	0	0	1
ERS2510191	0	11	0	1	0	0	0	0	0
ERS2510185	1	11	0	0	0	0	1	0	0
ERS2510186	0	11	0	0	0	0	1	0	0
ERS2510188	0	11	0	0	0	1	0	0	0
ERS2510194	1	11	0	0	1	0	0	0	0
ERS2510177	1	11	0	0	0	0	1	0	0
ERS2510178	0	11	0	0	0	0	1	0	0
ERS2510206	1	12	0	0	1	0	0	0	0
ERS2510204	0	12	0	0	0	0	0	0	1
ERS2510203	1	12	0	1	0	0	0	0	0
ERS2510198	1	12	0	0	0	0	1	0	0
ERS2510197	1	12	1	0	0	0	0	0	0
ERS2510196	0	12	1	0	0	0	0	0	0
ERS2510202	1	12	0	0	0	1	0	0	0
ERS2510201	0	12	0	0	0	1	0	0	0
ERS2510195	1	12	0	0	0	0	1	0	0
ERS2510200	1	12	0	0	0	0	1	0	0
ERS2510199	0	12	0	0	0	0	1	0	0
ERS2510205	0	12	0	0	0	0	0	0	1
ERS2510207	1	12	0	0	1	0	0	0	0
ERS2510211	1	13	1	0	0	0	0	0	0
ERS2510215	1	13	0	0	0	0	1	0	0
ERS2510218	1	13	0	0	0	1	0	0	0
ERS2510212	1	13	1	0	0	0	0	0	0
ERS2510219	0	13	0	0	0	1	0	0	0
ERS2510208	1	13	0	0	0	0	1	0	0
ERS2510220	1	13	0	0	0	1	0	0	0
ERS2510223	1	13	0	0	1	0	0	0	0
ERS2510216	1	13	0	0	0	0	1	0	0
ERS2510213	1	13	1	0	0	0	0	0	0
ERS2510209	1	13	0	0	0	0	1	0	0
ERS2510225	1	13	0	0	1	0	0	0	0
ERS2510214	0	13	1	0	0	0	0	0	0
ERS2510217	0	13	0	0	0	0	1	0	0
ERS2510222	0	13	0	0	0	0	0	0	1
ERS2510221	0	13	0	1	0	0	0	0	0
ERS2510210	0	13	0	0	0	0	1	0	0
ERS2510224	1	13	0	0	1	0	0	0	0
ERS2510238	1	16	0	1	0	0	0	0	0
ERS2510241	1	16	0	0	1	0	0	0	0
ERS2510236	1	16	0	0	0	1	0	0	0
ERS2510230	1	16	1	0	0	0	0	0	0
ERS2510228	0	16	1	0	0	0	0	0	0
ERS2510234	0	16	0	0	0	1	0	0	0
ERS2510239	0	16	0	0	0	0	0	0	1
ERS2510237	0	16	0	1	0	0	0	0	0
ERS2510226	0	16	0	0	0	0	1	0	0
ERS2510231	0	16	0	0	0	0	1	0	0
ERS2510240	1	16	0	0	1	0	0	0	0
ERS2510232	1	16	0	0	0	0	1	0	0
ERS2510235	1	16	0	0	0	1	0	0	0
ERS2510229	1	16	1	0	0	0	0	0	0
ERS2510233	0	16	0	0	0	0	1	0	0
ERS2510242	1	16	0	0	1	0	0	0	0
ERS2510227	1	16	0	0	0	0	1	0	0
ERS2510253	1	18	0	0	1	0	0	0	0
ERS2510249	1	18	0	1	0	0	0	0	0
ERS2510244	1	18	1	0	0	0	0	0	0
ERS2510243	1	18	0	0	0	0	1	0	0
ERS2510246	1	18	0	0	0	1	0	0	0
ERS2510248	0	18	0	1	0	0	0	0	0
ERS2510245	0	18	0	0	0	1	0	0	0
ERS2510251	0	18	0	0	0	0	0	0	1
ERS2510250	0	18	0	1	0	0	0	0	0
ERS2510252	0	18	0	0	0	0	0	0	1
ERS2510247	0	18	0	0	0	1	0	0	0
ERS2510256	1	19	0	0	0	0	1	0	0
ERS2510254	1	19	0	0	0	0	1	0	0
ERS2510265	1	19	0	1	0	0	0	0	0
ERS2510259	1	19	1	0	0	0	0	0	0
ERS2510269	1	19	0	0	1	0	0	0	0
ERS2510262	1	19	0	0	0	1	0	0	0
ERS2510260	1	19	1	0	0	0	0	0	0
ERS2510266	0	19	0	1	0	0	0	0	0
ERS2510255	0	19	0	0	0	0	1	0	0
ERS2510261	0	19	1	0	0	0	0	0	0
ERS2510257	1	20	0	0	0	0	1	0	0
ERS2510258	0	20	0	0	0	0	1	0	0
ERS2510263	0	20	0	0	0	1	0	0	0
ERS2510267	0	20	0	1	0	0	0	0	0
ERS2510268	1	20	0	1	0	0	0	0	0
ERS2510264	1	20	0	0	0	1	0	0	0
ERS2510273	0	4	1	0	0	0	0	0	0
ERS2510270	1	4	0	0	0	0	1	0	0
ERS2510274	1	4	1	0	0	0	0	0	0
ERS2510279	1	4	0	1	0	0	0	0	0
ERS2510285	1	4	0	0	1	0	0	0	0
ERS2510275	0	4	0	0	0	0	1	0	0
ERS2510283	0	4	0	0	0	0	0	0	1
ERS2510271	1	4	0	0	0	0	1	0	0
ERS2510276	1	4	0	0	0	0	1	0	0
ERS2510280	1	4	0	1	0	0	0	0	0
ERS2510281	1	4	0	1	0	0	0	0	0
ERS2510278	1	4	0	0	1	1	0	0	0
ERS2510282	0	4	0	1	0	0	0	0	0
ERS2510284	0	4	0	0	0	0	0	0	1
ERS2510272	1	4	0	0	0	0	1	0	0
ERS2510277	1	4	0	0	0	0	1	0	0
ERS2510286	1	5	0	0	0	0	1	0	0
ERS2510290	1	5	0	0	0	0	1	0	0
ERS2510288	1	5	1	0	0	0	0	0	0
ERS2510287	0	5	0	0	0	0	1	0	0
ERS2510291	0	5	0	0	0	0	1	0	0
ERS2510296	0	5	0	0	0	0	0	0	1
ERS2510295	0	5	0	1	0	0	0	0	0
ERS2510289	0	5	1	0	0	0	0	0	0
ERS2510294	1	5	0	1	0	0	0	0	0
ERS2510292	1	5	0	0	0	1	0	0	0
ERS2510293	0	5	0	0	0	1	0	0	0
ERS2510297	1	5	0	0	1	0	0	0	0
ERS2510298	1	5	0	0	1	0	0	0	0
ERS2510307	1	6	0	1	0	0	0	0	0
ERS2510299	1	6	1	0	0	0	0	0	0
ERS2510301	1	6	0	0	0	0	1	0	0
ERS2510310	1	6	0	0	1	0	0	0	0
ERS2510300	0	6	1	0	0	0	0	0	0
ERS2510308	0	6	0	1	0	0	0	0	0
ERS2510303	0	6	0	0	0	0	1	0	0
ERS2510302	1	6	0	0	0	0	1	0	0
ERS2510311	1	6	0	0	1	0	0	0	0
ERS2510309	0	6	0	0	0	0	0	0	1
ERS2510305	0	6	0	0	0	1	0	0	0
ERS2510304	0	6	0	0	0	0	1	0	0
ERS2510306	1	6	0	0	0	1	0	0	0
ERS2510326	1	7	0	1	0	0	0	0	0
ERS2510331	1	7	0	0	1	0	0	0	0
ERS2510323	1	7	0	1	0	0	0	0	0
ERS2510329	1	7	0	0	1	0	0	0	0
ERS2510312	1	7	0	0	0	0	1	0	0
ERS2510315	1	7	1	0	0	0	0	0	0
ERS2510318	1	7	0	0	0	0	1	0	0
ERS2510314	1	7	0	0	0	0	1	0	0
ERS2510320	1	7	0	0	0	0	1	0	0
ERS2510317	1	7	1	0	0	0	0	0	0
ERS2510325	1	7	0	1	0	0	0	0	0
ERS2510330	1	7	0	0	1	0	0	0	0
ERS2510313	0	7	0	0	0	0	1	0	0
ERS2510319	0	7	0	0	0	0	1	0	0
ERS2510316	0	7	1	0	0	0	0	0	0
ERS2510324	0	7	0	1	0	0	0	0	0
ERS2510327	0	7	0	0	0	0	0	0	1
ERS2510322	1	7	0	0	0	1	0	0	0
ERS2510321	0	7	0	0	0	1	0	0	0
ERS2510328	0	7	0	0	0	0	0	0	1
ERS2510336	1	8	1	0	0	0	0	0	0
ERS2510353	1	8	0	0	1	0	0	0	0
ERS2510347	1	8	0	1	0	0	0	0	0
ERS2510337	1	8	1	0	0	0	0	0	0
ERS2510341	1	8	0	0	0	0	1	0	0
ERS2510348	0	8	0	1	0	0	0	0	0
ERS2510351	0	8	0	0	0	0	0	0	1
ERS2510338	0	8	1	0	0	0	0	0	0
ERS2510342	0	8	0	0	0	0	1	0	0
ERS2510332	0	8	0	0	0	0	1	0	0
ERS2510350	1	8	0	1	0	0	0	0	0
ERS2510355	1	8	0	0	1	0	0	0	0
ERS2510335	1	8	0	0	0	0	1	0	0
ERS2510344	1	8	0	0	0	0	1	0	0
ERS2510340	1	8	1	0	0	0	0	0	0
ERS2510354	1	8	0	0	1	0	0	0	0
ERS2510333	1	8	0	0	0	0	1	0	0
ERS2510339	0	8	1	0	0	0	0	0	0
ERS2510343	0	8	0	0	0	0	1	0	0
ERS2510352	0	8	0	0	0	0	0	0	1
ERS2510349	0	8	0	1	0	0	0	0	0
ERS2510334	0	8	0	0	0	0	1	0	0
ERS2510346	1	8	0	0	0	1	0	0	0
ERS2510345	0	8	0	0	0	1	0	0	0
ERS2510366	1	9	0	1	0	0	0	0	0
ERS2510359	1	9	1	0	0	0	0	0	0
ERS2510362	1	9	0	0	0	0	1	0	0
ERS2510356	1	9	0	0	0	0	1	0	0
ERS2510357	0	9	0	0	0	0	1	0	0
ERS2510360	0	9	1	0	0	0	0	0	0
ERS2510369	0	9	0	0	0	0	0	0	1
ERS2510367	0	9	0	1	0	0	0	0	0
ERS2510363	0	9	0	0	0	0	1	0	0
ERS2510358	1	9	0	0	0	0	1	0	0
ERS2510361	1	9	1	0	0	0	0	0	0
ERS2510368	1	9	0	1	0	0	0	0	0
ERS2510370	1	9	0	0	1	0	0	0	0
ERS2510364	1	9	0	0	0	1	0	0	0
ERS2510365	1	9	0	0	0	1	0	0	0
ERS2510371	1	9	0	0	1	0	0	0	0
ERS2510377	1	716	0	0	0	0	0	1	0
ERS2510375	1	716	0	0	0	0	1	0	0
ERS2510376	1	716	1	0	0	0	0	0	0
ERS2510372	1	768	0	0	0	0	1	0	0
ERS2510379	1	768	0	0	0	0	0	1	0
ERS2510384	1	768	0	0	1	0	0	0	0
ERS2510385	1	768	0	0	1	0	0	0	0
ERS2510382	1	872	0	0	1	0	0	0	0
ERS2510373	1	872	0	0	0	0	1	0	0
ERS2510378	1	872	0	0	0	0	0	1	0
ERS2510383	1	924	0	0	1	0	0	0	0
ERS2510374	1	924	0	0	0	0	1	0	0
ERS2510380	1	924	0	0	0	0	0	1	0
ERS2510381	1	924	0	1	0	0	0	0	0
ERS2510392	1	2900	0	0	1	0	0	0	0
ERS2510390	1	3056	0	1	0	0	0	0	0
ERS2510386	1	3056	0	0	0	0	1	0	0
ERS2510387	1	3056	0	0	0	0	1	0	0
ERS2510388	1	3056	0	0	0	0	0	1	0
ERS2510391	1	3056	0	1	0	0	0	0	0
ERS2510389	1	3056	0	0	0	0	0	1	0
ERS2510397	0	66	1	0	0	0	0	0	0
ERS2510401	0	66	0	0	0	0	0	1	0
ERS2510398	0	66	1	0	0	0	0	0	0
ERS2510410	1	66	0	0	1	0	0	0	0
ERS2510403	0	66	0	0	0	1	0	0	0
ERS2510404	1	66	0	0	0	1	0	0	0
ERS2510405	1	66	0	0	0	1	0	0	0
ERS2510396	1	58	1	0	0	0	0	0	0
ERS2510406	1	72	0	1	0	0	0	0	0
ERS2510394	1	72	0	0	0	0	1	0	0
ERS2510399	1	72	0	0	0	0	0	1	0
ERS2510409	1	72	0	0	1	0	0	0	0
ERS2510395	1	72	1	0	0	0	0	0	0
ERS2510402	0	72	0	0	0	1	0	0	0
ERS2510408	1	79	0	0	1	0	0	0	0
ERS2510400	1	79	0	0	0	0	0	1	0
ERS2510393	1	79	0	0	0	0	1	0	0
ERS2510407	1	79	0	1	0	0	0	0	0
ERS2510417	1	2432	0	0	1	0	0	0	0
ERS2510411	1	2640	0	0	0	0	1	0	0
ERS2510415	1	2640	0	0	0	0	0	1	0
ERS2510414	1	2796	0	0	0	0	0	1	0
ERS2510412	1	2796	0	0	0	0	1	0	0
ERS2510413	1	2848	1	0	0	0	0	0	0
ERS2510416	1	2900	0	1	0	0	0	0	0
ERS2510427	0	40	0	0	0	0	0	1	0
ERS2510421	0	40	1	0	0	0	0	0	0
ERS2510430	0	40	0	0	0	1	0	0	0
ERS2510428	0	40	0	0	0	0	0	1	0
ERS2510424	1	41	0	0	0	0	0	1	0
ERS2510419	1	41	0	0	0	0	1	0	0
ERS2510422	1	41	1	0	0	0	0	0	0
ERS2510425	0	42	0	0	0	0	0	1	0
ERS2510432	0	42	0	1	0	0	0	0	0
ERS2510433	1	42	0	1	0	0	0	0	0
ERS2510420	0	42	0	0	0	0	1	0	0
ERS2510431	0	43	0	0	0	1	0	0	0
ERS2510426	0	43	0	0	0	0	0	1	0
ERS2510418	0	43	0	0	0	0	1	0	0
ERS2510429	1	45	0	0	0	1	0	0	0
ERS2510423	1	53	1	0	0	0	0	0	0
ERS2510440	1	404	0	1	0	0	0	0	0
ERS2510437	1	404	0	0	0	0	0	1	0
ERS2510435	1	404	0	0	0	0	1	0	0
ERS2510434	1	456	0	0	0	0	1	0	0
ERS2510436	1	456	0	0	0	0	0	1	0
ERS2510438	0	456	0	0	0	0	0	1	0
ERS2510439	0	456	0	0	0	1	0	0	0
ERS2510451	1	92	0	0	1	0	0	0	0
ERS2510441	0	144	0	0	0	0	1	0	0
ERS2510450	0	144	0	1	0	0	0	0	0
ERS2510446	0	144	0	0	0	0	0	1	0
ERS2510448	1	144	0	0	0	1	0	0	0
ERS2510444	1	144	1	0	0	0	0	0	0
ERS2510442	1	248	0	0	0	0	1	0	0
ERS2510447	1	248	0	0	0	0	0	1	0
ERS2510443	1	248	0	0	0	0	1	0	0
ERS2510445	0	248	1	0	0	0	0	0	0
ERS2510449	0	248	0	0	0	1	0	0	0
ERS2510457	1	1340	1	0	0	0	0	0	0
ERS2510454	1	1496	0	0	0	0	1	0	0
ERS2510468	1	1496	0	0	1	0	0	0	0
ERS2510458	1	1548	0	0	0	0	0	1	0
ERS2510452	1	1548	0	0	0	0	1	0	0
ERS2510466	1	1548	0	0	1	0	0	0	0
ERS2510463	1	1548	0	1	0	0	0	0	0
ERS2510459	1	1548	0	0	0	0	0	1	0
ERS2510467	1	1548	0	0	1	0	0	0	0
ERS2510453	1	1548	0	0	0	0	1	0	0
ERS2510460	0	1704	0	0	0	0	0	1	0
ERS2510461	1	2068	0	0	0	0	0	1	0
ERS2510455	1	2068	0	0	0	0	1	0	0
ERS2510462	1	2068	0	0	0	0	0	1	0
ERS2510469	1	2068	0	0	1	0	0	0	0
ERS2510464	1	2068	0	1	0	0	0	0	0
ERS2510465	1	2068	0	1	0	0	0	0	0
ERS2510456	1	2068	0	0	0	0	1	0	0

## Sheet: Gene info
Summary of 568 CNV-lncRNAs and 19957 protein coding genes involved in non-syndromic WGCNA
Gene_ID	Module (non-syndromic)
ENSG00000000003.15	turquoise
ENSG00000000005.6	orange
ENSG00000000419.12	greenyellow
ENSG00000000457.14	turquoise
ENSG00000000460.17	turquoise
ENSG00000000938.13	lightcyan
ENSG00000000971.16	magenta
ENSG00000001036.14	turquoise
ENSG00000001084.13	tan
ENSG00000001167.14	turquoise
ENSG00000001460.18	blue
ENSG00000001461.17	yellow
ENSG00000001497.16	green
ENSG00000001561.7	red
ENSG00000001617.12	turquoise
ENSG00000001626.16	grey60
ENSG00000001629.10	turquoise
ENSG00000001630.17	grey
ENSG00000001631.15	turquoise
ENSG00000002016.18	turquoise
ENSG00000002330.13	green
ENSG00000002549.12	turquoise
ENSG00000002586.20	grey
ENSG00000002586.20_PAR_Y	grey
ENSG00000002587.10	yellow
ENSG00000002726.20	royalblue
ENSG00000002745.13	pink
ENSG00000002746.15	brown
ENSG00000002822.15	blue
ENSG00000002834.18	turquoise
ENSG00000002919.14	turquoise
ENSG00000002933.9	magenta
ENSG00000003056.8	greenyellow
ENSG00000003096.14	turquoise
ENSG00000003137.8	yellow
ENSG00000003147.19	blue
ENSG00000003249.14	red
ENSG00000003393.15	yellow
ENSG00000003400.15	brown
ENSG00000003402.20	yellow
ENSG00000003436.16	red
ENSG00000003509.16	blue
ENSG00000003756.17	turquoise
ENSG00000003987.14	brown
ENSG00000003989.17	magenta
ENSG00000004059.11	red
ENSG00000004139.14	brown
ENSG00000004142.12	green
ENSG00000004399.12	black
ENSG00000004455.17	turquoise
ENSG00000004468.13	lightyellow
ENSG00000004478.8	green
ENSG00000004487.16	turquoise
ENSG00000004534.15	turquoise
ENSG00000004660.15	red
ENSG00000004700.16	turquoise
ENSG00000004766.17	turquoise
ENSG00000004776.13	darkgreen
ENSG00000004777.18	brown
ENSG00000004779.10	darkgreen
ENSG00000004799.8	orangered4
ENSG00000004809.14	blue
ENSG00000004838.14	blue
ENSG00000004846.16	blue
ENSG00000004848.8	brown
ENSG00000004864.13	turquoise
ENSG00000004866.20	brown
ENSG00000004897.12	turquoise
ENSG00000004939.15	tan
ENSG00000004948.15	grey
ENSG00000004961.15	magenta
ENSG00000004975.12	pink
ENSG00000005001.10	lightcyan
ENSG00000005007.12	turquoise
ENSG00000005020.13	turquoise
ENSG00000005022.6	pink
ENSG00000005059.16	turquoise
ENSG00000005073.6	purple
ENSG00000005075.15	darkgrey
ENSG00000005100.13	turquoise
ENSG00000005102.14	purple
ENSG00000005108.16	turquoise
ENSG00000005156.12	turquoise
ENSG00000005175.10	turquoise
ENSG00000005187.12	salmon
ENSG00000005189.19	blue
ENSG00000005194.15	turquoise
ENSG00000005206.17	green
ENSG00000005238.19	green
ENSG00000005243.10	orange
ENSG00000005249.13	turquoise
ENSG00000005302.19	turquoise
ENSG00000005339.15	turquoise
ENSG00000005379.17	brown
ENSG00000005381.8	lightyellow
ENSG00000005421.9	magenta
ENSG00000005436.14	greenyellow
ENSG00000005448.17	green
ENSG00000005469.11	turquoise
ENSG00000005471.17	magenta
ENSG00000005483.21	turquoise
ENSG00000005486.17	red
ENSG00000005513.10	darkred
ENSG00000005700.15	turquoise
ENSG00000005801.18	turquoise
ENSG00000005810.18	turquoise
ENSG00000005812.11	paleturquoise
ENSG00000005844.18	magenta
ENSG00000005882.12	yellow
ENSG00000005884.18	purple
ENSG00000005889.15	turquoise
ENSG00000005893.16	paleturquoise
ENSG00000005961.19	tan
ENSG00000005981.13	grey
ENSG00000006007.12	red
ENSG00000006015.17	yellow
ENSG00000006016.11	red
ENSG00000006025.12	green
ENSG00000006042.12	pink
ENSG00000006047.13	blue
ENSG00000006059.4	blue
ENSG00000006062.17	yellow
ENSG00000006071.14	yellow
ENSG00000006116.3	red
ENSG00000006118.14	brown
ENSG00000006125.18	brown
ENSG00000006128.12	brown
ENSG00000006194.10	turquoise
ENSG00000006210.7	red
ENSG00000006282.21	blue
ENSG00000006283.18	yellow
ENSG00000006327.13	black
ENSG00000006377.11	brown
ENSG00000006432.15	brown
ENSG00000006451.8	turquoise
ENSG00000006453.14	brown
ENSG00000006459.11	turquoise
ENSG00000006468.14	yellow
ENSG00000006530.18	turquoise
ENSG00000006534.16	grey60
ENSG00000006555.11	purple
ENSG00000006576.16	turquoise
ENSG00000006606.8	lightcyan
ENSG00000006607.14	yellow
ENSG00000006611.16	purple
ENSG00000006625.18	green
ENSG00000006634.8	blue
ENSG00000006638.12	white
ENSG00000006652.14	brown
ENSG00000006659.13	red
ENSG00000006695.12	blue
ENSG00000006704.10	turquoise
ENSG00000006712.15	green
ENSG00000006715.16	turquoise
ENSG00000006740.17	yellow
ENSG00000006744.19	pink
ENSG00000006747.15	purple
ENSG00000006756.16	purple
ENSG00000006757.12	pink
ENSG00000006788.14	blue
ENSG00000006831.10	turquoise
ENSG00000006837.12	blue
ENSG00000007001.12	royalblue
ENSG00000007038.11	blue
ENSG00000007047.15	brown
ENSG00000007062.11	turquoise
ENSG00000007080.11	green
ENSG00000007129.18	brown
ENSG00000007168.13	brown
ENSG00000007171.18	turquoise
ENSG00000007174.18	grey60
ENSG00000007202.15	turquoise
ENSG00000007216.14	royalblue
ENSG00000007237.18	yellow
ENSG00000007255.10	green
ENSG00000007264.15	red
ENSG00000007306.15	blue
ENSG00000007312.12	tan
ENSG00000007314.12	violet
ENSG00000007341.19	blue
ENSG00000007350.17	blue
ENSG00000007372.23	yellow
ENSG00000007376.8	green
ENSG00000007384.15	black
ENSG00000007392.16	turquoise
ENSG00000007402.11	brown
ENSG00000007516.13	red
ENSG00000007520.4	green
ENSG00000007541.16	tan
ENSG00000007545.16	green
ENSG00000007866.21	black
ENSG00000007908.16	grey60
ENSG00000007923.16	turquoise
ENSG00000007933.13	magenta
ENSG00000007944.15	purple
ENSG00000007952.18	grey
ENSG00000007968.7	tan
ENSG00000008018.9	midnightblue
ENSG00000008056.14	red
ENSG00000008083.14	turquoise
ENSG00000008086.13	brown
ENSG00000008118.10	red
ENSG00000008128.23	green
ENSG00000008130.15	pink
ENSG00000008196.13	darkolivegreen
ENSG00000008197.4	brown
ENSG00000008226.20	grey60
ENSG00000008256.16	turquoise
ENSG00000008277.14	yellow
ENSG00000008282.8	turquoise
ENSG00000008283.16	red
ENSG00000008294.21	turquoise
ENSG00000008300.17	brown
ENSG00000008311.15	turquoise
ENSG00000008323.15	darkturquoise
ENSG00000008324.11	brown
ENSG00000008382.15	brown
ENSG00000008394.13	magenta
ENSG00000008405.12	turquoise
ENSG00000008438.5	lightcyan
ENSG00000008441.16	yellow
ENSG00000008513.16	grey
ENSG00000008516.17	lightcyan
ENSG00000008517.16	lightyellow
ENSG00000008710.20	yellow
ENSG00000008735.14	yellow
ENSG00000008838.20	turquoise
ENSG00000008853.16	brown
ENSG00000008869.12	turquoise
ENSG00000008952.17	turquoise
ENSG00000008988.9	turquoise
ENSG00000009307.16	turquoise
ENSG00000009335.18	turquoise
ENSG00000009413.16	turquoise
ENSG00000009694.13	yellow
ENSG00000009709.12	darkolivegreen
ENSG00000009724.17	magenta
ENSG00000009765.14	magenta
ENSG00000009780.15	turquoise
ENSG00000009790.15	magenta
ENSG00000009830.11	turquoise
ENSG00000009844.16	turquoise
ENSG00000009950.16	magenta
ENSG00000009954.11	turquoise
ENSG00000010017.13	blue
ENSG00000010030.14	lightgreen
ENSG00000010072.16	turquoise
ENSG00000010165.20	pink
ENSG00000010219.13	blue
ENSG00000010244.18	turquoise
ENSG00000010256.11	darkgreen
ENSG00000010270.13	turquoise
ENSG00000010278.14	purple
ENSG00000010282.15	darkgreen
ENSG00000010292.13	turquoise
ENSG00000010295.19	green
ENSG00000010310.9	black
ENSG00000010318.21	blue
ENSG00000010319.7	purple
ENSG00000010322.16	green
ENSG00000010327.10	lightyellow
ENSG00000010361.14	blue
ENSG00000010379.16	royalblue
ENSG00000010404.18	red
ENSG00000010438.16	yellow
ENSG00000010539.11	turquoise
ENSG00000010610.10	lightyellow
ENSG00000010626.15	blue
ENSG00000010671.15	tan
ENSG00000010704.18	greenyellow
ENSG00000010803.16	turquoise
ENSG00000010810.17	brown
ENSG00000010818.10	brown
ENSG00000010932.17	royalblue
ENSG00000011007.12	turquoise
ENSG00000011009.11	green
ENSG00000011021.23	turquoise
ENSG00000011028.14	pink
ENSG00000011052.21	grey
ENSG00000011083.9	yellow
ENSG00000011105.14	black
ENSG00000011114.15	turquoise
ENSG00000011132.12	green
ENSG00000011143.17	pink
ENSG00000011198.10	turquoise
ENSG00000011201.12	brown
ENSG00000011243.18	green
ENSG00000011258.16	turquoise
ENSG00000011260.14	turquoise
ENSG00000011275.18	turquoise
ENSG00000011295.16	turquoise
ENSG00000011304.20	pink
ENSG00000011332.19	brown
ENSG00000011347.10	red
ENSG00000011376.12	turquoise
ENSG00000011405.13	turquoise
ENSG00000011422.12	lightcyan
ENSG00000011426.11	black
ENSG00000011451.20	brown
ENSG00000011454.17	turquoise
ENSG00000011465.17	orange
ENSG00000011478.12	green
ENSG00000011485.15	turquoise
ENSG00000011523.14	turquoise
ENSG00000011566.15	turquoise
ENSG00000011590.14	blue
ENSG00000011600.12	lightyellow
ENSG00000011638.10	black
ENSG00000011677.13	brown
ENSG00000012048.23	turquoise
ENSG00000012061.15	green
ENSG00000012124.17	lightgreen
ENSG00000012171.20	darkred
ENSG00000012174.12	turquoise
ENSG00000012211.13	white
ENSG00000012223.13	lightcyan
ENSG00000012232.9	turquoise
ENSG00000012504.15	magenta
ENSG00000012660.14	turquoise
ENSG00000012779.11	yellow
ENSG00000012817.15	yellow
ENSG00000012822.16	yellow
ENSG00000012963.15	blue
ENSG00000012983.11	turquoise
ENSG00000013016.16	red
ENSG00000013275.8	green
ENSG00000013288.9	turquoise
ENSG00000013293.6	yellow
ENSG00000013297.11	darkred
ENSG00000013306.16	tan
ENSG00000013364.19	salmon
ENSG00000013374.16	turquoise
ENSG00000013375.16	turquoise
ENSG00000013392.8	blue
ENSG00000013441.16	turquoise
ENSG00000013503.10	turquoise
ENSG00000013523.10	pink
ENSG00000013561.18	turquoise
ENSG00000013563.14	black
ENSG00000013573.17	turquoise
ENSG00000013583.10	brown
ENSG00000013588.8	ivory
ENSG00000013619.14	salmon
ENSG00000013725.14	salmon
ENSG00000013810.19	turquoise
ENSG00000014123.10	turquoise
ENSG00000014138.9	turquoise
ENSG00000014164.7	turquoise
ENSG00000014216.15	turquoise
ENSG00000014257.16	purple
ENSG00000014824.14	turquoise
ENSG00000014914.21	darkorange
ENSG00000014919.12	turquoise
ENSG00000015133.19	turquoise
ENSG00000015153.14	turquoise
ENSG00000015171.19	turquoise
ENSG00000015285.11	lightyellow
ENSG00000015413.9	lightgreen
ENSG00000015475.18	brown
ENSG00000015479.19	turquoise
ENSG00000015520.14	magenta
ENSG00000015532.10	blue
ENSG00000015568.13	grey
ENSG00000015592.16	brown
ENSG00000015676.18	red
ENSG00000016082.15	brown
ENSG00000016391.11	mediumpurple3
ENSG00000016402.13	yellow
ENSG00000016490.16	blue
ENSG00000016602.9	darkred
ENSG00000016864.18	greenyellow
ENSG00000017260.19	turquoise
ENSG00000017427.16	orange
ENSG00000017483.15	tan
ENSG00000017797.13	turquoise
ENSG00000018189.13	brown
ENSG00000018236.15	brown
ENSG00000018280.17	lightcyan
ENSG00000018408.14	greenyellow
ENSG00000018510.16	turquoise
ENSG00000018610.14	turquoise
ENSG00000018625.15	red
ENSG00000018699.13	turquoise
ENSG00000018869.16	turquoise
ENSG00000019102.12	purple
ENSG00000019144.19	yellow
ENSG00000019169.10	lightyellow
ENSG00000019186.10	lightcyan
ENSG00000019485.13	pink
ENSG00000019505.8	brown
ENSG00000019549.13	greenyellow
ENSG00000019582.15	purple
ENSG00000019991.18	darkturquoise
ENSG00000019995.6	turquoise
ENSG00000020129.16	red
ENSG00000020181.18	darkorange
ENSG00000020256.20	turquoise
ENSG00000020426.11	turquoise
ENSG00000020577.14	blue
ENSG00000020633.18	cyan
ENSG00000020922.12	turquoise
ENSG00000021300.14	darkred
ENSG00000021355.13	lightcyan
ENSG00000021461.16	magenta
ENSG00000021488.13	mediumpurple3
ENSG00000021574.12	turquoise
ENSG00000021645.19	yellow
ENSG00000021762.20	brown
ENSG00000021776.11	turquoise
ENSG00000021826.17	magenta
ENSG00000021852.13	magenta
ENSG00000022267.19	orangered4
ENSG00000022277.12	turquoise
ENSG00000022355.18	yellow
ENSG00000022556.16	turquoise
ENSG00000022567.9	blue
ENSG00000022840.16	green
ENSG00000022976.15	blue
ENSG00000023041.11	greenyellow
ENSG00000023171.18	yellow
ENSG00000023191.17	green
ENSG00000023228.14	black
ENSG00000023287.13	turquoise
ENSG00000023318.8	turquoise
ENSG00000023330.15	salmon
ENSG00000023445.15	lightcyan
ENSG00000023516.9	turquoise
ENSG00000023572.9	blue
ENSG00000023608.5	cyan
ENSG00000023697.13	turquoise
ENSG00000023734.11	turquoise
ENSG00000023839.12	magenta
ENSG00000023892.11	blue
ENSG00000023902.14	green
ENSG00000023909.10	tan
ENSG00000024048.10	turquoise
ENSG00000024422.12	darkorange
ENSG00000024526.17	turquoise
ENSG00000024862.17	grey60
ENSG00000025039.15	black
ENSG00000025156.13	turquoise
ENSG00000025293.17	turquoise
ENSG00000025423.11	magenta
ENSG00000025434.19	brown
ENSG00000025708.14	lightyellow
ENSG00000025770.19	green
ENSG00000025772.8	pink
ENSG00000025796.14	turquoise
ENSG00000025800.14	turquoise
ENSG00000026025.16	turquoise
ENSG00000026036.22	green
ENSG00000026103.22	orange
ENSG00000026297.15	lightcyan
ENSG00000026508.19	darkmagenta
ENSG00000026559.14	brown
ENSG00000026652.15	turquoise
ENSG00000026751.17	magenta
ENSG00000026950.17	turquoise
ENSG00000027001.10	turquoise
ENSG00000027075.15	greenyellow
ENSG00000027644.5	royalblue
ENSG00000027697.14	white
ENSG00000027847.14	green
ENSG00000027869.11	pink
ENSG00000028116.17	turquoise
ENSG00000028137.19	lightgreen
ENSG00000028203.18	turquoise
ENSG00000028277.21	brown
ENSG00000028310.18	turquoise
ENSG00000028528.15	pink
ENSG00000028839.10	blue
ENSG00000029153.14	brown
ENSG00000029363.17	turquoise
ENSG00000029364.12	turquoise
ENSG00000029534.20	tan
ENSG00000029559.7	grey
ENSG00000029639.11	blue
ENSG00000029725.17	turquoise
ENSG00000029993.15	turquoise
ENSG00000030066.13	turquoise
ENSG00000030110.13	pink
ENSG00000030304.14	violet
ENSG00000030419.16	turquoise
ENSG00000030582.18	darkorange
ENSG00000031003.10	turquoise
ENSG00000031081.11	black
ENSG00000031691.7	turquoise
ENSG00000031698.13	green
ENSG00000031823.14	turquoise
ENSG00000032219.19	turquoise
ENSG00000032389.12	brown
ENSG00000032444.16	green
ENSG00000032742.17	turquoise
ENSG00000033011.12	pink
ENSG00000033030.15	turquoise
ENSG00000033050.9	turquoise
ENSG00000033100.16	pink
ENSG00000033122.20	plum1
ENSG00000033170.17	turquoise
ENSG00000033178.13	turquoise
ENSG00000033327.13	turquoise
ENSG00000033627.16	brown
ENSG00000033800.13	turquoise
ENSG00000033867.16	turquoise
ENSG00000034053.14	brown
ENSG00000034152.19	tan
ENSG00000034239.11	grey60
ENSG00000034510.6	grey
ENSG00000034533.11	turquoise
ENSG00000034677.13	turquoise
ENSG00000034693.15	turquoise
ENSG00000034713.8	yellow
ENSG00000034971.17	darkgreen
ENSG00000035115.22	paleturquoise
ENSG00000035141.8	turquoise
ENSG00000035403.17	greenyellow
ENSG00000035499.13	turquoise
ENSG00000035664.11	black
ENSG00000035681.9	turquoise
ENSG00000035687.10	turquoise
ENSG00000035720.8	grey60
ENSG00000035862.12	turquoise
ENSG00000035928.16	turquoise
ENSG00000036054.13	turquoise
ENSG00000036257.13	blue
ENSG00000036448.10	darkgreen
ENSG00000036473.8	magenta
ENSG00000036530.9	red
ENSG00000036549.13	turquoise
ENSG00000036565.15	grey
ENSG00000036672.16	blue
ENSG00000036828.16	purple
ENSG00000037042.9	red
ENSG00000037241.7	blue
ENSG00000037280.16	pink
ENSG00000037474.15	turquoise
ENSG00000037637.11	turquoise
ENSG00000037749.12	turquoise
ENSG00000037757.14	green
ENSG00000037897.17	midnightblue
ENSG00000037965.6	purple
ENSG00000038002.9	pink
ENSG00000038210.14	turquoise
ENSG00000038219.13	turquoise
ENSG00000038274.17	turquoise
ENSG00000038295.8	yellow
ENSG00000038358.15	turquoise
ENSG00000038382.20	turquoise
ENSG00000038427.16	turquoise
ENSG00000038532.16	blue
ENSG00000038945.15	lightyellow
ENSG00000039068.19	purple
ENSG00000039123.16	turquoise
ENSG00000039139.9	lightcyan
ENSG00000039319.17	turquoise
ENSG00000039523.20	green
ENSG00000039537.13	magenta
ENSG00000039560.14	turquoise
ENSG00000039600.11	blue
ENSG00000039650.12	green
ENSG00000039987.7	cyan
ENSG00000040199.18	turquoise
ENSG00000040275.17	turquoise
ENSG00000040341.18	turquoise
ENSG00000040487.13	green
ENSG00000040531.15	blue
ENSG00000040608.14	yellow
ENSG00000040633.13	turquoise
ENSG00000040731.10	yellow
ENSG00000040933.15	brown
ENSG00000041353.10	red
ENSG00000041357.16	midnightblue
ENSG00000041515.16	brown
ENSG00000041802.11	turquoise
ENSG00000041880.14	purple
ENSG00000041982.16	purple
ENSG00000041988.15	green
ENSG00000042062.13	tan
ENSG00000042088.14	turquoise
ENSG00000042286.15	salmon
ENSG00000042304.11	plum1
ENSG00000042317.17	blue
ENSG00000042429.12	turquoise
ENSG00000042445.14	turquoise
ENSG00000042493.16	purple
ENSG00000042753.11	green
ENSG00000042781.14	magenta
ENSG00000042813.8	blue
ENSG00000042832.12	grey
ENSG00000042980.13	grey60
ENSG00000043039.7	blue
ENSG00000043093.15	blue
ENSG00000043143.20	green
ENSG00000043355.12	yellow
ENSG00000043462.12	lightyellow
ENSG00000043514.17	turquoise
ENSG00000043591.6	darkgreen
ENSG00000044012.4	magenta
ENSG00000044090.9	pink
ENSG00000044115.21	greenyellow
ENSG00000044446.12	pink
ENSG00000044459.15	turquoise
ENSG00000044524.11	turquoise
ENSG00000044574.8	pink
ENSG00000046604.13	greenyellow
ENSG00000046647.13	turquoise
ENSG00000046651.15	turquoise
ENSG00000046653.15	brown
ENSG00000046774.10	blue
ENSG00000046889.19	turquoise
ENSG00000047056.16	turquoise
ENSG00000047188.16	turquoise
ENSG00000047230.15	turquoise
ENSG00000047249.18	red
ENSG00000047315.16	turquoise
ENSG00000047346.12	yellow
ENSG00000047365.12	salmon
ENSG00000047410.14	turquoise
ENSG00000047457.14	lightcyan1
ENSG00000047578.13	turquoise
ENSG00000047579.19	red
ENSG00000047597.7	tan
ENSG00000047617.15	blue
ENSG00000047621.12	turquoise
ENSG00000047634.15	salmon
ENSG00000047644.18	pink
ENSG00000047648.23	greenyellow
ENSG00000047662.5	brown
ENSG00000047849.21	turquoise
ENSG00000047932.14	turquoise
ENSG00000047936.10	yellowgreen
ENSG00000048028.11	black
ENSG00000048052.21	turquoise
ENSG00000048140.18	green
ENSG00000048162.20	brown
ENSG00000048342.16	turquoise
ENSG00000048392.12	paleturquoise
ENSG00000048405.10	turquoise
ENSG00000048462.11	blue
ENSG00000048471.14	turquoise
ENSG00000048540.15	brown
ENSG00000048544.6	turquoise
ENSG00000048545.14	grey
ENSG00000048649.13	turquoise
ENSG00000048707.15	turquoise
ENSG00000048740.18	brown
ENSG00000048828.17	greenyellow
ENSG00000048991.16	red
ENSG00000049089.15	darkred
ENSG00000049130.16	brown
ENSG00000049167.14	turquoise
ENSG00000049192.15	black
ENSG00000049239.12	pink
ENSG00000049245.13	greenyellow
ENSG00000049246.14	yellow
ENSG00000049247.13	grey
ENSG00000049249.8	darkorange
ENSG00000049283.18	lightgreen
ENSG00000049323.16	black
ENSG00000049449.9	turquoise
ENSG00000049540.17	black
ENSG00000049541.11	turquoise
ENSG00000049618.23	turquoise
ENSG00000049656.14	green
ENSG00000049759.18	turquoise
ENSG00000049768.16	cyan
ENSG00000049769.14	red
ENSG00000049860.14	purple
ENSG00000049883.15	turquoise
ENSG00000050030.15	brown
ENSG00000050130.18	turquoise
ENSG00000050165.18	red
ENSG00000050327.15	purple
ENSG00000050344.9	lightgreen
ENSG00000050393.11	turquoise
ENSG00000050405.13	yellow
ENSG00000050426.16	turquoise
ENSG00000050438.17	brown
ENSG00000050555.18	pink
ENSG00000050628.20	brown
ENSG00000050730.16	brown
ENSG00000050748.17	red
ENSG00000050767.17	black
ENSG00000050820.17	yellow
ENSG00000051009.10	pink
ENSG00000051108.15	ivory
ENSG00000051128.19	yellow
ENSG00000051180.17	turquoise
ENSG00000051341.14	turquoise
ENSG00000051382.9	yellow
ENSG00000051523.11	brown
ENSG00000051596.9	turquoise
ENSG00000051620.11	white
ENSG00000051825.15	turquoise
ENSG00000052126.14	turquoise
ENSG00000052344.16	purple
ENSG00000052723.11	turquoise
ENSG00000052749.14	turquoise
ENSG00000052795.13	turquoise
ENSG00000052802.13	grey
ENSG00000052841.15	turquoise
ENSG00000052850.8	turquoise
ENSG00000053108.17	red
ENSG00000053254.15	turquoise
ENSG00000053328.8	turquoise
ENSG00000053371.12	pink
ENSG00000053372.5	brown
ENSG00000053438.11	brown
ENSG00000053501.13	green
ENSG00000053524.12	red
ENSG00000053702.15	yellow
ENSG00000053747.16	salmon
ENSG00000053770.12	turquoise
ENSG00000053900.10	turquoise
ENSG00000053918.18	black
ENSG00000054116.12	yellow
ENSG00000054118.15	turquoise
ENSG00000054148.18	green
ENSG00000054179.12	grey60
ENSG00000054219.11	turquoise
ENSG00000054267.22	turquoise
ENSG00000054277.14	turquoise
ENSG00000054282.16	turquoise
ENSG00000054356.14	red
ENSG00000054392.13	greenyellow
ENSG00000054523.17	brown
ENSG00000054598.9	purple
ENSG00000054611.14	pink
ENSG00000054654.17	turquoise
ENSG00000054690.14	darkred
ENSG00000054793.14	brown
ENSG00000054796.13	cyan
ENSG00000054803.4	red
ENSG00000054938.15	skyblue
ENSG00000054965.10	brown
ENSG00000054967.13	green
ENSG00000054983.17	turquoise
ENSG00000055044.11	turquoise
ENSG00000055070.17	pink
ENSG00000055118.15	grey
ENSG00000055130.17	turquoise
ENSG00000055147.19	turquoise
ENSG00000055163.20	red
ENSG00000055208.19	turquoise
ENSG00000055211.14	turquoise
ENSG00000055332.18	turquoise
ENSG00000055483.19	green
ENSG00000055609.18	turquoise
ENSG00000055732.13	greenyellow
ENSG00000055813.6	brown
ENSG00000055917.15	turquoise
ENSG00000055950.16	darkgrey
ENSG00000055955.17	magenta
ENSG00000055957.11	magenta
ENSG00000056050.7	turquoise
ENSG00000056097.16	turquoise
ENSG00000056277.16	turquoise
ENSG00000056291.17	lightgreen
ENSG00000056487.16	brown
ENSG00000056558.11	green
ENSG00000056586.16	turquoise
ENSG00000056736.10	yellow
ENSG00000056972.20	greenyellow
ENSG00000056998.20	turquoise
ENSG00000057019.16	turquoise
ENSG00000057149.16	blue
ENSG00000057252.13	turquoise
ENSG00000057294.14	black
ENSG00000057468.7	blue
ENSG00000057593.13	magenta
ENSG00000057608.17	turquoise
ENSG00000057657.17	lightgreen
ENSG00000057663.16	turquoise
ENSG00000057704.13	purple
ENSG00000057757.10	red
ENSG00000057935.13	turquoise
ENSG00000058056.9	black
ENSG00000058063.16	turquoise
ENSG00000058085.15	lightcyan
ENSG00000058091.17	turquoise
ENSG00000058262.10	pink
ENSG00000058272.19	turquoise
ENSG00000058335.15	yellow
ENSG00000058404.20	yellow
ENSG00000058453.17	green
ENSG00000058600.16	turquoise
ENSG00000058668.14	turquoise
ENSG00000058673.16	turquoise
ENSG00000058729.11	turquoise
ENSG00000058799.15	turquoise
ENSG00000058804.12	turquoise
ENSG00000058866.15	yellow
ENSG00000059122.16	yellow
ENSG00000059145.18	green
ENSG00000059377.17	lightyellow
ENSG00000059378.13	cyan
ENSG00000059573.9	turquoise
ENSG00000059588.10	turquoise
ENSG00000059691.12	darkgreen
ENSG00000059728.11	lightcyan
ENSG00000059758.8	turquoise
ENSG00000059769.20	turquoise
ENSG00000059804.16	black
ENSG00000059915.17	red
ENSG00000060069.16	blue
ENSG00000060138.13	blue
ENSG00000060140.9	red
ENSG00000060237.17	turquoise
ENSG00000060339.14	turquoise
ENSG00000060491.16	green
ENSG00000060558.4	lightyellow
ENSG00000060566.14	lightcyan1
ENSG00000060642.10	blue
ENSG00000060656.20	turquoise
ENSG00000060688.13	turquoise
ENSG00000060709.15	red
ENSG00000060718.22	pink
ENSG00000060749.15	turquoise
ENSG00000060762.19	grey
ENSG00000060971.18	magenta
ENSG00000060982.15	turquoise
ENSG00000061273.18	pink
ENSG00000061337.15	brown
ENSG00000061455.11	grey
ENSG00000061492.12	blue
ENSG00000061656.10	blue
ENSG00000061676.15	turquoise
ENSG00000061794.13	turquoise
ENSG00000061918.13	red
ENSG00000061936.9	turquoise
ENSG00000061938.19	yellow
ENSG00000061987.16	turquoise
ENSG00000062038.14	lightgreen
ENSG00000062096.15	brown
ENSG00000062194.16	turquoise
ENSG00000062282.15	magenta
ENSG00000062370.16	turquoise
ENSG00000062485.19	turquoise
ENSG00000062524.16	cyan
ENSG00000062582.14	yellow
ENSG00000062598.18	yellow
ENSG00000062650.19	turquoise
ENSG00000062716.13	lightcyan
ENSG00000062725.10	turquoise
ENSG00000062822.14	turquoise
ENSG00000063015.20	brown
ENSG00000063046.17	turquoise
ENSG00000063127.16	blue
ENSG00000063169.10	green
ENSG00000063176.16	green
ENSG00000063177.13	midnightblue
ENSG00000063180.9	yellow
ENSG00000063241.8	darkgrey
ENSG00000063244.12	turquoise
ENSG00000063245.14	green
ENSG00000063322.15	red
ENSG00000063438.17	blue
ENSG00000063515.2	cyan
ENSG00000063587.14	salmon
ENSG00000063601.17	turquoise
ENSG00000063660.9	green
ENSG00000063761.16	green
ENSG00000063854.13	pink
ENSG00000063978.16	turquoise
ENSG00000064012.22	greenyellow
ENSG00000064042.18	brown
ENSG00000064102.15	turquoise
ENSG00000064115.11	turquoise
ENSG00000064195.7	turquoise
ENSG00000064199.6	blue
ENSG00000064201.15	tan
ENSG00000064205.10	blue
ENSG00000064218.5	grey
ENSG00000064225.12	purple
ENSG00000064270.12	brown
ENSG00000064300.9	grey
ENSG00000064309.14	turquoise
ENSG00000064313.12	turquoise
ENSG00000064393.16	turquoise
ENSG00000064419.13	turquoise
ENSG00000064489.23	turquoise
ENSG00000064490.14	midnightblue
ENSG00000064545.15	midnightblue
ENSG00000064547.14	brown
ENSG00000064601.18	salmon
ENSG00000064607.17	turquoise
ENSG00000064651.14	paleturquoise
ENSG00000064652.11	turquoise
ENSG00000064655.19	turquoise
ENSG00000064666.15	pink
ENSG00000064687.13	tan
ENSG00000064692.19	turquoise
ENSG00000064703.12	blue
ENSG00000064726.10	turquoise
ENSG00000064763.11	turquoise
ENSG00000064787.13	darkred
ENSG00000064835.11	skyblue
ENSG00000064886.14	darkmagenta
ENSG00000064932.16	lightcyan
ENSG00000064933.17	turquoise
ENSG00000064961.19	midnightblue
ENSG00000064989.13	greenyellow
ENSG00000064995.18	turquoise
ENSG00000064999.15	turquoise
ENSG00000065000.18	turquoise
ENSG00000065029.15	green
ENSG00000065054.14	white
ENSG00000065057.9	green
ENSG00000065060.17	turquoise
ENSG00000065135.12	turquoise
ENSG00000065150.21	turquoise
ENSG00000065154.12	tan
ENSG00000065183.16	turquoise
ENSG00000065243.20	turquoise
ENSG00000065268.10	green
ENSG00000065308.5	greenyellow
ENSG00000065320.9	darkolivegreen
ENSG00000065325.13	red
ENSG00000065328.16	turquoise
ENSG00000065357.20	yellow
ENSG00000065361.15	pink
ENSG00000065371.17	blue
ENSG00000065413.20	turquoise
ENSG00000065427.14	midnightblue
ENSG00000065457.10	turquoise
ENSG00000065485.20	pink
ENSG00000065491.8	turquoise
ENSG00000065518.8	turquoise
ENSG00000065526.12	turquoise
ENSG00000065534.18	greenyellow
ENSG00000065548.18	turquoise
ENSG00000065559.15	red
ENSG00000065600.12	turquoise
ENSG00000065609.14	red
ENSG00000065613.15	turquoise
ENSG00000065615.14	turquoise
ENSG00000065618.21	blue
ENSG00000065621.15	turquoise
ENSG00000065665.21	brown
ENSG00000065675.15	purple
ENSG00000065717.15	yellow
ENSG00000065802.12	turquoise
ENSG00000065809.13	turquoise
ENSG00000065833.9	salmon
ENSG00000065882.16	pink
ENSG00000065883.16	turquoise
ENSG00000065911.12	turquoise
ENSG00000065923.10	brown
ENSG00000065970.9	turquoise
ENSG00000065978.19	brown
ENSG00000065989.16	red
ENSG00000066027.12	black
ENSG00000066032.18	brown
ENSG00000066044.15	turquoise
ENSG00000066056.14	white
ENSG00000066084.13	turquoise
ENSG00000066117.15	turquoise
ENSG00000066135.13	turquoise
ENSG00000066136.20	pink
ENSG00000066185.13	blue
ENSG00000066230.12	skyblue3
ENSG00000066248.15	red
ENSG00000066279.18	turquoise
ENSG00000066294.14	lightyellow
ENSG00000066322.15	darkred
ENSG00000066336.11	lightyellow
ENSG00000066379.15	midnightblue
ENSG00000066382.16	brown
ENSG00000066405.13	black
ENSG00000066422.5	turquoise
ENSG00000066427.24	turquoise
ENSG00000066455.13	turquoise
ENSG00000066468.22	turquoise
ENSG00000066557.6	turquoise
ENSG00000066583.12	black
ENSG00000066629.17	plum1
ENSG00000066651.20	turquoise
ENSG00000066654.14	turquoise
ENSG00000066697.14	turquoise
ENSG00000066735.14	brown
ENSG00000066739.12	yellow
ENSG00000066777.9	turquoise
ENSG00000066813.14	magenta
ENSG00000066827.16	pink
ENSG00000066855.16	blue
ENSG00000066923.17	cyan
ENSG00000066926.11	tan
ENSG00000066933.16	turquoise
ENSG00000067048.17	turquoise
ENSG00000067057.17	black
ENSG00000067064.11	grey
ENSG00000067066.17	lightcyan
ENSG00000067082.15	turquoise
ENSG00000067113.17	purple
ENSG00000067141.17	turquoise
ENSG00000067167.8	greenyellow
ENSG00000067177.15	pink
ENSG00000067182.8	white
ENSG00000067191.16	brown
ENSG00000067208.14	turquoise
ENSG00000067221.14	red
ENSG00000067225.18	turquoise
ENSG00000067248.10	turquoise
ENSG00000067334.14	turquoise
ENSG00000067365.15	blue
ENSG00000067369.13	turquoise
ENSG00000067445.21	turquoise
ENSG00000067533.6	turquoise
ENSG00000067560.12	greenyellow
ENSG00000067596.12	turquoise
ENSG00000067606.17	red
ENSG00000067646.12	turquoise
ENSG00000067704.10	turquoise
ENSG00000067715.14	red
ENSG00000067798.16	brown
ENSG00000067829.19	green
ENSG00000067836.12	yellow
ENSG00000067840.12	brown
ENSG00000067842.17	yellow
ENSG00000067900.8	turquoise
ENSG00000067955.15	turquoise
ENSG00000067992.15	salmon
ENSG00000068001.14	pink
ENSG00000068024.16	turquoise
ENSG00000068028.17	green
ENSG00000068078.18	brown
ENSG00000068079.7	salmon
ENSG00000068097.15	turquoise
ENSG00000068120.15	green
ENSG00000068137.15	yellow
ENSG00000068305.17	black
ENSG00000068308.13	red
ENSG00000068323.17	yellow
ENSG00000068354.16	green
ENSG00000068366.20	darkturquoise
ENSG00000068383.19	yellow
ENSG00000068394.11	green
ENSG00000068400.13	yellow
ENSG00000068438.15	green
ENSG00000068489.12	turquoise
ENSG00000068615.18	brown
ENSG00000068650.18	black
ENSG00000068654.16	turquoise
ENSG00000068697.7	turquoise
ENSG00000068724.17	blue
ENSG00000068745.15	green
ENSG00000068781.21	grey
ENSG00000068784.13	turquoise
ENSG00000068796.17	turquoise
ENSG00000068831.19	brown
ENSG00000068878.15	turquoise
ENSG00000068885.15	turquoise
ENSG00000068903.20	red
ENSG00000068912.14	turquoise
ENSG00000068971.14	yellow
ENSG00000068976.14	black
ENSG00000068985.5	blue
ENSG00000069011.16	turquoise
ENSG00000069018.18	brown
ENSG00000069020.18	black
ENSG00000069122.19	royalblue
ENSG00000069188.17	turquoise
ENSG00000069206.15	yellowgreen
ENSG00000069248.12	turquoise
ENSG00000069275.13	turquoise
ENSG00000069329.18	turquoise
ENSG00000069345.12	turquoise
ENSG00000069399.15	lightcyan
ENSG00000069424.15	red
ENSG00000069431.11	black
ENSG00000069482.7	grey
ENSG00000069493.15	turquoise
ENSG00000069509.6	turquoise
ENSG00000069535.14	magenta
ENSG00000069667.16	brown
ENSG00000069696.7	green
ENSG00000069702.11	greenyellow
ENSG00000069764.9	cyan
ENSG00000069812.11	blue
ENSG00000069849.11	brown
ENSG00000069869.16	greenyellow
ENSG00000069943.10	turquoise
ENSG00000069956.12	turquoise
ENSG00000069966.18	yellow
ENSG00000069974.16	greenyellow
ENSG00000069998.12	turquoise
ENSG00000070010.19	turquoise
ENSG00000070018.9	turquoise
ENSG00000070019.5	darkturquoise
ENSG00000070031.4	black
ENSG00000070047.13	turquoise
ENSG00000070061.15	turquoise
ENSG00000070081.17	blue
ENSG00000070087.14	turquoise
ENSG00000070159.14	purple
ENSG00000070182.21	tan
ENSG00000070190.13	tan
ENSG00000070193.5	greenyellow
ENSG00000070214.16	darkred
ENSG00000070269.14	turquoise
ENSG00000070366.14	turquoise
ENSG00000070367.16	turquoise
ENSG00000070371.16	blue
ENSG00000070388.11	red
ENSG00000070404.10	salmon
ENSG00000070413.20	turquoise
ENSG00000070423.18	green
ENSG00000070444.15	brown
ENSG00000070476.15	turquoise
ENSG00000070495.14	brown
ENSG00000070501.12	yellow
ENSG00000070526.15	salmon
ENSG00000070540.13	black
ENSG00000070601.10	salmon
ENSG00000070610.14	black
ENSG00000070614.15	turquoise
ENSG00000070669.17	brown
ENSG00000070718.12	turquoise
ENSG00000070729.14	brown
ENSG00000070731.11	grey60
ENSG00000070748.18	brown
ENSG00000070756.16	pink
ENSG00000070759.17	blue
ENSG00000070761.8	turquoise
ENSG00000070770.9	turquoise
ENSG00000070778.13	turquoise
ENSG00000070785.17	midnightblue
ENSG00000070808.16	red
ENSG00000070814.21	turquoise
ENSG00000070831.17	turquoise
ENSG00000070882.13	turquoise
ENSG00000070886.12	brown
ENSG00000070915.9	royalblue
ENSG00000070950.10	turquoise
ENSG00000070961.15	turquoise
ENSG00000070985.13	purple
ENSG00000071051.14	turquoise
ENSG00000071054.16	turquoise
ENSG00000071073.13	brown
ENSG00000071082.11	midnightblue
ENSG00000071127.17	pink
ENSG00000071189.21	turquoise
ENSG00000071203.9	lightgreen
ENSG00000071205.12	black
ENSG00000071242.12	brown
ENSG00000071243.16	turquoise
ENSG00000071246.11	turquoise
ENSG00000071282.12	black
ENSG00000071462.11	cyan
ENSG00000071537.14	turquoise
ENSG00000071539.14	turquoise
ENSG00000071553.17	red
ENSG00000071564.16	turquoise
ENSG00000071575.11	turquoise
ENSG00000071626.16	green
ENSG00000071655.18	green
ENSG00000071677.1	saddlebrown
ENSG00000071794.16	turquoise
ENSG00000071859.15	green
ENSG00000071889.16	darkgrey
ENSG00000071894.17	green
ENSG00000071909.18	purple
ENSG00000071967.12	orange
ENSG00000071991.9	darkgreen
ENSG00000071994.11	turquoise
ENSG00000072041.17	brown
ENSG00000072042.13	black
ENSG00000072062.14	darkorange
ENSG00000072071.16	brown
ENSG00000072080.11	magenta
ENSG00000072110.13	black
ENSG00000072121.16	turquoise
ENSG00000072133.11	turquoise
ENSG00000072134.15	turquoise
ENSG00000072135.13	yellow
ENSG00000072163.19	black
ENSG00000072182.12	brown
ENSG00000072195.15	black
ENSG00000072201.14	red
ENSG00000072210.19	turquoise
ENSG00000072274.13	tan
ENSG00000072310.17	tan
ENSG00000072315.3	brown
ENSG00000072364.13	turquoise
ENSG00000072401.15	turquoise
ENSG00000072415.9	purple
ENSG00000072422.17	turquoise
ENSG00000072501.18	turquoise
ENSG00000072506.13	midnightblue
ENSG00000072518.20	turquoise
ENSG00000072571.20	turquoise
ENSG00000072609.17	turquoise
ENSG00000072657.9	yellow
ENSG00000072682.18	lightgreen
ENSG00000072694.21	lightcyan1
ENSG00000072736.19	turquoise
ENSG00000072756.17	turquoise
ENSG00000072778.20	turquoise
ENSG00000072786.13	yellow
ENSG00000072803.17	turquoise
ENSG00000072818.12	blue
ENSG00000072832.15	brown
ENSG00000072840.13	purple
ENSG00000072849.11	blue
ENSG00000072858.10	yellow
ENSG00000072864.15	turquoise
ENSG00000072952.18	orange
ENSG00000072954.7	red
ENSG00000072958.8	green
ENSG00000073008.15	pink
ENSG00000073050.11	turquoise
ENSG00000073060.16	salmon
ENSG00000073067.14	salmon
ENSG00000073111.14	turquoise
ENSG00000073146.16	blue
ENSG00000073150.14	yellow
ENSG00000073169.14	green
ENSG00000073282.13	sienna3
ENSG00000073331.18	turquoise
ENSG00000073350.13	purple
ENSG00000073417.15	greenyellow
ENSG00000073464.12	brown
ENSG00000073536.18	turquoise
ENSG00000073578.17	black
ENSG00000073584.20	turquoise
ENSG00000073598.6	blue
ENSG00000073605.18	yellow
ENSG00000073614.13	turquoise
ENSG00000073670.14	yellow
ENSG00000073711.11	turquoise
ENSG00000073712.15	greenyellow
ENSG00000073734.10	magenta
ENSG00000073737.16	blue
ENSG00000073754.6	tan
ENSG00000073756.12	grey
ENSG00000073792.15	turquoise
ENSG00000073803.14	turquoise
ENSG00000073849.15	magenta
ENSG00000073861.3	magenta
ENSG00000073910.22	brown
ENSG00000073921.18	turquoise
ENSG00000073969.18	red
ENSG00000074047.21	turquoise
ENSG00000074054.18	turquoise
ENSG00000074071.14	green
ENSG00000074181.9	turquoise
ENSG00000074201.9	turquoise
ENSG00000074211.14	red
ENSG00000074219.13	turquoise
ENSG00000074266.21	turquoise
ENSG00000074276.10	darkturquoise
ENSG00000074317.11	red
ENSG00000074319.13	turquoise
ENSG00000074356.17	turquoise
ENSG00000074370.18	yellow
ENSG00000074410.14	royalblue
ENSG00000074416.14	yellow
ENSG00000074527.12	purple
ENSG00000074582.14	green
ENSG00000074590.13	brown
ENSG00000074603.19	paleturquoise
ENSG00000074621.14	greenyellow
ENSG00000074657.13	turquoise
ENSG00000074660.16	black
ENSG00000074695.6	turquoise
ENSG00000074696.13	turquoise
ENSG00000074706.13	red
ENSG00000074755.15	turquoise
ENSG00000074771.4	purple
ENSG00000074800.16	pink
ENSG00000074803.20	royalblue
ENSG00000074842.8	darkturquoise
ENSG00000074855.11	brown
ENSG00000074935.14	yellow
ENSG00000074964.17	yellow
ENSG00000074966.11	lightgreen
ENSG00000075035.10	yellow
ENSG00000075043.18	yellow
ENSG00000075073.15	red
ENSG00000075089.9	turquoise
ENSG00000075131.10	turquoise
ENSG00000075142.13	brown
ENSG00000075151.20	turquoise
ENSG00000075188.9	turquoise
ENSG00000075213.11	turquoise
ENSG00000075218.19	turquoise
ENSG00000075223.14	turquoise
ENSG00000075234.17	mediumpurple3
ENSG00000075239.14	magenta
ENSG00000075240.17	brown
ENSG00000075275.16	turquoise
ENSG00000075290.8	turquoise
ENSG00000075292.19	turquoise
ENSG00000075303.13	turquoise
ENSG00000075336.12	grey
ENSG00000075340.23	brown
ENSG00000075388.4	blue
ENSG00000075391.16	turquoise
ENSG00000075399.14	yellow
ENSG00000075407.18	turquoise
ENSG00000075413.18	green
ENSG00000075415.12	black
ENSG00000075420.13	greenyellow
ENSG00000075426.12	lightcyan
ENSG00000075429.9	brown
ENSG00000075461.6	brown
ENSG00000075539.15	turquoise
ENSG00000075568.17	turquoise
ENSG00000075618.18	brown
ENSG00000075624.16	turquoise
ENSG00000075643.6	salmon
ENSG00000075651.16	black
ENSG00000075673.11	royalblue
ENSG00000075702.18	blue
ENSG00000075711.21	turquoise
ENSG00000075785.13	brown
ENSG00000075790.10	blue
ENSG00000075826.17	yellow
ENSG00000075856.12	turquoise
ENSG00000075884.14	blue
ENSG00000075886.11	blue
ENSG00000075891.21	purple
ENSG00000075914.13	green
ENSG00000075945.13	brown
ENSG00000075975.16	turquoise
ENSG00000076003.5	turquoise
ENSG00000076043.10	greenyellow
ENSG00000076053.10	turquoise
ENSG00000076067.13	greenyellow
ENSG00000076108.11	turquoise
ENSG00000076201.15	turquoise
ENSG00000076242.15	turquoise
ENSG00000076248.10	turquoise
ENSG00000076258.10	magenta
ENSG00000076321.11	turquoise
ENSG00000076344.16	yellow
ENSG00000076351.13	yellow
ENSG00000076356.7	brown
ENSG00000076382.17	turquoise
ENSG00000076513.17	blue
ENSG00000076554.15	yellow
ENSG00000076555.15	black
ENSG00000076604.15	turquoise
ENSG00000076641.4	brown
ENSG00000076650.7	turquoise
ENSG00000076662.10	magenta
ENSG00000076685.18	turquoise
ENSG00000076706.17	black
ENSG00000076716.9	turquoise
ENSG00000076770.14	lightgreen
ENSG00000076826.9	brown
ENSG00000076864.19	red
ENSG00000076924.12	green
ENSG00000076928.17	green
ENSG00000076944.16	salmon
ENSG00000076984.17	green
ENSG00000077009.13	darkgreen
ENSG00000077044.10	yellow
ENSG00000077063.11	turquoise
ENSG00000077080.10	brown
ENSG00000077092.19	greenyellow
ENSG00000077097.15	turquoise
ENSG00000077147.16	turquoise
ENSG00000077150.20	darkorange
ENSG00000077152.11	turquoise
ENSG00000077157.22	black
ENSG00000077232.18	turquoise
ENSG00000077235.18	turquoise
ENSG00000077238.14	lightcyan
ENSG00000077254.14	turquoise
ENSG00000077264.15	brown
ENSG00000077274.9	violet
ENSG00000077279.18	brown
ENSG00000077312.9	green
ENSG00000077327.16	blue
ENSG00000077348.9	green
ENSG00000077380.15	turquoise
ENSG00000077420.16	magenta
ENSG00000077454.16	blue
ENSG00000077458.13	turquoise
ENSG00000077463.15	green
ENSG00000077498.9	lightgreen
ENSG00000077514.9	turquoise
ENSG00000077522.13	black
ENSG00000077549.18	blue
ENSG00000077585.14	green
ENSG00000077616.11	turquoise
ENSG00000077684.16	turquoise
ENSG00000077713.19	paleturquoise
ENSG00000077721.16	turquoise
ENSG00000077782.20	pink
ENSG00000077800.13	blue
ENSG00000077935.17	cyan
ENSG00000077942.19	pink
ENSG00000077943.8	greenyellow
ENSG00000077984.6	lightcyan
ENSG00000078018.20	brown
ENSG00000078043.16	blue
ENSG00000078053.17	brown
ENSG00000078061.13	pink
ENSG00000078070.13	turquoise
ENSG00000078081.8	blue
ENSG00000078098.14	greenyellow
ENSG00000078114.18	black
ENSG00000078124.12	turquoise
ENSG00000078140.14	turquoise
ENSG00000078142.13	turquoise
ENSG00000078177.14	turquoise
ENSG00000078237.7	turquoise
ENSG00000078246.17	pink
ENSG00000078269.15	darkred
ENSG00000078295.17	red
ENSG00000078304.19	turquoise
ENSG00000078328.21	brown
ENSG00000078369.18	brown
ENSG00000078399.19	purple
ENSG00000078401.7	black
ENSG00000078403.17	turquoise
ENSG00000078487.17	cyan
ENSG00000078549.14	brown
ENSG00000078579.9	yellow
ENSG00000078589.13	magenta
ENSG00000078596.11	orange
ENSG00000078618.21	turquoise
ENSG00000078668.14	black
ENSG00000078674.17	turquoise
ENSG00000078687.17	turquoise
ENSG00000078699.21	turquoise
ENSG00000078725.13	red
ENSG00000078747.15	turquoise
ENSG00000078795.16	blue
ENSG00000078804.13	darkred
ENSG00000078808.17	yellow
ENSG00000078814.16	black
ENSG00000078898.7	darkturquoise
ENSG00000078900.15	yellow
ENSG00000078902.16	red
ENSG00000078967.13	yellow
ENSG00000079101.16	brown
ENSG00000079102.16	brown
ENSG00000079112.10	purple
ENSG00000079134.12	turquoise
ENSG00000079150.18	greenyellow
ENSG00000079156.17	brown
ENSG00000079215.14	yellow
ENSG00000079246.16	turquoise
ENSG00000079257.8	tan
ENSG00000079263.19	blue
ENSG00000079277.21	yellow
ENSG00000079308.19	black
ENSG00000079313.15	blue
ENSG00000079332.15	turquoise
ENSG00000079335.20	blue
ENSG00000079337.16	purple
ENSG00000079385.22	lightcyan
ENSG00000079387.14	turquoise
ENSG00000079393.20	blue
ENSG00000079432.7	turquoise
ENSG00000079435.10	blue
ENSG00000079459.13	black
ENSG00000079462.7	brown
ENSG00000079482.13	turquoise
ENSG00000079557.5	magenta
ENSG00000079616.12	turquoise
ENSG00000079689.14	yellow
ENSG00000079691.18	turquoise
ENSG00000079739.17	black
ENSG00000079785.15	turquoise
ENSG00000079805.16	pink
ENSG00000079819.19	greenyellow
ENSG00000079841.18	yellow
ENSG00000079931.15	purple
ENSG00000079950.14	turquoise
ENSG00000079974.17	brown
ENSG00000079999.14	green
ENSG00000080007.8	cyan
ENSG00000080031.10	salmon
ENSG00000080166.16	turquoise
ENSG00000080189.15	green
ENSG00000080200.10	black
ENSG00000080224.17	blue
ENSG00000080293.9	pink
ENSG00000080298.15	turquoise
ENSG00000080345.18	turquoise
ENSG00000080371.6	turquoise
ENSG00000080493.17	yellow
ENSG00000080503.24	red
ENSG00000080511.5	blue
ENSG00000080546.13	salmon
ENSG00000080561.13	turquoise
ENSG00000080572.13	blue
ENSG00000080573.7	red
ENSG00000080603.17	turquoise
ENSG00000080608.10	turquoise
ENSG00000080618.16	magenta
ENSG00000080644.16	turquoise
ENSG00000080709.16	yellow
ENSG00000080802.18	turquoise
ENSG00000080815.19	turquoise
ENSG00000080819.9	tan
ENSG00000080822.17	darkred
ENSG00000080823.23	blue
ENSG00000080824.18	turquoise
ENSG00000080839.12	turquoise
ENSG00000080845.17	brown
ENSG00000080854.15	yellow
ENSG00000080910.13	magenta
ENSG00000080986.13	turquoise
ENSG00000081014.11	turquoise
ENSG00000081019.13	turquoise
ENSG00000081026.19	turquoise
ENSG00000081041.9	magenta
ENSG00000081051.8	darkturquoise
ENSG00000081052.13	purple
ENSG00000081059.20	turquoise
ENSG00000081087.15	turquoise
ENSG00000081138.14	turquoise
ENSG00000081148.12	grey60
ENSG00000081154.12	turquoise
ENSG00000081177.18	turquoise
ENSG00000081181.8	brown
ENSG00000081189.15	plum1
ENSG00000081237.20	lightcyan
ENSG00000081248.11	violet
ENSG00000081277.12	sienna3
ENSG00000081307.12	turquoise
ENSG00000081320.11	turquoise
ENSG00000081377.17	turquoise
ENSG00000081386.12	turquoise
ENSG00000081479.15	purple
ENSG00000081665.14	turquoise
ENSG00000081692.12	blue
ENSG00000081721.12	turquoise
ENSG00000081760.17	green
ENSG00000081791.9	yellow
ENSG00000081800.9	royalblue
ENSG00000081803.16	yellow
ENSG00000081818.4	brown
ENSG00000081842.18	brown
ENSG00000081853.15	turquoise
ENSG00000081870.11	turquoise
ENSG00000081913.14	brown
ENSG00000081923.14	purple
ENSG00000081985.11	red
ENSG00000082014.16	brown
ENSG00000082068.9	turquoise
ENSG00000082074.18	lightcyan
ENSG00000082126.18	yellow
ENSG00000082146.13	tan
ENSG00000082153.18	turquoise
ENSG00000082175.15	cyan
ENSG00000082196.20	paleturquoise
ENSG00000082212.13	turquoise
ENSG00000082213.18	turquoise
ENSG00000082258.13	turquoise
ENSG00000082269.16	turquoise
ENSG00000082293.13	yellow
ENSG00000082397.17	yellow
ENSG00000082438.17	purple
ENSG00000082458.12	brown
ENSG00000082482.13	brown
ENSG00000082497.12	brown
ENSG00000082512.15	turquoise
ENSG00000082515.18	midnightblue
ENSG00000082516.9	turquoise
ENSG00000082641.16	pink
ENSG00000082684.16	brown
ENSG00000082701.15	turquoise
ENSG00000082781.12	pink
ENSG00000082805.20	turquoise
ENSG00000082898.17	turquoise
ENSG00000082996.19	darkred
ENSG00000083067.22	yellow
ENSG00000083093.10	turquoise
ENSG00000083097.14	turquoise
ENSG00000083099.11	turquoise
ENSG00000083123.15	turquoise
ENSG00000083168.11	turquoise
ENSG00000083223.18	turquoise
ENSG00000083290.20	turquoise
ENSG00000083307.12	purple
ENSG00000083312.17	turquoise
ENSG00000083444.17	pink
ENSG00000083454.22	brown
ENSG00000083457.12	turquoise
ENSG00000083520.15	turquoise
ENSG00000083535.16	turquoise
ENSG00000083544.15	turquoise
ENSG00000083635.8	turquoise
ENSG00000083642.19	turquoise
ENSG00000083720.13	black
ENSG00000083750.12	turquoise
ENSG00000083782.8	grey
ENSG00000083799.17	turquoise
ENSG00000083807.10	magenta
ENSG00000083812.12	turquoise
ENSG00000083814.13	green
ENSG00000083817.9	pink
ENSG00000083828.16	turquoise
ENSG00000083838.16	green
ENSG00000083844.10	turquoise
ENSG00000083845.9	midnightblue
ENSG00000083857.14	turquoise
ENSG00000083896.12	turquoise
ENSG00000083937.9	turquoise
ENSG00000084070.12	red
ENSG00000084072.17	turquoise
ENSG00000084073.9	turquoise
ENSG00000084090.13	turquoise
ENSG00000084092.7	turquoise
ENSG00000084093.17	turquoise
ENSG00000084110.11	tan
ENSG00000084112.15	pink
ENSG00000084207.18	midnightblue
ENSG00000084234.17	yellow
ENSG00000084444.14	red
ENSG00000084453.16	darkred
ENSG00000084463.8	turquoise
ENSG00000084623.11	midnightblue
ENSG00000084628.10	brown
ENSG00000084636.18	darkorange
ENSG00000084652.16	pink
ENSG00000084674.15	darkturquoise
ENSG00000084676.15	turquoise
ENSG00000084693.16	blue
ENSG00000084710.14	brown
ENSG00000084731.15	brown
ENSG00000084733.11	turquoise
ENSG00000084734.9	magenta
ENSG00000084754.12	black
ENSG00000084764.12	red
ENSG00000084774.14	turquoise
ENSG00000085063.16	lightcyan
ENSG00000085117.12	skyblue3
ENSG00000085185.15	turquoise
ENSG00000085224.22	turquoise
ENSG00000085231.14	turquoise
ENSG00000085265.11	lightcyan
ENSG00000085274.15	turquoise
ENSG00000085276.19	purple
ENSG00000085365.18	brown
ENSG00000085377.14	turquoise
ENSG00000085382.12	turquoise
ENSG00000085415.16	turquoise
ENSG00000085433.15	brown
ENSG00000085449.15	turquoise
ENSG00000085465.13	blue
ENSG00000085491.17	turquoise
ENSG00000085511.20	turquoise
ENSG00000085514.16	yellow
ENSG00000085552.17	brown
ENSG00000085563.15	orange
ENSG00000085644.14	green
ENSG00000085662.14	green
ENSG00000085719.13	turquoise
ENSG00000085721.12	turquoise
ENSG00000085733.16	green
ENSG00000085741.13	black
ENSG00000085760.15	greenyellow
ENSG00000085788.14	turquoise
ENSG00000085831.15	blue
ENSG00000085832.17	turquoise
ENSG00000085840.13	turquoise
ENSG00000085871.9	darkturquoise
ENSG00000085872.15	turquoise
ENSG00000085978.22	yellow
ENSG00000085982.13	greenyellow
ENSG00000085998.14	green
ENSG00000085999.13	turquoise
ENSG00000086015.22	brown
ENSG00000086061.16	turquoise
ENSG00000086062.12	greenyellow
ENSG00000086065.14	turquoise
ENSG00000086102.19	yellow
ENSG00000086159.13	royalblue
ENSG00000086189.10	turquoise
ENSG00000086200.16	turquoise
ENSG00000086205.18	darkred
ENSG00000086232.13	tan
ENSG00000086288.12	blue
ENSG00000086289.12	yellow
ENSG00000086300.15	red
ENSG00000086475.15	turquoise
ENSG00000086504.17	green
ENSG00000086506.3	tan
ENSG00000086544.3	turquoise
ENSG00000086548.9	lightgreen
ENSG00000086570.12	yellow
ENSG00000086589.12	turquoise
ENSG00000086598.11	turquoise
ENSG00000086619.14	blue
ENSG00000086666.19	turquoise
ENSG00000086696.11	magenta
ENSG00000086712.13	turquoise
ENSG00000086717.18	blue
ENSG00000086730.17	darkmagenta
ENSG00000086758.16	turquoise
ENSG00000086827.9	turquoise
ENSG00000086848.15	turquoise
ENSG00000086967.10	violet
ENSG00000086991.13	royalblue
ENSG00000087008.16	turquoise
ENSG00000087053.18	turquoise
ENSG00000087074.8	lightcyan
ENSG00000087076.9	magenta
ENSG00000087077.14	darkorange
ENSG00000087085.15	tan
ENSG00000087086.15	darkturquoise
ENSG00000087087.20	green
ENSG00000087088.20	midnightblue
ENSG00000087095.13	red
ENSG00000087111.21	pink
ENSG00000087116.16	orange
ENSG00000087128.10	grey
ENSG00000087152.15	green
ENSG00000087157.19	turquoise
ENSG00000087191.13	green
ENSG00000087206.17	cyan
ENSG00000087237.12	tan
ENSG00000087245.13	darkorange
ENSG00000087250.8	red
ENSG00000087253.13	orange
ENSG00000087258.15	brown
ENSG00000087263.17	turquoise
ENSG00000087266.17	brown
ENSG00000087269.16	pink
ENSG00000087274.17	turquoise
ENSG00000087299.12	turquoise
ENSG00000087301.9	turquoise
ENSG00000087302.9	midnightblue
ENSG00000087303.18	black
ENSG00000087338.5	turquoise
ENSG00000087365.16	turquoise
ENSG00000087448.11	turquoise
ENSG00000087460.25	green
ENSG00000087470.18	turquoise
ENSG00000087494.16	red
ENSG00000087495.17	brown
ENSG00000087502.18	turquoise
ENSG00000087510.7	brown
ENSG00000087586.17	turquoise
ENSG00000087589.16	greenyellow
ENSG00000087842.11	salmon
ENSG00000087884.14	salmon
ENSG00000087903.13	blue
ENSG00000087995.15	turquoise
ENSG00000088002.11	skyblue3
ENSG00000088035.18	turquoise
ENSG00000088038.19	turquoise
ENSG00000088053.11	blue
ENSG00000088179.9	yellow
ENSG00000088205.13	turquoise
ENSG00000088247.17	turquoise
ENSG00000088256.9	yellow
ENSG00000088280.19	pink
ENSG00000088298.13	green
ENSG00000088305.18	turquoise
ENSG00000088320.4	darkorange
ENSG00000088325.16	turquoise
ENSG00000088356.6	green
ENSG00000088367.23	red
ENSG00000088386.17	purple
ENSG00000088387.19	red
ENSG00000088448.14	turquoise
ENSG00000088451.11	greenyellow
ENSG00000088538.13	red
ENSG00000088543.15	yellow
ENSG00000088682.14	black
ENSG00000088726.16	tan
ENSG00000088727.12	blue
ENSG00000088756.12	turquoise
ENSG00000088766.12	turquoise
ENSG00000088782.5	steelblue
ENSG00000088808.18	magenta
ENSG00000088812.18	turquoise
ENSG00000088826.18	brown
ENSG00000088827.12	tan
ENSG00000088832.17	turquoise
ENSG00000088833.17	turquoise
ENSG00000088836.14	lightgreen
ENSG00000088854.12	turquoise
ENSG00000088876.13	turquoise
ENSG00000088881.20	brown
ENSG00000088882.8	pink
ENSG00000088888.18	pink
ENSG00000088899.15	yellow
ENSG00000088926.14	magenta
ENSG00000088930.8	turquoise
ENSG00000088970.16	blue
ENSG00000088986.11	green
ENSG00000088992.18	turquoise
ENSG00000089006.16	greenyellow
ENSG00000089009.15	turquoise
ENSG00000089012.14	blue
ENSG00000089022.14	turquoise
ENSG00000089041.17	yellow
ENSG00000089048.14	turquoise
ENSG00000089050.16	turquoise
ENSG00000089053.13	turquoise
ENSG00000089057.15	brown
ENSG00000089060.11	salmon
ENSG00000089063.15	turquoise
ENSG00000089091.16	turquoise
ENSG00000089094.19	turquoise
ENSG00000089101.18	blue
ENSG00000089116.4	darkolivegreen
ENSG00000089123.16	turquoise
ENSG00000089127.13	magenta
ENSG00000089154.11	turquoise
ENSG00000089157.16	midnightblue
ENSG00000089159.16	black
ENSG00000089163.4	blue
ENSG00000089169.15	red
ENSG00000089177.18	greenyellow
ENSG00000089195.15	turquoise
ENSG00000089199.10	yellow
ENSG00000089220.5	red
ENSG00000089225.19	black
ENSG00000089234.16	blue
ENSG00000089248.7	green
ENSG00000089250.19	brown
ENSG00000089280.18	turquoise
ENSG00000089289.16	turquoise
ENSG00000089327.15	white
ENSG00000089335.21	turquoise
ENSG00000089351.14	turquoise
ENSG00000089356.18	purple
ENSG00000089472.16	turquoise
ENSG00000089486.17	red
ENSG00000089505.17	blue
ENSG00000089558.9	red
ENSG00000089597.18	pink
ENSG00000089639.11	brown
ENSG00000089682.16	turquoise
ENSG00000089685.15	turquoise
ENSG00000089692.9	green
ENSG00000089693.10	red
ENSG00000089723.10	blue
ENSG00000089737.17	red
ENSG00000089775.11	turquoise
ENSG00000089818.18	turquoise
ENSG00000089820.15	green
ENSG00000089847.12	red
ENSG00000089876.12	blue
ENSG00000089902.10	turquoise
ENSG00000089916.18	turquoise
ENSG00000090006.17	darkorange
ENSG00000090013.11	tan
ENSG00000090020.11	yellow
ENSG00000090054.15	turquoise
ENSG00000090060.18	turquoise
ENSG00000090061.17	turquoise
ENSG00000090097.21	yellow
ENSG00000090104.12	grey
ENSG00000090238.12	yellow
ENSG00000090263.16	magenta
ENSG00000090266.13	darkgreen
ENSG00000090273.14	darkgrey
ENSG00000090316.16	green
ENSG00000090339.9	orangered4
ENSG00000090372.15	brown
ENSG00000090376.11	lightyellow
ENSG00000090382.7	lightcyan
ENSG00000090402.8	blue
ENSG00000090432.7	pink
ENSG00000090447.12	turquoise
ENSG00000090470.15	turquoise
ENSG00000090487.11	turquoise
ENSG00000090512.12	magenta
ENSG00000090520.11	turquoise
ENSG00000090530.10	greenyellow
ENSG00000090534.20	darkturquoise
ENSG00000090539.15	yellow
ENSG00000090554.13	sienna3
ENSG00000090565.16	brown
ENSG00000090581.10	green
ENSG00000090612.21	turquoise
ENSG00000090615.15	turquoise
ENSG00000090621.14	turquoise
ENSG00000090659.18	lightyellow
ENSG00000090661.12	darkturquoise
ENSG00000090674.16	brown
ENSG00000090686.16	yellow
ENSG00000090776.6	pink
ENSG00000090857.13	turquoise
ENSG00000090861.15	red
ENSG00000090863.11	pink
ENSG00000090889.12	turquoise
ENSG00000090905.19	turquoise
ENSG00000090924.15	turquoise
ENSG00000090932.11	brown
ENSG00000090971.5	green
ENSG00000090975.12	red
ENSG00000090989.18	turquoise
ENSG00000091009.8	turquoise
ENSG00000091010.6	turquoise
ENSG00000091039.17	turquoise
ENSG00000091073.19	blue
ENSG00000091106.19	lightcyan
ENSG00000091127.14	turquoise
ENSG00000091128.13	royalblue
ENSG00000091129.21	brown
ENSG00000091136.14	greenyellow
ENSG00000091137.14	royalblue
ENSG00000091138.13	yellowgreen
ENSG00000091140.14	black
ENSG00000091157.13	turquoise
ENSG00000091164.13	turquoise
ENSG00000091181.19	grey60
ENSG00000091262.15	magenta
ENSG00000091317.8	greenyellow
ENSG00000091409.15	greenyellow
ENSG00000091428.18	red
ENSG00000091436.17	black
ENSG00000091482.8	black
ENSG00000091483.6	black
ENSG00000091490.11	yellow
ENSG00000091513.16	magenta
ENSG00000091527.15	turquoise
ENSG00000091536.19	blue
ENSG00000091542.9	cyan
ENSG00000091583.11	magenta
ENSG00000091592.16	white
ENSG00000091622.16	yellow
ENSG00000091640.8	black
ENSG00000091651.9	turquoise
ENSG00000091656.19	turquoise
ENSG00000091664.9	brown
ENSG00000091704.10	blue
ENSG00000091732.17	turquoise
ENSG00000091831.23	grey60
ENSG00000091844.8	brown
ENSG00000091879.13	lightyellow
ENSG00000091947.10	pink
ENSG00000091972.18	brown
ENSG00000091986.15	orange
ENSG00000092009.10	sienna3
ENSG00000092010.15	white
ENSG00000092020.10	blue
ENSG00000092036.18	turquoise
ENSG00000092051.17	red
ENSG00000092054.13	black
ENSG00000092067.5	lightyellow
ENSG00000092068.20	pink
ENSG00000092094.11	green
ENSG00000092096.16	red
ENSG00000092098.17	yellow
ENSG00000092108.21	turquoise
ENSG00000092140.16	turquoise
ENSG00000092148.13	turquoise
ENSG00000092199.17	turquoise
ENSG00000092200.12	blue
ENSG00000092201.10	turquoise
ENSG00000092203.15	turquoise
ENSG00000092208.17	turquoise
ENSG00000092295.12	yellow
ENSG00000092330.18	turquoise
ENSG00000092345.13	cyan
ENSG00000092377.15	turquoise
ENSG00000092421.16	turquoise
ENSG00000092439.16	turquoise
ENSG00000092445.12	yellow
ENSG00000092470.12	turquoise
ENSG00000092529.25	black
ENSG00000092531.10	greenyellow
ENSG00000092607.15	magenta
ENSG00000092621.12	pink
ENSG00000092758.18	lightgreen
ENSG00000092820.18	turquoise
ENSG00000092841.18	black
ENSG00000092847.12	turquoise
ENSG00000092850.12	blue
ENSG00000092853.14	turquoise
ENSG00000092871.16	grey
ENSG00000092929.11	tan
ENSG00000092931.11	turquoise
ENSG00000092964.18	brown
ENSG00000092969.12	turquoise
ENSG00000092978.11	turquoise
ENSG00000093000.19	turquoise
ENSG00000093009.10	turquoise
ENSG00000093010.14	green
ENSG00000093072.18	pink
ENSG00000093134.15	lightcyan1
ENSG00000093144.19	turquoise
ENSG00000093167.18	black
ENSG00000093183.14	turquoise
ENSG00000093217.11	magenta
ENSG00000094631.21	green
ENSG00000094661.3	grey
ENSG00000094755.17	grey
ENSG00000094796.5	yellow
ENSG00000094804.12	turquoise
ENSG00000094841.14	turquoise
ENSG00000094880.11	turquoise
ENSG00000094914.14	green
ENSG00000094916.16	turquoise
ENSG00000094963.14	darkgreen
[truncated: 18,527 more rows]

## Sheet: Module info
Summary of 43 coexpression modules constructed by non-syndromic WGCNA
Note: grey module contains genes that didn’t cluster into any coexpression module
Module	Gene_ counts	CNV-lncRNA_ counts	mRNA_ counts	lncRNA_mean_tpm (Heart_samples, n=50)	Sex_r	Sex_pvalue	Developmental stage_r	Developmental stage_pvalue	Heart_r	Heart_pvalue	Liver_r	Liver_pvalue	Testis_r	Testis_pvalue	Kidney_r	Kidney_pvalue	Brain_r	Brain_pvalue	Cerebellum_r	Cerebellum_pvalue	Ovary_r	Ovary_pvalue
black	682	30	652	7.17074	-0.0154316	0.78567	-0.19788	0.000428724	0.883085	3.19916e-104	-0.32906	2.44151e-09	-0.0669463	0.237608	-0.0575739	0.309937	-0.280858	4.39436e-07	-0.106866	0.0589596	-0.0243335	0.668037
blue	2382	43	2339	0.931424	0.115114	0.0418317	0.311237	1.85901e-08	-0.127507	0.0240694	-0.158395	0.00497206	0.480879	1.61701e-19	-0.049447	0.383296	-0.087625	0.121859	-0.0432192	0.446106	0.0360273	0.5254
brown	1445	31	1414	1.84191	-0.0227073	0.689025	-0.0544135	0.33729	-0.30916	2.33534e-08	-0.429558	1.7418e-15	-0.172896	0.00214232	-0.175217	0.00186072	0.800309	4.60577e-71	0.161895	0.00408249	-0.073149	0.196812
cyan	237	5	232	1.84641	-0.120494	0.0330894	0.0607343	0.284084	-0.121032	0.0323077	-0.144783	0.0103251	0.226868	5.10912e-05	-0.0717331	0.205641	-0.156262	0.00559653	-0.0773111	0.172459	0.580167	1.49864e-29
darkgreen	145	5	140	1.72093	0.0411638	0.46805	0.0305621	0.59012	0.720702	2.05128e-51	-0.248556	8.59335e-06	-0.0900642	0.111777	-0.108223	0.0557959	-0.196792	0.000461807	-0.0109604	0.846849	-0.0667581	0.238932
darkgrey	107	3	104	1.82854	0.0281908	0.619295	0.00249124	0.964986	-0.0657718	0.245958	-0.194529	0.000538352	0.272244	1.0089e-06	-0.0824344	0.145654	-0.0344211	0.54404	0.0516371	0.362556	0.148341	0.00857695
darkmagenta	58	0	58	NA	0.0401408	0.479189	0.0597266	0.292165	-0.101825	0.0720295	-0.0977765	0.0841564	-0.0185054	0.74434	-0.066281	0.242313	0.209484	0.000189341	0.0420771	0.458227	-0.0214304	0.705676
darkolivegreen	59	0	59	NA	-0.00490601	0.931109	-0.116685	0.0390973	-0.158086	0.00505862	-0.181812	0.00123495	-0.101945	0.0716928	-0.102491	0.0701774	0.470931	1.10729e-18	-0.0294298	0.603973	-0.0424138	0.454634
darkorange	90	2	88	0.859954	0.0145953	0.797026	-0.250567	7.22252e-06	0.120497	0.0330847	-0.285606	2.74555e-07	0.580378	1.41431e-29	0.178936	0.00147927	-0.446052	1.04338e-16	-0.185793	0.000957705	0.24343	1.32959e-05
darkred	159	1	158	0.195	0.0953941	0.0920298	0.204986	0.000261314	-0.139292	0.0136439	-0.176847	0.00168362	-0.00575324	0.91925	-0.0238517	0.674229	0.192347	0.000623124	0.168251	0.00282594	-0.0345454	0.542586
darkturquoise	140	2	138	0.248633	-0.0325459	0.566209	-0.124112	0.0281292	-0.200253	0.000364081	0.820197	2.04159e-77	-0.0694811	0.22027	-0.0387986	0.494021	-0.312919	1.54363e-08	-0.142852	0.0114004	-0.044296	0.434847
green	976	16	960	3.74304	-0.0306703	0.588804	-0.117732	0.0373612	-0.315757	1.12503e-08	-0.496455	6.9914e-21	0.243558	1.31535e-05	-0.0190224	0.737456	0.235853	2.49123e-05	0.202295	0.000315828	0.262852	2.41839e-06
greenyellow	367	5	362	1.77494	-0.0631069	0.265658	-0.354408	1.0767e-10	0.0629023	0.267214	-0.259922	3.15542e-06	0.294724	1.08553e-07	0.513956	1.68342e-22	-0.401752	1.43463e-13	-0.25449	5.12339e-06	0.232952	3.15113e-05
grey	1451	57	1394	0.934449	0.0568703	0.315897	0.118399	0.0362887	-0.112558	0.0466215	-0.520108	4.31259e-23	0.126039	0.0257587	0.068109	0.229539	0.245472	1.1187e-05	0.13146	0.0199882	0.0757416	0.181365
grey60	220	3	217	3.22835	0.0813348	0.151122	0.0324705	0.567109	-0.130094	0.0213246	-0.121363	0.031835	0.368339	1.71375e-11	0.0236564	0.676745	-0.0734136	0.195192	-0.0503294	0.374854	0.0225077	0.691619
ivory	36	2	34	0.54235	0.00416214	0.941534	-0.0659804	0.24446	0.000750161	0.989453	-0.0966469	0.0878191	-0.00931562	0.86961	0.293585	1.22119e-07	-0.12289	0.0297288	-0.0402903	0.477552	0.0283186	0.617707
lightcyan	229	4	225	0.95124	0.0185732	0.743435	-0.0228003	0.687819	-0.071091	0.209739	0.0673639	0.234687	0.0600242	0.289762	0.208742	0.00019977	-0.182215	0.00120383	-0.0315693	0.577922	0.0053043	0.925532
lightcyan1	37	1	36	0.254524	0.0330828	0.559817	0.0264926	0.640565	-0.0943116	0.0957969	0.463331	4.61868e-18	-0.0464743	0.412577	-0.0586956	0.30059	-0.154944	0.00601652	-0.0675622	0.23331	-0.0515953	0.362945
lightgreen	219	7	212	1.29575	-0.17485	0.00190288	-0.136266	0.0158477	-0.161738	0.00411892	-0.192816	0.000603893	0.297847	7.84114e-08	-0.0378569	0.50457	-0.24185	1.51819e-05	-0.116397	0.0395863	0.783751	2.6788e-66
lightsteelblue1	39	0	39	NA	0.0938621	0.0973967	0.0203917	0.719325	-0.120395	0.0332353	-0.140828	0.012632	0.40563	7.94493e-14	-0.0426211	0.45243	-0.0712861	0.208487	-0.0310707	0.583947	0.0531038	0.349065
lightyellow	217	1	216	0.0823499	-0.0649852	0.251664	-0.0555168	0.327571	-0.110335	0.0511556	0.32058	6.52134e-09	0.0241517	0.67037	0.0146271	0.796594	-0.169647	0.00260203	-0.0292112	0.606664	-0.0265607	0.639707
magenta	590	9	581	1.23443	0.0583485	0.303462	0.208196	0.000207785	-0.161133	0.00426281	0.715822	1.96284e-50	-0.0704907	0.213623	-0.0390112	0.491654	-0.271032	1.13158e-06	-0.106166	0.060648	-0.0687714	0.225031
mediumpurple3	39	0	39	NA	-0.0798799	0.158593	-0.0460605	0.416755	-0.245151	1.14963e-05	0.59966	6.01042e-32	-0.0669004	0.23793	0.366611	2.16291e-11	-0.396015	3.391e-13	-0.148378	0.00856	-0.0420394	0.45863
midnightblue	232	9	223	4.48762	-0.0555555	0.327234	-0.362191	3.89879e-11	-0.141627	0.0121327	-0.204352	0.000273306	0.385723	1.52286e-12	0.0992104	0.0796855	-0.128782	0.022681	-0.167146	0.00301534	0.306883	2.99244e-08
orange	98	2	96	1.83232	0.0849313	0.133799	-0.13621	0.0158914	0.135112	0.0167662	-0.225528	5.67288e-05	0.453341	2.86199e-17	0.104848	0.063934	-0.314437	1.30382e-08	-0.10887	0.054339	0.0634934	0.262735
orangered4	43	1	42	1.09486	-0.057334	0.311961	-0.056604	0.318173	0.418712	1.02182e-14	-0.116393	0.0395937	-0.02137	0.706468	-0.01047	0.853624	-0.161868	0.00408861	-0.0664697	0.240972	-0.0398014	0.482917
paleturquoise	70	7	63	1.73628	0.0255607	0.652365	-0.0910921	0.10773	-0.198119	0.000421774	-0.478082	2.7952e-19	0.0774266	0.171817	0.449093	6.10513e-17	-0.0269809	0.634418	0.208332	0.000205768	0.103072	0.0685949
pink	616	7	609	12.2253	-0.121661	0.0314143	-0.369435	1.47735e-11	-0.172149	0.00224092	-0.351043	1.65627e-10	0.372598	9.59684e-12	0.342486	4.84067e-10	-0.18254	0.00117929	-0.17502	0.00188327	0.376381	5.69318e-12
plum1	43	0	43	NA	-0.0261863	0.644434	-0.0910708	0.107813	-0.183179	0.00113239	-0.258243	3.66977e-06	-0.108884	0.0543072	-0.105382	0.0625852	0.572748	1.11268e-28	-0.0400286	0.480419	-0.0511988	0.366649
purple	443	4	439	0.791077	-0.0876527	0.12174	-0.173967	0.00200791	-0.195252	0.000512707	-0.170389	0.00248975	0.0743647	0.189453	0.849599	2.08252e-88	-0.31991	7.03817e-09	-0.156351	0.00556916	0.062552	0.269892
red	808	7	801	1.60469	0.134609	0.0171811	0.379314	3.78027e-12	-0.267305	1.60442e-06	-0.348406	2.31276e-10	-0.137691	0.0147735	-0.167496	0.00295404	0.591855	5.72934e-31	0.280042	4.76003e-07	-0.0721352	0.203105
royalblue	163	0	163	NA	-0.105584	0.0620817	-0.0399464	0.481323	-0.131809	0.0196591	-0.0987692	0.08104	-0.0217348	0.701694	0.553406	1.6417e-26	-0.16465	0.00348609	-0.0548555	0.333375	-0.0157524	0.781327
saddlebrown	71	1	70	0.419094	-0.0857559	0.130052	0.00430719	0.939501	-0.0762971	0.178175	-0.0639986	0.258949	0.0681545	0.229227	-0.0344746	0.543414	-0.06654	0.240473	-0.0291536	0.607373	0.332689	1.58877e-09
salmon	281	8	273	18.231	0.128976	0.0224762	-0.0794643	0.160778	-0.131758	0.0197067	-0.14259	0.0115536	0.712042	1.09292e-49	-0.0542555	0.338697	-0.276037	7.02144e-07	-0.117407	0.0378929	0.139065	0.0137993
sienna3	54	2	52	0.47318	0.0847947	0.134428	0.0476786	0.400558	0.0316039	0.577505	-0.116019	0.0402366	0.305462	3.48919e-08	-0.00114821	0.983858	-0.144337	0.0105651	-0.0208317	0.713533	-0.013771	0.808261
skyblue	75	0	75	NA	0.116453	0.0394915	0.175732	0.00180294	-0.109334	0.0533142	-0.108211	0.0558233	0.427688	2.37412e-15	-0.0599391	0.290448	-0.085651	0.130524	-0.0364202	0.52089	0.00837173	0.882721
skyblue3	49	0	49	NA	0.0163335	0.773476	0.0283883	0.616841	-0.105876	0.061359	-0.117999	0.0369284	0.00869529	0.878223	0.413537	2.32469e-14	-0.138096	0.0144805	0.0232351	0.682187	-0.018336	0.7466
steelblue	71	1	70	0.243604	0.0686801	0.225648	0.0881059	0.119817	-0.0528633	0.351255	-0.0531863	0.348316	0.258856	3.47339e-06	-0.0396606	0.484467	-0.0696411	0.219207	-0.0222916	0.69443	0.00437853	0.938501
tan	300	6	294	2.99362	-0.0805045	0.155352	-0.167774	0.00290629	-0.146014	0.00968743	0.760824	2.35677e-60	-0.0956849	0.0910386	-0.0970583	0.0864706	-0.265826	1.84029e-06	-0.108948	0.0541648	-0.0487298	0.390242
turquoise	5688	203	5485	3.2435	-0.0995772	0.0785731	-0.349511	2.0117e-10	-0.231379	3.57495e-05	-0.51112	3.12447e-22	0.0882396	0.119254	0.227966	4.68689e-05	0.287434	2.28551e-07	-0.0647423	0.253444	0.245744	1.09309e-05
violet	63	3	60	0.331805	0.0417021	0.462246	-0.00815544	0.88573	-0.0292368	0.606349	-0.104064	0.065957	0.209498	0.000189159	0.0110195	0.846034	-0.0596725	0.292603	-0.0197729	0.7275	0.0251025	0.658199
white	76	0	76	NA	-0.0699721	0.217019	-0.223037	6.88032e-05	0.317789	8.95158e-09	-0.176504	0.00171953	0.167336	0.00298184	0.447872	7.57588e-17	-0.465191	3.26719e-18	-0.191393	0.000663935	0.029467	0.603515
yellow	1307	79	1228	2.58505	0.0858319	0.129711	0.300568	5.88679e-08	-0.245334	1.13191e-05	-0.377616	4.79386e-12	-0.0881289	0.11972	-0.106837	0.0590271	0.140063	0.0131274	0.835954	4.89965e-83	-0.0205857	0.71677
yellowgreen	50	1	49	1.95282	0.0715683	0.206687	0.028439	0.616212	-0.0721967	0.202719	-0.0381074	0.501752	0.271301	1.10312e-06	-0.00231672	0.967437	-0.0969423	0.0868494	-0.0298906	0.598318	0.00191689	0.973054

## Sheet: Modules with hub-lncRNA
13 coexpression modules with hub CNV-lncRNA (module membership≥0.8)
Module	Gene	MM (Corresponding module)
black	HSALNG0137903	0.7984
black	HSALNG0104472	0.825617
blue	HSALNG0146745	0.822952
blue	HSALNG0142850	0.826966
blue	HSALNG0063166	0.834985
blue	HSALNG0044899	0.83829
blue	HSALNG0044959	0.840983
blue	HSALNG0044954	0.848406
blue	HSALNG0107972	0.874125
blue	HSALNG0045029	0.877369
blue	HSALNG0063376	0.897873
blue	HSALNG0080299	0.903458
blue	HSALNG0113270	0.91905
blue	HSALNG0080249	0.955196
blue	HSALNG0063513	0.957201
blue	HSALNG0022233	0.958667
blue	HSALNG0063429	0.977322
brown	HSALNG0080286	0.828796
brown	HSALNG0022112	0.91732
cyan	HSALNG0022949	0.814098
cyan	HSALNG0151194	0.82752
lightcyan	HSALNG0022258	0.800591
lightcyan	HSALNG0110236	0.863557
lightyellow	HSALNG0022258	0.826291
saddlebrown	HSALNG0063438	0.910437
salmon	HSALNG0063452	0.796582
sienna3	HSALNG0144805	0.938232
steelblue	HSALNG0150350	0.942876
turquoise	HSALNG0022271	0.795428
turquoise	HSALNG0148973	0.798646
turquoise	HSALNG0062881	0.805323
turquoise	HSALNG0137712	0.838693
violet	HSALNG0146743	0.797234
yellow	HSALNG0062864	0.801875
yellow	HSALNG0151085	0.811379
yellow	HSALNG0134105	0.814913
yellow	HSALNG0144970	0.837367
yellow	HSALNG0063375	0.842634
yellow	HSALNG0080309	0.848391
yellow	HSALNG0096401	0.857985
yellow	HSALNG0096569	0.873869
yellow	HSALNG0063354	0.904519

## Sheet: Correlation (in balck module)
Correlation of 30 CNV-lncRNAs and 12 coexpressed CHD genes in non-syndromic black module (calculated with developmental dataset)
CHD genes _ensembl	CHD genes _symbol	CNV-lncRNA _ID	Correlation coefficient (r)	P value	P adj
ENSG00000137834	SMAD6	HSALNG0062869	-0.113726	0.0443791	0.0446356
ENSG00000069431	ABCC9	HSALNG0063321	0.114702	0.0425738	0.042944
ENSG00000069431	ABCC9	HSALNG0096735	0.12052	0.0330511	0.0334355
ENSG00000137834	SMAD6	HSALNG0096735	0.135606	0.0163674	0.016606
ENSG00000137834	SMAD6	HSALNG0137529	0.145361	0.010021	0.0101968
ENSG00000092054	MYH7	HSALNG0150351	0.15867	0.00489625	0.00499676
ENSG00000069431	ABCC9	HSALNG0150351	0.159386	0.00470399	0.00481468
ENSG00000164532	TBX20	HSALNG0063321	0.165636	0.00329274	0.00338016
ENSG00000197616	MYH6	HSALNG0022218	0.176569	0.00171273	0.0017634
ENSG00000137834	SMAD6	HSALNG0133933	0.18387	0.00108358	0.00111895
ENSG00000197616	MYH6	HSALNG0063463	-0.191634	0.0006534	0.000676736
ENSG00000113196	HAND1	HSALNG0096735	0.195553	0.000502341	0.000521835
ENSG00000197616	MYH6	HSALNG0137632	0.200779	0.000351024	0.000365738
ENSG00000197616	MYH6	HSALNG0137529	0.201783	0.000327326	0.000342071
ENSG00000069431	ABCC9	HSALNG0006712	0.202079	0.000320637	0.00033609
ENSG00000137834	SMAD6	HSALNG0022407	0.203036	0.000299846	0.000315245
ENSG00000137834	SMAD6	HSALNG0023089	0.204049	0.000279224	0.000294455
ENSG00000164532	TBX20	HSALNG0096735	0.204804	0.000264712	0.000279999
ENSG00000092054	MYH7	HSALNG0096735	0.210231	0.000179359	0.000190296
ENSG00000137834	SMAD6	HSALNG0063321	0.219972	8.7e-05	9.26e-05
ENSG00000069431	ABCC9	HSALNG0146721	0.227774	4.76e-05	5.08e-05
ENSG00000137834	SMAD6	HSALNG0063463	-0.230005	3.99e-05	4.27e-05
ENSG00000164532	TBX20	HSALNG0063463	-0.23314	3.1e-05	3.33e-05
ENSG00000089225	TBX5	HSALNG0063463	-0.23383	2.94e-05	3.16e-05
ENSG00000164532	TBX20	HSALNG0022218	0.235772	2.51e-05	2.71e-05
ENSG00000197616	MYH6	HSALNG0138057	0.2361	2.44e-05	2.65e-05
ENSG00000113196	HAND1	HSALNG0063463	-0.236342	2.39e-05	2.6e-05
ENSG00000159251	ACTC1	HSALNG0150351	0.237931	2.1e-05	2.29e-05
ENSG00000092054	MYH7	HSALNG0022219	0.24185	1.52e-05	1.66e-05
ENSG00000137834	SMAD6	HSALNG0022219	0.247911	9.08e-06	9.97e-06
ENSG00000069431	ABCC9	HSALNG0022389	0.252384	6.16e-06	6.79e-06
ENSG00000137834	SMAD6	HSALNG0022378	0.253418	5.63e-06	6.22e-06
ENSG00000113196	HAND1	HSALNG0150351	0.2565	4.29e-06	4.75e-06
ENSG00000069431	ABCC9	HSALNG0022219	0.2567	4.21e-06	4.7e-06
ENSG00000069431	ABCC9	HSALNG0023089	0.256668	4.22e-06	4.7e-06
ENSG00000134571	MYBPC3	HSALNG0150351	0.258155	3.7e-06	4.14e-06
ENSG00000113196	HAND1	HSALNG0022219	0.259363	3.32e-06	3.73e-06
ENSG00000137834	SMAD6	HSALNG0022380	0.261091	2.84e-06	3.2e-06
ENSG00000137834	SMAD6	HSALNG0022410	0.261259	2.8e-06	3.16e-06
ENSG00000141448	GATA6	HSALNG0062869	0.261675	2.69e-06	3.05e-06
ENSG00000137834	SMAD6	HSALNG0022376	0.262362	2.53e-06	2.88e-06
ENSG00000092054	MYH7	HSALNG0023089	0.266543	1.72e-06	1.96e-06
ENSG00000089225	TBX5	HSALNG0063321	0.268239	1.47e-06	1.68e-06
ENSG00000164532	TBX20	HSALNG0150351	0.269594	1.3e-06	1.49e-06
ENSG00000164107	HAND2	HSALNG0063463	-0.27215	1.02e-06	1.17e-06
ENSG00000197616	MYH6	HSALNG0022380	0.272296	1e-06	1.16e-06
ENSG00000183072	NKX2-5	HSALNG0150351	0.275443	7.43e-07	8.62e-07
ENSG00000141448	GATA6	HSALNG0096735	0.275683	7.26e-07	8.46e-07
ENSG00000141448	GATA6	HSALNG0063463	-0.276404	6.78e-07	7.91e-07
ENSG00000069431	ABCC9	HSALNG0062869	0.277577	6.05e-07	7.09e-07
ENSG00000137834	SMAD6	HSALNG0022169	0.279781	4.88e-07	5.74e-07
ENSG00000113196	HAND1	HSALNG0023089	0.280055	4.75e-07	5.61e-07
ENSG00000137834	SMAD6	HSALNG0137632	0.281286	4.21e-07	4.99e-07
ENSG00000137834	SMAD6	HSALNG0006712	0.285205	2.86e-07	3.39e-07
ENSG00000183072	NKX2-5	HSALNG0063463	-0.285471	2.78e-07	3.32e-07
ENSG00000069431	ABCC9	HSALNG0022218	0.287708	2.22e-07	2.66e-07
ENSG00000134571	MYBPC3	HSALNG0096735	0.290996	1.59e-07	1.91e-07
ENSG00000137834	SMAD6	HSALNG0022210	0.293913	1.18e-07	1.42e-07
ENSG00000137834	SMAD6	HSALNG0138057	0.294142	1.15e-07	1.39e-07
ENSG00000069431	ABCC9	HSALNG0023090	0.295738	9.77e-08	1.18e-07
ENSG00000197616	MYH6	HSALNG0150351	0.303073	4.51e-08	5.49e-08
ENSG00000137834	SMAD6	HSALNG0023090	0.304423	3.9e-08	4.77e-08
ENSG00000134571	MYBPC3	HSALNG0063463	-0.307408	2.83e-08	3.46e-08
ENSG00000159251	ACTC1	HSALNG0096735	0.315952	1.1e-08	1.35e-08
ENSG00000092054	MYH7	HSALNG0063463	-0.316579	1.03e-08	1.27e-08
ENSG00000113196	HAND1	HSALNG0062869	0.317567	9.18e-09	1.14e-08
ENSG00000164107	HAND2	HSALNG0096735	0.318972	7.83e-09	9.73e-09
ENSG00000089225	TBX5	HSALNG0022218	0.319188	7.64e-09	9.53e-09
ENSG00000092054	MYH7	HSALNG0023090	0.319619	7.28e-09	9.11e-09
ENSG00000069431	ABCC9	HSALNG0022377	0.319695	7.21e-09	9.06e-09
ENSG00000113196	HAND1	HSALNG0023090	0.320697	6.44e-09	8.11e-09
ENSG00000164107	HAND2	HSALNG0150351	0.320836	6.33e-09	8.01e-09
ENSG00000141448	GATA6	HSALNG0063321	0.32179	5.68e-09	7.21e-09
ENSG00000137834	SMAD6	HSALNG0062861	0.322972	4.96e-09	6.32e-09
ENSG00000092054	MYH7	HSALNG0006712	0.324178	4.31e-09	5.52e-09
ENSG00000092054	MYH7	HSALNG0063467	0.324678	4.07e-09	5.23e-09
ENSG00000137834	SMAD6	HSALNG0062865	0.326214	3.41e-09	4.39e-09
ENSG00000197616	MYH6	HSALNG0062869	0.326484	3.3e-09	4.27e-09
ENSG00000159251	ACTC1	HSALNG0063321	0.331663	1.79e-09	2.33e-09
ENSG00000137834	SMAD6	HSALNG0150351	0.334591	1.27e-09	1.65e-09
ENSG00000141448	GATA6	HSALNG0150351	0.337169	9.27e-10	1.21e-09
ENSG00000183072	NKX2-5	HSALNG0096735	0.339993	6.58e-10	8.64e-10
ENSG00000159251	ACTC1	HSALNG0063463	-0.340176	6.43e-10	8.48e-10
ENSG00000197616	MYH6	HSALNG0022210	0.34217	5.03e-10	6.66e-10
ENSG00000197616	MYH6	HSALNG0022410	0.342341	4.93e-10	6.55e-10
ENSG00000113196	HAND1	HSALNG0138057	0.344243	3.89e-10	5.19e-10
ENSG00000069431	ABCC9	HSALNG0063463	-0.345447	3.35e-10	4.49e-10
ENSG00000159251	ACTC1	HSALNG0138057	0.347693	2.53e-10	3.4e-10
ENSG00000159251	ACTC1	HSALNG0022218	0.350231	1.84e-10	2.48e-10
ENSG00000197616	MYH6	HSALNG0022407	0.35057	1.76e-10	2.38e-10
ENSG00000183072	NKX2-5	HSALNG0138057	0.351492	1.56e-10	2.13e-10
ENSG00000089225	TBX5	HSALNG0138057	0.35247	1.38e-10	1.88e-10
ENSG00000159251	ACTC1	HSALNG0023089	0.354461	1.07e-10	1.47e-10
ENSG00000164107	HAND2	HSALNG0062869	0.354662	1.04e-10	1.43e-10
ENSG00000137834	SMAD6	HSALNG0137903	0.355449	9.41e-11	1.3e-10
ENSG00000183072	NKX2-5	HSALNG0023089	0.35697	7.73e-11	1.07e-10
ENSG00000089225	TBX5	HSALNG0137529	0.359472	5.58e-11	7.76e-11
ENSG00000141448	GATA6	HSALNG0023089	0.360194	5.07e-11	7.09e-11
ENSG00000197616	MYH6	HSALNG0096735	0.360459	4.9e-11	6.87e-11
ENSG00000164532	TBX20	HSALNG0138057	0.360746	4.72e-11	6.65e-11
ENSG00000089225	TBX5	HSALNG0096735	0.36127	4.4e-11	6.23e-11
ENSG00000164107	HAND2	HSALNG0023089	0.365558	2.49e-11	3.54e-11
ENSG00000089225	TBX5	HSALNG0150351	0.367961	1.8e-11	2.57e-11
ENSG00000164107	HAND2	HSALNG0022219	0.369986	1.37e-11	1.96e-11
ENSG00000113196	HAND1	HSALNG0006712	0.370223	1.33e-11	1.91e-11
ENSG00000183072	NKX2-5	HSALNG0062869	0.370924	1.21e-11	1.74e-11
ENSG00000089225	TBX5	HSALNG0062869	0.373544	8.43e-12	1.22e-11
ENSG00000183072	NKX2-5	HSALNG0022219	0.374215	7.68e-12	1.12e-11
ENSG00000069431	ABCC9	HSALNG0022407	0.375841	6.14e-12	8.97e-12
ENSG00000197616	MYH6	HSALNG0137903	0.381252	2.88e-12	4.22e-12
ENSG00000159251	ACTC1	HSALNG0023090	0.383182	2.19e-12	3.23e-12
ENSG00000069431	ABCC9	HSALNG0022410	0.385913	1.48e-12	2.19e-12
ENSG00000092054	MYH7	HSALNG0063321	0.388825	9.74e-13	1.45e-12
ENSG00000159251	ACTC1	HSALNG0063467	0.390781	7.33e-13	1.09e-12
ENSG00000137834	SMAD6	HSALNG0022389	0.390907	7.19e-13	1.08e-12
ENSG00000183072	NKX2-5	HSALNG0063321	0.391355	6.74e-13	1.01e-12
ENSG00000092054	MYH7	HSALNG0022218	0.392171	5.98e-13	9.04e-13
ENSG00000113196	HAND1	HSALNG0022218	0.394256	4.4e-13	6.69e-13
ENSG00000069431	ABCC9	HSALNG0138057	0.396548	3.13e-13	4.78e-13
ENSG00000159251	ACTC1	HSALNG0022219	0.397457	2.74e-13	4.19e-13
ENSG00000069431	ABCC9	HSALNG0022169	0.398915	2.2e-13	3.38e-13
ENSG00000141448	GATA6	HSALNG0022219	0.399257	2.09e-13	3.23e-13
ENSG00000159251	ACTC1	HSALNG0062869	0.40115	1.57e-13	2.44e-13
ENSG00000141448	GATA6	HSALNG0138057	0.401913	1.4e-13	2.18e-13
ENSG00000164532	TBX20	HSALNG0022219	0.40356	1.09e-13	1.71e-13
ENSG00000113196	HAND1	HSALNG0022378	0.404873	8.93e-14	1.41e-13
ENSG00000197616	MYH6	HSALNG0062865	0.407052	6.39e-14	1.01e-13
ENSG00000092054	MYH7	HSALNG0138057	0.407355	6.08e-14	9.67e-14
ENSG00000092054	MYH7	HSALNG0022377	0.408361	5.22e-14	8.33e-14
ENSG00000113196	HAND1	HSALNG0022376	0.409062	4.66e-14	7.48e-14
ENSG00000164532	TBX20	HSALNG0063467	0.410247	3.91e-14	6.3e-14
ENSG00000137834	SMAD6	HSALNG0104472	0.410438	3.77e-14	6.11e-14
ENSG00000092054	MYH7	HSALNG0146721	0.411478	3.2e-14	5.2e-14
ENSG00000159251	ACTC1	HSALNG0006712	0.413399	2.38e-14	3.88e-14
ENSG00000164532	TBX20	HSALNG0022407	0.41562	1.69e-14	2.77e-14
ENSG00000113196	HAND1	HSALNG0137529	0.415528	1.69e-14	2.77e-14
ENSG00000164107	HAND2	HSALNG0063321	0.41646	1.47e-14	2.43e-14
ENSG00000183072	NKX2-5	HSALNG0022218	0.42242	5.77e-15	9.61e-15
ENSG00000134571	MYBPC3	HSALNG0022219	0.422583	5.33e-15	8.92e-15
ENSG00000092054	MYH7	HSALNG0062869	0.424981	3.55e-15	5.97e-15
ENSG00000069431	ABCC9	HSALNG0022380	0.426272	3.11e-15	5.25e-15
ENSG00000183072	NKX2-5	HSALNG0023090	0.426148	3.11e-15	5.25e-15
ENSG00000069431	ABCC9	HSALNG0062861	0.426026	3.11e-15	5.25e-15
ENSG00000197616	MYH6	HSALNG0133933	0.426661	2.66e-15	4.57e-15
ENSG00000113196	HAND1	HSALNG0062861	0.427697	2.22e-15	3.83e-15
ENSG00000164532	TBX20	HSALNG0062869	0.430806	1.33e-15	2.31e-15
ENSG00000134571	MYBPC3	HSALNG0063321	0.435236	6.66e-16	1.16e-15
ENSG00000089225	TBX5	HSALNG0137632	0.435015	6.66e-16	1.16e-15
ENSG00000134571	MYBPC3	HSALNG0022218	0.439174	4.44e-16	7.81e-16
ENSG00000134571	MYBPC3	HSALNG0023089	0.436654	4.44e-16	7.81e-16
ENSG00000113196	HAND1	HSALNG0063321	0.437681	4.44e-16	7.81e-16
ENSG00000164532	TBX20	HSALNG0137632	0.43594	4.44e-16	7.81e-16
ENSG00000113196	HAND1	HSALNG0022169	0.441339	2.22e-16	3.98e-16
ENSG00000134571	MYBPC3	HSALNG0023090	0.440826	2.22e-16	3.98e-16
ENSG00000164107	HAND2	HSALNG0006712	0.499765	0	0
ENSG00000183072	NKX2-5	HSALNG0006712	0.49174	0	0
ENSG00000164532	TBX20	HSALNG0006712	0.450082	0	0
ENSG00000134571	MYBPC3	HSALNG0006712	0.511081	0	0
ENSG00000089225	TBX5	HSALNG0006712	0.646189	0	0
ENSG00000197616	MYH6	HSALNG0006712	0.597179	0	0
ENSG00000141448	GATA6	HSALNG0006712	0.449718	0	0
ENSG00000164107	HAND2	HSALNG0022169	0.604167	0	0
ENSG00000183072	NKX2-5	HSALNG0022169	0.521429	0	0
ENSG00000164532	TBX20	HSALNG0022169	0.654234	0	0
ENSG00000134571	MYBPC3	HSALNG0022169	0.544954	0	0
ENSG00000089225	TBX5	HSALNG0022169	0.712773	0	0
ENSG00000197616	MYH6	HSALNG0022169	0.555638	0	0
ENSG00000092054	MYH7	HSALNG0022169	0.480446	0	0
ENSG00000159251	ACTC1	HSALNG0022169	0.592019	0	0
ENSG00000141448	GATA6	HSALNG0022169	0.588882	0	0
ENSG00000164107	HAND2	HSALNG0022210	0.705384	0	0
ENSG00000113196	HAND1	HSALNG0022210	0.616797	0	0
ENSG00000183072	NKX2-5	HSALNG0022210	0.65479	0	0
ENSG00000164532	TBX20	HSALNG0022210	0.602408	0	0
ENSG00000134571	MYBPC3	HSALNG0022210	0.7679	0	0
ENSG00000069431	ABCC9	HSALNG0022210	0.509367	0	0
ENSG00000089225	TBX5	HSALNG0022210	0.541485	0	0
ENSG00000092054	MYH7	HSALNG0022210	0.754517	0	0
ENSG00000159251	ACTC1	HSALNG0022210	0.65728	0	0
ENSG00000141448	GATA6	HSALNG0022210	0.662006	0	0
ENSG00000164107	HAND2	HSALNG0022218	0.514577	0	0
ENSG00000137834	SMAD6	HSALNG0022218	0.628588	0	0
ENSG00000141448	GATA6	HSALNG0022218	0.636407	0	0
ENSG00000089225	TBX5	HSALNG0022219	0.591003	0	0
ENSG00000197616	MYH6	HSALNG0022219	0.643296	0	0
ENSG00000164107	HAND2	HSALNG0022376	0.656987	0	0
ENSG00000183072	NKX2-5	HSALNG0022376	0.582205	0	0
ENSG00000164532	TBX20	HSALNG0022376	0.541152	0	0
ENSG00000134571	MYBPC3	HSALNG0022376	0.674298	0	0
ENSG00000069431	ABCC9	HSALNG0022376	0.507128	0	0
ENSG00000089225	TBX5	HSALNG0022376	0.695755	0	0
ENSG00000197616	MYH6	HSALNG0022376	0.588597	0	0
ENSG00000092054	MYH7	HSALNG0022376	0.553549	0	0
ENSG00000159251	ACTC1	HSALNG0022376	0.624797	0	0
ENSG00000141448	GATA6	HSALNG0022376	0.645614	0	0
ENSG00000164107	HAND2	HSALNG0022377	0.615698	0	0
ENSG00000113196	HAND1	HSALNG0022377	0.508953	0	0
ENSG00000183072	NKX2-5	HSALNG0022377	0.504613	0	0
ENSG00000164532	TBX20	HSALNG0022377	0.589202	0	0
ENSG00000134571	MYBPC3	HSALNG0022377	0.484907	0	0
ENSG00000089225	TBX5	HSALNG0022377	0.611472	0	0
ENSG00000197616	MYH6	HSALNG0022377	0.525671	0	0
ENSG00000159251	ACTC1	HSALNG0022377	0.528353	0	0
ENSG00000137834	SMAD6	HSALNG0022377	0.55374	0	0
ENSG00000141448	GATA6	HSALNG0022377	0.655183	0	0
ENSG00000164107	HAND2	HSALNG0022378	0.582931	0	0
ENSG00000183072	NKX2-5	HSALNG0022378	0.541175	0	0
ENSG00000164532	TBX20	HSALNG0022378	0.535276	0	0
ENSG00000134571	MYBPC3	HSALNG0022378	0.64158	0	0
ENSG00000069431	ABCC9	HSALNG0022378	0.459941	0	0
ENSG00000089225	TBX5	HSALNG0022378	0.633191	0	0
ENSG00000197616	MYH6	HSALNG0022378	0.607666	0	0
ENSG00000092054	MYH7	HSALNG0022378	0.512884	0	0
ENSG00000159251	ACTC1	HSALNG0022378	0.578507	0	0
ENSG00000141448	GATA6	HSALNG0022378	0.553488	0	0
ENSG00000164107	HAND2	HSALNG0022380	0.603637	0	0
ENSG00000113196	HAND1	HSALNG0022380	0.572938	0	0
ENSG00000183072	NKX2-5	HSALNG0022380	0.549685	0	0
ENSG00000164532	TBX20	HSALNG0022380	0.545999	0	0
ENSG00000134571	MYBPC3	HSALNG0022380	0.663414	0	0
ENSG00000089225	TBX5	HSALNG0022380	0.454705	0	0
ENSG00000092054	MYH7	HSALNG0022380	0.654384	0	0
ENSG00000159251	ACTC1	HSALNG0022380	0.561204	0	0
ENSG00000141448	GATA6	HSALNG0022380	0.545617	0	0
ENSG00000164107	HAND2	HSALNG0146721	0.654503	0	0
ENSG00000113196	HAND1	HSALNG0146721	0.53266	0	0
ENSG00000183072	NKX2-5	HSALNG0146721	0.55084	0	0
ENSG00000164532	TBX20	HSALNG0146721	0.56898	0	0
ENSG00000134571	MYBPC3	HSALNG0146721	0.485958	0	0
ENSG00000089225	TBX5	HSALNG0146721	0.571358	0	0
ENSG00000197616	MYH6	HSALNG0146721	0.495622	0	0
ENSG00000159251	ACTC1	HSALNG0146721	0.449827	0	0
ENSG00000137834	SMAD6	HSALNG0146721	0.588269	0	0
ENSG00000141448	GATA6	HSALNG0146721	0.68357	0	0
ENSG00000164107	HAND2	HSALNG0022389	0.568417	0	0
ENSG00000113196	HAND1	HSALNG0022389	0.524431	0	0
ENSG00000183072	NKX2-5	HSALNG0022389	0.564291	0	0
ENSG00000164532	TBX20	HSALNG0022389	0.531576	0	0
ENSG00000134571	MYBPC3	HSALNG0022389	0.592678	0	0
ENSG00000089225	TBX5	HSALNG0022389	0.544589	0	0
ENSG00000197616	MYH6	HSALNG0022389	0.482383	0	0
ENSG00000092054	MYH7	HSALNG0022389	0.497343	0	0
ENSG00000159251	ACTC1	HSALNG0022389	0.515303	0	0
ENSG00000141448	GATA6	HSALNG0022389	0.629814	0	0
ENSG00000164107	HAND2	HSALNG0022407	0.66414	0	0
ENSG00000113196	HAND1	HSALNG0022407	0.543522	0	0
ENSG00000183072	NKX2-5	HSALNG0022407	0.652466	0	0
ENSG00000134571	MYBPC3	HSALNG0022407	0.739873	0	0
ENSG00000089225	TBX5	HSALNG0022407	0.546212	0	0
ENSG00000092054	MYH7	HSALNG0022407	0.673015	0	0
ENSG00000159251	ACTC1	HSALNG0022407	0.630477	0	0
ENSG00000141448	GATA6	HSALNG0022407	0.613911	0	0
ENSG00000164107	HAND2	HSALNG0022410	0.690551	0	0
ENSG00000113196	HAND1	HSALNG0022410	0.549988	0	0
ENSG00000183072	NKX2-5	HSALNG0022410	0.634628	0	0
ENSG00000164532	TBX20	HSALNG0022410	0.463445	0	0
ENSG00000134571	MYBPC3	HSALNG0022410	0.737906	0	0
ENSG00000089225	TBX5	HSALNG0022410	0.537791	0	0
ENSG00000092054	MYH7	HSALNG0022410	0.677409	0	0
ENSG00000159251	ACTC1	HSALNG0022410	0.62054	0	0
ENSG00000141448	GATA6	HSALNG0022410	0.656837	0	0
ENSG00000164532	TBX20	HSALNG0023089	0.458706	0	0
ENSG00000089225	TBX5	HSALNG0023089	0.552632	0	0
ENSG00000197616	MYH6	HSALNG0023089	0.601941	0	0
ENSG00000164107	HAND2	HSALNG0023090	0.460558	0	0
ENSG00000164532	TBX20	HSALNG0023090	0.547387	0	0
ENSG00000089225	TBX5	HSALNG0023090	0.59695	0	0
ENSG00000197616	MYH6	HSALNG0023090	0.572162	0	0
ENSG00000141448	GATA6	HSALNG0023090	0.481004	0	0
ENSG00000164107	HAND2	HSALNG0062861	0.663577	0	0
ENSG00000183072	NKX2-5	HSALNG0062861	0.610258	0	0
ENSG00000164532	TBX20	HSALNG0062861	0.543556	0	0
ENSG00000134571	MYBPC3	HSALNG0062861	0.65458	0	0
ENSG00000089225	TBX5	HSALNG0062861	0.619763	0	0
ENSG00000197616	MYH6	HSALNG0062861	0.471936	0	0
ENSG00000092054	MYH7	HSALNG0062861	0.605651	0	0
ENSG00000159251	ACTC1	HSALNG0062861	0.619345	0	0
ENSG00000141448	GATA6	HSALNG0062861	0.707214	0	0
ENSG00000164107	HAND2	HSALNG0062865	0.723138	0	0
ENSG00000113196	HAND1	HSALNG0062865	0.572435	0	0
ENSG00000183072	NKX2-5	HSALNG0062865	0.65514	0	0
ENSG00000164532	TBX20	HSALNG0062865	0.571359	0	0
ENSG00000134571	MYBPC3	HSALNG0062865	0.740331	0	0
ENSG00000069431	ABCC9	HSALNG0062865	0.456962	0	0
ENSG00000089225	TBX5	HSALNG0062865	0.602486	0	0
ENSG00000092054	MYH7	HSALNG0062865	0.703023	0	0
ENSG00000159251	ACTC1	HSALNG0062865	0.64903	0	0
ENSG00000141448	GATA6	HSALNG0062865	0.72207	0	0
ENSG00000134571	MYBPC3	HSALNG0062869	0.462528	0	0
ENSG00000164107	HAND2	HSALNG0063467	0.498364	0	0
ENSG00000113196	HAND1	HSALNG0063467	0.444101	0	0
ENSG00000183072	NKX2-5	HSALNG0063467	0.558711	0	0
ENSG00000134571	MYBPC3	HSALNG0063467	0.444308	0	0
ENSG00000089225	TBX5	HSALNG0063467	0.5128	0	0
ENSG00000197616	MYH6	HSALNG0063467	0.484165	0	0
ENSG00000137834	SMAD6	HSALNG0063467	0.467707	0	0
ENSG00000141448	GATA6	HSALNG0063467	0.547326	0	0
ENSG00000164107	HAND2	HSALNG0104472	0.682753	0	0
ENSG00000113196	HAND1	HSALNG0104472	0.66845	0	0
ENSG00000183072	NKX2-5	HSALNG0104472	0.668207	0	0
ENSG00000164532	TBX20	HSALNG0104472	0.822999	0	0
ENSG00000134571	MYBPC3	HSALNG0104472	0.723286	0	0
ENSG00000069431	ABCC9	HSALNG0104472	0.561299	0	0
ENSG00000089225	TBX5	HSALNG0104472	0.744593	0	0
ENSG00000197616	MYH6	HSALNG0104472	0.672342	0	0
ENSG00000092054	MYH7	HSALNG0104472	0.628747	0	0
ENSG00000159251	ACTC1	HSALNG0104472	0.718817	0	0
ENSG00000141448	GATA6	HSALNG0104472	0.673815	0	0
ENSG00000164107	HAND2	HSALNG0133933	0.527767	0	0
ENSG00000113196	HAND1	HSALNG0133933	0.488926	0	0
ENSG00000183072	NKX2-5	HSALNG0133933	0.483742	0	0
ENSG00000164532	TBX20	HSALNG0133933	0.755473	0	0
ENSG00000134571	MYBPC3	HSALNG0133933	0.569332	0	0
ENSG00000069431	ABCC9	HSALNG0133933	0.462206	0	0
ENSG00000089225	TBX5	HSALNG0133933	0.491717	0	0
ENSG00000092054	MYH7	HSALNG0133933	0.579363	0	0
ENSG00000159251	ACTC1	HSALNG0133933	0.510119	0	0
ENSG00000141448	GATA6	HSALNG0133933	0.448234	0	0
ENSG00000164107	HAND2	HSALNG0137529	0.519157	0	0
ENSG00000183072	NKX2-5	HSALNG0137529	0.469303	0	0
ENSG00000164532	TBX20	HSALNG0137529	0.495573	0	0
ENSG00000134571	MYBPC3	HSALNG0137529	0.567811	0	0
ENSG00000069431	ABCC9	HSALNG0137529	0.559475	0	0
ENSG00000092054	MYH7	HSALNG0137529	0.648402	0	0
ENSG00000159251	ACTC1	HSALNG0137529	0.651948	0	0
ENSG00000141448	GATA6	HSALNG0137529	0.507543	0	0
ENSG00000164107	HAND2	HSALNG0137632	0.665426	0	0
ENSG00000113196	HAND1	HSALNG0137632	0.581274	0	0
ENSG00000183072	NKX2-5	HSALNG0137632	0.623987	0	0
ENSG00000134571	MYBPC3	HSALNG0137632	0.752956	0	0
ENSG00000069431	ABCC9	HSALNG0137632	0.599593	0	0
ENSG00000092054	MYH7	HSALNG0137632	0.77148	0	0
ENSG00000159251	ACTC1	HSALNG0137632	0.693081	0	0
ENSG00000141448	GATA6	HSALNG0137632	0.638244	0	0
ENSG00000164107	HAND2	HSALNG0137903	0.700183	0	0
ENSG00000113196	HAND1	HSALNG0137903	0.630238	0	0
ENSG00000183072	NKX2-5	HSALNG0137903	0.687615	0	0
ENSG00000164532	TBX20	HSALNG0137903	0.617117	0	0
ENSG00000134571	MYBPC3	HSALNG0137903	0.716028	0	0
ENSG00000069431	ABCC9	HSALNG0137903	0.639894	0	0
ENSG00000089225	TBX5	HSALNG0137903	0.551609	0	0
ENSG00000092054	MYH7	HSALNG0137903	0.736517	0	0
ENSG00000159251	ACTC1	HSALNG0137903	0.761304	0	0
ENSG00000141448	GATA6	HSALNG0137903	0.647562	0	0
ENSG00000164107	HAND2	HSALNG0138057	0.448388	0	0
ENSG00000134571	MYBPC3	HSALNG0138057	0.448691	0	0
