# Supplementary material for: Copy number variation-associated lncRNAs may contribute to the etiologies of congenital heart disease
Source: Commun Biol. 2023 Feb 17;6:189. doi: 10.1038/s42003-023-04565-z (PMC9938258; doi:10.1038/s42003-023-04565-z)
Supplement: Supplementary file 5 — Supplementary Data 2 [file 42003_2023_4565_MOESM5_ESM.xlsx]

## Sheet: Candidate modules
Summary of 11 heart-associated modules			Note: |r| larger than 0.2 were defined as mild correlation and |r| larger than 0.6 were defined as significant correlation (in bold font).
Module	Correlation coefficient (sex)	Correlation coefficient (tissue)	Correlation coefficient (developmental.stage)	Gene counts	CNV-lncRNA counts	mRNA counts
black	-0.0154316	0.883085	-0.197865	682	30	652
darkgreen	0.0411638	0.720702	0.0305324	145	5	140
orangered4	-0.057334	0.418712	-0.0567781	43	1	42
white	-0.0699721	0.317789	-0.223198	76	0	76
green	-0.0306703	-0.315757	-0.117694	976	16	960
brown	-0.0227073	-0.30916	-0.0543469	1445	31	1414
red	0.134609	-0.267305	0.379344	808	7	801
yellow	0.0858319	-0.245334	0.300591	1307	79	1228
mediumpurple3	-0.0798799	-0.245151	-0.0462585	39	0	39
turquoise	-0.0995772	-0.231379	-0.349434	5688	203	5485
darkturquoise	-0.0325459	-0.200253	-0.124096	140	2	138
Summary of 11 developmental stage-associated modules
Module	Correlation coefficient (sex)	Correlation coefficient (tissue)	Correlation coefficient (developmental.stage)	Gene counts	CNV-lncRNA counts	mRNA counts
red	0.134609	-0.267305	0.379344	808	7	801
blue	0.115114	-0.127507	0.311245	2382	43	2339
yellow	0.0858319	-0.245334	0.300591	1307	79	1228
magenta	0.0583485	-0.161133	0.208169	590	9	581
darkred	0.0953941	-0.139292	0.204978	159	1	158
pink	-0.121661	-0.172149	-0.369424	616	7	609
midnightblue	-0.0555555	-0.141627	-0.362155	232	9	223
greenyellow	-0.0631069	0.0629023	-0.354428	367	5	362
turquoise	-0.0995772	-0.231379	-0.349434	5688	203	5485
darkorange	0.0145953	0.120497	-0.250579	90	2	88
white	-0.0699721	0.317789	-0.223198	76	0	76

## Sheet: pathways of 4 heart modules (+)
Summary of pathways with top5 Padj in 4 heart-associated modules (with positive correlation)
GO (BP) pathways
Module	Pathway_ID	Description	GeneRatio	BgRatio	pvalue	p.adjust	qvalue	Gene_ID (Symbol)	Count
black	GO:0003012	muscle system process	95/600	453/18862	7.89e-51	3.35e-47	2.75e-47	RNF207/NPPA/TRIM63/TNNI3K/CASQ2/GJA5/RCSD1/TNNT2/TNNI1/PPP1R12B/ACTN2/RYR2/SLC8A1/DYSF/SCN7A/TTN/LMCD1/CAV3/GPD1L/SCN5A/MYL3/TNNC1/SLMAP/LMOD3/FGF12/PPARGC1A/PDLIM5/CAMK2D/IL15/HAND2/SORBS2/ADRB2/NKX2-5/DSP/EDN1/SRF/MLIP/GJA1/TRDN/HEY2/TBX20/PGAM2/MYL7/CAV1/LMOD2/CHRM2/NOS3/ASPH/FBXO32/TPM2/TMOD1/NR4A3/CACNB2/CTNNA3/SORBS1/KCNQ1/CSRP3/MYBPC3/VEGFB/KCNJ5/CACNA1C/KCNA5/KCNJ8/SSPN/PKP2/MYL6/ATP2A2/P…	95
black	GO:0006936	muscle contraction	80/600	352/18862	1.67e-45	3.55e-42	2.91e-42	RNF207/NPPA/TRIM63/TNNI3K/CASQ2/GJA5/RCSD1/TNNT2/TNNI1/PPP1R12B/ACTN2/RYR2/SLC8A1/DYSF/SCN7A/TTN/CAV3/GPD1L/SCN5A/MYL3/TNNC1/SLMAP/LMOD3/FGF12/CAMK2D/ADRB2/NKX2-5/DSP/EDN1/SRF/GJA1/TRDN/TBX20/PGAM2/MYL7/CAV1/LMOD2/CHRM2/ASPH/TPM2/TMOD1/CACNB2/CTNNA3/SORBS1/KCNQ1/CSRP3/MYBPC3/VEGFB/KCNJ5/CACNA1C/KCNA5/KCNJ8/SSPN/PKP2/MYL6/ATP2A2/PXN/MYH6/MYH7/ACTC1/TPM1/HCN4/P2RX1/MYOCD/MYL4/KCNJ2/MYOM1/SMAD7/DAPK…	80
black	GO:0003015	heart process	65/600	289/18862	1.06e-36	1.14e-33	9.39e-34	RNF207/NPPA/HSPB7/TNNI3K/CASQ2/GJA5/TNNT2/TNNI1/RYR2/SLC8A1/TTN/SLC4A3/CAV3/GPD1L/SCN5A/MYL3/TNNC1/POPDC2/FGF12/CORIN/CAMK2D/SGCD/NKX2-5/DSP/EDN1/TBX18/BVES/GJA1/TRDN/HEY2/CAV1/CHRM2/ASPH/TMEM65/JAK2/CACNB2/CTNNA3/KCNQ1/CSRP3/MYBPC3/VEGFB/KCNJ5/CACNA1C/KCNA5/KCNJ8/ABCC9/PKP2/ATP2A2/MYH6/MYH7/ACTC1/TPM1/HCN4/AKAP13/MEF2A/MYL4/KCNJ2/SMAD7/KCNK6/PPP1R13L/TRPM4/SNTA1/KCNE1B/DMD/APLN	65
black	GO:0060047	heart contraction	64/600	279/18862	1.08e-36	1.14e-33	9.39e-34	RNF207/NPPA/HSPB7/TNNI3K/CASQ2/GJA5/TNNT2/TNNI1/RYR2/SLC8A1/TTN/SLC4A3/CAV3/GPD1L/SCN5A/MYL3/TNNC1/POPDC2/FGF12/CORIN/CAMK2D/SGCD/NKX2-5/DSP/EDN1/TBX18/BVES/GJA1/TRDN/HEY2/CAV1/CHRM2/ASPH/TMEM65/JAK2/CACNB2/CTNNA3/KCNQ1/CSRP3/MYBPC3/VEGFB/KCNJ5/CACNA1C/KCNA5/KCNJ8/ABCC9/PKP2/ATP2A2/MYH6/MYH7/ACTC1/TPM1/HCN4/MEF2A/MYL4/KCNJ2/SMAD7/KCNK6/PPP1R13L/TRPM4/SNTA1/KCNE1B/DMD/APLN	64
black	GO:0060537	muscle tissue development	71/600	371/18862	3.58e-35	3.04e-32	2.5e-32	S1PR1/TNNT2/PROX1/ACTN2/RYR2/SLC8A1/SMYD1/FHL2/TTN/CAV3/MYL3/TNNC1/LMOD3/POPDC2/HEG1/TIPARP/PPARGC1A/PDLIM5/SORBS2/HAND1/SGCD/NKX2-5/DSP/EDN1/RBM24/FLOT1/SRF/BMP5/TBX18/BVES/POPDC3/GJA1/HEY2/TBX20/ELN/CAV2/CAV1/NKX2-6/PGM5/ENG/NEBL/SVIL/TLL2/CSRP3/MYBPC3/EFEMP2/PKP2/MYL6/LRRC10/TBX5/MYH6/MYH7/AKAP6/CFL2/ASB2/ACTC1/TPM1/ALPK3/AKAP13/MEF2A/MYLK3/MYOCD/MYOM1/GATA6/FHOD3/SMAD7/ALPK2/PPP1R13L/JPH2/MYO…	71
darkgreen	GO:0006119	oxidative phosphorylation	37/127	148/18862	8.37e-49	1.34e-45	1.23e-45	UQCRHL/NDUFS5/UQCRH/ATP5MC3/NDUFB3/UQCRC1/NDUFB5/ATP5ME/NDUFS6/COX7C/UQCRQ/NDUFB2/UQCRB/COX6C/CYC1/NDUFA8/ATP5F1C/COX8A/NDUFV1/NDUFA9/NDUFB1/COX5A/NDUFB10/NDUFAB1/COX6A2/COX4I1/ATP5MC1/ATP5PD/NDUFV2/ATP5F1D/NDUFS7/UQCRFS1/COX7A1/COX4I2/NDUFV3/CHCHD10/NDUFA6	37
darkgreen	GO:0045333	cellular respiration	35/127	187/18862	2.89e-41	2.31e-38	2.12e-38	UQCRHL/SDHB/NDUFS5/UQCRH/SUCLG1/NDUFB3/UQCRC1/NDUFB5/NDUFS6/COX7C/UQCRQ/MDH2/NDUFB2/UQCRB/COX6C/CYC1/NDUFA8/COX8A/NDUFV1/NDUFA9/COQ10A/NDUFB1/COX5A/NDUFB10/NDUFAB1/COX6A2/COX4I1/NDUFV2/ATP5F1D/NDUFS7/UQCRFS1/COX4I2/NDUFV3/ACO2/NDUFA6	35
darkgreen	GO:0042775	mitochondrial ATP synthesis coupled electron transport	29/127	99/18862	2.06e-40	1.1e-37	1.01e-37	UQCRHL/NDUFS5/UQCRH/NDUFB3/UQCRC1/NDUFB5/NDUFS6/COX7C/UQCRQ/NDUFB2/UQCRB/COX6C/CYC1/NDUFA8/COX8A/NDUFV1/NDUFA9/NDUFB1/COX5A/NDUFB10/NDUFAB1/COX6A2/COX4I1/NDUFV2/NDUFS7/UQCRFS1/COX4I2/NDUFV3/NDUFA6	29
darkgreen	GO:0042773	ATP synthesis coupled electron transport	29/127	100/18862	2.88e-40	1.15e-37	1.06e-37	UQCRHL/NDUFS5/UQCRH/NDUFB3/UQCRC1/NDUFB5/NDUFS6/COX7C/UQCRQ/NDUFB2/UQCRB/COX6C/CYC1/NDUFA8/COX8A/NDUFV1/NDUFA9/NDUFB1/COX5A/NDUFB10/NDUFAB1/COX6A2/COX4I1/NDUFV2/NDUFS7/UQCRFS1/COX4I2/NDUFV3/NDUFA6	29
darkgreen	GO:0022904	respiratory electron transport chain	30/127	117/18862	7.95e-40	2.54e-37	2.33e-37	UQCRHL/SDHB/NDUFS5/UQCRH/NDUFB3/UQCRC1/NDUFB5/NDUFS6/COX7C/UQCRQ/NDUFB2/UQCRB/COX6C/CYC1/NDUFA8/COX8A/NDUFV1/NDUFA9/NDUFB1/COX5A/NDUFB10/NDUFAB1/COX6A2/COX4I1/NDUFV2/NDUFS7/UQCRFS1/COX4I2/NDUFV3/NDUFA6	30
orangered4	GO:0009408	response to heat	7/40	161/18862	4.26e-08	5.31e-05	3.35e-05	DNAJB4/CDKN1A/BAG3/CRYAB/HSPB8/THBS1/DNAJA4	7
orangered4	GO:0055002	striated muscle cell development	6/40	103/18862	7.56e-08	5.31e-05	3.35e-05	ACTA1/KLHL40/FLNC/MYPN/ANKRD1/NRAP	6
orangered4	GO:0007517	muscle organ development	8/40	317/18862	2.81e-07	0.000131451	8.29e-05	ACTA1/KLHL40/HBEGF/ANKRD1/ANKRD2/CRYAB/LIF/FHL1	8
orangered4	GO:0009266	response to temperature stimulus	7/40	228/18862	4.57e-07	0.000160404	0.000101188	DNAJB4/CDKN1A/BAG3/CRYAB/HSPB8/THBS1/DNAJA4	7
orangered4	GO:0055001	muscle cell development	6/40	168/18862	1.36e-06	0.000383162	0.00024171	ACTA1/KLHL40/FLNC/MYPN/ANKRD1/NRAP	6
white	GO:0003158	endothelium development	10/67	137/18862	5.11e-11	8.47e-08	6.39e-08	TIE1/CD34/NOTCH4/ROBO4/TNFRSF1A/ACVRL1/DLL4/CDH5/PECAM1/SOX18	10
white	GO:0043534	blood vessel endothelial cell migration	9/67	175/18862	1.12e-08	6.16e-06	4.65e-06	MMRN2/ACVRL1/CLEC14A/DLL4/CDH5/TBXA2R/TGFB1/SOX18/PDGFB	9
white	GO:0045446	endothelial cell differentiation	8/67	119/18862	9.46e-09	6.16e-06	4.65e-06	TIE1/NOTCH4/ROBO4/TNFRSF1A/ACVRL1/CDH5/PECAM1/SOX18	8
white	GO:0010631	epithelial cell migration	11/67	357/18862	4.77e-08	1.23e-05	9.28e-06	TGFBR2/MMRN2/ACVRL1/CLEC14A/DLL4/CDH5/TBXA2R/TGFB1/RRAS/SOX18/PDGFB	11
white	GO:0090132	epithelium migration	11/67	360/18862	5.2e-08	1.23e-05	9.28e-06	TGFBR2/MMRN2/ACVRL1/CLEC14A/DLL4/CDH5/TBXA2R/TGFB1/RRAS/SOX18/PDGFB	11
KEGG pathways
Module	Pathway_ID	Description	GeneRatio	BgRatio	pvalue	p.adjust	qvalue	Gene_ID (Entrez)	Count
black	hsa05410	Hypertrophic cardiomyopathy	24/287	90/8145	2.81273e-15	7.6225e-13	6.18801e-13	5563/8515/7139/6262/6546/7273/4634/7134/6444/1906/3908/51422/7169/783/4607/775/3678/3679/488/4624/4625/70/7168/1756	24
black	hsa05414	Dilated cardiomyopathy	24/287	96/8145	1.37971e-14	1.8695e-12	1.51768e-12	8515/7139/6262/6546/7273/4634/7134/111/6444/3908/7169/783/4607/775/112/3678/3679/488/4624/4625/70/7168/115/1756	24
black	hsa04260	Cardiac muscle contraction	20/287	87/8145	1.27358e-11	1.15047e-09	9.3396e-10	845/7139/6262/6546/4634/7134/10345/444/7169/783/775/488/4624/4625/70/7168/7385/4635/10975/1349	20
black	hsa04261	Adrenergic signaling in cardiomyocytes	25/287	150/8145	6.26266e-11	4.24295e-09	3.44446e-09	7139/5525/6262/6546/6332/6331/4634/7134/111/817/154/7169/783/3784/775/112/488/4624/4625/70/7168/115/146850/4635/102723475	25
black	hsa05412	Arrhythmogenic right ventricular cardiomyopathy	16/287	77/8145	7.32302e-09	3.96908e-07	3.22213e-07	8515/88/6262/6546/6444/1832/2697/3908/783/29119/775/5318/3678/3679/488/1756	16
darkgreen	hsa00190	Oxidative phosphorylation	38/89	134/8145	5.99187e-46	6.4113e-44	5.29807e-44	440567/6390/4725/7388/518/4709/7384/4711/521/4726/1350/27089/4708/7381/1345/1537/4702/509/1351/4723/4704/56901/4707/9377/4716/4706/1339/1327/516/10476/4729/513/374291/7386/1346/84701/4731/4700	38
darkgreen	hsa05415	Diabetic cardiomyopathy	39/89	203/8145	6.34124e-40	3.39256e-38	2.80349e-38	440567/6390/4725/7388/518/4709/7384/4711/291/4726/1350/27089/4708/7381/1345/1537/4702/509/1351/4723/4704/56901/4707/9377/4716/4706/1339/1327/516/10476/4729/513/374291/7386/1346/7137/84701/4731/4700	39
darkgreen	hsa05208	Chemical carcinogenesis - reactive oxygen species	39/89	223/8145	3.17923e-38	1.13392e-36	9.37035e-37	440567/6390/4725/7388/115019/518/4709/7384/4711/291/4726/1350/27089/4708/7381/1345/1537/4702/509/1351/4723/4704/56901/4707/9377/4716/4706/1339/1327/516/10476/4729/513/374291/7386/1346/84701/4731/4700	39
darkgreen	hsa04714	Thermogenesis	39/89	232/8145	1.62774e-37	4.35422e-36	3.59817e-36	440567/6390/4725/7388/518/4709/7384/4711/521/4726/1350/27089/4708/7381/1345/1537/4702/509/1351/4723/4704/84987/56901/4707/9377/4716/4706/1339/1327/516/10476/4729/513/374291/7386/1346/84701/4731/4700	39
darkgreen	hsa05012	Parkinson disease	38/89	266/8145	1.1346e-33	2.42803e-32	2.00644e-32	440567/6390/4725/7388/518/4709/7384/4711/291/4726/1350/27089/4708/7381/1345/1537/4702/509/1351/4723/4704/56901/4707/9377/4716/4706/1339/1327/516/10476/4729/513/374291/7386/1346/84701/4731/4700	38
orangered4	hsa04115	p53 signaling pathway	5/23	73/8145	1.49e-06	0.000142	8.49e-05	1647/1026/5054/7057/4616	5
orangered4	hsa05144	Malaria	4/23	50/8145	1.02e-05	0.000485	0.00029	7057/6347/1440/3383	4
orangered4	hsa04630	JAK-STAT signaling pathway	5/23	162/8145	7.37e-05	0.002091	0.001251	11009/1026/1440/3976/2273	5
orangered4	hsa05210	Colorectal cancer	4/23	86/8145	8.8e-05	0.002091	0.001251	1647/374/1026/4616	4
orangered4	hsa04060	Cytokine-cytokine receptor interaction	6/23	295/8145	0.000129	0.002273	0.00136	11009/9173/6347/6356/1440/3976	6
white	hsa04060	Cytokine-cytokine receptor interaction	9/38	295/8145	6.13003e-06	0.000907244	0.000748509	7293/1435/7048/3459/8794/7132/4055/94/7040	9
white	hsa04380	Osteoclast differentiation	5/38	128/8145	0.000293513	0.0212016	0.017492	1435/7048/3459/7132/7040	5
white	hsa05418	Fluid shear stress and atherosclerosis	5/38	139/8145	0.000429761	0.0212016	0.017492	7132/1003/5175/7056/5155	5
white	hsa04514	Cell adhesion molecules	5/38	149/8145	0.000590917	0.0218639	0.0180385	947/90952/1003/3384/5175	5
white	hsa04061	Viral protein interaction with cytokine and cytokine receptor	4/38	100/8145	0.00114626	0.0304384	0.0251128	1435/8794/7132/4055	4

## Sheet: pathways of 7 heart modules (-)
Summary of pathways with top3 Padj in 7 heart-associated modules (with negative correlation)
GO (BP) pathways
Module	Pathway_ID	Description	GeneRatio	BgRatio	pvalue	p.adjust	qvalue	Gene_ID (Symbol)	Count
green	GO:0034660	ncRNA metabolic process	77/868	492/18862	1.86772e-21	8.18434e-18	7.70483e-18	PUSL1/INTS11/EXOSC10/EBNA1BP2/ERI3/SARS1/METTL25B/IMP4/EXOSC7/DALRD3/RRP9/HARS1/NHP2/VARS2/WDR46/DDX56/NSUN5/PTCD1/CPSF4/POP7/SRRT/RRS1/BOP1/CPSF1/TRMT10B/HRAS/CARS1/TUT1/WDR74/TRPT1/RELA/SART1/TARBP2/MARS1/PUS1/DDX51/NOC4L/CARS2/OSGEP/RPUSD2/MRPS11/POLR3K/RPUSD1/TSR3/TBL3/CTU2/PELP1/TSEN54/USP36/DUS1L/WDR18/ADAT3/KRI1/QTRT1/TRIR/FARSA/TRMT1/DDX49/POP4/EXOSC5/DEDD2/NOP53/PIH1D1/CTU1/TSEN34/NOP56/…	77
green	GO:0034470	ncRNA processing	66/868	400/18862	9.15763e-20	2.00644e-16	1.88888e-16	PUSL1/INTS11/EXOSC10/EBNA1BP2/ERI3/SARS1/METTL25B/IMP4/EXOSC7/RRP9/NHP2/WDR46/DDX56/NSUN5/PTCD1/CPSF4/POP7/SRRT/RRS1/BOP1/CPSF1/TRMT10B/TUT1/WDR74/TRPT1/SART1/TARBP2/PUS1/DDX51/NOC4L/OSGEP/RPUSD2/MRPS11/POLR3K/RPUSD1/TSR3/TBL3/CTU2/PELP1/TSEN54/USP36/DUS1L/WDR18/ADAT3/KRI1/QTRT1/TRMT1/DDX49/POP4/EXOSC5/NOP53/PIH1D1/CTU1/TSEN34/NOP56/CDK5RAP1/DDX27/RRP1/FAM207A/DGCR8/PES1/SNU13/TRMU/FTSJ1/LAS1L/RN…	66
green	GO:0042254	ribosome biogenesis	49/868	307/18862	2.1512e-14	3.14219e-11	2.95809e-11	NOC2L/MRPL20/EXOSC10/EBNA1BP2/ERI3/METTL25B/IMP4/EXOSC7/RRP9/ZNF622/NHP2/WDR46/DDX56/NSUN5/POP7/RRS1/BOP1/DDX31/MRPS2/WDR74/SART1/LTO1/DDX51/NOC4L/RPUSD2/MRPS11/RPUSD1/TSR3/TBL3/DDX28/PELP1/USP36/WDR18/PPAN/KRI1/MPV17L2/DDX49/POP4/EXOSC5/NOP53/PIH1D1/NOP56/DDX27/MTG2/RRP1/FAM207A/PES1/SNU13/LAS1L	49
brown	GO:0007409	axonogenesis	122/1248	460/18862	5.22016e-42	2.52395e-38	2.23588e-38	DRAXIN/EPHA8/EPHB2/STMN1/DAB1/PLPPR4/SEMA6C/CHRNB2/EFNA3/TRIM46/SEMA4A/IGSF9/LMX1A/LHX9/NFASC/PLXNA2/DPYSL5/NRXN1/RTN4/SEMA4F/CTNNA2/CXCR4/KIF5C/MAP2/GBX2/CHL1/WNT7A/FEZF2/GAP43/SEMA5B/KALRN/PLXNA1/EPHB1/SHOX2/SLITRK3/CRMP1/EPHA5/RUFY3/ISL1/MAP1B/DBN1/TUBB2B/KIAA0319/POU3F2/NR2E1/FYN/UST/HOXA2/ADCY1/AUTS2/DLX5/NRCAM/FEZF1/GBX1/GFRA2/DPYSL2/UNC5D/ADGRB1/TMEFF1/SPTAN1/NTNG2/DRGX/ANK3/PPP3CB/SLIT1/S…	122
brown	GO:0050808	synapse organization	109/1248	412/18862	1.88434e-37	4.5554e-34	4.03547e-34	EPHB2/LRP8/NFIA/CHRNB2/SEMA4A/BCAN/IGSF9/LMX1A/NFASC/NRXN1/ADD2/CTNNA2/ZNF804A/DNER/KIF1A/LHFPL4/WNT7A/ERC2/GAP43/KALRN/EPHB1/CLSTN2/SLITRK3/GHSR/NLGN1/GABRA2/ADGRL3/GPM6A/CTNND2/MAP1B/CAST/LRRTM2/PCDHB4/PCDHB6/PCDHGC3/PCDHGC4/DBN1/ADGRB3/FYN/FZD9/NRCAM/LRRC4/PTN/ADGRB1/LRRC24/LINGO2/UNC13B/ZDHHC12/NTNG2/ANK3/LRRTM3/SLIT1/INA/LRRC4C/CFL1/LRFN4/SHANK2/GRM5/DRD2/NECTIN1/GRIN2B/CACNB3/TUBA1A/PPFIA2/…	109
brown	GO:0099177	regulation of trans-synaptic signaling	96/1248	406/18862	7.35566e-29	1.18549e-25	1.05018e-25	EPHB2/GRIK3/LRP8/CHRNB2/NRXN1/GRM7/WNT7A/CSPG5/GRM2/ERC2/CLSTN2/GHSR/NLGN1/NSG1/SORCS2/KIT/NPY5R/MAP1B/LRRTM2/GRIA1/DBN1/TUBB2B/HTR1B/CNR1/NR2E1/FYN/CRHR2/ADCY1/YWHAG/GRM3/TAC1/GRM8/LRRC4/PTN/LZTS1/FABP5/ADCY8/ADGRB1/SLC1A1/APBA1/GRIN3A/ZDHHC12/NTNG2/CACNA1B/PPP3CB/NRG3/GRID1/SORCS3/NPS/LRRC4C/CNIH2/SHANK2/GRM5/DRD2/GRIK4/GRIN2B/CACNB3/ASIC1/SLC4A8/PPFIA2/CUX2/PCDH17/FGF14/SLC8A3/VPS18/SHISA9/KCT…	96
red	GO:0050804	modulation of chemical synaptic transmission	78/703	405/18862	6.41881e-34	1.64741e-30	1.42973e-30	PRKCZ/TPRG1L/CLSTN1/PINK1/DLGAP3/NCDN/RIMS3/SYT11/ATP1A2/RGS4/TNR/ADORA1/PREPL/PRKCE/SLC4A10/HRH1/CX3CR1/CPLX1/DRD5/PPP3CA/SLC7A11/RASGRF2/CAMK2A/RGS14/DTNBP1/LRFN2/PRKAR1B/DGKB/STX1A/CDK5/CRH/RIMS2/ARC/SLC24A2/PHF24/NTRK2/NCS1/GRIN1/NSMF/TACR2/SNCG/DGKZ/SYT7/NRGN/SYT1/HTR2A/JPH4/AKAP5/CALM1/CYP46A1/ITPKA/MAP1A/NPTN/BAIAP3/GRIN2A/PRKCB/CACNG3/CX3CL1/CA7/JPH3/DLG4/VAMP2/HAP1/PPP1R9B/DLGAP1/UNC13A/…	78
red	GO:0099177	regulation of trans-synaptic signaling	78/703	406/18862	7.68022e-34	1.64741e-30	1.42973e-30	PRKCZ/TPRG1L/CLSTN1/PINK1/DLGAP3/NCDN/RIMS3/SYT11/ATP1A2/RGS4/TNR/ADORA1/PREPL/PRKCE/SLC4A10/HRH1/CX3CR1/CPLX1/DRD5/PPP3CA/SLC7A11/RASGRF2/CAMK2A/RGS14/DTNBP1/LRFN2/PRKAR1B/DGKB/STX1A/CDK5/CRH/RIMS2/ARC/SLC24A2/PHF24/NTRK2/NCS1/GRIN1/NSMF/TACR2/SNCG/DGKZ/SYT7/NRGN/SYT1/HTR2A/JPH4/AKAP5/CALM1/CYP46A1/ITPKA/MAP1A/NPTN/BAIAP3/GRIN2A/PRKCB/CACNG3/CX3CL1/CA7/JPH3/DLG4/VAMP2/HAP1/PPP1R9B/DLGAP1/UNC13A/…	78
red	GO:0099003	vesicle-mediated transport in synapse	45/703	194/18862	2.07152e-23	2.96227e-20	2.57086e-20	CLSTN1/HPCA/RIMS3/DNAJC6/BTBD8/SV2A/SYT11/PREPL/RAPGEF4/SYN2/CPLX1/SNCA/SNCB/DTNBP1/PACSIN1/SNAP91/PRKAR1B/STX1A/CDK5/RIMS2/ARC/NCS1/SNCG/CALY/SYT7/SYT1/HTR2A/CALM1/PRKCB/DOC2A/VAMP2/RAB27B/UNC13A/RAB3A/CALM3/SLC17A7/PRKCG/SYT5/BRSK1/SNPH/NAPB/DNAJC5/SYNJ1/SYN1/SYP	45
yellow	GO:0048167	regulation of synaptic plasticity	33/1043	176/18862	5.64053e-10	1.06833e-06	1.04171e-06	ABHD6/FAM107A/GRID2/MCTP1/CPLX2/SCGN/RIMS1/GRIK2/GRID2IP/CAMK2B/RELN/PTK2B/CALB1/STXBP1/CPEB3/NEURL1/STX3/SYT12/SIPA1L1/UNC13C/RASGRF1/PRRT2/CBLN1/CALB2/NEUROD2/GRIN2C/CRTC1/SLC8A2/PPFIA3/SNAP25/SYNGR1/SHISA8/SHANK3	33
yellow	GO:0050804	modulation of chemical synaptic transmission	55/1043	405/18862	6.24173e-10	1.06833e-06	1.04171e-06	SNAPIN/ABHD6/FAM107A/STXBP5L/GRID2/MCTP1/CPLX2/SCGN/GRM4/RIMS1/GRIK2/GRM1/GRID2IP/CAMK2B/RELN/PTK2B/CALB1/STXBP1/CPEB3/LGI1/NEURL1/STX3/SYT12/TMEM25/NTF3/CLSTN3/KCNMB4/SIPA1L1/BEGAIN/UNC13C/CPLX3/RASGRF1/RAB26/PRRT2/STX1B/CBLN1/CALB2/ARRB2/NEUROD2/DGKE/GRIN2C/NPTX1/CELF4/CPLX4/CACNA1A/CRTC1/SLC8A2/PPFIA3/PLCB4/SNAP25/SEPTIN5/SYNGR1/SHISA8/MAPK8IP2/SHANK3	55
yellow	GO:0099177	regulation of trans-synaptic signaling	55/1043	406/18862	6.84386e-10	1.06833e-06	1.04171e-06	SNAPIN/ABHD6/FAM107A/STXBP5L/GRID2/MCTP1/CPLX2/SCGN/GRM4/RIMS1/GRIK2/GRM1/GRID2IP/CAMK2B/RELN/PTK2B/CALB1/STXBP1/CPEB3/LGI1/NEURL1/STX3/SYT12/TMEM25/NTF3/CLSTN3/KCNMB4/SIPA1L1/BEGAIN/UNC13C/CPLX3/RASGRF1/RAB26/PRRT2/STX1B/CBLN1/CALB2/ARRB2/NEUROD2/DGKE/GRIN2C/NPTX1/CELF4/CPLX4/CACNA1A/CRTC1/SLC8A2/PPFIA3/PLCB4/SNAP25/SEPTIN5/SYNGR1/SHISA8/MAPK8IP2/SHANK3	55
mediumpurple3	GO:0046487	glyoxylate metabolic process	3/33	10/18862	5.80609e-07	0.000342559	0.000266469	AGXT2/HOGA1/PRODH2	3
mediumpurple3	GO:0015711	organic anion transport	7/33	376/18862	3.232e-06	0.000953441	0.000741659	SLCO4C1/SLC23A1/SLC17A1/CA2/SLC9A3R1/LRRC8E/SLC7A9	7
mediumpurple3	GO:0072337	modified amino acid transport	3/33	29/18862	1.72833e-05	0.00305673	0.00237776	PDZK1/SLC9A3R1/SLC7A9	3
turquoise	GO:0016569	covalent chromatin modification	262/4991	461/18862	3.77066e-44	2.32311e-40	1.9024e-40	KDM1A/TAF12/SFPQ/MEAF6/RLF/ZMPSTE24/KDM4A/MYSM1/MIER1/ZZZ3/GTF2B/MTF2/DR1/PRMT6/SETDB1/CHTOP/ASH1L/USP21/TADA1/RNF2/CDC73/KDM5B/RBBP5/ELK4/RCOR3/TAF5L/SMYD3/NCOA1/DNMT3A/SUPT7L/MTA3/TET3/KDM3A/KANSL3/IWS1/EPC2/RIF1/HAT1/ATF2/KANSL1L/TRIP12/HDAC4/ING5/SETMAR/SETD5/BRPF1/UBE2E1/CTNNB1/SETD2/DCAF1/WDR82/TASOR/ATXN7/RYBP/NAA50/WDR5B/RUVBL1/MSL2/TBL1XR1/ACTL6A/YEATS2/RNF168/PCGF3/NSD2/TADA2B/REST/SMAR…	262
turquoise	GO:0006260	DNA replication	184/4991	280/18862	1.54305e-43	4.75338e-40	3.89256e-40	CDC42/RPA2/RBBP4/CLSPN/ZMPSTE24/NASP/ORC1/CDC7/DHX9/NUCKS1/DTL/SDE2/EXO1/RRM2/GEN1/CCDC88A/ETAA1/GLI2/ZRANB3/MCM6/ORC4/ORC2/BARD1/USP37/ING5/SETMAR/TRAIP/POLQ/MCM2/TOPBP1/ZBTB38/ATR/SENP2/RFC4/BOD1L1/RFC1/PDS5A/ANKRD17/ZGRF1/CCNA2/PRIMPOL/RAD1/MCIDAS/RAD17/POLK/MSH3/RAD50/PPP2CA/GMNN/EHMT2/HMGA1/BRPF3/POLH/MCM3/PRIM2/ORC3/MMS22L/REV3L/MCM9/FBXO5/RAC1/RPA3/HUS1/EGFR/RFC2/MCM7/DNAJC2/ORC5/SSBP1/REP…	184
turquoise	GO:0008380	RNA splicing	268/4991	481/18862	5.67721e-43	1.16591e-39	9.54767e-40	TARDBP/SPEN/KDM1A/HNRNPR/SRSF10/SRRM1/PPP1R8/DNAJC8/SRSF4/SNRNP40/KHDRBS1/SFPQ/THRAP3/SNIP1/SF3A3/RRAGC/PPIE/PPIH/PRPF38A/RAVER2/SRSF11/ZRANB2/RBMXL1/ZNF326/PTBP2/RNPC3/RBM15/BCAS2/TTF2/RBM8A/SF3B4/PRCC/DHX9/TSEN15/SNRPE/HNRNPU/CPSF3/DDX1/HNRNPLL/SRSF7/SNRNP27/TIA1/MPHOSPH10/ZNF638/USP39/SNRNP200/C2orf49/IWS1/WDR33/POLR2D/PRPF40A/PPIG/HNRNPA3/CWC22/SF3B1/CLK1/PPIL3/NCL/TSEN2/USP4/RBM6/RBM5/RBM15B…	268
darkturquoise	GO:0010466	negative regulation of peptidase activity	16/135	257/18862	4.81184e-11	1.06053e-07	9.10197e-08	ECM1/AGT/VIL1/AHSG/SPINK1/SPINK14/HGF/SPINK4/ITIH2/SERPINA6/SERPINA1/SERPINA9/FURIN/SERPINF2/RPS6KA3/GPC3	16
darkturquoise	GO:0010951	negative regulation of endopeptidase activity	14/135	245/18862	2.53916e-09	2.04942e-06	1.75891e-06	AGT/VIL1/AHSG/SPINK1/SPINK14/HGF/SPINK4/ITIH2/SERPINA6/SERPINA1/SERPINA9/FURIN/SERPINF2/RPS6KA3	14
darkturquoise	GO:0071827	plasma lipoprotein particle organization	8/135	52/18862	3.22598e-09	2.04942e-06	1.75891e-06	AGT/APOB/AGTR1/MTTP/APOM/SOAT2/LIPC/P4HB	8
KEGG pathways
Module	Pathway_ID	Description	GeneRatio	BgRatio	pvalue	p.adjust	qvalue	Gene_ID (Entrez)	Count
green	hsa04144	Endocytosis	27/357	251/8145	1.31779e-05	0.00306652	0.00263595	375/10093/1212/116988/51160/100287171/1211/414189/3265/84364/156/79720/27183/5119/5338/28964/5878/11267/79643/9146/6455/9230/1175/29924/27243/128866/55738	27
green	hsa05034	Alcoholism	22/357	187/8145	2.12216e-05	0.00306652	0.00263595	653604/317772/8358/8335/3018/8352/8360/85235/8340/8342/8332/8356/2030/2783/10488/3265/10014/25759/2778/468/83933/10013	22
green	hsa03250	Viral life cycle - HIV-1	11/357	63/8145	7.77706e-05	0.0074919	0.00643995	7469/1025/25920/27183/2648/79643/9146/4298/55201/6829/128866	11
brown	hsa04080	Neuroactive ligand-receptor interaction	67/482	362/8145	1.08644e-17	3.1724e-15	2.82474e-15	3352/2899/5733/1141/1131/6869/129521/2917/2912/165829/7200/2693/2555/2560/6870/2891/4889/3350/2741/2890/5617/4295/3062/3351/1268/4829/64111/1395/117/2913/6863/2918/5368/7201/116443/2894/594857/2915/4544/1813/2900/2904/6751/7253/2562/2567/5026/1140/7067/3060/6752/256933/116/4161/2922/4160/2587/9170/2901/2906/85569/2691/4923/1137/2897/2742/2556	67
brown	hsa04724	Glutamatergic synapse	29/482	114/8145	9.96053e-12	1.45424e-09	1.29487e-09	2782/2899/2786/2917/2912/2891/2890/107/2913/2918/114/6505/2776/116443/5532/57084/22941/2915/2900/2904/246213/54331/2775/5578/2901/2906/50944/2897/157	29
brown	hsa04360	Axon guidance	37/482	182/8145	1.94177e-11	1.88999e-09	1.68287e-09	2046/2048/8503/10500/1944/64218/5362/56896/10505/7852/9901/54437/5361/2047/2044/7222/2534/64101/1808/137970/84628/5532/6585/57689/1072/56963/1949/5578/5881/1630/1943/57144/6714/5063/7224/3897/55558	37
red	hsa04080	Neuroactive ligand-receptor interaction	42/321	362/8145	1.80132e-10	3.24664e-08	2.31947e-08	1325/4985/3061/134/23620/5746/3269/7068/885/9934/6750/1816/2565/2557/2743/59350/8001/147/2566/84539/7432/4142/1135/1392/66004/9568/2902/6865/887/1132/1128/6866/3356/2558/2903/9340/136/146/6754/9127/2847/2892	42
red	hsa04020	Calcium signaling pathway	33/321	240/8145	2.34415e-10	3.24664e-08	2.31947e-08	5567/57172/109/5534/8536/3269/1816/5530/108/815/147/4915/2902/57118/6865/818/887/1128/5153/3356/801/3706/2903/5579/136/113026/27006/808/5582/146/23236/9127/8911	33
red	hsa04721	Synaptic vesicle cycle	18/321	78/8145	8.10242e-10	6.55562e-08	4.68348e-08	6529/523/1173/10815/6804/526/51606/528/6506/6857/51382/9114/6844/4905/23025/5864/57030/529	18
yellow	hsa04721	Synaptic vesicle cycle	18/474	78/8145	3.47452e-07	0.000103888	9.58237e-05	26052/6507/6534/10814/534/22999/155066/6812/1759/6809/440279/594855/112755/339302/773/6511/8775/6616	18
yellow	hsa04724	Glutamatergic synapse	20/474	114/8145	7.6832e-06	0.000818892	0.000755323	3760/3708/6507/2914/2898/2911/2893/2784/8681/100137049/283748/10681/51764/2905/773/6511/9454/8605/5332/85358	20
yellow	hsa04020	Calcium signaling pathway	32/474	240/8145	8.2163e-06	0.000818892	0.000755323	5136/3708/491/2250/814/2911/5137/816/80228/3361/26281/8822/2185/90550/6786/219931/2248/53373/5027/5025/2254/91860/489/8913/2905/2767/773/6261/6543/5332/778/492	32
mediumpurple3	hsa00330	Arginine and proline metabolism	0.157895	51/8145	0.000208834	0.00960636	0.00835336	79814/112817/58510	3
mediumpurple3	NA
mediumpurple3	NA
turquoise	hsa05168	Herpes simplex virus 1 infection	297/2243	495/8145	4.07285e-55	1.32775e-52	1.1404e-52	5293/2475/80818/6429/65243/339559/127396/5451/7188/10000/93474/79862/7678/5500/5610/6432/9451/84874/6772/4615/285267/253639/285268/389114/51385/100131827/5290/152687/255403/7700/170960/836/91975/6940/117608/285676/345462/30832/7738/282890/6732/6428/6885/23118/57786/7559/349075/728927/340252/51427/7551/136051/155054/57541/8427/7988/27153/155061/9831/90987/58500/23586/26149/83744/169841/22869/15843…	297
turquoise	hsa03013	Nucleocytoplasmic transport	79/2243	108/8145	4.56926e-23	7.44789e-21	6.39696e-21	10250/23633/55706/9939/7175/55705/55746/25909/7514/5903/129401/7341/23225/3836/3840/51068/59343/22916/55161/53371/9631/3842/51808/64901/84321/9972/57510/1915/387082/348995/11097/9883/100101267/23534/23165/4686/2733/23511/8021/26019/4928/10527/23279/55110/10526/11260/57122/79023/5901/9818/3839/3843/22985/5411/7329/10921/23214/9688/11269/55308/4927/22794/3837/3838/6613/9775/10189/9984/81929/5976/23…	79
turquoise	hsa04120	Ubiquitin mediated proteolysis	92/2243	142/8145	1.12735e-20	1.22506e-18	1.05219e-18	10277/991/55585/64326/57448/55120/64682/10477/9320/140739/7428/7325/7324/9039/868/25847/29945/3093/55236/25898/7323/6502/26272/1161/7320/8697/7322/23291/51465/57154/7328/8454/9690/55284/11059/51366/55958/54926/22954/8453/7321/9886/26091/8945/7189/1643/27339/1642/329/8065/9354/867/4193/7334/89910/51434/26259/51433/8451/8881/7337/8924/8925/8554/92912/55070/7329/23295/6477/11060/7326/672/996/4591/64…	92
darkturquoise	hsa01250	Biosynthesis of nucleotide sugars	5/86	37/8145	3.90011e-05	0.00569417	0.00537805	2582/2592/80201/64841/2584	5
darkturquoise	hsa04950	Maturity onset diabetes of the young	4/86	26/8145	0.000145066	0.00751774	0.00710039	6927/3651/3171/3172	4
darkturquoise	hsa00520	Amino sugar and nucleotide sugar metabolism	5/86	49/8145	0.000154474	0.00751774	0.00710039	2582/2592/80201/64841/2584	5

## Sheet: pathways of 5 stage modules (+)
Summary of pathways with top5 Padj in 5 developmental stage-associated modules (with positive correlation)
GO (BP) pathways
Module	Pathway_ID	Description	GeneRatio	BgRatio	pvalue	p.adjust	qvalue	Gene_ID (Symbol)	Count
red	GO:0050804	modulation of chemical synaptic transmission	78/703	405/18862	6.41881e-34	1.64741e-30	1.42973e-30	PRKCZ/TPRG1L/CLSTN1/PINK1/DLGAP3/NCDN/RIMS3/SYT11/ATP1A2/RGS4/TNR/ADORA1/PREPL/PRKCE/SLC4A10/HRH1/CX3CR1/CPLX1/DRD5/PPP3CA/SLC7A11/RASGRF2/CAMK2A/RGS14/DTNBP1/LRFN2/PRKAR1B/DGKB/STX1A/CDK5/CRH/RIMS2/ARC/SLC24A2/PHF24/NTRK2/NCS1/GRIN1/NSMF/TACR2/SNCG/DGKZ/SYT7/NRGN/SYT1/HTR2A/JPH4/AKAP5/CALM1/CYP46A1/ITPKA/MAP1A/NPTN/BAIAP3/GRIN2A/PRKCB/CACNG3/CX3CL1/CA7/JPH3/DLG4/VAMP2/HAP1/PPP1R9B/DLGAP1/UNC13A/…	78
red	GO:0099177	regulation of trans-synaptic signaling	78/703	406/18862	7.68022e-34	1.64741e-30	1.42973e-30	PRKCZ/TPRG1L/CLSTN1/PINK1/DLGAP3/NCDN/RIMS3/SYT11/ATP1A2/RGS4/TNR/ADORA1/PREPL/PRKCE/SLC4A10/HRH1/CX3CR1/CPLX1/DRD5/PPP3CA/SLC7A11/RASGRF2/CAMK2A/RGS14/DTNBP1/LRFN2/PRKAR1B/DGKB/STX1A/CDK5/CRH/RIMS2/ARC/SLC24A2/PHF24/NTRK2/NCS1/GRIN1/NSMF/TACR2/SNCG/DGKZ/SYT7/NRGN/SYT1/HTR2A/JPH4/AKAP5/CALM1/CYP46A1/ITPKA/MAP1A/NPTN/BAIAP3/GRIN2A/PRKCB/CACNG3/CX3CL1/CA7/JPH3/DLG4/VAMP2/HAP1/PPP1R9B/DLGAP1/UNC13A/…	78
red	GO:0099003	vesicle-mediated transport in synapse	45/703	194/18862	2.07152e-23	2.96227e-20	2.57086e-20	CLSTN1/HPCA/RIMS3/DNAJC6/BTBD8/SV2A/SYT11/PREPL/RAPGEF4/SYN2/CPLX1/SNCA/SNCB/DTNBP1/PACSIN1/SNAP91/PRKAR1B/STX1A/CDK5/RIMS2/ARC/NCS1/SNCG/CALY/SYT7/SYT1/HTR2A/CALM1/PRKCB/DOC2A/VAMP2/RAB27B/UNC13A/RAB3A/CALM3/SLC17A7/PRKCG/SYT5/BRSK1/SNPH/NAPB/DNAJC5/SYNJ1/SYN1/SYP	45
red	GO:0099504	synaptic vesicle cycle	41/703	177/18862	2.07529e-21	2.22575e-18	1.93166e-18	RIMS3/DNAJC6/BTBD8/SV2A/SYT11/PREPL/RAPGEF4/SYN2/CPLX1/SNCA/SNCB/DTNBP1/PACSIN1/SNAP91/PRKAR1B/STX1A/CDK5/RIMS2/NCS1/SNCG/SYT7/SYT1/HTR2A/CALM1/PRKCB/DOC2A/VAMP2/RAB27B/UNC13A/RAB3A/CALM3/SLC17A7/PRKCG/SYT5/BRSK1/SNPH/NAPB/DNAJC5/SYNJ1/SYN1/SYP	41
red	GO:0006836	neurotransmitter transport	44/703	209/18862	4.02752e-21	3.45561e-18	2.99902e-18	RIMS3/SLC6A17/SV2A/SYT11/ATP1A2/GLUL/PREPL/SLC6A1/SYN2/CPLX1/SNCA/CAMK2A/DTNBP1/STX1A/CDK5/RIMS2/NCS1/GAD2/TACR2/SNCG/SYT7/SYT1/RPH3A/HTR2A/CALM1/SV2B/BAIAP3/PRKCB/DOC2A/VAMP2/UNC13A/RAB3A/CALM3/LIN7B/SLC17A7/PRKCG/SYT5/BRSK1/SNPH/NAPB/DNAJC5/SYNJ1/SYN1/SYP	44
blue	GO:0003341	cilium movement	86/1671	164/18862	5.19095e-47	2.26429e-43	2.26429e-43	CATSPER4/TEKT2/DNAI4/DNAI3/SPAG17/SMCP/ATP1A4/ADCY10/DRC1/TEKT4/CFAP221/FSIP2/SPAG16/TNP1/DAW1/NEK10/TTC21A/ZMYND10/IQCF1/DNAH1/SLC9C1/CFAP91/ROPN1/ROPN1B/ZBBX/IQCG/SLC9B1/TTC29/ING2/ROPN1L/CATSPER3/NME5/EFCAB9/SLC26A8/RSPH9/TCTE1/CFAP206/ARMC2/SLC22A16/NME8/PRSS55/DNAAF11/DNAI1/MEIG1/ODAD2/DPCD/CFAP43/CFAP46/DNHD1/LDHC/CATSPERZ/CATSPER1/TTC12/JHY/SPA17/CCDC65/CCDC63/CFAP251/TPPP2/TSSK4/TEKT5/PRM…	86
blue	GO:0009566	fertilization	82/1671	194/18862	6.03367e-36	1.31594e-32	1.31594e-32	CATSPER4/OVGP1/ADAM30/SMCP/OR10J1/ATP1A4/SPATA46/MAEL/PLB1/TNP1/PLCD4/LYZL4/MST1R/HYAL3/IQCF1/ROPN1B/SLC9B1/CLGN/TRIM36/FAM170A/CATSPER3/HSPA1L/SLC22A16/ZPBP/POMZP3/ZAN/SPAM1/CCDC136/PRSS37/LLCFC1/PRSS55/UBXN8/KCNU1/ADAM32/ADAM18/ADAM2/SPAG1/EQTN/FAM170B/IFTAP/ZP1/CATSPER1/CCDC87/SPA17/AKAP3/ACRBP/YBX3/PLCZ1/TMPRSS12/GLIPR1L1/GLIPR1L2/HVCN1/SPACA7/TSSK4/ADAM21/ADAM20/CATSPERB/SPESP1/TNP2/C16orf92…	82
blue	GO:0007286	spermatid development	72/1671	155/18862	5.36347e-35	5.21156e-32	5.21156e-32	CATSPER4/HOOK1/FSIP2/SPAG16/TNP1/TTC21A/IQCF1/DNAH1/ROPN1/ROPN1B/IQCG/SPINK2/ADAD1/ING2/ROPN1L/TSSK1B/CATSPER3/NME5/SOX30/EFCAB9/H2BC1/TCP11/SLC26A8/CFAP206/SPACA1/ARMC2/TBPL1/PACRG/ZPBP/FSCN3/CCDC136/GALNTL5/TXNDC8/ODF2/MEIG1/CFAP43/CATSPERZ/TTC12/DDX25/ACRBP/CAPZA3/H1-7/CCDC63/PIWIL1/TSSK4/HSPA2/CIB1/TNP2/PRM2/PDILT/ZMYND15/SPEM1/CCDC42/PLD6/ZPBP2/KLHL10/CFAP97D1/MEIOC/CABYR/PCSK4/CATSPERD/RFX2…	72
blue	GO:0001539	cilium or flagellum-dependent cell motility	65/1671	127/18862	5.97382e-35	5.21156e-32	5.21156e-32	CATSPER4/TEKT2/DNAI3/SMCP/ATP1A4/DRC1/TEKT4/FSIP2/SPAG16/TNP1/TTC21A/IQCF1/DNAH1/SLC9C1/ROPN1/ROPN1B/IQCG/SLC9B1/ING2/ROPN1L/CATSPER3/EFCAB9/SLC26A8/DNAH8/RSPH9/TCTE1/CFAP206/ARMC2/SLC22A16/NME8/PRSS55/DNAAF11/DNAI1/MEIG1/DPCD/CFAP43/CFAP46/LDHC/CATSPERZ/CATSPER1/TTC12/CCDC65/CFAP251/TPPP2/TSSK4/TEKT5/PRM3/DRC7/SPEM1/DNAH2/TEKT3/CFAP97D1/QRICH2/DNAH17/CCDC40/CATSPERD/GAPDHS/TEX101/RSPH6A/TTLL9/SE…	65
blue	GO:0060285	cilium-dependent cell motility	65/1671	127/18862	5.97382e-35	5.21156e-32	5.21156e-32	CATSPER4/TEKT2/DNAI3/SMCP/ATP1A4/DRC1/TEKT4/FSIP2/SPAG16/TNP1/TTC21A/IQCF1/DNAH1/SLC9C1/ROPN1/ROPN1B/IQCG/SLC9B1/ING2/ROPN1L/CATSPER3/EFCAB9/SLC26A8/DNAH8/RSPH9/TCTE1/CFAP206/ARMC2/SLC22A16/NME8/PRSS55/DNAAF11/DNAI1/MEIG1/DPCD/CFAP43/CFAP46/LDHC/CATSPERZ/CATSPER1/TTC12/CCDC65/CFAP251/TPPP2/TSSK4/TEKT5/PRM3/DRC7/SPEM1/DNAH2/TEKT3/CFAP97D1/QRICH2/DNAH17/CCDC40/CATSPERD/GAPDHS/TEX101/RSPH6A/TTLL9/SE…	65
yellow	GO:0048167	regulation of synaptic plasticity	33/1043	176/18862	5.64053e-10	1.06833e-06	1.04171e-06	ABHD6/FAM107A/GRID2/MCTP1/CPLX2/SCGN/RIMS1/GRIK2/GRID2IP/CAMK2B/RELN/PTK2B/CALB1/STXBP1/CPEB3/NEURL1/STX3/SYT12/SIPA1L1/UNC13C/RASGRF1/PRRT2/CBLN1/CALB2/NEUROD2/GRIN2C/CRTC1/SLC8A2/PPFIA3/SNAP25/SYNGR1/SHISA8/SHANK3	33
yellow	GO:0050804	modulation of chemical synaptic transmission	55/1043	405/18862	6.24173e-10	1.06833e-06	1.04171e-06	SNAPIN/ABHD6/FAM107A/STXBP5L/GRID2/MCTP1/CPLX2/SCGN/GRM4/RIMS1/GRIK2/GRM1/GRID2IP/CAMK2B/RELN/PTK2B/CALB1/STXBP1/CPEB3/LGI1/NEURL1/STX3/SYT12/TMEM25/NTF3/CLSTN3/KCNMB4/SIPA1L1/BEGAIN/UNC13C/CPLX3/RASGRF1/RAB26/PRRT2/STX1B/CBLN1/CALB2/ARRB2/NEUROD2/DGKE/GRIN2C/NPTX1/CELF4/CPLX4/CACNA1A/CRTC1/SLC8A2/PPFIA3/PLCB4/SNAP25/SEPTIN5/SYNGR1/SHISA8/MAPK8IP2/SHANK3	55
yellow	GO:0099177	regulation of trans-synaptic signaling	55/1043	406/18862	6.84386e-10	1.06833e-06	1.04171e-06	SNAPIN/ABHD6/FAM107A/STXBP5L/GRID2/MCTP1/CPLX2/SCGN/GRM4/RIMS1/GRIK2/GRM1/GRID2IP/CAMK2B/RELN/PTK2B/CALB1/STXBP1/CPEB3/LGI1/NEURL1/STX3/SYT12/TMEM25/NTF3/CLSTN3/KCNMB4/SIPA1L1/BEGAIN/UNC13C/CPLX3/RASGRF1/RAB26/PRRT2/STX1B/CBLN1/CALB2/ARRB2/NEUROD2/DGKE/GRIN2C/NPTX1/CELF4/CPLX4/CACNA1A/CRTC1/SLC8A2/PPFIA3/PLCB4/SNAP25/SEPTIN5/SYNGR1/SHISA8/MAPK8IP2/SHANK3	55
yellow	GO:0042391	regulation of membrane potential	54/1043	431/18862	1.58144e-08	1.36929e-05	1.33517e-05	GABRD/SLC9A1/KCNA2/KCND3/KCNK1/KCNK12/CACNB4/KCNJ3/SCN2A/SLC4A4/GRID2/KCNN2/GABRB2/GABRA6/GABRA1/GABBR1/SLC25A27/RIMS1/GRIK2/GRM1/OPRM1/RELN/KCND2/PTK2B/CHRNB3/CHRNA6/KCNK9/KCNJ11/KCNK7/SCN4B/SCN2B/TMEM25/KCNA1/KCNMB4/P2RX7/P2RX4/STX1B/CBLN1/ARRB2/ATP1B2/CNTNAP1/CACNA1G/GRIN2C/ZACN/CELF4/GNA11/CACNA1A/SLC1A6/CRTC1/SCN1B/SLC8A2/PANK2/MAPK8IP2/SHANK3	54
yellow	GO:0071805	potassium ion transmembrane transport	34/1043	212/18862	2.02746e-08	1.36929e-05	1.33517e-05	LRRC38/SLC9A1/KCNQ4/AMIGO1/KCNA2/KCND3/KCNJ9/KCNK1/KCNK12/KCNJ3/TMEM175/KCNIP4/SLC1A3/KCNN2/KCND2/KCNK9/KCNT1/KCNJ11/ABCC8/KCNC1/KCNK7/KCNA1/KCNMB4/SLC9A5/KCNG4/ATP1B2/KCNAB3/KCNJ12/ATP4A/KCNC3/SNAP25/SLC12A5/KCNQ2/KCND1	34
magenta	GO:0044282	small molecule catabolic process	97/541	431/18862	3.31545e-59	1.19124e-55	9.57642e-56	CDA/HMGCL/CYP4A11/ECHDC2/SCP2/CTH/HAO2/PKLR/KMO/KHK/XDH/HAAO/FABP1/ACMSD/HNMT/ABCB11/ACADL/PECR/CYP27A1/AGXT/ACAA1/XYLB/GLYCTK/ACOX2/HGD/ALDH1L1/UROC1/EHHADH/BDH1/SULT1B1/ADH4/ADH7/TDO2/CDO1/HSD17B4/CYP39A1/DDO/ALDH8A1/GCK/PON1/PON3/AKR1D1/IDO2/CYP7A1/RIDA/DPYS/GPT/ALDH1A1/ALDOB/SARDH/ENTPD8/AKR1C3/PHYH/PCBD1/MAT1A/GLUD1/ACADSB/ECHS1/TKFC/ACAT1/GLS2/HSD17B6/AMDHD1/PAH/ALDH2/SDS/ACADS/HPD/PCK2/ACO…	97
magenta	GO:0016054	organic acid catabolic process	73/541	258/18862	5.45756e-52	9.80451e-49	7.88186e-49	HMGCL/CYP4A11/ECHDC2/SCP2/CTH/HAO2/KMO/HAAO/FABP1/ACMSD/HNMT/ABCB11/ACADL/PECR/AGXT/ACAA1/XYLB/ACOX2/HGD/ALDH1L1/UROC1/EHHADH/TDO2/CDO1/HSD17B4/DDO/ALDH8A1/PON1/PON3/AKR1D1/IDO2/RIDA/GPT/SARDH/PHYH/PCBD1/MAT1A/GLUD1/ACADSB/ECHS1/ACAT1/GLS2/AMDHD1/PAH/SDS/ACADS/HPD/PCK2/ACOT4/SORD/SLC27A2/MTHFS/FAH/DECR2/TAT/LDHD/NUDT7/SHMT1/PIPOX/ACOX1/AFMID/DCXR/ACAA2/PLIN5/GCDH/CYP4F3/CYP4F12/CYP4F2/CYP4F11/SUL…	73
magenta	GO:0046395	carboxylic acid catabolic process	71/541	243/18862	1.22617e-51	1.46854e-48	1.18056e-48	HMGCL/CYP4A11/ECHDC2/SCP2/HAO2/KMO/HAAO/FABP1/ACMSD/HNMT/ABCB11/ACADL/PECR/AGXT/ACAA1/XYLB/ACOX2/HGD/ALDH1L1/UROC1/EHHADH/TDO2/CDO1/HSD17B4/DDO/ALDH8A1/PON1/PON3/AKR1D1/IDO2/RIDA/GPT/SARDH/PHYH/PCBD1/MAT1A/GLUD1/ECHS1/ACAT1/GLS2/AMDHD1/PAH/SDS/ACADS/HPD/PCK2/ACOT4/SORD/SLC27A2/MTHFS/FAH/DECR2/TAT/LDHD/NUDT7/SHMT1/PIPOX/ACOX1/AFMID/DCXR/ACAA2/PLIN5/GCDH/CYP4F3/CYP4F12/CYP4F2/CYP4F11/SULT2A1/HAO1/P…	71
magenta	GO:0008202	steroid metabolic process	77/541	329/18862	3.7727e-48	3.38883e-45	2.72429e-45	NR0B2/SCP2/ANGPTL3/LEPR/HMGCS2/FMO5/RORC/NR5A2/HSD11B1/SRD5A2/ABCB11/ACADL/CYP27A1/UGT1A7/UGT1A4/UGT1A3/UGT1A1/ACAA1/CYP8B1/ACOX2/NR1I2/UGT2B17/UGT2B15/UGT2B7/UGT2B11/UGT2B4/SULT1B1/GC/CYP4V2/HSD17B4/CYP39A1/NPC1L1/PON1/CYP3A5/CYP3A4/CYP3A43/AKR1D1/INSIG1/EPHX2/CYP7A1/BAAT/AKR1C1/AKR1C2/AKR1C3/AKR1C4/CYP2C19/CYP2C9/CYP2C8/GPAM/CYP2E1/CAT/DGAT2/ACAT1/APOA5/APOF/HSD17B6/RDH16/IFNG/NR1H4/SERPINA12/S…	77
magenta	GO:0006631	fatty acid metabolic process	80/541	392/18862	3.1835e-45	2.28767e-42	1.83906e-42	CYP4A11/CYP4A22/ECHDC2/SCP2/ANGPTL3/GSTM1/HAO2/EPHX1/FABP1/ABCB11/ACADL/PECR/ACAA1/ACOX2/EHHADH/NAAA/ADH4/ADH7/ACSL1/CYP4V2/ACOT12/HSD17B4/MLXIPL/PON1/PON3/CYP3A4/INSIG1/EPHX2/CYP7A1/BAAT/AKR1C1/AKR1C2/AKR1C3/AKR1C4/ECHDC3/PHYH/CYP2C18/CYP2C19/CYP2C9/CYP2C8/GPAM/ACADSB/ECHS1/CYP2E1/DGAT2/ACAT1/APOA5/APOC3/ACADS/PCK2/ACOT4/SLC27A2/CYP1A2/DECR2/ACSM5/ACSM2A/ACSM2B/CES1/CES2/NUDT7/ACOX1/ACAA2/PLIN5/…	80
darkred	GO:0048709	oligodendrocyte differentiation	19/138	93/18862	1.33809e-22	2.51695e-19	2.40434e-19	KCNJ10/SLC45A3/HDAC11/MOBP/DAAM2/LPAR1/ABCA2/OPALIN/NKX6-2/SOX8/FA2H/ASPA/CNP/MAG/NKX2-2/OLIG2/OLIG1/SOX10/PLP1	19
darkred	GO:0007272	ensheathment of neurons	20/138	126/18862	2.06884e-21	1.29716e-18	1.23912e-18	KCNJ10/MAL/MOBP/CLDN11/UGT8/LPAR1/ABCA2/NKX6-2/PLLP/FA2H/ASPA/PMP22/MBP/MAG/KLK6/BCAS1/OLIG2/GAL3ST1/SOX10/PLP1	20
darkred	GO:0008366	axon ensheathment	20/138	126/18862	2.06884e-21	1.29716e-18	1.23912e-18	KCNJ10/MAL/MOBP/CLDN11/UGT8/LPAR1/ABCA2/NKX6-2/PLLP/FA2H/ASPA/PMP22/MBP/MAG/KLK6/BCAS1/OLIG2/GAL3ST1/SOX10/PLP1	20
darkred	GO:0042552	myelination	19/138	124/18862	4.41976e-20	2.07839e-17	1.9854e-17	KCNJ10/MAL/MOBP/UGT8/LPAR1/ABCA2/NKX6-2/PLLP/FA2H/ASPA/PMP22/MBP/MAG/KLK6/BCAS1/OLIG2/GAL3ST1/SOX10/PLP1	19
darkred	GO:0014003	oligodendrocyte development	13/138	43/18862	2.93126e-18	1.10274e-15	1.0534e-15	KCNJ10/HDAC11/MOBP/LPAR1/ABCA2/NKX6-2/FA2H/ASPA/MAG/NKX2-2/OLIG1/SOX10/PLP1	13
KEGG pathways
Module	Pathway_ID	Description	GeneRatio	BgRatio	pvalue	p.adjust	qvalue	Gene_ID (Entrez)	Count
red	hsa04080	Neuroactive ligand-receptor interaction	42/321	362/8145	1.80132e-10	3.24664e-08	2.31947e-08	1325/4985/3061/134/23620/5746/3269/7068/885/9934/6750/1816/2565/2557/2743/59350/8001/147/2566/84539/7432/4142/1135/1392/66004/9568/2902/6865/887/1132/1128/6866/3356/2558/2903/9340/136/146/6754/9127/2847/2892	42
red	hsa04020	Calcium signaling pathway	33/321	240/8145	2.34415e-10	3.24664e-08	2.31947e-08	5567/57172/109/5534/8536/3269/1816/5530/108/815/147/4915/2902/57118/6865/818/887/1128/5153/3356/801/3706/2903/5579/136/113026/27006/808/5582/146/23236/9127/8911	33
red	hsa04721	Synaptic vesicle cycle	18/321	78/8145	8.10242e-10	6.55562e-08	4.68348e-08	6529/523/1173/10815/6804/526/51606/528/6506/6857/51382/9114/6844/4905/23025/5864/57030/529	18
red	hsa04925	Aldosterone synthesis and secretion	20/321	98/8145	9.4666e-10	6.55562e-08	4.68348e-08	5567/477/57172/109/3777/5581/8536/108/815/57118/818/747/5138/801/5579/478/808/5582/23236/8911	20
red	hsa04713	Circadian entrainment	19/321	97/8145	5.19392e-09	2.87743e-07	2.0557e-07	5567/9722/109/2983/108/815/2902/818/2785/801/2903/5579/5595/2788/808/5582/23236/8911/2892	19
blue	hsa04740	Olfactory transduction	117/562	439/8145	9.18878e-41	2.7842e-38	2.7842e-38	128366/81442/26476/81470/441933/343169/388761/343170/26188/284532/391189/391196/81050/26341/403273/79295/79310/403278/442185/442186/26707/26716/7932/79541/135948/26211/135946/393046/392138/346525/442361/135941/5568/347168/392391/392392/143502/119692/119687/119682/119678/390054/390063/390077/390081/390082/390084/338751/120793/1262/338755/256148/81327/219428/219429/219432/219437/26338/219464/219484…	117
blue	NA
blue	NA
blue	NA
blue	NA
yellow	hsa04721	Synaptic vesicle cycle	18/474	78/8145	3.47452e-07	0.000103888	9.58237e-05	26052/6507/6534/10814/534/22999/155066/6812/1759/6809/440279/594855/112755/339302/773/6511/8775/6616	18
yellow	hsa04724	Glutamatergic synapse	20/474	114/8145	7.6832e-06	0.000818892	0.000755323	3760/3708/6507/2914/2898/2911/2893/2784/8681/100137049/283748/10681/51764/2905/773/6511/9454/8605/5332/85358	20
yellow	hsa04020	Calcium signaling pathway	32/474	240/8145	8.2163e-06	0.000818892	0.000755323	5136/3708/491/2250/814/2911/5137/816/80228/3361/26281/8822/2185/90550/6786/219931/2248/53373/5027/5025/2254/91860/489/8913/2905/2767/773/6261/6543/5332/778/492	32
yellow	hsa04929	GnRH secretion	14/474	64/8145	1.36744e-05	0.00093861	0.000865748	3765/3760/3708/5291/3781/2550/2796/3767/409/8913/2767/2797/5332/778	14
yellow	hsa04010	MAPK signaling pathway	36/474	294/8145	1.56958e-05	0.00093861	0.000865748	6195/9064/8569/5495/785/2250/4217/26281/8822/3551/1847/8986/5871/2248/4908/7786/5801/51347/2254/2322/4149/9252/10125/8681/100137049/283748/5923/23162/409/9020/8913/773/8605/994/23542/778	36
magenta	hsa00982	Drug metabolism - cytochrome P450	38/368	72/8145	1.16505e-32	2.71457e-30	2.09709e-30	2944/2330/2328/2329/316/54600/54577/54578/54579/54657/54659/54658/7367/7366/7365/7364/10720/7363/127/130/124/125/126/131/2939/1577/1576/1557/1559/1558/1571/4257/1544/1548/1549/1555/107987479/4129	38
magenta	hsa04610	Complement and coagulation cascades	39/368	85/8145	1.8513e-30	2.15676e-28	1.66617e-28	10747/731/732/462/3075/10878/3078/10877/3080/81494/2165/725/722/5624/5627/3827/5648/3426/3818/2160/735/729/2161/717/721/5340/727/733/4153/2147/716/715/2/1361/2155/7448/718/3053/2158	39
magenta	hsa00980	Metabolism of xenobiotics by cytochrome P450	37/368	78/8145	1.32709e-29	1.03071e-27	7.96256e-28	22977/2944/3290/2052/54600/54577/54578/54579/54657/54659/54658/7367/7366/7365/7364/10720/7363/127/130/124/125/126/131/2939/1577/1576/1645/1559/1571/4257/1544/1548/1549/1555/1553/6822/107987479	37
magenta	hsa05204	Chemical carcinogenesis - DNA adducts	35/368	69/8145	2.37967e-29	1.38616e-27	1.07085e-27	2944/3290/2052/54600/54577/54578/54579/54657/54659/54658/7367/7366/7365/7364/10720/7363/2939/1577/1576/64816/9/10/1646/1562/1557/1559/1558/1571/4257/1544/6799/1548/1549/1553/6822	35
magenta	hsa00830	Retinol metabolism	33/368	68/8145	6.5809e-27	3.0667e-25	2.36912e-25	316/54600/54577/54578/54579/54657/54659/54658/7367/7366/7365/7364/10720/7363/127/130/124/125/126/131/9227/1577/1576/216/1562/1559/1558/8630/8608/1544/1548/1549/1555	33
darkred	hsa00565	Ether lipid metabolism	7/60	49/8145	5.54437e-08	6.37603e-06	6.24471e-06	7368/133121/5168/11145/122618/8612/9514	7
darkred	hsa00340	Histidine metabolism	3/60	22/8145	0.000529785	0.0304627	0.0298353	57571/443/84735	3
darkred	NA
darkred	NA
darkred	NA

## Sheet: pathways of 6 stage modules (-)
Summary of pathways with top3 Padj in 6 developmental stage-associated modules (with negative correlation)
GO (BP) pathways
Module	Pathway_ID	Description	GeneRatio	BgRatio	pvalue	p.adjust	qvalue	Gene_ID (Symbol)	Count
pink	GO:0036498	IRE1-mediated unfolded protein response	12/569	67/18862	6.68025e-07	0.00282374	0.00268195	SHC1/PDIA5/SRPRB/BAK1/CUL7/TLN1/HSPA5/HYOU1/SRPRA/CTDSP2/ERN2/GOSR2	12
pink	GO:0030968	endoplasmic reticulum unfolded protein response	16/569	127/18862	1.41036e-06	0.00284245	0.00269972	SHC1/PDIA5/SRPRB/BAK1/CUL7/VCP/TLN1/HSPA5/RNF121/HYOU1/SRPRA/CTDSP2/ERN2/MBTPS1/GOSR2/CALR	16
pink	GO:0006487	protein N-linked glycosylation	12/569	74/18862	2.01735e-06	0.00284245	0.00269972	DDOST/MOGS/RPN1/ALG3/MGAT1/EXT2/DPAGT1/DAD1/ALG1/PMM2/RPN2/ALG12	12
midnightblue	GO:0006614	SRP-dependent cotranslational protein targeting to membrane	59/208	105/18862	3.768e-90	7.63396e-87	6.89742e-87	RPL11/RPS8/RPL5/RPS27/RPS7/RPS27A/RPL31/RPL37A/RPL32/RPSA/RPL14/RPL29/RPL24/RPL35A/RPS3A/RPS14/RPS18/RPS10/RPL10A/RPS12/RPL8/RPS6/RPL35/RPL12/RPL7A/RPS24/RPL27A/RPS13/RPS3/RPS25/RPL41/RPLP0/RPS29/RPLP1/RPS2/RPS15A/RPL13/RPL26/RPL23A/RPL23/RPL19/RPL27/RPL38/RPS15/RPL36/RPL18A/UBA52/RPS16/RPS19/RPL18/RPL13A/RPS11/RPS9/RPS5/RPS21/RPL3/RPS4X/RPL10/RPS4Y1	59
midnightblue	GO:0045047	protein targeting to ER	61/208	120/18862	1.43184e-89	1.45045e-86	1.31051e-86	RPL11/RPS8/RPL5/RPS27/RPS7/RPS27A/RPL31/RPL37A/RPL32/RPSA/RPL14/RPL29/RPL24/RPL35A/RPS3A/RPS14/RPS18/RPS10/RPL10A/RPS12/SEC61G/RPL8/RPS6/RPL35/RPL12/RPL7A/RPS24/RPL27A/RPS13/RPS3/RPS25/RPL41/RPLP0/CHMP4A/RPS29/RPLP1/RPS2/RPS15A/RPL13/RPL26/RPL23A/RPL23/RPL19/RPL27/RPL38/RPS15/RPL36/RPL18A/UBA52/RPS16/RPS19/RPL18/RPL13A/RPS11/RPS9/RPS5/RPS21/RPL3/RPS4X/RPL10/RPS4Y1	61
midnightblue	GO:0006613	cotranslational protein targeting to membrane	59/208	110/18862	1.88773e-88	1.10733e-85	1.00049e-85	RPL11/RPS8/RPL5/RPS27/RPS7/RPS27A/RPL31/RPL37A/RPL32/RPSA/RPL14/RPL29/RPL24/RPL35A/RPS3A/RPS14/RPS18/RPS10/RPL10A/RPS12/RPL8/RPS6/RPL35/RPL12/RPL7A/RPS24/RPL27A/RPS13/RPS3/RPS25/RPL41/RPLP0/RPS29/RPLP1/RPS2/RPS15A/RPL13/RPL26/RPL23A/RPL23/RPL19/RPL27/RPL38/RPS15/RPL36/RPL18A/UBA52/RPS16/RPS19/RPL18/RPL13A/RPS11/RPS9/RPS5/RPS21/RPL3/RPS4X/RPL10/RPS4Y1	59
greenyellow	GO:0030198	extracellular matrix organization	34/326	393/18862	1.08601e-14	1.64967e-11	1.3585e-11	DDR2/LAMC1/CAPN2/NID1/FAP/ITGA6/COL5A2/COL6A3/ITGA9/ADAMTS9/PHLDB2/PDGFRA/KDR/NPNT/ADAMTS12/ITGA1/LOX/COL12A1/LAMA4/LAMB1/EXT1/B4GALT1/RECK/OLFML2A/ITGA8/ITGB1/WT1/ETS1/COL4A1/SMAD3/ATXN1L/SLC2A10/ADAMTS5/COL4A5	34
greenyellow	GO:0043062	extracellular structure organization	34/326	394/18862	1.17043e-14	1.64967e-11	1.3585e-11	DDR2/LAMC1/CAPN2/NID1/FAP/ITGA6/COL5A2/COL6A3/ITGA9/ADAMTS9/PHLDB2/PDGFRA/KDR/NPNT/ADAMTS12/ITGA1/LOX/COL12A1/LAMA4/LAMB1/EXT1/B4GALT1/RECK/OLFML2A/ITGA8/ITGB1/WT1/ETS1/COL4A1/SMAD3/ATXN1L/SLC2A10/ADAMTS5/COL4A5	34
greenyellow	GO:0045229	external encapsulating structure organization	34/326	396/18862	1.3585e-14	1.64967e-11	1.3585e-11	DDR2/LAMC1/CAPN2/NID1/FAP/ITGA6/COL5A2/COL6A3/ITGA9/ADAMTS9/PHLDB2/PDGFRA/KDR/NPNT/ADAMTS12/ITGA1/LOX/COL12A1/LAMA4/LAMB1/EXT1/B4GALT1/RECK/OLFML2A/ITGA8/ITGB1/WT1/ETS1/COL4A1/SMAD3/ATXN1L/SLC2A10/ADAMTS5/COL4A5	34
turquoise	GO:0016569	covalent chromatin modification	262/4991	461/18862	3.77066e-44	2.32311e-40	1.9024e-40	KDM1A/TAF12/SFPQ/MEAF6/RLF/ZMPSTE24/KDM4A/MYSM1/MIER1/ZZZ3/GTF2B/MTF2/DR1/PRMT6/SETDB1/CHTOP/ASH1L/USP21/TADA1/RNF2/CDC73/KDM5B/RBBP5/ELK4/RCOR3/TAF5L/SMYD3/NCOA1/DNMT3A/SUPT7L/MTA3/TET3/KDM3A/KANSL3/IWS1/EPC2/RIF1/HAT1/ATF2/KANSL1L/TRIP12/HDAC4/ING5/SETMAR/SETD5/BRPF1/UBE2E1/CTNNB1/SETD2/DCAF1/WDR82/TASOR/ATXN7/RYBP/NAA50/WDR5B/RUVBL1/MSL2/TBL1XR1/ACTL6A/YEATS2/RNF168/PCGF3/NSD2/TADA2B/REST/SMAR…	262
turquoise	GO:0006260	DNA replication	184/4991	280/18862	1.54305e-43	4.75338e-40	3.89256e-40	CDC42/RPA2/RBBP4/CLSPN/ZMPSTE24/NASP/ORC1/CDC7/DHX9/NUCKS1/DTL/SDE2/EXO1/RRM2/GEN1/CCDC88A/ETAA1/GLI2/ZRANB3/MCM6/ORC4/ORC2/BARD1/USP37/ING5/SETMAR/TRAIP/POLQ/MCM2/TOPBP1/ZBTB38/ATR/SENP2/RFC4/BOD1L1/RFC1/PDS5A/ANKRD17/ZGRF1/CCNA2/PRIMPOL/RAD1/MCIDAS/RAD17/POLK/MSH3/RAD50/PPP2CA/GMNN/EHMT2/HMGA1/BRPF3/POLH/MCM3/PRIM2/ORC3/MMS22L/REV3L/MCM9/FBXO5/RAC1/RPA3/HUS1/EGFR/RFC2/MCM7/DNAJC2/ORC5/SSBP1/REP…	184
turquoise	GO:0008380	RNA splicing	268/4991	481/18862	5.67721e-43	1.16591e-39	9.54767e-40	TARDBP/SPEN/KDM1A/HNRNPR/SRSF10/SRRM1/PPP1R8/DNAJC8/SRSF4/SNRNP40/KHDRBS1/SFPQ/THRAP3/SNIP1/SF3A3/RRAGC/PPIE/PPIH/PRPF38A/RAVER2/SRSF11/ZRANB2/RBMXL1/ZNF326/PTBP2/RNPC3/RBM15/BCAS2/TTF2/RBM8A/SF3B4/PRCC/DHX9/TSEN15/SNRPE/HNRNPU/CPSF3/DDX1/HNRNPLL/SRSF7/SNRNP27/TIA1/MPHOSPH10/ZNF638/USP39/SNRNP200/C2orf49/IWS1/WDR33/POLR2D/PRPF40A/PPIG/HNRNPA3/CWC22/SF3B1/CLK1/PPIL3/NCL/TSEN2/USP4/RBM6/RBM5/RBM15B…	268
darkorange	GO:0030198	extracellular matrix organization	22/80	393/18862	5.16e-19	3.45e-16	2.94e-16	COL16A1/COL8A2/FMOD/EMILIN1/CRTAP/SPARC/SMOC2/AEBP1/BMP1/COL15A1/NFKB2/CREB3L1/LTBP3/SERPINH1/MMP14/PAPLN/ITGA11/MMP2/MFAP4/COL6A1/COL6A2/BGN	22
darkorange	GO:0043062	extracellular structure organization	22/80	394/18862	5.45e-19	3.45e-16	2.94e-16	COL16A1/COL8A2/FMOD/EMILIN1/CRTAP/SPARC/SMOC2/AEBP1/BMP1/COL15A1/NFKB2/CREB3L1/LTBP3/SERPINH1/MMP14/PAPLN/ITGA11/MMP2/MFAP4/COL6A1/COL6A2/BGN	22
darkorange	GO:0045229	external encapsulating structure organization	22/80	396/18862	6.07e-19	3.45e-16	2.94e-16	COL16A1/COL8A2/FMOD/EMILIN1/CRTAP/SPARC/SMOC2/AEBP1/BMP1/COL15A1/NFKB2/CREB3L1/LTBP3/SERPINH1/MMP14/PAPLN/ITGA11/MMP2/MFAP4/COL6A1/COL6A2/BGN	22
white	GO:0003158	endothelium development	10/67	137/18862	5.1131e-11	8.46729e-08	6.39407e-08	TIE1/CD34/NOTCH4/ROBO4/TNFRSF1A/ACVRL1/DLL4/CDH5/PECAM1/SOX18	10
white	GO:0045446	endothelial cell differentiation	8/67	119/18862	9.46131e-09	6.16319e-06	4.65413e-06	TIE1/NOTCH4/ROBO4/TNFRSF1A/ACVRL1/CDH5/PECAM1/SOX18	8
white	GO:0043534	blood vessel endothelial cell migration	9/67	175/18862	1.11652e-08	6.16319e-06	4.65413e-06	MMRN2/ACVRL1/CLEC14A/DLL4/CDH5/TBXA2R/TGFB1/SOX18/PDGFB	9
KEGG pathways
Module	Pathway_ID	Description	GeneRatio	BgRatio	pvalue	p.adjust	qvalue	Gene_ID (Entrez)	Count
pink	hsa04141	Protein processing in endoplasmic reticulum	22/259	171/8145	1.94848e-08	5.31935e-06	5.23013e-06	1650/6746/7841/6396/29927/6184/10960/81567/578/9601/7415/3309/64215/23193/10525/10970/1603/8720/5589/811/6238/6185	22
pink	hsa00513	Various types of N-glycan biosynthesis	10/259	39/8145	2.50402e-07	3.07683e-05	3.02523e-05	1650/6184/10195/4245/1603/3073/56052/83539/6185/79087	10
pink	hsa00510	N-Glycan biosynthesis	11/259	50/8145	3.38114e-07	3.07683e-05	3.02523e-05	1650/7841/6184/10195/4245/23193/1798/1603/56052/6185/79087	11
midnightblue	hsa03010	Ribosome	68/128	158/8145	1.81963e-87	2.29273e-85	2.27932e-85	6135/6202/6125/65005/6232/6201/6233/6160/6168/6161/3921/9045/6159/6152/200916/6165/6189/6208/29093/6222/6204/4736/64928/6206/64983/6132/6194/11224/6136/6130/6229/63875/6157/6207/2197/6188/6230/6171/6175/6235/6166/6176/6187/6210/6137/6154/6147/9349/6143/6155/51264/6169/6209/25873/6142/7311/6217/6223/6141/23521/6205/6203/6193/6227/6122/6191/6134/6192	68
midnightblue	hsa05171	Coronavirus disease - COVID-19	64/128	232/8145	6.75312e-67	4.25446e-65	4.22959e-65	6135/6202/6125/6232/6201/6233/6160/6168/6161/3921/9045/6159/6152/200916/6165/6189/6208/6222/6204/4736/6206/6132/6194/11224/6136/6130/6229/6157/6207/2197/6188/6230/6171/6175/6235/6166/6176/6187/6210/6137/6154/6147/9349/6143/6155/6169/6209/25873/6142/7311/6217/6223/6141/23521/6205/3661/6203/6193/6227/3455/6122/6191/6134/6192	64
midnightblue	hsa03050	Proteasome	6/128	46/8145	7.49535e-05	0.00314805	0.00312964	5686/5689/5701/5721/5684/5685	6
greenyellow	hsa04510	Focal adhesion	21/177	201/8145	1.93343e-09	4.7949e-07	4.27389e-07	3915/824/3655/1293/3680/387/4638/5156/3791/7424/3672/3910/3912/8516/3688/7414/1793/55742/80310/1282/1287	21
greenyellow	hsa04512	ECM-receptor interaction	13/177	88/8145	4.50401e-08	5.58497e-06	4.97811e-06	3915/3655/1293/3680/255743/3672/3910/3912/8516/3688/341640/1282/1287	13
greenyellow	hsa04151	PI3K-Akt signaling pathway	25/177	354/8145	1.56765e-07	1.29592e-05	1.15511e-05	55970/3915/3655/1293/3680/5156/3791/4790/7424/5618/2255/3672/3910/2791/3912/64764/284/8516/3688/80310/7184/10161/1282/2252/1287	25
turquoise	hsa05168	Herpes simplex virus 1 infection	297/2243	495/8145	4.07285e-55	1.32775e-52	1.1404e-52	5293/2475/80818/6429/65243/339559/127396/5451/7188/10000/93474/79862/7678/5500/5610/6432/9451/84874/6772/4615/285267/253639/285268/389114/51385/100131827/5290/152687/255403/7700/170960/836/91975/6940/117608/285676/345462/30832/7738/282890/6732/6428/6885/23118/57786/7559/349075/728927/340252/51427/7551/136051/155054/57541/8427/7988/27153/155061/9831/90987/58500/23586/26149/83744/169841/22869/15843…	297
turquoise	hsa03013	Nucleocytoplasmic transport	79/2243	108/8145	4.56926e-23	7.44789e-21	6.39696e-21	10250/23633/55706/9939/7175/55705/55746/25909/7514/5903/129401/7341/23225/3836/3840/51068/59343/22916/55161/53371/9631/3842/51808/64901/84321/9972/57510/1915/387082/348995/11097/9883/100101267/23534/23165/4686/2733/23511/8021/26019/4928/10527/23279/55110/10526/11260/57122/79023/5901/9818/3839/3843/22985/5411/7329/10921/23214/9688/11269/55308/4927/22794/3837/3838/6613/9775/10189/9984/81929/5976/23…	79
turquoise	hsa04120	Ubiquitin mediated proteolysis	92/2243	142/8145	1.12735e-20	1.22506e-18	1.05219e-18	10277/991/55585/64326/57448/55120/64682/10477/9320/140739/7428/7325/7324/9039/868/25847/29945/3093/55236/25898/7323/6502/26272/1161/7320/8697/7322/23291/51465/57154/7328/8454/9690/55284/11059/51366/55958/54926/22954/8453/7321/9886/26091/8945/7189/1643/27339/1642/329/8065/9354/867/4193/7334/89910/51434/26259/51433/8451/8881/7337/8924/8925/8554/92912/55070/7329/23295/6477/11060/7326/672/996/4591/64…	92
darkorange	hsa04974	Protein digestion and absorption	5/35	103/8145	7.04456e-05	0.00922838	0.00800856	1307/1296/1306/1291/1292	5
darkorange	hsa05165	Human papillomavirus infection	7/35	331/8145	0.000431901	0.0282421	0.024509	26508/5159/90993/22801/5566/1291/1292	7
darkorange	hsa04151	PI3K-Akt signaling pathway	7/35	354/8145	0.000646766	0.0282421	0.024509	4803/5159/90993/22801/3718/1291/1292	7
white	hsa04060	Cytokine-cytokine receptor interaction	9/38	295/8145	6.13003e-06	0.000907244	0.000748509	7293/1435/7048/3459/8794/7132/4055/94/7040	9
white	hsa04380	Osteoclast differentiation	5/38	128/8145	0.000293513	0.0212016	0.017492	1435/7048/3459/7132/7040	5
white	hsa05418	Fluid shear stress and atherosclerosis	5/38	139/8145	0.000429761	0.0212016	0.017492	7132/1003/5175/7056/5155	5

## Sheet: Pathways related to development
Pathways related to development in two CHD associated modules (non-syndromic black and turquoise)
turquoise
Module	ID	Description	GeneRatio	BgRatio	pvalue	p.adjust	qvalue	geneID	Count
turquoise	GO:0001701	in utero embryonic development	134/4991	335/18862	3.66e-08	7.33e-07	6e-07	SLC35E2B/NASP/STIL/CHTOP/SLC39A1/ZBED6/NEK2/FLVCR1/VASH2/WNT3A/KIDINS220/NCOA1/BIRC6/MSH2/BCL2L11/EPB41L5/GLI2/ACVR1/SP3/FZD5/TTLL4/SETD2/TASOR/SKIL/ACTL6A/SENP2/HES1/ADD1/MSX1/RBPJ/WDR19/ADAMTS3/PKD2/LEF1/PLK4/NSUN2/PELO/CCNB1/BTF3/CERT1/MAN2A1/UBE2B/TAF8/RPL7L1/RSPO3/LATS1/TWIST1/GLI3/XRCC2/NCAPG2/GINS4/NBN/ZFPM2/ZFAND5/TGFBR1/NOTCH1/TET1/ZMIZ1/BMPR1A/SH3PXD2A/FGFR2/RIC8A/CTR9/E2F8/RCN1/TRAF6/P…	134
turquoise	GO:0061053	somite development	40/4991	84/18862	2.52e-05	0.000312945	0.000256272	WNT4/WNT3A/NUP133/LOXL3/EPB41L5/FRZB/POGLUT1/PPP2R3A/RBPJ/WDR19/LEF1/SFRP2/LFNG/SEMA3C/XRCC2/SHH/SFRP1/PRKDC/CRB2/NOTCH1/BMPR1A/ATM/LRP6/WNT1/TMED2/SIX1/SIX4/MTHFD1/PSEN1/PALB2/RBBP6/NKD1/TP53/NLE1/NOG/AXIN2/MIB1/SMAD4/EP300/MED12	40
turquoise	GO:0060485	mesenchyme development	106/4991	287/18862	5.65e-05	0.000670591	0.000549149	MTOR/PDPN/WNT4/PHACTR4/KLHL12/MDM4/TGFB2/WNT3A/NUP133/SPRED2/LOXL3/SEMA4C/EPB41L5/CLASP1/ACVR1/FRZB/STAT1/BMPR2/NRP2/ERBB4/CTNNB1/SEMA3F/TASOR/IL17RD/ROBO2/ROBO1/EPHA3/USF3/POGLUT1/GSK3B/HES1/MSX1/TAPT1/RBPJ/PHOX2B/PKD2/LEF1/SFRP2/PDCD6/SEMA5A/FOXD1/FAM172A/FBXL17/SEMA6A/PPP2CA/TCOF1/HNRNPAB/GCNT2/HDAC2/CITED2/TWIST1/SEMA3C/SEMA3A/SEMA3D/EXOC4/EZH2/SHH/NRG1/ZNF703/SFRP1/SDCBP/ZFPM2/CER1/TGFBR1/CR…	106
turquoise	GO:0045995	regulation of embryonic development	29/4991	61/18862	0.000326851	0.00314154	0.00257262	WNT4/WNT3A/WDPCP/CLASP1/TRIP12/NR2C2/HESX1/POGLUT1/DHX36/HES1/SFRP2/NIPBL/BAG6/SEPTIN7/RAB14/CRB2/EHMT1/CDK1/TENM4/WNT1/RACGAP1/TDG/RBM19/LAMA1/INSR/TGIF2/B4GALT5/RPS6KA6/AMOT	29
turquoise	GO:0014031	mesenchymal cell development	37/4991	84/18862	0.000365865	0.00347854	0.00284859	PHACTR4/KLHL12/SEMA4C/ACVR1/NRP2/ERBB4/SEMA3F/HES1/TAPT1/PHOX2B/PDCD6/SEMA5A/FAM172A/SEMA6A/TCOF1/TWIST1/SEMA3C/SEMA3A/SEMA3D/SHH/NRG1/NOTCH1/RET/BMPR1A/CYP26C1/NOLC1/ALX1/CORO1C/EDNRB/HIF1A/SEMA6D/SOX9/CDH2/BCL2/BMP7/EDN3/MAPK1	37
turquoise	GO:0048864	stem cell development	36/4991	83/18862	0.000622628	0.00553537	0.00453293	PHACTR4/KLHL12/SEMA4C/ACVR1/NRP2/ERBB4/SETD2/SEMA3F/HES1/TAPT1/PHOX2B/PDCD6/SEMA5A/FAM172A/SEMA6A/TCOF1/TWIST1/SEMA3C/SEMA3A/SEMA3D/SHH/NRG1/RET/BMPR1A/CYP26C1/NOLC1/ALX1/CORO1C/EDNRB/HIF1A/SEMA6D/SOX9/CDH2/BMP7/EDN3/MAPK1	36
turquoise	GO:0009791	post-embryonic development	33/4991	76/18862	0.00100591	0.00850128	0.00696173	MTOR/SZT2/ASH1L/KDM5B/BCL2L11/FZD5/STK36/MMUT/SEMA3C/BPNT2/AGO2/ACO1/TGFBR1/TAL2/RC3H2/ABL1/SGPL1/FGFR2/ALX4/ATM/PSEN1/NDN/IREB2/CCDC47/SMAD2/BCL2/ERCC2/PLAGL2/MORC3/SCUBE1/ZFX/ATRX/MECP2	33
turquoise	GO:0048538	thymus development	22/4991	45/18862	0.0010467	0.00877571	0.00718646	ZMPSTE24/PBX1/BCL2L11/RAF1/HES1/JARID2/HOXA3/SHH/PRKDC/FOXE1/TGFBR1/ABL1/ATM/SIX1/SIX4/ZBTB1/PSEN1/CCNB2/BCL2/ASXL1/CRKL/MAPK1	22
turquoise	GO:0048339	paraxial mesoderm development	10/4991	17/18862	0.00484069	0.0339289	0.0277845	WNT3A/NUP133/EPB41L5/POGLUT1/LEF1/EXOC4/BMPR1A/YAP1/SMAD2/TEAD2	10
turquoise	GO:0001824	blastocyst development	36/4991	92/18862	0.00528507	0.0362598	0.0296933	SLC35E2B/NASP/ZBED6/NEK2/SP3/TTLL4/SKIL/ACTL6A/PELO/TAF8/RPL7L1/LATS1/NCAPG2/GINS4/NBN/TGFBR1/TET1/CTR9/PRPF19/YAP1/CNOT2/BRCA2/RTF1/COPS2/PALB2/CNOT1/ZNF830/NLE1/ASF1B/CNOT3/GINS1/SALL4/GABPA/RRP7A/BCOR/UBE2A	36
turquoise	GO:0001942	hair follicle development	32/4991	80/18862	0.00563726	0.0383769	0.031427	ZMPSTE24/GORAB/TGFB2/SOS1/GLI2/RBPJ/INTU/NSUN2/HDAC2/EGFR/SHH/NOM1/FZD3/ZDHHC21/FOXE1/NOTCH1/LDB1/FGFR2/LGR4/ALX4/LRP4/ACVR1B/TNFRSF19/SAV1/SOX9/APCDD1/SMAD4/BCL2/ERCC2/TRPC4AP/EDA/ATP7A	32
turquoise	GO:0098773	skin epidermis development	33/4991	84/18862	0.00687312	0.0449049	0.0367728	ZMPSTE24/GORAB/TGFB2/SOS1/GLI2/RBPJ/INTU/NSUN2/AP3B1/HDAC2/EGFR/SHH/NOM1/FZD3/ZDHHC21/FOXE1/NOTCH1/LDB1/FGFR2/LGR4/ALX4/LRP4/ACVR1B/TNFRSF19/SAV1/SOX9/APCDD1/SMAD4/BCL2/ERCC2/TRPC4AP/EDA/ATP7A	33
turquoise	GO:0048736	appendage development	66/4991	167/18862	0.000149585	0.00158349	0.00129673	ALX3/SLC39A1/CRABP2/PBX1/FLVCR1/TGFB2/IFT172/WDPCP/BCL2L11/GLI2/LNPK/BMPR2/CTNNB1/IFT80/ZNF141/MSX1/WDR19/BMPR1B/LEF1/BBS7/INTU/SFRP2/NIPBL/PITX1/SOX4/PBX2/HDAC2/TBC1D32/TWIST1/SP8/GLI3/SEMA3C/SHH/BPNT2/PCSK5/RC3H2/NOTCH1/BMPR1A/FGF8/FGFR2/ALX4/LRP4/C2CD3/DYNC2H1/LRP6/COL2A1/PRKAB1/ZNF219/PSEN1/NR2F2/IFT140/CREBBP/RPGRIP1L/MED31/TMEM107/MED1/NOG/SOX9/SMAD4/RAX/RSPO4/IFT52/SALL4/BMP7/ZNRF3/ATRX	66
turquoise	GO:0060173	limb development	66/4991	167/18862	0.000149585	0.00158349	0.00129673	ALX3/SLC39A1/CRABP2/PBX1/FLVCR1/TGFB2/IFT172/WDPCP/BCL2L11/GLI2/LNPK/BMPR2/CTNNB1/IFT80/ZNF141/MSX1/WDR19/BMPR1B/LEF1/BBS7/INTU/SFRP2/NIPBL/PITX1/SOX4/PBX2/HDAC2/TBC1D32/TWIST1/SP8/GLI3/SEMA3C/SHH/BPNT2/PCSK5/RC3H2/NOTCH1/BMPR1A/FGF8/FGFR2/ALX4/LRP4/C2CD3/DYNC2H1/LRP6/COL2A1/PRKAB1/ZNF219/PSEN1/NR2F2/IFT140/CREBBP/RPGRIP1L/MED31/TMEM107/MED1/NOG/SOX9/SMAD4/RAX/RSPO4/IFT52/SALL4/BMP7/ZNRF3/ATRX	66
turquoise	GO:0048706	embryonic skeletal system development	46/4991	117/18862	0.00158659	0.0125716	0.0102949	ALX3/SLC39A1/PBX1/FLVCR1/ACVR2A/SP3/HOXD3/HOXD4/CTNNB1/SETD2/DLG1/TAPT1/WDR19/NIPBL/NDST1/TWIST1/HOXA1/HOXA3/HOXA7/GLI3/SHH/SULF1/MMP16/PCSK5/TGFBR1/FGF8/FGFR2/ALX4/COL2A1/HOXC4/ALX1/SIX1/SIX4/MTHFD1/IFT140/XYLT1/PCGF2/HOXB2/HOXB3/MBTD1/NOG/EIF4A3/SMAD2/SULF2/BMP7/MED12	46
turquoise	GO:1904888	cranial skeletal system development	29/4991	65/18862	0.0011864	0.00982449	0.00804531	ALX3/SLC39A1/TGFB2/SETD2/WDR19/NIPBL/NDST1/MSX2/RAB23/TWIST1/HOXA1/GLI3/MMP16/RIC1/FOXE1/TGFBR1/CEP55/FGF8/FGFR2/SIX1/SIX4/MTHFD1/FOXN3/IFT140/TMEM107/EIF4A3/SMAD2/CRKL/MED12	29
turquoise	GO:0060998	regulation of dendritic spine development	27/4991	60/18862	0.00147811	0.0118886	0.0097356	MTOR/SRGAP2C/ACTR2/DHX36/OPA1/PLK2/HDAC2/SDK1/DBNL/PPP1R9A/ASAP1/DLG5/PTEN/EIF4G2/CAPRIN1/DNM1L/LLPH/ARF6/PSEN1/UBE3A/TANC2/ZMYND8/C21orf91/ITSN1/ARMCX5-GPRASP2/BHLHB9/FMR1	27
turquoise	GO:0021543	pallium development	56/4991	156/18862	0.00578303	0.0389816	0.0319222	KDM1A/SRGAP2C/NOTCH2NLA/NOTCH2NLC/KIF14/ATP2B4/WNT3A/NCOA1/PEX13/ATIC/ROBO1/GSK3B/TRA2B/FBXO45/TACC3/SLIT2/UBA6/LEF1/FAT4/CASP3/TENT2/CEP120/EFHC1/GLI3/CDK6/EZH2/MCPH1/TSC1/KIF5B/ZMIZ1/PTEN/FGF8/EMX2/DIXDC1/H2AX/CDON/LRP6/SLC38A2/LRP1/HIF1A/SYNE2/PSEN1/ARHGAP11B/BBS4/NDE1/CSNK2A2/CRK/KDM6B/NF1/IGF2BP1/CDH2/XRCC1/MKKS/XRN2/GART/CRKL	56
turquoise	GO:0016358	dendrite development	79/4991	234/18862	0.00770958	0.0494263	0.0404754	RERE/MTOR/CDC42/CDC20/SRGAP2C/CAMSAP2/KIDINS220/ACTR2/TLX2/NCK2/ABI2/KLF7/EPHA4/ARF4/GSK3B/DHX36/OPA1/PAK2/UBA6/RAPGEF2/PLK2/SYNGAP1/TPBG/HDAC2/DYNLT1/SDK1/DBNL/SEMA3A/PPP1R9A/CUX1/EZH2/PREX2/ASAP1/PTPRD/ABITRAM/PRKG1/NEUROG3/DLG5/PTEN/EIF4G2/CAPRIN1/LRP4/PICALM/TRPC6/DNM1L/SLC11A2/LLPH/GRIP1/RAB21/FBXW8/FARP1/ARF6/PSEN1/UBE3A/CHRNA7/ADAM10/PARP6/BBS4/CHRNA3/NTN3/TAOK2/CRK/TANC2/NEDD4L/CARM1/ANKR…	79
turquoise	GO:0021987	cerebral cortex development	41/4991	107/18862	0.00473506	0.0335704	0.0274909	KDM1A/SRGAP2C/NOTCH2NLA/NOTCH2NLC/KIF14/NCOA1/PEX13/ATIC/ROBO1/GSK3B/TRA2B/FBXO45/TACC3/SLIT2/FAT4/CEP120/EFHC1/GLI3/MCPH1/TSC1/ZMIZ1/EMX2/DIXDC1/H2AX/CDON/LRP6/SLC38A2/LRP1/HIF1A/SYNE2/PSEN1/ARHGAP11B/BBS4/NDE1/CSNK2A2/CRK/NF1/CDH2/MKKS/GART/CRKL	41
turquoise	GO:0030900	forebrain development	119/4991	357/18862	0.00217315	0.0166527	0.0136369	WNT4/KDM1A/SZT2/STIL/DOCK7/SRGAP2C/NOTCH2NLA/NOTCH2NLC/ARPC5/KIF14/ATP2B4/WNT3A/NCOA1/PEX13/GLI2/RAB3GAP1/PGAP1/NRP2/CREB1/ERBB4/ATIC/TOP2B/SETD2/HESX1/ROBO2/ROBO1/ARL13B/GSK3B/TRA2B/HES1/FBXO45/TACC3/MSX1/SLIT2/RBPJ/UBA6/LEF1/METTL14/FAT4/RAPGEF2/CASP3/SEMA5A/ZSWIM6/TENT2/CEP120/PITX1/NDST1/EFHC1/GLI3/SEMA3A/CDK6/EZH2/SHH/MCPH1/PCM1/HOOK3/TOX/AGTPBP1/SECISBP2/TAL2/TSC1/NOTCH1/KIF5B/PRKG1/NEUROG3…	119
turquoise	GO:0014032	neural crest cell development	35/4991	80/18862	0.000607048	0.00546644	0.00447649	PHACTR4/KLHL12/SEMA4C/ACVR1/NRP2/ERBB4/SEMA3F/HES1/TAPT1/PHOX2B/PDCD6/SEMA5A/FAM172A/SEMA6A/TCOF1/TWIST1/SEMA3C/SEMA3A/SEMA3D/SHH/NRG1/RET/BMPR1A/CYP26C1/NOLC1/ALX1/CORO1C/EDNRB/HIF1A/SEMA6D/SOX9/CDH2/BMP7/EDN3/MAPK1	35
turquoise	GO:0021915	neural tube development	72/4991	145/18862	1.88e-09	5e-08	4.09e-08	LUZP1/PHACTR4/STIL/BCL10/GLMN/GPR161/GORAB/TGFB2/WNT3A/NUP133/IFT172/SEMA4C/GLI2/TRIM71/SETD2/ARL13B/DVL3/OPA1/HES1/WDR19/LIAS/SHROOM3/PKD2/SEC24B/INTU/SFRP2/CASP3/SOX4/BRD2/TBC1D32/TWIST1/RALA/GLI3/SEMA3C/SHH/FZD3/SFRP1/ABL1/TSC1/NOTCH1/KIF20B/FGF8/SUFU/DCHS1/TRAF6/AMBRA1/C2CD3/LRP6/WNT1/APAF1/KDM2B/TMED2/SALL2/HIF1A/MTHFD1/PSEN1/BBS4/IFT140/RPGRIP1L/TMEM107/FZD2/NOG/MIB1/ARHGAP35/TEAD2/IFT52/ST…	72
turquoise	GO:0003197	endocardial cushion development	19/4991	42/18862	0.0066436	0.0435438	0.0356582	MDM4/TGFB2/ACVR1/BMPR2/ROBO2/ROBO1/MSX1/RBPJ/TWIST1/TGFBR1/NOTCH1/BMPR1A/FGF8/DCHS1/NOG/SOX9/SMAD4/BMP2/BMP7	19
turquoise	GO:0003279	cardiac septum development	40/4991	96/18862	0.000848928	0.00731503	0.0059903	LUZP1/RBM15/MDM4/TGFB2/ACVR1/BMPR2/NRP2/ROBO2/ROBO1/HES1/NSD2/SLIT2/RBPJ/MATR3/NDST1/MAML1/SOX4/CITED2/SEMA3C/ZFPM2/TGFBR1/CNTRL/NOTCH1/BMPR1A/FGF8/SUFU/FGFR2/FRS2/HECTD1/SAV1/TRIP11/DCTN5/TP53/FZD2/NOG/ZBTB14/SMAD4/SALL4/BMP7/TAB1	40
turquoise	GO:0003281	ventricular septum development	30/4991	64/18862	0.00035298	0.00336122	0.00275252	LUZP1/RBM15/MDM4/TGFB2/ACVR1/BMPR2/ROBO2/ROBO1/HES1/NSD2/SLIT2/RBPJ/MATR3/SOX4/CITED2/ZFPM2/TGFBR1/CNTRL/NOTCH1/SUFU/FGFR2/FRS2/HECTD1/SAV1/TRIP11/DCTN5/FZD2/NOG/SMAD4/SALL4	30
black
Module	ID	Description	GeneRatio	BgRatio	pvalue	p.adjust	qvalue	geneID	Count
black	GO:0060537	muscle tissue development	71/600	371/18862	3.58e-35	3.04e-32	2.5e-32	S1PR1/TNNT2/PROX1/ACTN2/RYR2/SLC8A1/SMYD1/FHL2/TTN/CAV3/MYL3/TNNC1/LMOD3/POPDC2/HEG1/TIPARP/PPARGC1A/PDLIM5/SORBS2/HAND1/SGCD/NKX2-5/DSP/EDN1/RBM24/FLOT1/SRF/BMP5/TBX18/BVES/POPDC3/GJA1/HEY2/TBX20/ELN/CAV2/CAV1/NKX2-6/PGM5/ENG/NEBL/SVIL/TLL2/CSRP3/MYBPC3/EFEMP2/PKP2/MYL6/LRRC10/TBX5/MYH6/MYH7/AKAP6/CFL2/ASB2/ACTC1/TPM1/ALPK3/AKAP13/MEF2A/MYLK3/MYOCD/MYOM1/GATA6/FHOD3/SMAD7/ALPK2/PPP1R13L/JPH2/MYO…	71
black	GO:0014706	striated muscle tissue development	67/600	351/18862	3.87e-33	1.82e-30	1.5e-30	S1PR1/TNNT2/PROX1/ACTN2/RYR2/SLC8A1/SMYD1/FHL2/TTN/CAV3/MYL3/TNNC1/LMOD3/POPDC2/HEG1/PDLIM5/SORBS2/HAND1/SGCD/NKX2-5/DSP/EDN1/RBM24/FLOT1/SRF/BMP5/TBX18/BVES/POPDC3/GJA1/HEY2/TBX20/ELN/CAV2/CAV1/NKX2-6/PGM5/ENG/NEBL/SVIL/TLL2/CSRP3/MYBPC3/PKP2/MYL6/LRRC10/TBX5/MYH6/MYH7/AKAP6/CFL2/ASB2/ACTC1/TPM1/ALPK3/AKAP13/MEF2A/MYLK3/MYOCD/MYOM1/GATA6/FHOD3/SMAD7/ALPK2/PPP1R13L/JPH2/MYO18B	67
black	GO:0055001	muscle cell development	48/600	168/18862	1.86e-32	7.89e-30	6.49e-30	TNNT2/PROX1/OBSCN/ACTN2/SLC8A1/DYSF/FHL2/TTN/CAV3/LMOD3/PDLIM5/SORBS2/NKX2-5/EDN1/SRF/TBX18/BVES/HEY2/CAV2/LMOD2/NKX2-6/PGM5/TMOD1/ENG/NEBL/SYNPO2L/LDB3/CSRP3/EFEMP2/LRRC10/ATP2A2/MYH6/AKAP6/CFL2/ACTC1/CAPN3/TPM1/ALPK3/AKAP13/MEF2A/MYLK3/AFG3L2/FHOD3/ALPK2/TNNT1/NFATC2/MYO18B/DMD	48
black	GO:0048738	cardiac muscle tissue development	51/600	208/18862	7.01e-31	2.7e-28	2.22e-28	S1PR1/TNNT2/PROX1/ACTN2/RYR2/SLC8A1/FHL2/TTN/CAV3/MYL3/TNNC1/HEG1/PDLIM5/SORBS2/HAND1/SGCD/NKX2-5/DSP/EDN1/SRF/BMP5/TBX18/BVES/GJA1/HEY2/TBX20/NKX2-6/ENG/NEBL/CSRP3/MYBPC3/PKP2/LRRC10/TBX5/MYH6/MYH7/AKAP6/ACTC1/TPM1/ALPK3/AKAP13/MEF2A/MYLK3/MYOCD/GATA6/FHOD3/SMAD7/ALPK2/PPP1R13L/JPH2/MYO18B	51
black	GO:0007517	muscle organ development	59/600	317/18862	1.24e-28	3.5e-26	2.88e-26	S1PR1/TNNT2/PROX1/RYR2/SMYD1/TTN/SPEG/CAV3/MYL3/TNNC1/LMOD3/POPDC2/HEG1/HAND1/SGCD/NKX2-5/DSP/RBM24/FLOT1/BVES/POPDC3/HEY2/LAMA2/TBX20/ELN/CAV2/CAV1/JPH1/CAVIN4/ENG/SVIL/TLL2/CSRP3/MYBPC3/EFEMP2/TEAD4/PKP2/ITGA7/MYL6/MYH6/MYH7/CFL2/ASB2/ZBTB42/ACTC1/CAPN3/TPM1/MEF2A/CTF1/MYOCD/UNC45B/MYOM1/SMAD7/JPH2/SMTN/LARGE1/DMD/ITGB1BP2/SRPK3	59
black	GO:0055013	cardiac muscle cell development	28/600	77/18862	1.16e-22	2.13e-20	1.75e-20	PROX1/ACTN2/SLC8A1/FHL2/TTN/CAV3/PDLIM5/SORBS2/NKX2-5/EDN1/SRF/TBX18/BVES/HEY2/NKX2-6/NEBL/CSRP3/LRRC10/MYH6/AKAP6/ACTC1/ALPK3/AKAP13/MEF2A/MYLK3/FHOD3/ALPK2/MYO18B	28
black	GO:0003205	cardiac chamber development	36/600	151/18862	1.15e-21	2.03e-19	1.67e-19	GJA5/TNNT2/PROX1/RYR2/FHL2/CAV3/SCN5A/MYL3/TNNC1/HEG1/PLXND1/HAND2/ADAMTS6/HAND1/SLIT3/NKX2-5/DSP/SRF/BMP5/HEY2/TBX20/TMEM65/TEK/ENG/MYBPC3/WNT11/PKP2/TBX5/MYH6/MYH7/TPM1/SMAD6/MYOCD/GATA6/SMAD7/PPP1R13L	36
black	GO:0055006	cardiac cell development	28/600	83/18862	1.26e-21	2.13e-19	1.75e-19	PROX1/ACTN2/SLC8A1/FHL2/TTN/CAV3/PDLIM5/SORBS2/NKX2-5/EDN1/SRF/TBX18/BVES/HEY2/NKX2-6/NEBL/CSRP3/LRRC10/MYH6/AKAP6/ACTC1/ALPK3/AKAP13/MEF2A/MYLK3/FHOD3/ALPK2/MYO18B	28
black	GO:0055002	striated muscle cell development	30/600	103/18862	5.56e-21	9.07e-19	7.46e-19	TNNT2/PROX1/OBSCN/ACTN2/TTN/CAV3/LMOD3/EDN1/SRF/CAV2/LMOD2/PGM5/TMOD1/NEBL/SYNPO2L/LDB3/CSRP3/MYH6/CFL2/ACTC1/CAPN3/TPM1/AKAP13/MEF2A/MYLK3/AFG3L2/FHOD3/TNNT1/MYO18B/DMD	30
black	GO:0003231	cardiac ventricle development	28/600	114/18862	1.69e-17	1.79e-15	1.47e-15	GJA5/TNNT2/PROX1/RYR2/SCN5A/MYL3/TNNC1/HEG1/HAND2/HAND1/SLIT3/NKX2-5/DSP/HEY2/TBX20/TMEM65/ENG/MYBPC3/WNT11/PKP2/TBX5/MYH6/MYH7/TPM1/SMAD6/MYOCD/SMAD7/PPP1R13L	28
black	GO:0003229	ventricular cardiac muscle tissue development	19/600	50/18862	3.24e-16	3.05e-14	2.51e-14	TNNT2/PROX1/RYR2/MYL3/TNNC1/HEG1/HAND1/NKX2-5/DSP/HEY2/ENG/MYBPC3/PKP2/TBX5/MYH6/MYH7/TPM1/SMAD7/PPP1R13L	19
black	GO:0060976	coronary vasculature development	12/600	44/18862	8e-09	4.04e-07	3.32e-07	PLXND1/HAND2/ADAMTS6/SRF/HEY2/VEGFB/PRICKLE1/TBX5/SMAD6/MYOCD/GATA6/APLN	12
black	GO:0003279	cardiac septum development	17/600	96/18862	8.43e-09	4.2e-07	3.46e-07	GJA5/PROX1/HEG1/PLXND1/ADAMTS6/HAND1/SLIT3/NKX2-5/BMP5/HEY2/TBX20/ENG/WNT11/TBX5/SMAD6/GATA6/SMAD7	17
black	GO:0003230	cardiac atrium development	10/600	35/18862	8.81e-08	3.73e-06	3.07e-06	GJA5/PROX1/HEG1/NKX2-5/HEY2/TBX20/ENG/WNT11/TBX5/MYH6	10
black	GO:0060538	skeletal muscle organ development	20/600	157/18862	1.36e-07	5.41e-06	4.45e-06	SMYD1/MYL3/LMOD3/POPDC2/RBM24/FLOT1/BVES/POPDC3/ELN/CAV2/CAV1/SVIL/TLL2/CSRP3/MYL6/CFL2/ASB2/MYOCD/MYOM1/LARGE1	20
black	GO:0007519	skeletal muscle tissue development	19/600	147/18862	2.21e-07	8.16e-06	6.7e-06	SMYD1/MYL3/LMOD3/POPDC2/RBM24/FLOT1/BVES/POPDC3/ELN/CAV2/CAV1/SVIL/TLL2/CSRP3/MYL6/CFL2/ASB2/MYOCD/MYOM1	19
black	GO:0060840	artery development	15/600	95/18862	3.05e-07	1.1e-05	9.01e-06	GJA5/PRRX1/PROX1/PLXND1/HAND2/ADAMTS6/SRF/HEY2/ENG/EFEMP2/WNT11/PRICKLE1/SMAD6/MYOCD/SMAD7	15
black	GO:1905314	semi-lunar valve development	10/600	41/18862	4.53e-07	1.51e-05	1.24e-05	NPPA/GJA5/SLIT3/NKX2-5/HEY2/TBX20/ELN/NOS3/SMAD6/NFATC1	10
black	GO:0003176	aortic valve development	9/600	36/18862	1.37e-06	3.82e-05	3.14e-05	NPPA/SLIT3/NKX2-5/HEY2/TBX20/ELN/NOS3/SMAD6/NFATC1	9
black	GO:0003170	heart valve development	11/600	61/18862	3.04e-06	7.95e-05	6.53e-05	NPPA/GJA5/SLIT3/NKX2-5/HEY2/TBX20/ELN/NOS3/TBX5/SMAD6/NFATC1	11
black	GO:0060039	pericardium development	6/600	20/18862	2.68e-05	0.000501931	0.000412585	HEG1/HAND2/BMP5/TBX20/NKX2-6/TBX5	6
black	GO:0003281	ventricular septum development	10/600	64/18862	3.17e-05	0.000577126	0.000474395	GJA5/PROX1/HEG1/SLIT3/NKX2-5/HEY2/WNT11/TBX5/SMAD6/SMAD7	10
black	GO:0003177	pulmonary valve development	6/600	21/18862	3.65e-05	0.000652134	0.000536052	GJA5/HEY2/TBX20/NOS3/SMAD6/NFATC1	6
black	GO:0003283	atrial septum development	6/600	22/18862	4.88e-05	0.000847638	0.000696755	GJA5/NKX2-5/HEY2/TBX20/WNT11/TBX5	6
black	GO:0035904	aorta development	9/600	55/18862	5.41e-05	0.000916708	0.00075353	PROX1/PLXND1/ADAMTS6/SRF/HEY2/ENG/EFEMP2/PRICKLE1/SMAD6	9
black	GO:0003171	atrioventricular valve development	6/600	25/18862	0.000106738	0.00165171	0.0013577	GJA5/SLIT3/HEY2/TBX20/TBX5/SMAD6	6
black	GO:0048638	regulation of developmental growth	23/600	319/18862	0.000240926	0.00328466	0.00269997	LPAR3/PROX1/DISC1/ITSN2/CAV3/ADRB2/EDN1/CPNE5/SRF/GJA1/HEY2/TBX20/TLL2/SEMA4G/ACACB/TBX5/MYH6/AKAP6/CAPN3/SLC6A4/AFG3L2/GATA6/SMAD7	23
black	GO:0048747	muscle fiber development	8/600	53/18862	0.000250808	0.00338671	0.00278386	TTN/LMOD3/CAV2/NEBL/MYH6/AFG3L2/MYO18B/DMD	8
black	GO:0003197	endocardial cushion development	7/600	42/18862	0.000325953	0.00416278	0.00342179	RBM24/BMP5/HEY2/TBX20/NOS3/ENG/TBX5	7
black	GO:0048639	positive regulation of developmental growth	15/600	170/18862	0.000358573	0.00449807	0.0036974	LPAR3/PROX1/DISC1/ITSN2/EDN1/CPNE5/SRF/HEY2/TBX20/ACACB/TBX5/AKAP6/CAPN3/GATA6/SMAD7	15
black	GO:0048745	smooth muscle tissue development	5/600	21/18862	0.000426804	0.00523019	0.0042992	PROX1/TIPARP/SRF/ENG/EFEMP2	5
black	GO:0003158	endothelium development	13/600	137/18862	0.000435255	0.00530311	0.00435914	CLIC4/GJA4/S1PR1/GJA5/PROX1/ATOH8/HEG1/GJA1/HEY2/ENG/FASN/MYADM/COL18A1	13
black	GO:0061049	cell growth involved in cardiac muscle cell development	6/600	33/18862	0.000537769	0.00640489	0.00526479	CAV3/PDLIM5/SORBS2/EDN1/AKAP6/AKAP13	6
black	GO:0003161	cardiac conduction system development	4/600	13/18862	0.000576338	0.00669449	0.00550284	NKX2-5/TBX18/BVES/TBX5	4
black	GO:0007512	adult heart development	4/600	13/18862	0.000576338	0.00669449	0.00550284	HAND2/NKX2-5/MYH6/MYH7	4
black	GO:0060841	venous blood vessel development	4/600	13/18862	0.000576338	0.00669449	0.00550284	PROX1/HEG1/TBX20/ENG	4
black	GO:0035050	embryonic heart tube development	9/600	78/18862	0.000811472	0.00896001	0.00736509	RNF207/RYR2/HAND2/HAND1/NKX2-5/SRF/TBX20/NKX2-6/ENG	9
black	GO:0060973	cell migration involved in heart development	4/600	18/18862	0.00217343	0.0194417	0.015981	HAND2/BVES/ENG/TBX5	4
black	GO:0035907	dorsal aorta development	3/600	10/18862	0.00325141	0.0270314	0.0222197	SRF/HEY2/ENG	3
black	GO:0097084	vascular associated smooth muscle cell development	3/600	10/18862	0.00325141	0.0270314	0.0222197	HEY2/ENG/EFEMP2	3
black	GO:0048568	embryonic organ development	24/600	412/18862	0.00340052	0.0279965	0.023013	RNF207/EPHA2/PRRX1/PROX1/RYR2/HAND2/FBN2/HAND1/NKX2-5/EDN1/TEAD3/SRF/BMP5/TBX18/HEY2/TBX20/NKX2-6/CTHRC1/ENG/SCT/WNT11/TEAD4/RBPMS2/PPP1R13L	24
black	GO:0007528	neuromuscular junction development	6/600	47/18862	0.00358106	0.0291994	0.0240018	LAMB2/DOK7/CACNB2/ERBB2/AFG3L2/SNTA1	6
black	GO:0048588	developmental cell growth	15/600	222/18862	0.0050864	0.0391404	0.0321732	LPAR3/DISC1/ITSN2/CAV3/LAMB2/PDLIM5/SORBS2/SLIT3/EDN1/CPNE5/SRF/SEMA4G/AKAP6/AKAP13/SMAD7	15
black	GO:0002064	epithelial cell development	14/600	207/18862	0.00661371	0.04937	0.0405819	EPHA2/CLIC4/PROX1/LAMB2/HEG1/PALLD/BMP5/TMOD1/ENG/RILPL1/FASN/MYADM/COL18A1/POF1B	14
