# Supplementary material for: Copy number variation-associated lncRNAs may contribute to the etiologies of congenital heart disease
Source: Commun Biol. 2023 Feb 17;6:189. doi: 10.1038/s42003-023-04565-z (PMC9938258; doi:10.1038/s42003-023-04565-z)
Supplement: Supplementary file 6 — Supplementary Data 3 [file 42003_2023_4565_MOESM6_ESM.xlsx]

## Sheet: Sequence conservation
Sequence conservation of 1500 candidate CNV-lncRNAs (1448 with conservation information) in coexpression modules.
CNV-lncRNA_ID	CNV_location	CNV_type	Module.non.syndromic.	Module.syndromic.	Symbol	Age	Present.in.Species	Have.homologous.gene
HSALNG0000002	1p36	syndromic	NA	red	-	1. Homo	0
HSALNG0000003	1p36	syndromic	NA	red	-	1. Homo	0
HSALNG0000013	1p36	syndromic	NA	grey60	-	1. Homo	0
HSALNG0000022	1p36	syndromic	NA	greenyellow	LINC00115	17. Euteleostomi	5	T
HSALNG0000028	1p36	syndromic	NA	black	-	15. Amniota	12
HSALNG0000029	1p36	syndromic	NA	grey	-	15. Amniota	11
HSALNG0000033	1p36	syndromic	NA	turquoise	-	1. Homo	0
HSALNG0000038	1p36	syndromic	NA	green	LINC01409	11. Boreoeutheria	3	T
HSALNG0000039	1p36	syndromic	NA	turquoise	-	16. Tetrapoda	3
HSALNG0000041	1p36	syndromic	NA	yellow	LINC01128,FAM87B	3. Homininae	3	T
HSALNG0000042	1p36	syndromic	NA	turquoise	-	16. Tetrapoda	1
HSALNG0000045	1p36	syndromic	NA	green	-	1. Homo	0
HSALNG0000051	1p36	syndromic	NA	turquoise	-	15. Amniota	14	T
HSALNG0000054	1p36	syndromic	NA	skyblue3	LINC02593	15. Amniota	15
HSALNG0000055	1p36	syndromic	NA	skyblue3	-	17. Euteleostomi	31	T
HSALNG0000057	1p36	syndromic	NA	turquoise	-	15. Amniota	8
HSALNG0141644	1p36	syndromic	NA	darkgrey	-	11. Boreoeutheria	9
HSALNG0000065	1p36	syndromic	NA	magenta	-	1. Homo	0
HSALNG0000069	1p36	syndromic	NA	turquoise	-	11. Boreoeutheria	3
HSALNG0000071	1p36	syndromic	NA	turquoise	-	16. Tetrapoda	20	T
HSALNG0000078	1p36	syndromic	NA	plum1	-	16. Tetrapoda	18	T
HSALNG0000081	1p36	syndromic	NA	grey	-	15. Amniota	4
HSALNG0000084	1p36	syndromic	NA	turquoise	-	11. Boreoeutheria	4	T
HSALNG0000086	1p36	syndromic	NA	turquoise	-	1. Homo	0
HSALNG0000087	1p36	syndromic	NA	saddlebrown	-	1. Homo	0
HSALNG0000088	1p36	syndromic	NA	turquoise	-	4. Hominidae	3
HSALNG0000089	1p36	syndromic	NA	turquoise	-	1. Homo	0
HSALNG0000111	1p36	syndromic	NA	green	-	1. Homo	0
HSALNG0000121	1p36	syndromic	NA	red	-	1. Homo	0
HSALNG0000125	1p36	syndromic	NA	greenyellow	LINC01786	12. Eutheria	13	T
HSALNG0000129	1p36	syndromic	NA	greenyellow	-	1. Homo	0
HSALNG0000131	1p36	syndromic	NA	green	-	1. Homo	0
HSALNG0000133	1p36	syndromic	NA	turquoise	-	11. Boreoeutheria	1
HSALNG0000137	1p36	syndromic	NA	black	-	11. Boreoeutheria	5
HSALNG0000138	1p36	syndromic	NA	red	-	16. Tetrapoda	4	T
HSALNG0000139	1p36	syndromic	NA	turquoise	-	16. Tetrapoda	4
HSALNG0000141	1p36	syndromic	NA	red	-	16. Tetrapoda	32
HSALNG0000142	1p36	syndromic	NA	cyan	-	16. Tetrapoda	1
HSALNG0000147	1p36	syndromic	NA	grey	-	12. Eutheria	10
HSALNG0000152	1p36	syndromic	NA	turquoise	MRPL20-AS1	10. Euarchontoglires	7	T
HSALNG0000155	1p36	syndromic	NA	green	MRPL20-DT	10. Euarchontoglires	1
HSALNG0000156	1p36	syndromic	NA	greenyellow	-	12. Eutheria	1
HSALNG0000158	1p36	syndromic	NA	green	-	1. Homo	0
HSALNG0000161	1p36	syndromic	NA	magenta	-	10. Euarchontoglires	1
HSALNG0000162	1p36	syndromic	NA	lightcyan	LINC01770	14. Mammalia	31	T
HSALNG0000163	1p36	syndromic	NA	darkturquoise	-	1. Homo	0
HSALNG0000165	1p36	syndromic	NA	darkred	-	1. Homo	0
HSALNG0000166	1p36	syndromic	NA	cyan	-	10. Euarchontoglires	1	T
HSALNG0000167	1p36	syndromic	NA	turquoise	-	1. Homo	0
HSALNG0000175	1p36	syndromic	NA	green	-	17. Euteleostomi	28
HSALNG0000176	1p36	syndromic	NA	blue	-	1. Homo	0
HSALNG0000180	1p36	syndromic	NA	cyan	-	3. Homininae	3
HSALNG0000183	1p36	syndromic	NA	yellow	-	17. Euteleostomi	36
HSALNG0000184	1p36	syndromic	NA	yellow	-	15. Amniota	21
HSALNG0000185	1p36	syndromic	NA	yellow	-	10. Euarchontoglires	4
HSALNG0000189	1p36	syndromic	NA	turquoise	-	10. Euarchontoglires	3
HSALNG0000204	1p36	syndromic	NA	turquoise	-	2. Hominini	1
HSALNG0000206	1p36	syndromic	NA	greenyellow	-	11. Boreoeutheria	3
HSALNG0000215	1p36	syndromic	NA	green	-	12. Eutheria	5	T
HSALNG0000224	1p36	syndromic	NA	green	-	1. Homo	0
HSALNG0142083	1p36	syndromic	NA	magenta	PRKCZ-AS1	3. Homininae	2
HSALNG0000227	1p36	syndromic	NA	turquoise	-	16. Tetrapoda	18	T
HSALNG0000231	1p36	syndromic	NA	salmon	-	13. Theria	18	T
HSALNG0000232	1p36	syndromic	NA	blue	-	13. Theria	17	T
HSALNG0000233	1p36	syndromic	NA	salmon	-	15. Amniota	33	T
HSALNG0000234	1p36	syndromic	NA	turquoise	-	12. Eutheria	9
HSALNG0000238	1p36	syndromic	NA	grey	-	1. Homo	0
HSALNG0000241	1p36	syndromic	NA	green	-	16. Tetrapoda	36	T
HSALNG0000242	1p36	syndromic	NA	turquoise	-	15. Amniota	6	T
HSALNG0000249	1p36	syndromic	NA	green	-	5. Hominoidea	2
HSALNG0142084	1p36	syndromic	NA	green	-	3. Homininae	3
HSALNG0000250	1p36	syndromic	NA	greenyellow	-	7. Simiiformes	1
HSALNG0000257	1p36	syndromic	NA	turquoise	-	5. Hominoidea	1
HSALNG0000303	1p36	syndromic	NA	royalblue	PRDM16-DT	16. Tetrapoda	35	T
HSALNG0000312	1p36	syndromic	NA	lightcyan1	-	1. Homo	0
HSALNG0000314	1p36	syndromic	NA	royalblue	-	16. Tetrapoda	27
HSALNG0000315	1p36	syndromic	NA	lightcyan1	-	1. Homo	0
HSALNG0000326	1p36	syndromic	NA	turquoise	-	1. Homo	0
HSALNG0000331	1p36	syndromic	NA	turquoise	-	1. Homo	0
HSALNG0000337	1p36	syndromic	NA	green	-	12. Eutheria	10	T
HSALNG0000343	1p36	syndromic	NA	greenyellow	-	16. Tetrapoda	5	T
HSALNG0000349	1p36	syndromic	NA	lightcyan	-	16. Tetrapoda	16
HSALNG0000352	1p36	syndromic	NA	turquoise	-	13. Theria	10
HSALNG0000355	1p36	syndromic	NA	greenyellow	-	5. Hominoidea	4
HSALNG0000356	1p36	syndromic	NA	green	-	5. Hominoidea	4	T
HSALNG0000507	1p36	syndromic	NA	green	-	12. Eutheria	14	T
HSALNG0000508	1p36	syndromic	NA	yellow	-	1. Homo	0
HSALNG0000510	1p36	syndromic	NA	yellow	-	10. Euarchontoglires	7	T
HSALNG0000512	1p36	syndromic	NA	midnightblue	-	15. Amniota	35	T
HSALNG0000523	1p36	syndromic	NA	green	-	12. Eutheria	22	T
HSALNG0000527	1p36	syndromic	NA	turquoise	-	11. Boreoeutheria	8
HSALNG0000533	1p36	syndromic	NA	grey	-	13. Theria	10
HSALNG0142096	1p36	syndromic	NA	turquoise	-	14. Mammalia	12	T
HSALNG0000538	1p36	syndromic	NA	magenta	-	13. Theria	10	T
HSALNG0000542	1p36	syndromic	NA	turquoise	-	12. Eutheria	9
HSALNG0141660	1p36	syndromic	NA	saddlebrown	-	12. Eutheria	13
HSALNG0000559	1p36	syndromic	NA	blue	CAMTA1-IT1	15. Amniota	34
HSALNG0000565	1p36	syndromic	NA	yellow	-	13. Theria	23
HSALNG0000570	1p36	syndromic	NA	brown	-	14. Mammalia	29	T
HSALNG0000572	1p36	syndromic	NA	brown	-	11. Boreoeutheria	15	T
HSALNG0000579	1p36	syndromic	NA	turquoise	-	11. Boreoeutheria	28
HSALNG0000594	1p36	syndromic	NA	turquoise	-	14. Mammalia	27	T
HSALNG0000596	1p36	syndromic	NA	greenyellow	-	10. Euarchontoglires	11
HSALNG0000600	1p36	syndromic	NA	darkred	-	11. Boreoeutheria	11
HSALNG0142104	1p36	syndromic	NA	turquoise	-	15. Amniota	26	T
HSALNG0142105	1p36	syndromic	NA	saddlebrown	-	14. Mammalia	31
HSALNG0000645	1p36	syndromic	NA	saddlebrown	-	12. Eutheria	20
HSALNG0000648	1p36	syndromic	NA	saddlebrown	-	12. Eutheria	25
HSALNG0141668	1p36	syndromic	NA	grey	-	16. Tetrapoda	33
HSALNG0000682	1p36	syndromic	NA	lightcyan	MIR34AHG	15. Amniota	34	T
HSALNG0000690	1p36	syndromic	NA	turquoise	-	6. Catarrhini	5
HSALNG0000708	1p36	syndromic	NA	turquoise	-	5. Hominoidea	4
HSALNG0000730	1p36	syndromic	NA	greenyellow	-	14. Mammalia	17
HSALNG0000731	1p36	syndromic	NA	grey60	-	12. Eutheria	19
HSALNG0000732	1p36	syndromic	NA	grey	-	13. Theria	30
HSALNG0000739	1p36	syndromic	NA	grey	-	13. Theria	19	T
HSALNG0000740	1p36	syndromic	NA	yellow	-	12. Eutheria	23
HSALNG0000742	1p36	syndromic	NA	yellow	-	6. Catarrhini	3
HSALNG0000748	1p36	syndromic	NA	salmon	-	15. Amniota	32	T
HSALNG0141673	1p36	syndromic	NA	saddlebrown	-	11. Boreoeutheria	9
HSALNG0000749	1p36	syndromic	NA	saddlebrown	-	17. Euteleostomi	35
HSALNG0000755	1p36	syndromic	NA	turquoise	-	14. Mammalia	32
HSALNG0000759	1p36	syndromic	NA	blue	-	12. Eutheria	23
HSALNG0000763	1p36	syndromic	NA	brown	-	12. Eutheria	13
HSALNG0000777	1p36	syndromic	NA	brown	-	15. Amniota	33	T
HSALNG0000779	1p36	syndromic	NA	grey	-	12. Eutheria	9
HSALNG0000781	1p36	syndromic	NA	turquoise	-	12. Eutheria	14
HSALNG0000784	1p36	syndromic	NA	yellow	-	10. Euarchontoglires	1
HSALNG0000790	1p36	syndromic	NA	yellow	-	15. Amniota	31	T
HSALNG0000793	1p36	syndromic	NA	lightcyan1	-	11. Boreoeutheria	14
HSALNG0142110	1p36	syndromic	NA	lightcyan1	-	15. Amniota	36
HSALNG0000796	1p36	syndromic	NA	yellow	-	13. Theria	23	T
HSALNG0000799	1p36	syndromic	NA	yellow	-	12. Eutheria	22
HSALNG0000800	1p36	syndromic	NA	yellow	-	11. Boreoeutheria	14	T
HSALNG0000805	1p36	syndromic	NA	lightcyan1	-	12. Eutheria	9
HSALNG0000837	1p36	syndromic	NA	greenyellow	-	12. Eutheria	21	T
HSALNG0000839	1p36	syndromic	NA	green	-	14. Mammalia	30	T
HSALNG0000842	1p36	syndromic	NA	turquoise	-	12. Eutheria	10	T
HSALNG0000843	1p36	syndromic	NA	greenyellow	-	13. Theria	9
HSALNG0000844	1p36	syndromic	NA	turquoise	-	6. Catarrhini	3
HSALNG0000845	1p36	syndromic	NA	blue	EXOSC10-AS1	15. Amniota	29	T
HSALNG0000853	1p36	syndromic	NA	turquoise	-	12. Eutheria	21
HSALNG0000856	1p36	syndromic	NA	turquoise	-	14. Mammalia	29
HSALNG0000858	1p36	syndromic	NA	brown	-	14. Mammalia	32
HSALNG0000889	1p36	syndromic	NA	turquoise	-	7. Simiiformes	5
HSALNG0000900	1p36	syndromic	NA	yellow	-	11. Boreoeutheria	12
HSALNG0000905	1p36	syndromic	NA	blue	-	15. Amniota	35	T
HSALNG0000904	1p36	syndromic	NA	turquoise	-	7. Simiiformes	1
HSALNG0000911	1p36	syndromic	NA	grey60	-	11. Boreoeutheria	21	T
HSALNG0000914	1p36	syndromic	NA	yellow	-	12. Eutheria	14	T
HSALNG0000929	1p36	syndromic	NA	grey	-	6. Catarrhini	5
HSALNG0000931	1p36	syndromic	NA	darkmagenta	-	12. Eutheria	12
HSALNG0000938	1p36	syndromic	NA	turquoise	-	13. Theria	31
HSALNG0000940	1p36	syndromic	NA	blue	-	15. Amniota	33
HSALNG0000941	1p36	syndromic	NA	yellow	-	5. Hominoidea	4	T
HSALNG0000942	1p36	syndromic	NA	green	-	5. Hominoidea	2
HSALNG0000946	1p36	syndromic	NA	blue	-	10. Euarchontoglires	4
HSALNG0000948	1p36	syndromic	NA	darkolivegreen	-	15. Amniota	31
HSALNG0142116	1p36	syndromic	NA	turquoise	-	10. Euarchontoglires	12
HSALNG0000949	1p36	syndromic	NA	yellow	-	16. Tetrapoda	33
HSALNG0000950	1p36	syndromic	NA	tan	-	12. Eutheria	30	T
HSALNG0000951	1p36	syndromic	NA	yellow	-	9. Primates	4
HSALNG0000973	1p36	syndromic	NA	darkgrey	-	13. Theria	30	T
HSALNG0001022	1p36	syndromic	NA	black	-	12. Eutheria	9
HSALNG0001023	1p36	syndromic	NA	black	-	12. Eutheria	5
HSALNG0001034	1p36	syndromic	NA	brown	-	12. Eutheria	18
HSALNG0001035	1p36	syndromic	NA	saddlebrown	-	13. Theria	21
HSALNG0001039	1p36	syndromic	NA	brown	-	12. Eutheria	8
HSALNG0001046	1p36	syndromic	NA	blue	-	14. Mammalia	20	T
HSALNG0001056	1p36	syndromic	NA	green	TMEM51-AS1	12. Eutheria	17	T
HSALNG0001070	1p36	syndromic	NA	blue	-	10. Euarchontoglires	3
HSALNG0001087	1p36	syndromic	NA	pink	-	16. Tetrapoda	25
HSALNG0001092	1p36	syndromic	NA	blue	-	12. Eutheria	3
HSALNG0001099	1p36	syndromic	NA	turquoise	-	12. Eutheria	22	T
HSALNG0001100	1p36	syndromic	NA	turquoise	-	12. Eutheria	24	T
HSALNG0001109	1p36	syndromic	NA	turquoise	-	12. Eutheria	25	T
HSALNG0001110	1p36	syndromic	NA	yellow	-	11. Boreoeutheria	10	T
HSALNG0001116	1p36	syndromic	NA	turquoise	-	12. Eutheria	3
HSALNG0142122	1p36	syndromic	NA	darkorange	-	11. Boreoeutheria	7	T
HSALNG0142123	1p36	syndromic	NA	turquoise	-	2. Hominini	2
HSALNG0001120	1p36	syndromic	NA	turquoise	-	12. Eutheria	11
HSALNG0001121	1p36	syndromic	NA	turquoise	-	12. Eutheria	19	T
HSALNG0001124	1p36	syndromic	NA	turquoise	-	16. Tetrapoda	37
HSALNG0001129	1p36	syndromic	NA	turquoise	-	12. Eutheria	8
HSALNG0001134	1p36	syndromic	NA	royalblue	-	14. Mammalia	14
HSALNG0001135	1p36	syndromic	NA	royalblue	-	11. Boreoeutheria	6
HSALNG0001138	1p36	syndromic	NA	floralwhite	-	10. Euarchontoglires	2
HSALNG0001144	1p36	syndromic	NA	grey	-	12. Eutheria	21
HSALNG0001154	1p36	syndromic	NA	turquoise	-	12. Eutheria	5	T
HSALNG0001161	1p36	syndromic	NA	turquoise	-	12. Eutheria	14
HSALNG0001165	1p36	syndromic	NA	saddlebrown	-	12. Eutheria	28	T
HSALNG0001167	1p36	syndromic	NA	yellow	-	16. Tetrapoda	36	T
HSALNG0001174	1p36	syndromic	NA	green	-	12. Eutheria	25
HSALNG0001175	1p36	syndromic	NA	greenyellow	-	14. Mammalia	32
HSALNG0141680	1p36	syndromic	NA	turquoise	LINC01772	12. Eutheria	12
HSALNG0001177	1p36	syndromic	NA	greenyellow	-	1. Homo	0
HSALNG0001179	1p36	syndromic	NA	turquoise	-	1. Homo	0
HSALNG0001199	1p36	syndromic	NA	turquoise	-	2. Hominini	2
HSALNG0142125	1p36	syndromic	NA	green	-	10. Euarchontoglires	2
HSALNG0001201	1p36	syndromic	NA	turquoise	-	2. Hominini	2
HSALNG0001202	1p36	syndromic	NA	pink	-	1. Homo	0
HSALNG0001204	1p36	syndromic	NA	salmon	-	1. Homo	0
HSALNG0001205	1p36	syndromic	NA	brown	-	1. Homo	0
HSALNG0001212	1p36	syndromic	NA	lightyellow	-	2. Hominini	2	T
HSALNG0001216	1p36	syndromic	NA	blue	-	1. Homo	0
HSALNG0001224	1p36	syndromic	NA	tan	-	1. Homo	0
HSALNG0001230	1p36	syndromic	NA	brown	-	1. Homo	0
HSALNG0001233	1p36	syndromic	NA	red	-	9. Primates	5
HSALNG0001235	1p36	syndromic	NA	blue	-	1. Homo	0
HSALNG0001236	1p36	syndromic	NA	turquoise	-	1. Homo	0
HSALNG0001237	1p36	syndromic	NA	red	-	11. Boreoeutheria	4
HSALNG0141684	1p36	syndromic	NA	grey	-	3. Homininae	1
HSALNG0001241	1p36	syndromic	NA	greenyellow	-	11. Boreoeutheria	1
HSALNG0001245	1p36	syndromic	NA	turquoise	-	11. Boreoeutheria	3
HSALNG0001248	1p36	syndromic	NA	greenyellow	-	11. Boreoeutheria	12
HSALNG0001269	1p36	syndromic	NA	darkorange	RCC2-AS1	16. Tetrapoda	33	T
HSALNG0001281	1p36	syndromic	NA	green	-	6. Catarrhini	3
HSALNG0001283	1p36	syndromic	NA	green	-	11. Boreoeutheria	5
HSALNG0001286	1p36	syndromic	NA	green	-	11. Boreoeutheria	3
HSALNG0001287	1p36	syndromic	NA	blue	LINC02810	13. Theria	24	T
HSALNG0001341	1p36	syndromic	NA	yellow	-	11. Boreoeutheria	6
HSALNG0001365	1p36	syndromic	NA	greenyellow	EMC1-AS1	16. Tetrapoda	39	T
HSALNG0001368	1p36	syndromic	NA	turquoise	-	16. Tetrapoda	25	T
HSALNG0001374	1p36	syndromic	NA	turquoise	-	6. Catarrhini	7
HSALNG0001380	1p36	syndromic	NA	turquoise	-	3. Homininae	1
HSALNG0001396	1p36	syndromic	NA	yellow	-	12. Eutheria	11
HSALNG0142131	1p36	syndromic	NA	tan	-	10. Euarchontoglires	7
HSALNG0001399	1p36	syndromic	NA	darkred	-	12. Eutheria	7
HSALNG0141689	1p36	syndromic	NA	royalblue	-	13. Theria	22	T
HSALNG0001410	1p36	syndromic	NA	lightcyan1	-	6. Catarrhini	3
HSALNG0001411	1p36	syndromic	NA	yellow	-	12. Eutheria	6
HSALNG0001456	1p36	syndromic	NA	grey	-	6. Catarrhini	8
HSALNG0001461	1p36	syndromic	NA	turquoise	PINK1-AS	15. Amniota	36	T
HSALNG0001460	1p36	syndromic	NA	turquoise	-	6. Catarrhini	5
HSALNG0001471	1p36	syndromic	NA	grey	-	16. Tetrapoda	37
HSALNG0001473	1p36	syndromic	NA	turquoise	-	6. Catarrhini	4
HSALNG0001478	1p36	syndromic	NA	turquoise	-	12. Eutheria	11
HSALNG0001484	1p36	syndromic	NA	saddlebrown	-	12. Eutheria	29
HSALNG0142132	1p36	syndromic	NA	saddlebrown	-	12. Eutheria	27
HSALNG0001494	1p36	syndromic	NA	grey	-	16. Tetrapoda	37	T
HSALNG0001499	1p36	syndromic	NA	salmon	-	12. Eutheria	17
HSALNG0001500	1p36	syndromic	NA	grey	-	12. Eutheria	17
HSALNG0001515	1p36	syndromic	NA	turquoise	-	1. Homo	0
HSALNG0001516	1p36	syndromic	NA	turquoise	-	6. Catarrhini	4
HSALNG0001525	1p36	syndromic	NA	salmon	-	12. Eutheria	19	T
HSALNG0001530	1p36	syndromic	NA	grey	-	16. Tetrapoda	33	T
HSALNG0001539	1p36	syndromic	NA	lightcyan1	-	12. Eutheria	20
HSALNG0001554	1p36	syndromic	NA	turquoise	LINC00339	16. Tetrapoda	34	T
HSALNG0001555	1p36	syndromic	NA	turquoise	CDC42-IT1	12. Eutheria	15
HSALNG0001562	1p36	syndromic	NA	lightcyan1	-	12. Eutheria	25
HSALNG0001589	1p36	syndromic	NA	turquoise	ZBTB40-IT1	13. Theria	19
HSALNG0001614	1p36	syndromic	NA	turquoise	-	13. Theria	31	T
HSALNG0001613	1p36	syndromic	NA	turquoise	-	17. Euteleostomi	35	T
HSALNG0001616	1p36	syndromic	NA	saddlebrown	-	12. Eutheria	24
HSALNG0001619	1p36	syndromic	NA	turquoise	LINC01355	15. Amniota	37	T
HSALNG0001620	1p36	syndromic	NA	turquoise	-	12. Eutheria	21
HSALNG0142135	1p36	syndromic	NA	turquoise	-	12. Eutheria	13
HSALNG0001624	1p36	syndromic	NA	greenyellow	ZNF436-AS1	16. Tetrapoda	32	T
HSALNG0001629	1p36	syndromic	NA	yellow	-	12. Eutheria	24
HSALNG0001631	1p36	syndromic	NA	turquoise	-	12. Eutheria	20
HSALNG0001649	1p36	syndromic	NA	turquoise	-	11. Boreoeutheria	12
HSALNG0001650	1p36	syndromic	NA	turquoise	-	12. Eutheria	20	T
HSALNG0001651	1p36	syndromic	NA	greenyellow	-	11. Boreoeutheria	15
HSALNG0001652	1p36	syndromic	NA	darkorange	ELOA-AS1	13. Theria	31	T
HSALNG0001654	1p36	syndromic	NA	turquoise	-	12. Eutheria	16
HSALNG0001656	1p36	syndromic	NA	purple	-	12. Eutheria	23
HSALNG0001657	1p36	syndromic	NA	turquoise	-	12. Eutheria	26
HSALNG0001658	1p36	syndromic	NA	saddlebrown	-	12. Eutheria	10
HSALNG0001659	1p36	syndromic	NA	saddlebrown	-	12. Eutheria	13
HSALNG0001661	1p36	syndromic	NA	turquoise	-	12. Eutheria	9
HSALNG0001682	1p36	syndromic	NA	turquoise	-	12. Eutheria	17	T
HSALNG0141699	1p36	syndromic	NA	lightcyan	-	11. Boreoeutheria	20
HSALNG0001690	1p36	syndromic	NA	yellow	-	12. Eutheria	26
HSALNG0001691	1p36	syndromic	NA	yellow	-	11. Boreoeutheria	14
HSALNG0001713	1p36	syndromic	NA	green	-	12. Eutheria	14
HSALNG0001739	1p36	syndromic	NA	lightcyan1	-	12. Eutheria	15
HSALNG0001740	1p36	syndromic	NA	lightcyan1	-	3. Homininae	1
HSALNG0001780	1p36	syndromic	NA	blue	-	12. Eutheria	17
HSALNG0001782	1p36	syndromic	NA	green	-	12. Eutheria	19	T
HSALNG0001785	1p36	syndromic	NA	blue	-	9. Primates	3
HSALNG0001787	1p36	syndromic	NA	turquoise	-	11. Boreoeutheria	14	T
HSALNG0001790	1p36	syndromic	NA	red	-	4. Hominidae	1
HSALNG0142139	1p36	syndromic	NA	red	-	1. Homo	0
HSALNG0001792	1p36	syndromic	NA	darkorange	-	16. Tetrapoda	6	T
HSALNG0001794	1p36	syndromic	NA	turquoise	-	12. Eutheria	12	T
HSALNG0001795	1p36	syndromic	NA	salmon	-	1. Homo	0
HSALNG0001796	1p36	syndromic	NA	salmon	-	1. Homo	0
HSALNG0001804	1p36	syndromic	NA	saddlebrown	-	17. Euteleostomi	39	T
HSALNG0001819	1p36	syndromic	NA	grey	-	13. Theria	20	T
HSALNG0141705	1p36	syndromic	NA	lightcyan1	-	11. Boreoeutheria	8
HSALNG0001824	1p36	syndromic	NA	green	-	5. Hominoidea	3
HSALNG0001829	1p36	syndromic	NA	turquoise	-	12. Eutheria	25	T
HSALNG0001834	1p36	syndromic	NA	turquoise	-	12. Eutheria	26
HSALNG0142145	1p36	syndromic	NA	blue	-	12. Eutheria	15
HSALNG0001843	1p36	syndromic	NA	turquoise	-	5. Hominoidea	4
HSALNG0001845	1p36	syndromic	NA	yellow	-	13. Theria	27
HSALNG0001857	1p36	syndromic	NA	turquoise	-	12. Eutheria	12
HSALNG0001860	1p36	syndromic	NA	turquoise	-	12. Eutheria	22
HSALNG0001865	1p36	syndromic	NA	lightyellow	-	12. Eutheria	25	T
HSALNG0001864	1p36	syndromic	NA	grey	-	13. Theria	27
HSALNG0001866	1p36	syndromic	NA	turquoise	-	12. Eutheria	11	T
HSALNG0001872	1p36	syndromic	NA	turquoise	-	16. Tetrapoda	38	T
HSALNG0001873	1p36	syndromic	NA	turquoise	-	12. Eutheria	28	T
HSALNG0001874	1p36	syndromic	NA	black	-	12. Eutheria	27
HSALNG0001890	1p36	syndromic	NA	blue	DHDDS-AS1	12. Eutheria	30	T
HSALNG0001891	1p36	syndromic	NA	turquoise	-	13. Theria	30
HSALNG0001906	1p36	syndromic	NA	green	-	11. Boreoeutheria	10
HSALNG0001922	1p36	syndromic	NA	blue	-	15. Amniota	36	T
HSALNG0001926	1p36	syndromic	NA	saddlebrown	-	12. Eutheria	22
HSALNG0001928	1p36	syndromic	NA	turquoise	-	9. Primates	1
HSALNG0001947	1p36	syndromic	NA	red	-	16. Tetrapoda	37	T
HSALNG0001948	1p36	syndromic	NA	grey60	-	12. Eutheria	26	T
HSALNG0001951	1p36	syndromic	NA	green	-	12. Eutheria	29	T
HSALNG0001962	1p36	syndromic	NA	grey	-	12. Eutheria	9
HSALNG0001966	1p36	syndromic	NA	blue	-	12. Eutheria	23	T
HSALNG0001976	1p36	syndromic	NA	purple	-	12. Eutheria	27
HSALNG0001980	1p36	syndromic	NA	green	-	12. Eutheria	23
HSALNG0001981	1p36	syndromic	NA	yellow	-	13. Theria	25
HSALNG0001985	1p36	syndromic	NA	paleturquoise	-	12. Eutheria	28
HSALNG0001999	1p36	syndromic	NA	greenyellow	-	12. Eutheria	16
HSALNG0002000	1p36	syndromic	NA	turquoise	-	12. Eutheria	26	T
HSALNG0006909	1q21.1	syndromic_isolated	red	black	LINC02802	14. Mammalia	1
HSALNG0006635	1q21.1	syndromic_isolated	yellow	green	-	1. Homo	0
HSALNG0006892	1q21.1	syndromic_isolated	turquoise	turquoise	-	1. Homo	0
HSALNG0006891	1q21.1	syndromic_isolated	turquoise	turquoise	-	1. Homo	0
HSALNG0142314	1q21.1	syndromic_isolated	brown	turquoise	-	1. Homo	0
HSALNG0142316	1q21.1	syndromic_isolated	turquoise	turquoise	-	1. Homo	0
HSALNG0142317	1q21.1	syndromic_isolated	turquoise	turquoise	-	3. Homininae	1
HSALNG0142318	1q21.1	syndromic_isolated	turquoise	turquoise	-	3. Homininae	1	T
HSALNG0142319	1q21.1	syndromic_isolated	brown	turquoise	-	1. Homo	0
HSALNG0006737	1q21.1	syndromic_isolated	blue	blue	-	11. Boreoeutheria	3
HSALNG0006724	1q21.1	syndromic_isolated	grey	grey	-	16. Tetrapoda	37	T
HSALNG0006725	1q21.1	syndromic_isolated	turquoise	saddlebrown	-	6. Catarrhini	9
HSALNG0006719	1q21.1	syndromic_isolated	yellow	greenyellow	-	11. Boreoeutheria	14
HSALNG0006717	1q21.1	syndromic_isolated	turquoise	turquoise	-	12. Eutheria	5
HSALNG0006712	1q21.1	syndromic_isolated	black	yellow	-	12. Eutheria	22
HSALNG0006709	1q21.1	syndromic_isolated	turquoise	greenyellow	-	12. Eutheria	28
HSALNG0006705	1q21.1	syndromic_isolated	green	turquoise	-	15. Amniota	35	T
HSALNG0006691	1q21.1	syndromic_isolated	brown	turquoise	LINC01719	13. Theria	2
HSALNG0006685	1q21.1	syndromic_isolated	turquoise	turquoise	-	2. Hominini	2
HSALNG0141895	1q21.1	syndromic_isolated	red	cyan	-	6. Catarrhini	3
HSALNG0141899	1q21.1	syndromic_isolated	brown	turquoise	-	8. Haplorrhini	5	T
HSALNG0006765	1q21.1	syndromic_isolated	turquoise	turquoise	-	3. Homininae	1
HSALNG0006767	1q21.1	syndromic_isolated	turquoise	turquoise	-	3. Homininae	1
HSALNG0141900	1q21.1	syndromic_isolated	turquoise	turquoise	-	2. Hominini	1
HSALNG0006772	1q21.1	syndromic_isolated	turquoise	turquoise	-	3. Homininae	1
HSALNG0006796	1q21.1	syndromic_isolated	turquoise	turquoise	-	12. Eutheria	29	T
HSALNG0010707	1q41	syndromic	NA	turquoise	-	14. Mammalia	26
HSALNG0010740	1q41	syndromic	NA	turquoise	-	12. Eutheria	22
HSALNG0010749	1q41	syndromic	NA	darkorange	-	11. Boreoeutheria	5
HSALNG0010752	1q41	syndromic	NA	black	-	11. Boreoeutheria	12
HSALNG0010756	1q41	syndromic	NA	yellow	-	15. Amniota	32	T
HSALNG0010759	1q41	syndromic	NA	turquoise	-	1. Homo	0
HSALNG0010760	1q41	syndromic	NA	turquoise	-	15. Amniota	22
HSALNG0010762	1q41	syndromic	NA	brown	-	14. Mammalia	28	T
HSALNG0142010	1q41	syndromic	NA	pink	-	11. Boreoeutheria	16	T
HSALNG0010842	1q41	syndromic	NA	lightgreen	-	1. Homo	0
HSALNG0010843	1q41	syndromic	NA	blue	TAF1A-AS1	12. Eutheria	29	T
HSALNG0142425	1q41	syndromic	NA	brown	-	16. Tetrapoda	36
HSALNG0010849	1q41	syndromic	NA	turquoise	-	13. Theria	30	T
HSALNG0010852	1q41	syndromic	NA	turquoise	-	12. Eutheria	26
HSALNG0010860	1q41	syndromic	NA	blue	-	17. Euteleostomi	40	T
HSALNG0142016	1q41	syndromic	NA	turquoise	-	12. Eutheria	21
HSALNG0010883	1q41	syndromic	NA	brown	-	10. Euarchontoglires	9
HSALNG0010910	1q41	syndromic	NA	salmon	-	6. Catarrhini	5
HSALNG0010919	1q42	syndromic	NA	midnightblue	-	2. Hominini	2	T
HSALNG0010924	1q42	syndromic	NA	turquoise	-	1. Homo	0
HSALNG0010926	1q42	syndromic	NA	turquoise	-	11. Boreoeutheria	9	T
HSALNG0010936	1q42	syndromic	NA	turquoise	-	12. Eutheria	25
HSALNG0010942	1q42	syndromic	NA	turquoise	-	10. Euarchontoglires	7	T
HSALNG0010944	1q42	syndromic	NA	turquoise	-	11. Boreoeutheria	8
HSALNG0010951	1q42	syndromic	NA	turquoise	-	16. Tetrapoda	37	T
HSALNG0010963	1q42	syndromic	NA	turquoise	-	12. Eutheria	25
HSALNG0010964	1q42	syndromic	NA	greenyellow	-	12. Eutheria	26	T
HSALNG0010966	1q42	syndromic	NA	blue	-	11. Boreoeutheria	16	T
HSALNG0142018	1q42	syndromic	NA	lightgreen	-	12. Eutheria	19
HSALNG0011006	1q42	syndromic	NA	blue	-	12. Eutheria	20	T
HSALNG0011021	1q42	syndromic	NA	turquoise	-	16. Tetrapoda	39	T
HSALNG0142021	1q42	syndromic	NA	turquoise	-	12. Eutheria	13
HSALNG0011024	1q42	syndromic	NA	tan	-	11. Boreoeutheria	17	T
HSALNG0011028	1q42	syndromic	NA	turquoise	-	12. Eutheria	4	T
HSALNG0011031	1q42	syndromic	NA	brown	-	10. Euarchontoglires	13	T
HSALNG0011040	1q42	syndromic	NA	lightgreen	-	15. Amniota	31	T
HSALNG0142023	1q42	syndromic	NA	greenyellow	-	1. Homo	0
HSALNG0011041	1q42	syndromic	NA	turquoise	-	16. Tetrapoda	36
HSALNG0011042	1q42	syndromic	NA	turquoise	-	12. Eutheria	12
HSALNG0011043	1q42	syndromic	NA	greenyellow	-	11. Boreoeutheria	15
HSALNG0011049	1q42	syndromic	NA	green	-	11. Boreoeutheria	4
HSALNG0011060	1q42	syndromic	NA	grey	-	6. Catarrhini	5
HSALNG0011071	1q42	syndromic	NA	blue	-	12. Eutheria	24
HSALNG0011076	1q42	syndromic	NA	green	-	12. Eutheria	15
HSALNG0011969	1q43	syndromic	NA	turquoise	-	12. Eutheria	18
HSALNG0011973	1q43	syndromic	NA	turquoise	-	12. Eutheria	5
HSALNG0012011	1q43	syndromic	NA	red	-	13. Theria	8	T
HSALNG0012006	1q43	syndromic	NA	yellow	-	12. Eutheria	14
HSALNG0142467	1q44	syndromic	NA	turquoise	-	12. Eutheria	27
HSALNG0012111	1q44	syndromic	NA	turquoise	-	16. Tetrapoda	34	T
HSALNG0012114	1q44	syndromic	NA	blue	-	12. Eutheria	16
HSALNG0012124	1q44	syndromic	NA	blue	-	13. Theria	22	T
HSALNG0012126	1q44	syndromic	NA	blue	-	12. Eutheria	18	T
HSALNG0012129	1q44	syndromic	NA	blue	-	16. Tetrapoda	29	T
HSALNG0142061	1q44	syndromic	NA	yellow	-	11. Boreoeutheria	8
HSALNG0012131	1q44	syndromic	NA	yellow	-	12. Eutheria	9
HSALNG0012132	1q44	syndromic	NA	turquoise	-	12. Eutheria	11	T
HSALNG0012140	1q44	syndromic	NA	greenyellow	-	10. Euarchontoglires	4
HSALNG0012142	1q44	syndromic	NA	yellow	-	15. Amniota	33
HSALNG0142472	1q44	syndromic	NA	lightgreen	-	15. Amniota	21
HSALNG0142473	1q44	syndromic	NA	saddlebrown	-	11. Boreoeutheria	10
HSALNG0142474	1q44	syndromic	NA	saddlebrown	-	14. Mammalia	25
HSALNG0012180	1q44	syndromic	NA	saddlebrown	SMYD3-IT1	12. Eutheria	13
HSALNG0012187	1q44	syndromic	NA	turquoise	-	13. Theria	16
HSALNG0012200	1q44	syndromic	NA	turquoise	-	13. Theria	18
HSALNG0142065	1q44	syndromic	NA	turquoise	-	16. Tetrapoda	28
HSALNG0142478	1q44	syndromic	NA	turquoise	-	12. Eutheria	7
HSALNG0012202	1q44	syndromic	NA	greenyellow	LINC01341	16. Tetrapoda	34	T
HSALNG0019721	2q24.1	isolated	brown	brown	-	13. Theria	31	T
HSALNG0019776	2q24.1	isolated	turquoise	turquoise	LINC01876	16. Tetrapoda	39	T
HSALNG0019789	2q24.1	isolated	sienna3	darkolivegreen	-	12. Eutheria	29	T
HSALNG0019791	2q24.1	isolated	yellow	green	-	15. Amniota	33	T
HSALNG0146248	2q24.1	isolated	green	red	-	1. Homo	0
HSALNG0019848	2q24.1	isolated	lightyellow	darkgreen	-	12. Eutheria	22
HSALNG0019854	2q24.1	isolated	yellow	green	-	13. Theria	19	T
HSALNG0019857	2q24.1	isolated	yellow	brown	-	13. Theria	31	T
HSALNG0019873	2q24.1	isolated	grey	grey	-	14. Mammalia	17
HSALNG0019878	2q24.1	isolated	turquoise	turquoise	-	12. Eutheria	30
HSALNG0020328	2q31.1	syndromic	NA	red	-	12. Eutheria	27
HSALNG0020337	2q31.1	syndromic	NA	turquoise	-	12. Eutheria	20
HSALNG0020345	2q31.1	syndromic	NA	salmon	-	12. Eutheria	18
HSALNG0020348	2q31.1	syndromic	NA	turquoise	-	12. Eutheria	25	T
HSALNG0020351	2q31.1	syndromic	NA	green	-	12. Eutheria	17
HSALNG0020353	2q31.1	syndromic	NA	green	-	17. Euteleostomi	40
HSALNG0020359	2q31.1	syndromic	NA	saddlebrown	-	13. Theria	28
HSALNG0020366	2q31.1	syndromic	NA	turquoise	-	12. Eutheria	27	T
HSALNG0020393	2q31.1	syndromic	NA	midnightblue	-	12. Eutheria	17
HSALNG0020396	2q31.1	syndromic	NA	yellow	-	11. Boreoeutheria	24	T
HSALNG0020397	2q31.1	syndromic	NA	brown	RAPGEF4-AS1	13. Theria	32	T
HSALNG0020398	2q31.1	syndromic	NA	midnightblue	-	12. Eutheria	19
HSALNG0020403	2q31.1	syndromic	NA	saddlebrown	-	12. Eutheria	24
HSALNG0020410	2q31.1	syndromic	NA	blue	-	12. Eutheria	30	T
HSALNG0020424	2q31.1	syndromic	NA	grey	-	12. Eutheria	25
HSALNG0146266	2q31.1	syndromic	NA	turquoise	-	12. Eutheria	30
HSALNG0020465	2q31.1	syndromic	NA	lightgreen	-	12. Eutheria	24
HSALNG0020476	2q31.1	syndromic	NA	purple	-	15. Amniota	28
HSALNG0020479	2q31.1	syndromic	NA	grey	-	12. Eutheria	24
HSALNG0020480	2q31.1	syndromic	NA	turquoise	-	15. Amniota	28
HSALNG0020493	2q31.1	syndromic	NA	grey	-	15. Amniota	34
HSALNG0020494	2q31.1	syndromic	NA	turquoise	-	16. Tetrapoda	37	T
HSALNG0020496	2q31.1	syndromic	NA	blue	-	12. Eutheria	26	T
HSALNG0020515	2q31.1	syndromic	NA	turquoise	-	13. Theria	31
HSALNG0020529	2q31.1	syndromic	NA	blue	-	12. Eutheria	17
HSALNG0020563	2q31.1	syndromic	NA	brown	-	12. Eutheria	28
HSALNG0020564	2q31.1	syndromic	NA	black	-	13. Theria	31	T
HSALNG0020565	2q31.1	syndromic	NA	yellow	-	12. Eutheria	26	T
HSALNG0020569	2q31.1	syndromic	NA	lightcyan1	-	11. Boreoeutheria	8
HSALNG0020570	2q31.1	syndromic	NA	turquoise	-	12. Eutheria	30
HSALNG0020573	2q31.1	syndromic	NA	turquoise	-	14. Mammalia	33
HSALNG0020592	2q31.1	syndromic	NA	turquoise	-	15. Amniota	37	T
HSALNG0020594	2q31.1	syndromic	NA	blue	HAGLR	15. Amniota	34	T
HSALNG0020595	2q31.1	syndromic	NA	lightgreen	HAGLROS	14. Mammalia	31	T
HSALNG0020623	2q31.1	syndromic	NA	purple	-	14. Mammalia	32	T
HSALNG0020625	2q31.1	syndromic	NA	purple	LINC01116	16. Tetrapoda	35	T
HSALNG0020647	2q31.1	syndromic	NA	greenyellow	-	12. Eutheria	6
HSALNG0020648	2q31.1	syndromic	NA	green	-	11. Boreoeutheria	12
HSALNG0020650	2q31.1	syndromic	NA	green	-	12. Eutheria	25
HSALNG0020652	2q31.1	syndromic	NA	turquoise	-	12. Eutheria	27
HSALNG0020655	2q31.1	syndromic	NA	royalblue	-	11. Boreoeutheria	6
HSALNG0020657	2q31.1	syndromic	NA	royalblue	-	13. Theria	32	T
HSALNG0020665	2q31.1	syndromic	NA	saddlebrown	-	12. Eutheria	23
HSALNG0020668	2q31.1	syndromic	NA	lightcyan1	-	12. Eutheria	18
HSALNG0020702	2q31.1	syndromic	NA	turquoise	CHROMR	16. Tetrapoda	34	T
HSALNG0020713	2q31.1	syndromic	NA	turquoise	TTN-AS1	17. Euteleostomi	40	T
HSALNG0020714	2q31.1	syndromic	NA	yellow	-	16. Tetrapoda	39	T
HSALNG0020716	2q31.1	syndromic	NA	turquoise	-	16. Tetrapoda	39
HSALNG0020717	2q31.1	syndromic	NA	turquoise	-	16. Tetrapoda	39
HSALNG0146275	2q31.1	syndromic	NA	turquoise	-	16. Tetrapoda	39
HSALNG0020718	2q31.1	syndromic	NA	turquoise	-	16. Tetrapoda	39
HSALNG0020719	2q31.1	syndromic	NA	turquoise	-	17. Euteleostomi	40
HSALNG0020720	2q31.1	syndromic	NA	lightcyan1	-	12. Eutheria	29
HSALNG0146664	2q31.1	syndromic	NA	lightcyan1	-	12. Eutheria	23
HSALNG0020740	2q31.1	syndromic	NA	yellow	-	15. Amniota	29
HSALNG0146665	2q31.1	syndromic	NA	green	-	12. Eutheria	18
HSALNG0020750	2q31.1	syndromic	NA	grey	-	12. Eutheria	17
HSALNG0146277	2q31.1	syndromic	NA	saddlebrown	-	12. Eutheria	26
HSALNG0020788	2q31.1	syndromic	NA	salmon	-	12. Eutheria	18
HSALNG0022070	2q35	isolated	turquoise	turquoise	-	16. Tetrapoda	39	T
HSALNG0146335	2q35	isolated	turquoise	turquoise	-	16. Tetrapoda	35	T
HSALNG0146337	2q35	isolated	turquoise	turquoise	-	16. Tetrapoda	37
HSALNG0022112	2q35	isolated	brown	turquoise	LINC01963	13. Theria	19	T
HSALNG0022113	2q35	isolated	turquoise	turquoise	-	7. Simiiformes	10	T
HSALNG0022130	2q35	isolated	turquoise	turquoise	-	17. Euteleostomi	40	T
HSALNG0146339	2q35	isolated	darkorange	purple	-	15. Amniota	33
HSALNG0022139	2q35	isolated	greenyellow	turquoise	-	13. Theria	20
HSALNG0022140	2q35	isolated	orange	turquoise	-	12. Eutheria	23
HSALNG0022143	2q35	isolated	yellow	green	-	11. Boreoeutheria	4
HSALNG0022169	2q35	isolated	black	yellow	-	12. Eutheria	27	T
HSALNG0022199	2q35	isolated	blue	grey60	-	12. Eutheria	20
HSALNG0022200	2q35	isolated	grey	grey	-	16. Tetrapoda	3
HSALNG0022204	2q35	isolated	ivory	plum1	-	11. Boreoeutheria	13
HSALNG0022206	2q35	isolated	brown	brown	-	17. Euteleostomi	39	T
HSALNG0022210	2q35	isolated	black	yellow	-	11. Boreoeutheria	12
HSALNG0022218	2q35	isolated	black	yellow	-	13. Theria	31	T
HSALNG0022219	2q35	isolated	black	yellow	-	15. Amniota	29
HSALNG0022233	2q35	isolated	blue	blue	-	12. Eutheria	25	T
HSALNG0022235	2q35	isolated	turquoise	turquoise	-	13. Theria	23
HSALNG0022246	2q35	isolated	turquoise	turquoise	-	12. Eutheria	25
HSALNG0022250	2q35	isolated	pink	purple	-	12. Eutheria	20
HSALNG0022253	2q35	isolated	lightgreen	red	CATIP-AS1	15. Amniota	31	T
HSALNG0022254	2q35	isolated	lightgreen	midnightblue	-	11. Boreoeutheria	7	T
HSALNG0022258	2q35	isolated	lightcyan	darkred	-	1. Homo	0
HSALNG0022260	2q35	isolated	brown	red	-	13. Theria	22
HSALNG0022271	2q35	isolated	turquoise	turquoise	-	16. Tetrapoda	39	T
HSALNG0022273	2q35	isolated	green	darkorange	-	16. Tetrapoda	33
HSALNG0022297	2q35	isolated	turquoise	turquoise	-	11. Boreoeutheria	21
HSALNG0022299	2q35	isolated	magenta	pink	-	12. Eutheria	19
HSALNG0022331	2q35	isolated	turquoise	darkorange	-	12. Eutheria	28	T
HSALNG0022339	2q35	isolated	turquoise	turquoise	-	12. Eutheria	24
HSALNG0022364	2q35	isolated	lightcyan	midnightblue	-	16. Tetrapoda	39	T
HSALNG0022369	2q35	isolated	green	red	-	12. Eutheria	22	T
HSALNG0022372	2q35	isolated	yellow	turquoise	-	12. Eutheria	11
HSALNG0022376	2q35	isolated	black	yellow	-	12. Eutheria	20
HSALNG0022377	2q35	isolated	black	yellow	-	12. Eutheria	27
HSALNG0022378	2q35	isolated	black	yellow	-	16. Tetrapoda	38	T
HSALNG0146720	2q35	isolated	darkgreen	darkgrey	-	13. Theria	31	T
HSALNG0022380	2q35	isolated	black	yellow	-	13. Theria	29	T
HSALNG0146721	2q35	isolated	black	yellow	-	15. Amniota	36
HSALNG0022388	2q35	isolated	blue	blue	-	17. Euteleostomi	39	T
HSALNG0022391	2q35	isolated	salmon	lightcyan	-	12. Eutheria	21	T
HSALNG0022392	2q35	isolated	salmon	lightcyan	-	11. Boreoeutheria	11
HSALNG0022395	2q35	isolated	blue	grey60	-	16. Tetrapoda	35
HSALNG0022394	2q35	isolated	pink	turquoise	-	15. Amniota	15
HSALNG0022397	2q35	isolated	yellow	green	-	12. Eutheria	18
HSALNG0022407	2q35	isolated	black	yellow	-	13. Theria	28
HSALNG0022410	2q35	isolated	black	yellow	-	13. Theria	32	T
HSALNG0022874	2q37.1	isolated	grey60	darkolivegreen	-	2. Hominini	1
HSALNG0146740	2q37.1	isolated	blue	blue	-	12. Eutheria	6
HSALNG0022913	2q37.1	isolated	brown	brown	-	11. Boreoeutheria	24	T
HSALNG0022914	2q37.1	isolated	red	black	-	11. Boreoeutheria	11
HSALNG0022921	2q37.1	isolated	turquoise	greenyellow	-	12. Eutheria	29	T
HSALNG0022927	2q37.1	isolated	turquoise	turquoise	-	1. Homo	0
HSALNG0022930	2q37.1	isolated	blue	lightgreen	-	12. Eutheria	10
HSALNG0022936	2q37.1	isolated	midnightblue	darkorange	-	12. Eutheria	19	T
HSALNG0022943	2q37.1	isolated	yellow	green	-	17. Euteleostomi	40
HSALNG0022948	2q37.1	isolated	turquoise	turquoise	-	11. Boreoeutheria	11
HSALNG0146742	2q37.1	isolated	cyan	grey60	LINC00471	10. Euarchontoglires	5	T
HSALNG0146743	2q37.1	isolated	violet	darkmagenta	-	12. Eutheria	20
HSALNG0022954	2q37.1	isolated	violet	darkmagenta	-	11. Boreoeutheria	13
HSALNG0146745	2q37.1	isolated	blue	blue	-	12. Eutheria	27
HSALNG0022989	2q37.1	isolated	blue	blue	-	12. Eutheria	21
HSALNG0022988	2q37.1	isolated	grey	darkturquoise	-	12. Eutheria	20
HSALNG0022995	2q37.1	isolated	turquoise	turquoise	-	11. Boreoeutheria	9
HSALNG0023017	2q37.1	isolated	turquoise	turquoise	-	11. Boreoeutheria	16
HSALNG0023019	2q37.1	isolated	turquoise	turquoise	-	8. Haplorrhini	10
HSALNG0023020	2q37.1	isolated	grey	grey	-	12. Eutheria	24
HSALNG0023050	2q37.1	isolated	turquoise	turquoise	-	13. Theria	13
HSALNG0023081	2q37.1	isolated	yellow	greenyellow	-	10. Euarchontoglires	14
HSALNG0146354	2q37.1	isolated	cyan	grey60	-	16. Tetrapoda	37	T
HSALNG0146355	2q37.1	isolated	grey	saddlebrown	-	12. Eutheria	13	T
HSALNG0023089	2q37.1	isolated	black	yellow	-	11. Boreoeutheria	3
HSALNG0023090	2q37.1	isolated	black	yellow	-	10. Euarchontoglires	8
HSALNG0023098	2q37.1	isolated	turquoise	turquoise	-	12. Eutheria	23
HSALNG0023114	2q37.1	isolated	turquoise	turquoise	-	5. Hominoidea	2
HSALNG0023115	2q37.1	isolated	turquoise	turquoise	-	12. Eutheria	7
HSALNG0023267	2q37.3	syndromic	NA	yellow	-	10. Euarchontoglires	14	T
HSALNG0023269	2q37.3	syndromic	NA	yellow	-	12. Eutheria	24
HSALNG0023272	2q37.3	syndromic	NA	yellow	-	12. Eutheria	15	T
HSALNG0023315	2q37.3	syndromic	NA	turquoise	-	8. Haplorrhini	5
HSALNG0023330	2q37.3	syndromic	NA	blue	-	16. Tetrapoda	6
HSALNG0023353	2q37.3	syndromic	NA	turquoise	-	8. Haplorrhini	7
HSALNG0023358	2q37.3	syndromic	NA	darkolivegreen	-	12. Eutheria	4
HSALNG0023359	2q37.3	syndromic	NA	darkolivegreen	-	12. Eutheria	4
HSALNG0023367	2q37.3	syndromic	NA	darkred	-	10. Euarchontoglires	5	T
HSALNG0023372	2q37.3	syndromic	NA	lightcyan1	-	7. Simiiformes	7
HSALNG0023373	2q37.3	syndromic	NA	yellow	-	8. Haplorrhini	7
HSALNG0023374	2q37.3	syndromic	NA	lightcyan1	-	12. Eutheria	9
HSALNG0023379	2q37.3	syndromic	NA	yellow	-	8. Haplorrhini	5	T
HSALNG0023382	2q37.3	syndromic	NA	turquoise	-	11. Boreoeutheria	12
HSALNG0023390	2q37.3	syndromic	NA	yellow	-	8. Haplorrhini	4
HSALNG0146364	2q37.3	syndromic	NA	yellow	-	1. Homo	0
HSALNG0023396	2q37.3	syndromic	NA	turquoise	-	8. Haplorrhini	6
HSALNG0023401	2q37.3	syndromic	NA	brown	-	1. Homo	0
HSALNG0023404	2q37.3	syndromic	NA	turquoise	-	8. Haplorrhini	4
HSALNG0023407	2q37.3	syndromic	NA	greenyellow	-	12. Eutheria	7
HSALNG0023413	2q37.3	syndromic	NA	greenyellow	-	15. Amniota	27	T
HSALNG0023414	2q37.3	syndromic	NA	greenyellow	-	8. Haplorrhini	3
HSALNG0023418	2q37.3	syndromic	NA	blue	LINC02610	4. Hominidae	4	T
HSALNG0023419	2q37.3	syndromic	NA	blue	-	13. Theria	8
HSALNG0023422	2q37.3	syndromic	NA	greenyellow	-	11. Boreoeutheria	2
HSALNG0023427	2q37.3	syndromic	NA	lightgreen	-	6. Catarrhini	8
HSALNG0023431	2q37.3	syndromic	NA	magenta	-	15. Amniota	15
HSALNG0023471	2q37.3	syndromic	NA	turquoise	-	8. Haplorrhini	5	T
HSALNG0023497	2q37.3	syndromic	NA	saddlebrown	-	17. Euteleostomi	5
HSALNG0146759	2q37.3	syndromic	NA	saddlebrown	-	1. Homo	0
HSALNG0023500	2q37.3	syndromic	NA	saddlebrown	-	17. Euteleostomi	6
HSALNG0023501	2q37.3	syndromic	NA	blue	HDAC4-AS1	13. Theria	21	T
HSALNG0023538	2q37.3	syndromic	NA	grey	-	1. Homo	0
HSALNG0146760	2q37.3	syndromic	NA	yellow	-	15. Amniota	10
HSALNG0023554	2q37.3	syndromic	NA	yellow	-	12. Eutheria	16	T
HSALNG0023571	2q37.3	syndromic	NA	green	-	2. Hominini	1	T
HSALNG0023577	2q37.3	syndromic	NA	blue	-	1. Homo	0
HSALNG0023587	2q37.3	syndromic	NA	turquoise	-	3. Homininae	2	T
HSALNG0023588	2q37.3	syndromic	NA	salmon	-	12. Eutheria	7
HSALNG0146765	2q37.3	syndromic	NA	brown	-	5. Hominoidea	3
HSALNG0023590	2q37.3	syndromic	NA	brown	-	1. Homo	0
HSALNG0023594	2q37.3	syndromic	NA	magenta	-	14. Mammalia	8
HSALNG0023597	2q37.3	syndromic	NA	green	CAPN10-DT	4. Hominidae	2
HSALNG0023599	2q37.3	syndromic	NA	turquoise	-	11. Boreoeutheria	11
HSALNG0023600	2q37.3	syndromic	NA	greenyellow	-	10. Euarchontoglires	1
HSALNG0023602	2q37.3	syndromic	NA	greenyellow	-	10. Euarchontoglires	3
HSALNG0023641	2q37.3	syndromic	NA	green	-	1. Homo	0
HSALNG0023642	2q37.3	syndromic	NA	green	-	8. Haplorrhini	2
HSALNG0023647	2q37.3	syndromic	NA	turquoise	-	11. Boreoeutheria	4
HSALNG0023648	2q37.3	syndromic	NA	turquoise	-	10. Euarchontoglires	6
HSALNG0023650	2q37.3	syndromic	NA	turquoise	-	6. Catarrhini	6
HSALNG0023654	2q37.3	syndromic	NA	turquoise	-	6. Catarrhini	8
HSALNG0023658	2q37.3	syndromic	NA	midnightblue	-	5. Hominoidea	4
HSALNG0146381	2q37.3	syndromic	NA	yellow	-	12. Eutheria	10
HSALNG0146382	2q37.3	syndromic	NA	turquoise	-	17. Euteleostomi	27
HSALNG0146383	2q37.3	syndromic	NA	turquoise	-	17. Euteleostomi	38
HSALNG0023666	2q37.3	syndromic	NA	pink	-	8. Haplorrhini	5
HSALNG0146769	2q37.3	syndromic	NA	saddlebrown	-	5. Hominoidea	3
HSALNG0023669	2q37.3	syndromic	NA	turquoise	-	15. Amniota	9
HSALNG0023679	2q37.3	syndromic	NA	grey	-	1. Homo	0
HSALNG0023683	2q37.3	syndromic	NA	green	-	1. Homo	0
HSALNG0146770	2q37.3	syndromic	NA	turquoise	-	6. Catarrhini	7
HSALNG0023687	2q37.3	syndromic	NA	green	-	16. Tetrapoda	6
HSALNG0023688	2q37.3	syndromic	NA	turquoise	-	15. Amniota	10
HSALNG0023689	2q37.3	syndromic	NA	red	-	15. Amniota	10	T
HSALNG0023693	2q37.3	syndromic	NA	cyan	-	8. Haplorrhini	4
HSALNG0023702	2q37.3	syndromic	NA	brown	-	16. Tetrapoda	4
HSALNG0023704	2q37.3	syndromic	NA	brown	-	8. Haplorrhini	7
HSALNG0023709	2q37.3	syndromic	NA	greenyellow	-	1. Homo	0
HSALNG0023710	2q37.3	syndromic	NA	turquoise	-	12. Eutheria	5	T
HSALNG0023711	2q37.3	syndromic	NA	turquoise	-	10. Euarchontoglires	2
HSALNG0023712	2q37.3	syndromic	NA	red	-	2. Hominini	2	T
HSALNG0023716	2q37.3	syndromic	NA	turquoise	-	4. Hominidae	2
HSALNG0023719	2q37.3	syndromic	NA	turquoise	-	5. Hominoidea	1
HSALNG0146384	2q37.3	syndromic	NA	red	-	1. Homo	0
HSALNG0023720	2q37.3	syndromic	NA	pink	-	1. Homo	0
HSALNG0023749	2q37.3	syndromic	NA	turquoise	LINC01881	14. Mammalia	5	T
HSALNG0148967	5q31.1	isolated	turquoise	turquoise	-	12. Eutheria	12
HSALNG0044808	5q31.1	isolated	lightgreen	midnightblue	-	12. Eutheria	24	T
HSALNG0044814	5q31.1	isolated	lightgreen	greenyellow	-	11. Boreoeutheria	20	T
HSALNG0044817	5q31.1	isolated	turquoise	turquoise	-	12. Eutheria	19
HSALNG0044823	5q31.1	isolated	tan	salmon	-	7. Simiiformes	8
HSALNG0044828	5q31.1	isolated	yellow	brown	MIR3936HG	16. Tetrapoda	39	T
HSALNG0044824	5q31.1	isolated	turquoise	turquoise	-	12. Eutheria	25
HSALNG0044830	5q31.1	isolated	turquoise	turquoise	-	12. Eutheria	15
HSALNG0044848	5q31.1	isolated	yellow	green	IRF1-AS1	15. Amniota	35	T
HSALNG0044839	5q31.1	isolated	paleturquoise	orange	-	11. Boreoeutheria	9
HSALNG0044846	5q31.1	isolated	yellow	green	-	13. Theria	30	T
HSALNG0044885	5q31.1	isolated	yellow	greenyellow	-	12. Eutheria	27	T
HSALNG0044899	5q31.1	isolated	blue	blue	-	12. Eutheria	23
HSALNG0044901	5q31.1	isolated	grey	red	-	12. Eutheria	29
HSALNG0044902	5q31.1	isolated	turquoise	turquoise	-	17. Euteleostomi	40
HSALNG0044936	5q31.1	isolated	turquoise	turquoise	-	14. Mammalia	32	T
HSALNG0044938	5q31.1	isolated	blue	blue	-	12. Eutheria	28	T
HSALNG0044939	5q31.1	isolated	darkgrey	red	-	15. Amniota	13
HSALNG0044954	5q31.1	isolated	blue	blue	-	12. Eutheria	24	T
HSALNG0148973	5q31.1	isolated	turquoise	turquoise	-	12. Eutheria	22
HSALNG0044959	5q31.1	isolated	blue	blue	-	13. Theria	28	T
HSALNG0044961	5q31.1	isolated	grey	darkred	-	16. Tetrapoda	39	T
HSALNG0044962	5q31.1	isolated	turquoise	turquoise	-	12. Eutheria	21	T
HSALNG0148709	5q31.1	isolated	blue	blue	-	12. Eutheria	25
HSALNG0044972	5q31.1	isolated	green	cyan	-	13. Theria	30	T
HSALNG0044982	5q31.1	isolated	midnightblue	red	-	12. Eutheria	29
HSALNG0044986	5q31.1	isolated	turquoise	turquoise	-	13. Theria	5
HSALNG0044991	5q31.1	isolated	turquoise	turquoise	-	2. Hominini	1
HSALNG0044994	5q31.1	isolated	turquoise	turquoise	-	7. Simiiformes	2
HSALNG0148975	5q31.1	isolated	darkred	darkturquoise	-	12. Eutheria	19
HSALNG0045000	5q31.1	isolated	midnightblue	red	-	10. Euarchontoglires	1
HSALNG0045001	5q31.1	isolated	turquoise	saddlebrown	-	14. Mammalia	15
HSALNG0148711	5q31.1	isolated	grey	saddlebrown	-	15. Amniota	4
HSALNG0045026	5q31.1	isolated	grey	grey	-	13. Theria	28	T
HSALNG0045029	5q31.1	isolated	blue	blue	-	11. Boreoeutheria	11
HSALNG0045083	5q31.1	isolated	turquoise	turquoise	-	13. Theria	30	T
HSALNG0058827	7q11.23	syndromic	NA	grey	-	15. Amniota	19	T
HSALNG0058839	7q11.23	syndromic	NA	turquoise	-	15. Amniota	31	T
HSALNG0058840	7q11.23	syndromic	NA	turquoise	-	4. Hominidae	3
HSALNG0058851	7q11.23	syndromic	NA	green	-	11. Boreoeutheria	6
HSALNG0058860	7q11.23	syndromic	NA	turquoise	-	12. Eutheria	25
HSALNG0149969	7q11.23	syndromic	NA	darkred	-	1. Homo	0
HSALNG0058897	7q11.23	syndromic	NA	turquoise	-	16. Tetrapoda	37	T
HSALNG0058900	7q11.23	syndromic	NA	magenta	-	11. Boreoeutheria	7
HSALNG0058901	7q11.23	syndromic	NA	turquoise	-	4. Hominidae	4
HSALNG0149714	7q11.23	syndromic	NA	blue	-	1. Homo	0
HSALNG0149971	7q11.23	syndromic	NA	grey	-	13. Theria	9
HSALNG0062849	8p23.3	isolated	turquoise	turquoise	-	7. Simiiformes	1	T
HSALNG0062857	8p23.3	isolated	turquoise	turquoise	-	7. Simiiformes	1
HSALNG0062860	8p23.3	isolated	turquoise	turquoise	-	11. Boreoeutheria	6	T
HSALNG0062861	8p23.3	isolated	black	yellow	-	7. Simiiformes	2
HSALNG0062862	8p23.3	isolated	turquoise	turquoise	-	11. Boreoeutheria	7	T
HSALNG0062863	8p23.3	isolated	turquoise	turquoise	-	16. Tetrapoda	7
HSALNG0062864	8p23.3	isolated	yellow	green	-	9. Primates	9	T
HSALNG0062865	8p23.3	isolated	black	yellow	-	13. Theria	11
HSALNG0062869	8p23.3	isolated	black	yellow	-	12. Eutheria	10	T
HSALNG0150322	8p23.3	isolated	grey	lightcyan1	-	17. Euteleostomi	7
HSALNG0150114	8p23.3	isolated	grey	grey	-	16. Tetrapoda	1
HSALNG0062880	8p23.3	isolated	turquoise	turquoise	-	16. Tetrapoda	13
HSALNG0062881	8p23.3	isolated	turquoise	turquoise	-	2. Hominini	1
HSALNG0062884	8p23.3	isolated	turquoise	turquoise	-	8. Haplorrhini	2
HSALNG0062886	8p23.3	isolated	blue	blue	-	11. Boreoeutheria	12
HSALNG0062892	8p23.3	isolated	turquoise	turquoise	-	1. Homo	0
HSALNG0062895	8p23.3	isolated	turquoise	turquoise	-	1. Homo	0
HSALNG0062896	8p23.3	isolated	turquoise	turquoise	-	1. Homo	0
HSALNG0062898	8p23.3	isolated	turquoise	greenyellow	-	1. Homo	0
HSALNG0062950	8p23.3	isolated	green	red	-	6. Catarrhini	6	T
HSALNG0063139	8p23.1	syndromic_isolated	turquoise	turquoise	-	12. Eutheria	20
HSALNG0063148	8p23.1	syndromic_isolated	midnightblue	darkorange	-	1. Homo	0
HSALNG0063153	8p23.1	syndromic_isolated	turquoise	turquoise	MCPH1-AS1	13. Theria	28	T
HSALNG0063158	8p23.1	syndromic_isolated	turquoise	turquoise	-	11. Boreoeutheria	4
HSALNG0063164	8p23.1	syndromic_isolated	pink	purple	-	13. Theria	6
HSALNG0063166	8p23.1	syndromic_isolated	blue	blue	-	16. Tetrapoda	13	T
HSALNG0063235	8p23.1	syndromic_isolated	brown	turquoise	-	1. Homo	0
HSALNG0063292	8p23.1	syndromic_isolated	purple	tan	-	12. Eutheria	27	T
HSALNG0063293	8p23.1	syndromic_isolated	paleturquoise	tan	-	12. Eutheria	14
HSALNG0063297	8p23.1	syndromic_isolated	turquoise	lightyellow	-	11. Boreoeutheria	6
HSALNG0063305	8p23.1	syndromic_isolated	magenta	pink	-	12. Eutheria	29	T
HSALNG0063321	8p23.1	syndromic_isolated	black	yellow	-	10. Euarchontoglires	3
HSALNG0150344	8p23.1	syndromic_isolated	blue	blue	-	15. Amniota	31	T
HSALNG0150138	8p23.1	syndromic_isolated	turquoise	saddlebrown	-	12. Eutheria	16
HSALNG0063348	8p23.1	syndromic_isolated	grey	green	-	12. Eutheria	6
HSALNG0063354	8p23.1	syndromic_isolated	yellow	green	MIR124-1HG	17. Euteleostomi	38	T
HSALNG0150139	8p23.1	syndromic_isolated	grey	grey	-	12. Eutheria	7
HSALNG0063371	8p23.1	syndromic_isolated	yellow	green	-	11. Boreoeutheria	6	T
HSALNG0063373	8p23.1	syndromic_isolated	turquoise	turquoise	-	11. Boreoeutheria	3
HSALNG0063375	8p23.1	syndromic_isolated	yellow	green	-	12. Eutheria	20	T
HSALNG0063376	8p23.1	syndromic_isolated	blue	blue	-	11. Boreoeutheria	6	T
HSALNG0063377	8p23.1	syndromic_isolated	lightgreen	lightcyan	-	12. Eutheria	15	T
HSALNG0063390	8p23.1	syndromic_isolated	yellow	green	-	11. Boreoeutheria	12
HSALNG0063396	8p23.1	syndromic_isolated	brown	turquoise	-	12. Eutheria	17
HSALNG0063397	8p23.1	syndromic_isolated	turquoise	turquoise	-	12. Eutheria	21
HSALNG0063399	8p23.1	syndromic_isolated	turquoise	turquoise	-	12. Eutheria	25	T
HSALNG0063400	8p23.1	syndromic_isolated	turquoise	turquoise	-	15. Amniota	34	T
HSALNG0063407	8p23.1	syndromic_isolated	yellow	greenyellow	-	11. Boreoeutheria	8
HSALNG0063409	8p23.1	syndromic_isolated	grey	saddlebrown	-	11. Boreoeutheria	9	T
HSALNG0063411	8p23.1	syndromic_isolated	yellow	greenyellow	-	11. Boreoeutheria	6
HSALNG0063412	8p23.1	syndromic_isolated	turquoise	turquoise	-	10. Euarchontoglires	6
HSALNG0063413	8p23.1	syndromic_isolated	turquoise	turquoise	-	13. Theria	28	T
HSALNG0063414	8p23.1	syndromic_isolated	turquoise	saddlebrown	-	12. Eutheria	7
HSALNG0063415	8p23.1	syndromic_isolated	turquoise	saddlebrown	-	12. Eutheria	19
HSALNG0063416	8p23.1	syndromic_isolated	turquoise	saddlebrown	-	11. Boreoeutheria	5
HSALNG0063421	8p23.1	syndromic_isolated	turquoise	turquoise	-	12. Eutheria	21	T
HSALNG0063424	8p23.1	syndromic_isolated	paleturquoise	turquoise	-	17. Euteleostomi	39	T
HSALNG0063429	8p23.1	syndromic_isolated	blue	blue	-	16. Tetrapoda	21
HSALNG0063435	8p23.1	syndromic_isolated	blue	blue	-	12. Eutheria	23
HSALNG0063438	8p23.1	syndromic_isolated	saddlebrown	white	FAM167A-AS1	11. Boreoeutheria	5
HSALNG0063441	8p23.1	syndromic_isolated	grey	grey	-	16. Tetrapoda	4
HSALNG0063446	8p23.1	syndromic_isolated	grey	red	-	15. Amniota	19	T
HSALNG0063452	8p23.1	syndromic_isolated	salmon	lightcyan	-	15. Amniota	25
HSALNG0063454	8p23.1	syndromic_isolated	salmon	lightcyan	-	15. Amniota	9
HSALNG0063455	8p23.1	syndromic_isolated	salmon	lightcyan	-	8. Haplorrhini	2
HSALNG0063463	8p23.1	syndromic_isolated	black	turquoise	-	13. Theria	9	T
HSALNG0063464	8p23.1	syndromic_isolated	tan	salmon	-	11. Boreoeutheria	1
HSALNG0063467	8p23.1	syndromic_isolated	black	grey	-	11. Boreoeutheria	15
HSALNG0150350	8p23.1	syndromic_isolated	steelblue	violet	-	2. Hominini	2
HSALNG0150351	8p23.1	syndromic_isolated	black	yellow	-	12. Eutheria	18	T
HSALNG0063481	8p23.1	syndromic_isolated	turquoise	turquoise	FAM66D	13. Theria	6
HSALNG0063494	8p23.1	syndromic_isolated	grey60	lightyellow	-	3. Homininae	1
HSALNG0063502	8p23.1	syndromic_isolated	turquoise	turquoise	-	16. Tetrapoda	37	T
HSALNG0063512	8p23.1	syndromic_isolated	blue	blue	-	12. Eutheria	23
HSALNG0063513	8p23.1	syndromic_isolated	blue	blue	-	12. Eutheria	24
HSALNG0075082	9q34.3	syndromic	NA	lightgreen	-	13. Theria	9
HSALNG0150746	9q34.3	syndromic	NA	darkmagenta	-	7. Simiiformes	3
HSALNG0075097	9q34.3	syndromic	NA	darkmagenta	-	6. Catarrhini	4
HSALNG0075098	9q34.3	syndromic	NA	yellow	-	13. Theria	6
HSALNG0151004	9q34.3	syndromic	NA	sienna3	-	1. Homo	0
HSALNG0075100	9q34.3	syndromic	NA	orange	-	2. Hominini	1
HSALNG0075163	9q34.3	syndromic	NA	turquoise	PPP1R26-AS1	15. Amniota	17	T
HSALNG0075166	9q34.3	syndromic	NA	turquoise	-	1. Homo	0
HSALNG0075168	9q34.3	syndromic	NA	grey	-	1. Homo	0
HSALNG0075170	9q34.3	syndromic	NA	grey	-	1. Homo	0
HSALNG0075186	9q34.3	syndromic	NA	turquoise	-	11. Boreoeutheria	7
HSALNG0075199	9q34.3	syndromic	NA	turquoise	-	11. Boreoeutheria	11	T
HSALNG0075214	9q34.3	syndromic	NA	lightcyan1	-	16. Tetrapoda	23
HSALNG0075219	9q34.3	syndromic	NA	blue	LINC02846	14. Mammalia	12	T
HSALNG0075223	9q34.3	syndromic	NA	greenyellow	-	2. Hominini	1
HSALNG0151013	9q34.3	syndromic	NA	green	-	11. Boreoeutheria	7	T
HSALNG0075240	9q34.3	syndromic	NA	turquoise	-	15. Amniota	2
HSALNG0075241	9q34.3	syndromic	NA	turquoise	-	1. Homo	0
HSALNG0075247	9q34.3	syndromic	NA	red	-	10. Euarchontoglires	1
HSALNG0075248	9q34.3	syndromic	NA	turquoise	-	5. Hominoidea	1
HSALNG0075249	9q34.3	syndromic	NA	turquoise	-	1. Homo	0
HSALNG0075250	9q34.3	syndromic	NA	turquoise	-	2. Hominini	2
HSALNG0075252	9q34.3	syndromic	NA	greenyellow	-	11. Boreoeutheria	8
HSALNG0150751	9q34.3	syndromic	NA	greenyellow	-	1. Homo	0
HSALNG0075257	9q34.3	syndromic	NA	red	-	15. Amniota	10	T
HSALNG0075258	9q34.3	syndromic	NA	magenta	-	1. Homo	0
HSALNG0075262	9q34.3	syndromic	NA	grey	-	17. Euteleostomi	38	T
HSALNG0075266	9q34.3	syndromic	NA	purple	NALT1	14. Mammalia	17	T
HSALNG0075276	9q34.3	syndromic	NA	paleturquoise	-	3. Homininae	1
HSALNG0075283	9q34.3	syndromic	NA	purple	-	16. Tetrapoda	29	T
HSALNG0075290	9q34.3	syndromic	NA	greenyellow	-	16. Tetrapoda	1
HSALNG0075291	9q34.3	syndromic	NA	red	SNHG7	16. Tetrapoda	14
HSALNG0075292	9q34.3	syndromic	NA	brown	-	6. Catarrhini	9	T
HSALNG0075293	9q34.3	syndromic	NA	lightyellow	-	14. Mammalia	3	T
HSALNG0075294	9q34.3	syndromic	NA	lightyellow	-	11. Boreoeutheria	4	T
HSALNG0151014	9q34.3	syndromic	NA	black	-	1. Homo	0
HSALNG0075296	9q34.3	syndromic	NA	black	-	1. Homo	0
HSALNG0075302	9q34.3	syndromic	NA	green	-	10. Euarchontoglires	4
HSALNG0075303	9q34.3	syndromic	NA	green	CCDC183-AS1	16. Tetrapoda	34	T
HSALNG0151015	9q34.3	syndromic	NA	red	-	2. Hominini	2
HSALNG0075305	9q34.3	syndromic	NA	green	-	6. Catarrhini	8	T
HSALNG0075307	9q34.3	syndromic	NA	brown	-	15. Amniota	5
HSALNG0075310	9q34.3	syndromic	NA	greenyellow	-	13. Theria	25	T
HSALNG0075312	9q34.3	syndromic	NA	cyan	-	2. Hominini	2
HSALNG0075318	9q34.3	syndromic	NA	grey	-	6. Catarrhini	4
HSALNG0075323	9q34.3	syndromic	NA	magenta	-	1. Homo	0
HSALNG0075324	9q34.3	syndromic	NA	pink	-	11. Boreoeutheria	16	T
HSALNG0075326	9q34.3	syndromic	NA	pink	-	13. Theria	1
HSALNG0075338	9q34.3	syndromic	NA	green	-	10. Euarchontoglires	2
HSALNG0075341	9q34.3	syndromic	NA	green	-	2. Hominini	2
HSALNG0075349	9q34.3	syndromic	NA	yellow	-	5. Hominoidea	3	T
HSALNG0075350	9q34.3	syndromic	NA	black	MAN1B1-DT	12. Eutheria	5
HSALNG0075351	9q34.3	syndromic	NA	turquoise	-	16. Tetrapoda	1
HSALNG0075352	9q34.3	syndromic	NA	grey	-	1. Homo	0
HSALNG0075355	9q34.3	syndromic	NA	greenyellow	-	1. Homo	0
HSALNG0075356	9q34.3	syndromic	NA	turquoise	-	1. Homo	0
HSALNG0075357	9q34.3	syndromic	NA	greenyellow	-	11. Boreoeutheria	10	T
HSALNG0075374	9q34.3	syndromic	NA	turquoise	-	2. Hominini	1
HSALNG0075375	9q34.3	syndromic	NA	brown	-	15. Amniota	23	T
HSALNG0075376	9q34.3	syndromic	NA	skyblue3	-	14. Mammalia	26
HSALNG0075378	9q34.3	syndromic	NA	skyblue3	-	17. Euteleostomi	19
HSALNG0075380	9q34.3	syndromic	NA	turquoise	-	16. Tetrapoda	13
HSALNG0075384	9q34.3	syndromic	NA	lightgreen	STPG3-AS1	13. Theria	11
HSALNG0075385	9q34.3	syndromic	NA	grey	-	16. Tetrapoda	15
HSALNG0075390	9q34.3	syndromic	NA	yellow	-	2. Hominini	1
HSALNG0075391	9q34.3	syndromic	NA	turquoise	-	15. Amniota	32	T
HSALNG0075394	9q34.3	syndromic	NA	red	-	11. Boreoeutheria	2
HSALNG0075395	9q34.3	syndromic	NA	greenyellow	-	10. Euarchontoglires	4
HSALNG0075396	9q34.3	syndromic	NA	greenyellow	-	5. Hominoidea	1
HSALNG0075400	9q34.3	syndromic	NA	turquoise	-	12. Eutheria	10
HSALNG0075402	9q34.3	syndromic	NA	turquoise	-	1. Homo	0
HSALNG0075403	9q34.3	syndromic	NA	saddlebrown	-	1. Homo	0
HSALNG0075408	9q34.3	syndromic	NA	red	-	11. Boreoeutheria	1
HSALNG0075409	9q34.3	syndromic	NA	magenta	-	1. Homo	0
HSALNG0075410	9q34.3	syndromic	NA	magenta	-	6. Catarrhini	1
HSALNG0075412	9q34.3	syndromic	NA	darkorange	-	15. Amniota	4
HSALNG0075416	9q34.3	syndromic	NA	black	-	13. Theria	6
HSALNG0075417	9q34.3	syndromic	NA	blue	-	2. Hominini	1
HSALNG0075420	9q34.3	syndromic	NA	grey	-	2. Hominini	2
HSALNG0075421	9q34.3	syndromic	NA	turquoise	-	1. Homo	0
HSALNG0075422	9q34.3	syndromic	NA	green	-	11. Boreoeutheria	18	T
HSALNG0075427	9q34.3	syndromic	NA	magenta	-	11. Boreoeutheria	15
HSALNG0075428	9q34.3	syndromic	NA	turquoise	-	13. Theria	4	T
HSALNG0075432	9q34.3	syndromic	NA	turquoise	-	16. Tetrapoda	1
HSALNG0075436	9q34.3	syndromic	NA	green	-	16. Tetrapoda	1
HSALNG0075437	9q34.3	syndromic	NA	grey	-	1. Homo	0
HSALNG0075440	9q34.3	syndromic	NA	turquoise	-	11. Boreoeutheria	12
HSALNG0075441	9q34.3	syndromic	NA	turquoise	-	1. Homo	0
HSALNG0075443	9q34.3	syndromic	NA	grey60	-	10. Euarchontoglires	5
HSALNG0075444	9q34.3	syndromic	NA	turquoise	-	17. Euteleostomi	40	T
HSALNG0075446	9q34.3	syndromic	NA	turquoise	-	1. Homo	0
HSALNG0075448	9q34.3	syndromic	NA	brown	-	1. Homo	0
HSALNG0075449	9q34.3	syndromic	NA	red	ARRDC1-AS1	2. Hominini	2	T
HSALNG0075451	9q34.3	syndromic	NA	turquoise	-	16. Tetrapoda	28	T
HSALNG0075452	9q34.3	syndromic	NA	turquoise	-	11. Boreoeutheria	3
HSALNG0080204	10q24.32	isolated	pink	turquoise	-	15. Amniota	35	T
HSALNG0080217	10q24.32	isolated	grey	saddlebrown	-	12. Eutheria	17
HSALNG0080227	10q24.32	isolated	ivory	plum1	-	16. Tetrapoda	37	T
HSALNG0080230	10q24.32	isolated	turquoise	turquoise	-	16. Tetrapoda	37	T
HSALNG0080233	10q24.32	isolated	yellow	greenyellow	-	13. Theria	31	T
HSALNG0080246	10q24.32	isolated	brown	turquoise	-	17. Euteleostomi	40
HSALNG0080249	10q24.32	isolated	blue	blue	KCNIP2-AS1	17. Euteleostomi	39	T
HSALNG0080266	10q24.32	isolated	magenta	pink	-	15. Amniota	32	T
HSALNG0080271	10q24.32	isolated	turquoise	greenyellow	-	12. Eutheria	19
HSALNG0080272	10q24.32	isolated	yellow	greenyellow	-	12. Eutheria	28
HSALNG0080276	10q24.32	isolated	grey	grey	-	8. Haplorrhini	9
HSALNG0080278	10q24.32	isolated	grey	saddlebrown	-	12. Eutheria	25	T
HSALNG0142850	10q24.32	isolated	blue	blue	-	13. Theria	32	T
HSALNG0080286	10q24.32	isolated	brown	brown	-	11. Boreoeutheria	21	T
HSALNG0080290	10q24.32	isolated	yellow	green	-	11. Boreoeutheria	19
HSALNG0080292	10q24.32	isolated	yellow	green	-	12. Eutheria	21
HSALNG0080293	10q24.32	isolated	yellow	green	RPARP-AS1	12. Eutheria	27	T
HSALNG0080298	10q24.32	isolated	yellow	brown	-	15. Amniota	27
HSALNG0080299	10q24.32	isolated	blue	blue	-	17. Euteleostomi	40	T
HSALNG0080301	10q24.32	isolated	turquoise	turquoise	-	7. Simiiformes	6	T
HSALNG0080309	10q24.32	isolated	yellow	green	-	12. Eutheria	18	T
HSALNG0080310	10q24.32	isolated	yellow	green	-	14. Mammalia	30
HSALNG0080315	10q24.32	isolated	turquoise	turquoise	-	11. Boreoeutheria	8	T
HSALNG0080316	10q24.32	isolated	turquoise	turquoise	-	12. Eutheria	14	T
HSALNG0080317	10q24.32	isolated	grey	saddlebrown	-	13. Theria	26	T
HSALNG0080328	10q24.32	isolated	yellow	green	-	12. Eutheria	20
HSALNG0142852	10q24.32	isolated	tan	salmon	-	12. Eutheria	23
HSALNG0080332	10q24.32	isolated	turquoise	turquoise	-	14. Mammalia	30
HSALNG0080333	10q24.32	isolated	yellow	greenyellow	-	12. Eutheria	22	T
HSALNG0080334	10q24.32	isolated	green	green	-	12. Eutheria	27	T
HSALNG0080335	10q24.32	isolated	blue	blue	-	12. Eutheria	27
HSALNG0088101	11q24.3	syndromic	NA	yellow	-	17. Euteleostomi	33
HSALNG0088105	11q24.3	syndromic	NA	darkorange2	-	13. Theria	31	T
HSALNG0088110	11q24.3	syndromic	NA	skyblue3	SENCR	13. Theria	32	T
HSALNG0088116	11q24.3	syndromic	NA	turquoise	-	15. Amniota	19
HSALNG0143101	11q24.3	syndromic	NA	yellow	-	13. Theria	15	T
HSALNG0088143	11q24.3	syndromic	NA	midnightblue	-	12. Eutheria	19
HSALNG0088144	11q24.3	syndromic	NA	turquoise	-	11. Boreoeutheria	17
HSALNG0088178	11q24.3	syndromic	NA	turquoise	-	7. Simiiformes	10
HSALNG0088185	11q24.3	syndromic	NA	turquoise	-	11. Boreoeutheria	26
HSALNG0088216	11q24.3	syndromic	NA	tan	-	12. Eutheria	25
HSALNG0088217	11q24.3	syndromic	NA	tan	-	13. Theria	26
HSALNG0143285	11q24.3	syndromic	NA	tan	-	16. Tetrapoda	39
HSALNG0088220	11q24.3	syndromic	NA	yellow	-	13. Theria	32	T
HSALNG0088252	11q24.3	syndromic	NA	brown	LINC02551	13. Theria	31	T
HSALNG0096378	13q13.3	isolated	turquoise	turquoise	-	6. Catarrhini	1
HSALNG0096399	13q13.3	isolated	turquoise	turquoise	-	13. Theria	20
HSALNG0096400	13q13.3	isolated	turquoise	turquoise	-	11. Boreoeutheria	18
HSALNG0096401	13q13.3	isolated	yellow	greenyellow	-	12. Eutheria	18	T
HSALNG0096402	13q13.3	isolated	turquoise	turquoise	SMAD9-IT1	15. Amniota	32	T
HSALNG0096404	13q13.3	isolated	turquoise	turquoise	-	12. Eutheria	22
HSALNG0096406	13q13.3	isolated	yellow	green	-	17. Euteleostomi	38	T
HSALNG0096439	13q13.3	isolated	brown	turquoise	-	11. Boreoeutheria	6	T
HSALNG0096444	13q13.3	isolated	darkgreen	darkgrey	LINC02334	11. Boreoeutheria	19
HSALNG0096448	13q13.3	isolated	yellow	green	-	11. Boreoeutheria	11
HSALNG0096449	13q13.3	isolated	paleturquoise	turquoise	-	7. Simiiformes	10
HSALNG0096486	13q13.3	isolated	turquoise	turquoise	-	12. Eutheria	22
HSALNG0096491	13q13.3	isolated	yellow	green	-	12. Eutheria	15
HSALNG0096492	13q13.3	isolated	yellow	green	-	11. Boreoeutheria	17
HSALNG0096493	13q13.3	isolated	yellow	green	-	12. Eutheria	14
HSALNG0096497	13q13.3	isolated	turquoise	turquoise	-	12. Eutheria	22
HSALNG0143959	13q14.11	isolated	greenyellow	yellow	-	12. Eutheria	26
HSALNG0096557	13q14.11	isolated	greenyellow	turquoise	-	11. Boreoeutheria	13
HSALNG0096569	13q14.11	isolated	yellow	brown	-	11. Boreoeutheria	15
HSALNG0096576	13q14.11	isolated	turquoise	turquoise	-	12. Eutheria	26
HSALNG0096586	13q14.11	isolated	tan	salmon	-	4. Hominidae	1
HSALNG0096589	13q14.11	isolated	red	turquoise	-	16. Tetrapoda	19	T
HSALNG0096590	13q14.11	isolated	grey	grey	-	11. Boreoeutheria	3
HSALNG0096594	13q14.11	isolated	turquoise	turquoise	-	13. Theria	22
HSALNG0096600	13q14.11	isolated	turquoise	turquoise	-	16. Tetrapoda	35	T
HSALNG0096604	13q14.11	isolated	midnightblue	darkorange	-	11. Boreoeutheria	17
HSALNG0096605	13q14.11	isolated	turquoise	turquoise	-	16. Tetrapoda	36	T
HSALNG0096607	13q14.11	isolated	turquoise	turquoise	-	12. Eutheria	28	T
HSALNG0096614	13q14.11	isolated	turquoise	turquoise	-	10. Euarchontoglires	7
HSALNG0096618	13q14.11	isolated	turquoise	turquoise	-	12. Eutheria	28
HSALNG0096619	13q14.11	isolated	turquoise	turquoise	-	12. Eutheria	25
HSALNG0096627	13q14.11	isolated	grey	grey	-	12. Eutheria	24
HSALNG0096637	13q14.11	isolated	grey	lightcyan1	-	12. Eutheria	24
HSALNG0096651	13q14.11	isolated	greenyellow	yellow	-	12. Eutheria	30
HSALNG0096652	13q14.11	isolated	turquoise	saddlebrown	-	10. Euarchontoglires	4
HSALNG0096657	13q14.11	isolated	turquoise	turquoise	-	12. Eutheria	30
HSALNG0096658	13q14.11	isolated	turquoise	saddlebrown	-	12. Eutheria	20	T
HSALNG0096659	13q14.11	isolated	turquoise	turquoise	-	13. Theria	31	T
HSALNG0096677	13q14.11	isolated	grey	grey	-	12. Eutheria	14
HSALNG0143827	13q14.11	isolated	pink	purple	-	7. Simiiformes	3
HSALNG0143965	13q14.11	isolated	blue	blue	-	11. Boreoeutheria	10	T
HSALNG0096710	13q14.11	isolated	brown	magenta	-	14. Mammalia	31
HSALNG0096715	13q14.11	isolated	turquoise	turquoise	-	12. Eutheria	28	T
HSALNG0096711	13q14.11	isolated	green	red	-	11. Boreoeutheria	18
HSALNG0096713	13q14.11	isolated	salmon	lightcyan	-	10. Euarchontoglires	1
HSALNG0096719	13q14.11	isolated	turquoise	turquoise	-	15. Amniota	35	T
HSALNG0096720	13q14.11	isolated	paleturquoise	turquoise	-	13. Theria	26
HSALNG0096735	13q14.11	isolated	black	yellow	-	12. Eutheria	21	T
HSALNG0096753	13q14.11	isolated	yellowgreen	lightyellow	-	12. Eutheria	23	T
HSALNG0143831	13q14.11	isolated	blue	turquoise	-	13. Theria	25	T
HSALNG0096756	13q14.11	isolated	magenta	pink	TUSC8	11. Boreoeutheria	15	T
HSALNG0096761	13q14.11	isolated	brown	magenta	-	15. Amniota	29	T
HSALNG0143968	13q14.11	isolated	turquoise	turquoise	-	13. Theria	32	T
HSALNG0143832	13q14.11	isolated	blue	blue	TSC22D1-AS1	13. Theria	28	T
HSALNG0099020	13q33.1	isolated	grey60	blue	FGF14-AS2	10. Euarchontoglires	13
HSALNG0099025	13q33.1	isolated	turquoise	greenyellow	-	12. Eutheria	20	T
HSALNG0099029	13q33.1	isolated	turquoise	turquoise	-	16. Tetrapoda	38	T
HSALNG0099045	13q33.1	isolated	turquoise	turquoise	-	11. Boreoeutheria	7	T
HSALNG0099048	13q33.1	isolated	turquoise	turquoise	-	17. Euteleostomi	40	T
HSALNG0099050	13q33.1	isolated	yellow	greenyellow	-	14. Mammalia	28
HSALNG0099052	13q33.1	isolated	brown	brown	-	12. Eutheria	29	T
HSALNG0099057	13q33.1	isolated	red	black	-	12. Eutheria	17	T
HSALNG0099058	13q33.1	isolated	darkgreen	darkgrey	-	14. Mammalia	28	T
HSALNG0104484	15q11.2	isolated	yellow	brown	-	1. Homo	0
HSALNG0104470	15q11.2	isolated	yellow	grey	-	3. Homininae	3	T
HSALNG0104483	15q11.2	isolated	green	greenyellow	-	1. Homo	0
HSALNG0104478	15q11.2	isolated	paleturquoise	turquoise	-	1. Homo	0
HSALNG0104477	15q11.2	isolated	paleturquoise	turquoise	-	5. Hominoidea	2
HSALNG0104474	15q11.2	isolated	lightcyan1	lightsteelblue1	-	1. Homo	0
HSALNG0104472	15q11.2	isolated	black	yellow	-	10. Euarchontoglires	3
HSALNG0104457	15q11.2	isolated	turquoise	turquoise	-	11. Boreoeutheria	10	T
HSALNG0104455	15q11.2	isolated	turquoise	turquoise	-	12. Eutheria	17
HSALNG0104495	15q11.2	isolated	darkgreen	darkgrey	-	3. Homininae	3	T
HSALNG0104496	15q11.2	isolated	grey	grey	-	10. Euarchontoglires	2
HSALNG0104505	15q11.2	isolated	brown	magenta	-	8. Haplorrhini	12	T
HSALNG0104523	15q11.2	isolated	blue	blue	PWRN4,PWRN1,PWRN3	17. Euteleostomi	33	T
HSALNG0104546	15q11.2	isolated	turquoise	turquoise	SNHG14,PWAR5,PWAR4,PWAR1,PWARSN	16. Tetrapoda	39	T
HSALNG0144333	15q11.2	isolated	turquoise	saddlebrown	-	4. Hominidae	4
HSALNG0104568	15q11.2	isolated	turquoise	brown	-	1. Homo	0
HSALNG0107058	15q24	syndromic	NA	blue	TMEM202-AS1	16. Tetrapoda	33	T
HSALNG0107060	15q24	syndromic	NA	blue	-	11. Boreoeutheria	16
HSALNG0107076	15q24	syndromic	NA	blue	-	11. Boreoeutheria	1
HSALNG0107088	15q24	syndromic	NA	darkorange	-	12. Eutheria	18
HSALNG0107092	15q24	syndromic	NA	turquoise	-	12. Eutheria	24
HSALNG0107107	15q24	syndromic	NA	blue	-	15. Amniota	30	T
HSALNG0107113	15q24	syndromic	NA	greenyellow	-	12. Eutheria	19	T
HSALNG0107117	15q24	syndromic	NA	yellow	NPTN-IT1	12. Eutheria	26	T
HSALNG0107133	15q24	syndromic	NA	turquoise	LOXL1-AS1	15. Amniota	35	T
HSALNG0107145	15q24	syndromic	NA	turquoise	-	12. Eutheria	4
HSALNG0107151	15q24	syndromic	NA	grey	-	12. Eutheria	8
HSALNG0107152	15q24	syndromic	NA	grey	-	1. Homo	0
HSALNG0144566	15q24	syndromic	NA	magenta	-	11. Boreoeutheria	24	T
HSALNG0107175	15q24	syndromic	NA	lightcyan	-	11. Boreoeutheria	10
HSALNG0107191	15q24	syndromic	NA	turquoise	UBL7-AS1	14. Mammalia	30	T
HSALNG0107206	15q24	syndromic	NA	salmon	-	12. Eutheria	18	T
HSALNG0107207	15q24	syndromic	NA	turquoise	-	12. Eutheria	6
HSALNG0107208	15q24	syndromic	NA	turquoise	-	12. Eutheria	13	T
HSALNG0107209	15q24	syndromic	NA	salmon	-	15. Amniota	30	T
HSALNG0144569	15q24	syndromic	NA	brown	-	11. Boreoeutheria	15	T
HSALNG0144571	15q24	syndromic	NA	brown	-	11. Boreoeutheria	3
HSALNG0107227	15q24	syndromic	NA	green	-	12. Eutheria	22
HSALNG0107243	15q24	syndromic	NA	turquoise	-	12. Eutheria	21
HSALNG0107246	15q24	syndromic	NA	saddlebrown	-	6. Catarrhini	8
HSALNG0107250	15q24	syndromic	NA	turquoise	-	6. Catarrhini	3
HSALNG0144402	15q24	syndromic	NA	red	-	4. Hominidae	4
HSALNG0107254	15q24	syndromic	NA	turquoise	-	11. Boreoeutheria	9
HSALNG0107264	15q24	syndromic	NA	lightcyan	-	11. Boreoeutheria	5
HSALNG0144403	15q24	syndromic	NA	blue	-	13. Theria	7
HSALNG0107279	15q24	syndromic	NA	brown	-	11. Boreoeutheria	10
HSALNG0107280	15q24	syndromic	NA	green	-	12. Eutheria	16
HSALNG0107284	15q24	syndromic	NA	blue	-	15. Amniota	31	T
HSALNG0107286	15q24	syndromic	NA	turquoise	-	12. Eutheria	28
HSALNG0107290	15q24	syndromic	NA	red	-	13. Theria	20	T
HSALNG0107305	15q24	syndromic	NA	green	-	12. Eutheria	20
HSALNG0107309	15q24	syndromic	NA	turquoise	-	12. Eutheria	20
HSALNG0107310	15q24	syndromic	NA	turquoise	-	12. Eutheria	15
HSALNG0107311	15q24	syndromic	NA	turquoise	-	14. Mammalia	32
HSALNG0107312	15q24	syndromic	NA	turquoise	-	11. Boreoeutheria	3
HSALNG0107317	15q24	syndromic	NA	greenyellow	-	11. Boreoeutheria	5
HSALNG0107325	15q24	syndromic	NA	lightgreen	-	12. Eutheria	12
HSALNG0107328	15q24	syndromic	NA	turquoise	-	12. Eutheria	18
HSALNG0107341	15q24	syndromic	NA	grey60	-	12. Eutheria	8
HSALNG0107343	15q24	syndromic	NA	turquoise	-	12. Eutheria	23
HSALNG0107345	15q24	syndromic	NA	turquoise	-	12. Eutheria	25
HSALNG0107356	15q24	syndromic	NA	grey	-	15. Amniota	32
HSALNG0107374	15q24	syndromic	NA	turquoise	-	12. Eutheria	30
HSALNG0107375	15q24	syndromic	NA	turquoise	-	12. Eutheria	26
HSALNG0144576	15q24	syndromic	NA	saddlebrown	LINC00597	13. Theria	29	T
HSALNG0107388	15q24	syndromic	NA	lightcyan1	-	6. Catarrhini	8
HSALNG0107391	15q24	syndromic	NA	turquoise	-	14. Mammalia	33
HSALNG0107395	15q24	syndromic	NA	brown	-	6. Catarrhini	1
HSALNG0107396	15q24	syndromic	NA	turquoise	-	11. Boreoeutheria	8	T
HSALNG0107815	15q25.3	isolated	grey	grey	-	12. Eutheria	22
HSALNG0107816	15q25.3	isolated	brown	turquoise	-	10. Euarchontoglires	7
HSALNG0107817	15q25.3	isolated	yellow	green	-	11. Boreoeutheria	16	T
HSALNG0107823	15q25.3	isolated	yellow	green	-	12. Eutheria	29	T
HSALNG0107825	15q25.3	isolated	grey	lightcyan1	-	12. Eutheria	24
HSALNG0107840	15q25.3	isolated	magenta	pink	-	12. Eutheria	10
HSALNG0107845	15q25.3	isolated	magenta	pink	-	12. Eutheria	13
HSALNG0107847	15q25.3	isolated	grey	saddlebrown	-	12. Eutheria	19
HSALNG0107849	15q25.3	isolated	turquoise	turquoise	-	12. Eutheria	12
HSALNG0107850	15q25.3	isolated	turquoise	saddlebrown	-	11. Boreoeutheria	13
HSALNG0107852	15q25.3	isolated	turquoise	yellow	-	12. Eutheria	20
HSALNG0107863	15q25.3	isolated	green	red	-	6. Catarrhini	2	T
HSALNG0107864	15q25.3	isolated	orange	orange	-	12. Eutheria	24	T
HSALNG0107867	15q25.3	isolated	grey	orange	-	11. Boreoeutheria	12
HSALNG0107870	15q25.3	isolated	darkgreen	darkgrey	-	13. Theria	31
HSALNG0107879	15q25.3	isolated	grey	lightcyan1	-	14. Mammalia	20
HSALNG0107883	15q25.3	isolated	brown	magenta	LINC02883	15. Amniota	28	T
HSALNG0107972	15q25.3	isolated	blue	blue	-	11. Boreoeutheria	11
HSALNG0107979	15q25.3	isolated	pink	turquoise	-	13. Theria	20
HSALNG0107981	15q25.3	isolated	turquoise	turquoise	-	12. Eutheria	19	T
HSALNG0110107	16p12.2	syndromic_isolated	yellow	green	-	11. Boreoeutheria	17
HSALNG0110111	16p12.2	syndromic_isolated	lightgreen	midnightblue	-	12. Eutheria	11	T
HSALNG0110112	16p12.2	syndromic_isolated	lightgreen	grey	-	12. Eutheria	10
HSALNG0110118	16p12.2	syndromic_isolated	turquoise	turquoise	-	1. Homo	0
HSALNG0110122	16p12.2	syndromic_isolated	grey	saddlebrown	-	2. Hominini	2
HSALNG0110129	16p12.2	syndromic_isolated	lightcyan	darkred	-	14. Mammalia	30
HSALNG0110138	16p12.2	syndromic_isolated	yellow	greenyellow	-	1. Homo	0
HSALNG0110139	16p12.2	syndromic_isolated	green	greenyellow	-	10. Euarchontoglires	3	T
HSALNG0110149	16p12.2	syndromic_isolated	turquoise	saddlebrown	-	1. Homo	0
HSALNG0110153	16p12.2	syndromic_isolated	turquoise	turquoise	-	1. Homo	0
HSALNG0110158	16p12.2	syndromic_isolated	yellow	green	-	12. Eutheria	18
HSALNG0110165	16p12.2	syndromic_isolated	turquoise	green	-	13. Theria	28
HSALNG0110172	16p12.2	syndromic_isolated	yellow	green	-	11. Boreoeutheria	9
HSALNG0110176	16p12.2	syndromic_isolated	turquoise	saddlebrown	-	11. Boreoeutheria	10
HSALNG0110179	16p12.2	syndromic_isolated	blue	blue	-	12. Eutheria	12
HSALNG0110180	16p12.2	syndromic_isolated	yellow	turquoise	-	16. Tetrapoda	28
HSALNG0110195	16p12.2	syndromic_isolated	yellow	turquoise	-	1. Homo	0
HSALNG0110199	16p12.2	syndromic_isolated	turquoise	turquoise	-	1. Homo	0
HSALNG0110200	16p12.2	syndromic_isolated	turquoise	turquoise	-	2. Hominini	1	T
HSALNG0144714	16p12.2	syndromic_isolated	turquoise	turquoise	-	1. Homo	0
HSALNG0110210	16p12.2	syndromic_isolated	grey	grey	-	12. Eutheria	27
HSALNG0110211	16p12.2	syndromic_isolated	yellow	greenyellow	-	11. Boreoeutheria	13
HSALNG0110236	16p12.2	syndromic_isolated	lightcyan	darkred	-	10. Euarchontoglires	3	T
HSALNG0110242	16p12.2	syndromic_isolated	turquoise	turquoise	-	14. Mammalia	23	T
HSALNG0110244	16p12.2	syndromic_isolated	turquoise	turquoise	-	11. Boreoeutheria	12
HSALNG0110246	16p12.2	syndromic_isolated	blue	lightgreen	-	16. Tetrapoda	37
HSALNG0110249	16p12.2	syndromic_isolated	yellow	green	-	11. Boreoeutheria	11
HSALNG0144718	16p12.2	syndromic_isolated	turquoise	turquoise	-	13. Theria	16
HSALNG0110262	16p12.2	syndromic_isolated	turquoise	turquoise	-	12. Eutheria	22
HSALNG0110284	16p12.1	syndromic	NA	brown	-	12. Eutheria	22
HSALNG0110294	16p12.1	syndromic	NA	turquoise	-	16. Tetrapoda	39	T
HSALNG0110308	16p12.1	syndromic	NA	saddlebrown	-	12. Eutheria	27
HSALNG0110309	16p12.1	syndromic	NA	saddlebrown	-	12. Eutheria	20
HSALNG0110311	16p12.1	syndromic	NA	turquoise	-	12. Eutheria	27
HSALNG0110314	16p12.1	syndromic	NA	saddlebrown	-	12. Eutheria	13
HSALNG0110328	16p12.1	syndromic	NA	saddlebrown	-	12. Eutheria	19
HSALNG0110332	16p12.1	syndromic	NA	turquoise	-	4. Hominidae	3
HSALNG0110333	16p12.1	syndromic	NA	blue	LINC02175	7. Simiiformes	10
HSALNG0110345	16p12.1	syndromic	NA	greenyellow	ZKSCAN2-DT	14. Mammalia	30	T
HSALNG0144889	16p12.1	syndromic	NA	grey	-	13. Theria	27	T
HSALNG0110436	16p12.1	syndromic	NA	turquoise	-	10. Euarchontoglires	6
HSALNG0110438	16p12.1	syndromic	NA	turquoise	-	6. Catarrhini	8
HSALNG0110450	16p12.1	syndromic	NA	brown	IL21R-AS1	12. Eutheria	14
HSALNG0110458	16p12.1	syndromic	NA	grey	-	12. Eutheria	27
HSALNG0110475	16p12.1	syndromic	NA	yellow	-	12. Eutheria	25
HSALNG0110476	16p12.1	syndromic	NA	turquoise	-	13. Theria	28
HSALNG0110481	16p12.1	syndromic	NA	green	-	13. Theria	30	T
HSALNG0110488	16p12.1	syndromic	NA	grey	-	5. Hominoidea	3
HSALNG0110500	16p11.2	syndromic	NA	green	-	11. Boreoeutheria	9
HSALNG0110504	16p11.2	syndromic	NA	blue	-	12. Eutheria	13	T
HSALNG0110507	16p11.2	syndromic	NA	blue	-	6. Catarrhini	1
HSALNG0110516	16p11.2	syndromic	NA	red	-	1. Homo	0
HSALNG0110517	16p11.2	syndromic	NA	grey	-	1. Homo	0
HSALNG0110521	16p11.2	syndromic	NA	turquoise	-	7. Simiiformes	5	T
HSALNG0144730	16p11.2	syndromic	NA	yellow	-	5. Hominoidea	2
HSALNG0110524	16p11.2	syndromic	NA	green	-	12. Eutheria	18
HSALNG0110535	16p11.2	syndromic	NA	turquoise	-	12. Eutheria	24
HSALNG0110534	16p11.2	syndromic	NA	turquoise	-	11. Boreoeutheria	9	T
HSALNG0110540	16p11.2	syndromic	NA	turquoise	ATP2A1-AS1	17. Euteleostomi	37	T
HSALNG0110542	16p11.2	syndromic	NA	turquoise	-	13. Theria	15
HSALNG0110553	16p11.2	syndromic	NA	turquoise	-	11. Boreoeutheria	16
HSALNG0110562	16p11.2	syndromic	NA	darkolivegreen	-	3. Homininae	2	T
HSALNG0110564	16p11.2	syndromic	NA	grey	-	2. Hominini	2
HSALNG0110566	16p11.2	syndromic	NA	grey	-	13. Theria	3
HSALNG0110578	16p11.2	syndromic	NA	blue	-	1. Homo	0
HSALNG0110585	16p11.2	syndromic	NA	orangered4	-	2. Hominini	2
HSALNG0110582	16p11.2	syndromic	NA	orangered4	-	1. Homo	0
HSALNG0110586	16p11.2	syndromic	NA	lightcyan	-	1. Homo	0
HSALNG0110589	16p11.2	syndromic	NA	darkgrey	-	1. Homo	0
HSALNG0112672	16q23.1	isolated	yellow	greenyellow	-	17. Euteleostomi	40	T
HSALNG0112674	16q23.1	isolated	turquoise	turquoise	-	3. Homininae	3
HSALNG0112676	16q23.1	isolated	turquoise	turquoise	-	7. Simiiformes	5
HSALNG0112678	16q23.1	isolated	turquoise	turquoise	-	13. Theria	29
HSALNG0112679	16q23.1	isolated	turquoise	turquoise	-	12. Eutheria	14	T
HSALNG0112681	16q23.1	isolated	turquoise	turquoise	-	5. Hominoidea	1
HSALNG0112682	16q23.1	isolated	turquoise	turquoise	-	12. Eutheria	5
HSALNG0112694	16q23.1	isolated	turquoise	turquoise	-	12. Eutheria	14
HSALNG0112711	16q23.1	isolated	turquoise	turquoise	-	12. Eutheria	13
HSALNG0112719	16q23.1	isolated	magenta	turquoise	-	15. Amniota	32	T
HSALNG0112736	16q23.1	isolated	turquoise	turquoise	-	7. Simiiformes	8
HSALNG0112737	16q23.1	isolated	greenyellow	purple	-	5. Hominoidea	1
HSALNG0112740	16q23.1	isolated	turquoise	turquoise	-	13. Theria	30
HSALNG0112745	16q23.1	isolated	turquoise	turquoise	-	11. Boreoeutheria	8
HSALNG0112751	16q23.1	isolated	blue	blue	-	14. Mammalia	21	T
HSALNG0112753	16q23.1	isolated	turquoise	turquoise	-	13. Theria	4
HSALNG0112756	16q23.1	isolated	blue	blue	-	7. Simiiformes	5
HSALNG0112758	16q23.1	isolated	yellow	brown	-	12. Eutheria	18
HSALNG0112759	16q23.1	isolated	yellow	brown	-	12. Eutheria	24
HSALNG0112761	16q23.1	isolated	brown	grey	-	12. Eutheria	24
HSALNG0112763	16q23.1	isolated	turquoise	turquoise	-	12. Eutheria	21
HSALNG0112765	16q23.1	isolated	turquoise	turquoise	-	6. Catarrhini	4
HSALNG0112773	16q23.1	isolated	turquoise	turquoise	-	6. Catarrhini	4
HSALNG0112777	16q23.1	isolated	turquoise	turquoise	-	12. Eutheria	9
HSALNG0112778	16q23.1	isolated	turquoise	turquoise	-	10. Euarchontoglires	7
HSALNG0112817	16q23.1	isolated	grey	grey	-	12. Eutheria	5
HSALNG0144795	16q23.1	isolated	turquoise	turquoise	-	12. Eutheria	22
HSALNG0112858	16q23.1	isolated	turquoise	turquoise	-	12. Eutheria	17
HSALNG0112859	16q23.1	isolated	green	greenyellow	-	12. Eutheria	25
HSALNG0144796	16q23.1	isolated	midnightblue	darkorange	-	12. Eutheria	9
HSALNG0112871	16q23.1	isolated	grey	grey	-	10. Euarchontoglires	1
HSALNG0112873	16q23.1	isolated	grey	grey	-	15. Amniota	26
HSALNG0144797	16q23.1	isolated	midnightblue	red	-	12. Eutheria	5
HSALNG0113101	16q24.1	isolated	darkgrey	red	-	1. Homo	0
HSALNG0113110	16q24.1	isolated	turquoise	turquoise	-	11. Boreoeutheria	15
HSALNG0113128	16q24.1	isolated	brown	magenta	ATP2C2-AS1	16. Tetrapoda	20	T
HSALNG0113136	16q24.1	isolated	turquoise	turquoise	-	7. Simiiformes	6
HSALNG0113155	16q24.1	isolated	orangered4	grey	-	12. Eutheria	11
HSALNG0113162	16q24.1	isolated	blue	blue	-	2. Hominini	1
HSALNG0144805	16q24.1	isolated	sienna3	darkolivegreen	-	11. Boreoeutheria	5
HSALNG0144970	16q24.1	isolated	yellow	green	-	14. Mammalia	29	T
HSALNG0113200	16q24.1	isolated	salmon	lightcyan	-	6. Catarrhini	5
HSALNG0144809	16q24.1	isolated	grey	grey	-	10. Euarchontoglires	1
HSALNG0113212	16q24.1	isolated	grey	purple	-	15. Amniota	4
HSALNG0113214	16q24.1	isolated	grey	saddlebrown	-	14. Mammalia	30
HSALNG0113216	16q24.1	isolated	tan	salmon	-	16. Tetrapoda	37	T
HSALNG0113215	16q24.1	isolated	turquoise	turquoise	-	14. Mammalia	32	T
HSALNG0113218	16q24.1	isolated	turquoise	saddlebrown	-	1. Homo	0
HSALNG0113219	16q24.1	isolated	turquoise	turquoise	-	15. Amniota	13	T
HSALNG0113227	16q24.1	isolated	darkorange	purple	-	14. Mammalia	7
HSALNG0113232	16q24.1	isolated	yellow	green	-	3. Homininae	1
HSALNG0113245	16q24.1	isolated	magenta	pink	-	1. Homo	0
HSALNG0113268	16q24.1	isolated	grey	grey	-	11. Boreoeutheria	5
HSALNG0113270	16q24.1	isolated	blue	blue	LINC01082	16. Tetrapoda	38	T
HSALNG0113304	16q24.1	isolated	darkturquoise	grey	FENDRR	15. Amniota	33	T
HSALNG0113306	16q24.1	isolated	darkturquoise	grey	-	13. Theria	16	T
HSALNG0113307	16q24.1	isolated	brown	grey	-	1. Homo	0
HSALNG0113308	16q24.1	isolated	brown	magenta	-	1. Homo	0
HSALNG0113309	16q24.1	isolated	turquoise	turquoise	-	1. Homo	0
HSALNG0113311	16q24.1	isolated	turquoise	turquoise	-	3. Homininae	2
HSALNG0113313	16q24.1	isolated	turquoise	turquoise	-	2. Hominini	2
HSALNG0113314	16q24.1	isolated	turquoise	turquoise	-	4. Hominidae	1
HSALNG0113316	16q24.1	isolated	turquoise	turquoise	-	7. Simiiformes	5
HSALNG0113320	16q24.1	isolated	purple	skyblue3	-	17. Euteleostomi	40	T
HSALNG0113330	16q24.1	isolated	blue	turquoise	LINC02188	12. Eutheria	9	T
HSALNG0128015	20p13	syndromic	NA	turquoise	-	12. Eutheria	8
HSALNG0128016	20p13	syndromic	NA	turquoise	-	11. Boreoeutheria	7
HSALNG0128018	20p13	syndromic	NA	turquoise	NRSN2-AS1	13. Theria	31	T
HSALNG0128020	20p13	syndromic	NA	turquoise	-	13. Theria	28
HSALNG0128021	20p13	syndromic	NA	turquoise	-	6. Catarrhini	6
HSALNG0128032	20p13	syndromic	NA	greenyellow	-	11. Boreoeutheria	2
HSALNG0128033	20p13	syndromic	NA	greenyellow	-	7. Simiiformes	7
HSALNG0128043	20p13	syndromic	NA	yellow	-	3. Homininae	2
HSALNG0128066	20p13	syndromic	NA	turquoise	-	12. Eutheria	24	T
HSALNG0128080	20p13	syndromic	NA	grey	-	11. Boreoeutheria	12	T
HSALNG0128086	20p13	syndromic	NA	lightyellow	-	11. Boreoeutheria	19
HSALNG0128098	20p13	syndromic	NA	blue	-	12. Eutheria	8	T
HSALNG0128102	20p13	syndromic	NA	turquoise	SDCBP2-AS1	15. Amniota	33	T
HSALNG0128103	20p13	syndromic	NA	saddlebrown	-	12. Eutheria	20
HSALNG0128104	20p13	syndromic	NA	turquoise	-	12. Eutheria	6
HSALNG0128105	20p13	syndromic	NA	saddlebrown	-	11. Boreoeutheria	16
HSALNG0128106	20p13	syndromic	NA	saddlebrown	-	12. Eutheria	14
HSALNG0128111	20p13	syndromic	NA	brown	-	12. Eutheria	12	T
HSALNG0128113	20p13	syndromic	NA	turquoise	-	12. Eutheria	28
HSALNG0128118	20p13	syndromic	NA	darkgreen	-	11. Boreoeutheria	18	T
HSALNG0128146	20p13	syndromic	NA	blue	-	12. Eutheria	25	T
HSALNG0128155	20p13	syndromic	NA	green	-	13. Theria	31	T
HSALNG0128162	20p13	syndromic	NA	black	-	12. Eutheria	28
HSALNG0128164	20p13	syndromic	NA	black	-	11. Boreoeutheria	8
HSALNG0128165	20p13	syndromic	NA	green	PDYN-AS1	13. Theria	31	T
HSALNG0128189	20p13	syndromic	NA	greenyellow	-	11. Boreoeutheria	12
HSALNG0128192	20p13	syndromic	NA	turquoise	-	12. Eutheria	19	T
HSALNG0128206	20p13	syndromic	NA	orange	-	12. Eutheria	23
HSALNG0128207	20p13	syndromic	NA	turquoise	-	10. Euarchontoglires	3
HSALNG0128209	20p13	syndromic	NA	turquoise	-	11. Boreoeutheria	21	T
HSALNG0128215	20p13	syndromic	NA	turquoise	-	12. Eutheria	16
HSALNG0128217	20p13	syndromic	NA	turquoise	-	11. Boreoeutheria	15	T
HSALNG0128219	20p13	syndromic	NA	turquoise	-	12. Eutheria	29	T
HSALNG0128220	20p13	syndromic	NA	salmon	-	11. Boreoeutheria	17
HSALNG0128222	20p13	syndromic	NA	blue	-	12. Eutheria	28	T
HSALNG0128223	20p13	syndromic	NA	saddlebrown	-	12. Eutheria	14
HSALNG0128233	20p13	syndromic	NA	saddlebrown	-	11. Boreoeutheria	7
HSALNG0128235	20p13	syndromic	NA	green	-	12. Eutheria	29	T
HSALNG0128236	20p13	syndromic	NA	turquoise	-	11. Boreoeutheria	19
HSALNG0128245	20p13	syndromic	NA	saddlebrown	-	13. Theria	32	T
HSALNG0128255	20p13	syndromic	NA	grey	-	13. Theria	27	T
HSALNG0128259	20p13	syndromic	NA	orange	-	10. Euarchontoglires	1
HSALNG0128261	20p13	syndromic	NA	salmon	-	12. Eutheria	16
HSALNG0128264	20p13	syndromic	NA	skyblue	-	15. Amniota	29	T
HSALNG0128266	20p13	syndromic	NA	purple	-	12. Eutheria	25
HSALNG0128273	20p13	syndromic	NA	yellow	-	12. Eutheria	27	T
HSALNG0128274	20p13	syndromic	NA	green	LINC01730	13. Theria	30	T
HSALNG0128278	20p13	syndromic	NA	greenyellow	-	12. Eutheria	15
HSALNG0128281	20p13	syndromic	NA	turquoise	PANK2-AS1	14. Mammalia	33
HSALNG0128286	20p13	syndromic	NA	turquoise	-	15. Amniota	33	T
HSALNG0128290	20p13	syndromic	NA	saddlebrown	-	12. Eutheria	20
HSALNG0128338	20p13	syndromic	NA	brown	-	12. Eutheria	18
HSALNG0128349	20p13	syndromic	NA	turquoise	-	10. Euarchontoglires	1
HSALNG0128357	20p13	syndromic	NA	turquoise	-	11. Boreoeutheria	8
HSALNG0128359	20p13	syndromic	NA	magenta	-	12. Eutheria	7
HSALNG0128360	20p13	syndromic	NA	greenyellow	-	12. Eutheria	13
HSALNG0128363	20p13	syndromic	NA	turquoise	-	12. Eutheria	27	T
HSALNG0128371	20p13	syndromic	NA	turquoise	-	12. Eutheria	18
HSALNG0128378	20p12	syndromic	NA	brown	-	11. Boreoeutheria	13
HSALNG0128381	20p12	syndromic	NA	magenta	-	12. Eutheria	18
HSALNG0128383	20p12	syndromic	NA	brown	-	11. Boreoeutheria	10
HSALNG0128386	20p12	syndromic	NA	turquoise	-	17. Euteleostomi	25	T
HSALNG0128395	20p12	syndromic	NA	blue	LINC00658,LINC00654,LINC01729	12. Eutheria	27	T
HSALNG0128412	20p12	syndromic	NA	turquoise	-	12. Eutheria	26
HSALNG0128442	20p12	syndromic	NA	turquoise	-	12. Eutheria	25
HSALNG0128445	20p12	syndromic	NA	turquoise	-	12. Eutheria	18
HSALNG0128449	20p12	syndromic	NA	darkorange	-	12. Eutheria	11
HSALNG0128451	20p12	syndromic	NA	turquoise	-	15. Amniota	31
HSALNG0128454	20p12	syndromic	NA	yellow	-	12. Eutheria	21
HSALNG0128487	20p12	syndromic	NA	turquoise	-	14. Mammalia	33
HSALNG0128488	20p12	syndromic	NA	sienna3	-	11. Boreoeutheria	11
HSALNG0128489	20p12	syndromic	NA	sienna3	-	13. Theria	17
HSALNG0128504	20p12	syndromic	NA	pink	LINC01428	16. Tetrapoda	38	T
HSALNG0128588	20p12	syndromic	NA	green	-	10. Euarchontoglires	9
HSALNG0128601	20p12	syndromic	NA	salmon	SNAP25-AS1	13. Theria	32	T
HSALNG0128618	20p12	syndromic	NA	turquoise	-	16. Tetrapoda	37	T
HSALNG0128619	20p12	syndromic	NA	turquoise	-	16. Tetrapoda	38	T
HSALNG0128620	20p12	syndromic	NA	turquoise	-	16. Tetrapoda	34	T
HSALNG0128621	20p12	syndromic	NA	turquoise	-	12. Eutheria	25
HSALNG0146909	20p12	syndromic	NA	turquoise	-	11. Boreoeutheria	18
HSALNG0128756	20p12	syndromic	NA	grey	-	11. Boreoeutheria	9	T
HSALNG0128780	20p12	syndromic	NA	turquoise	-	11. Boreoeutheria	8
HSALNG0128781	20p12	syndromic	NA	grey	-	11. Boreoeutheria	17
HSALNG0128784	20p12	syndromic	NA	yellow	-	12. Eutheria	21
HSALNG0128788	20p12	syndromic	NA	yellow	-	12. Eutheria	22
HSALNG0128789	20p12	syndromic	NA	yellow	-	12. Eutheria	28
HSALNG0128801	20p12	syndromic	NA	yellow	-	9. Primates	4
HSALNG0128880	20p12	syndromic	NA	blue	-	12. Eutheria	13
HSALNG0128881	20p12	syndromic	NA	yellow	-	12. Eutheria	23	T
HSALNG0128882	20p12	syndromic	NA	paleturquoise	-	15. Amniota	36	T
HSALNG0128886	20p12	syndromic	NA	red	-	11. Boreoeutheria	2	T
HSALNG0147230	22q11.21	syndromic_isolated	turquoise	saddlebrown	-	15. Amniota	36	T
HSALNG0147231	22q11.21	syndromic_isolated	turquoise	turquoise	-	12. Eutheria	10
HSALNG0133921	22q11.21	syndromic_isolated	turquoise	turquoise	-	11. Boreoeutheria	5
HSALNG0133933	22q11.21	syndromic_isolated	black	lightcyan1	-	10. Euarchontoglires	10
HSALNG0133936	22q11.21	syndromic_isolated	grey	lightcyan1	-	7. Simiiformes	6
HSALNG0133937	22q11.21	syndromic_isolated	grey	lightcyan1	-	11. Boreoeutheria	8
HSALNG0133940	22q11.21	syndromic_isolated	grey	saddlebrown	-	12. Eutheria	6
HSALNG0133973	22q11.21	syndromic_isolated	grey	grey	-	11. Boreoeutheria	10
HSALNG0133988	22q11.21	syndromic_isolated	yellow	brown	-	11. Boreoeutheria	10
HSALNG0133990	22q11.21	syndromic_isolated	yellow	green	-	10. Euarchontoglires	1
HSALNG0141605	22q11.21	syndromic_isolated	turquoise	turquoise	DGCR11	10. Euarchontoglires	11
HSALNG0133994	22q11.21	syndromic_isolated	turquoise	turquoise	-	3. Homininae	2
HSALNG0133995	22q11.21	syndromic_isolated	turquoise	turquoise	-	11. Boreoeutheria	10
HSALNG0133996	22q11.21	syndromic_isolated	grey	grey	-	12. Eutheria	12
HSALNG0134004	22q11.21	syndromic_isolated	green	greenyellow	LINC01311	7. Simiiformes	10	T
HSALNG0134005	22q11.21	syndromic_isolated	green	red	-	17. Euteleostomi	39	T
HSALNG0134011	22q11.21	syndromic_isolated	turquoise	turquoise	-	6. Catarrhini	9
HSALNG0134015	22q11.21	syndromic_isolated	blue	grey60	-	15. Amniota	30
HSALNG0134016	22q11.21	syndromic_isolated	grey	grey	-	7. Simiiformes	8
HSALNG0134020	22q11.21	syndromic_isolated	cyan	grey60	-	12. Eutheria	20
HSALNG0134024	22q11.21	syndromic_isolated	turquoise	turquoise	-	11. Boreoeutheria	18	T
HSALNG0134026	22q11.21	syndromic_isolated	yellow	cyan	-	16. Tetrapoda	27
HSALNG0147362	22q11.21	syndromic_isolated	yellow	green	-	6. Catarrhini	6
HSALNG0134040	22q11.21	syndromic_isolated	brown	brown	-	11. Boreoeutheria	18	T
HSALNG0134048	22q11.21	syndromic_isolated	salmon	lightcyan	-	12. Eutheria	21	T
HSALNG0134064	22q11.21	syndromic_isolated	yellow	turquoise	-	12. Eutheria	29
HSALNG0134067	22q11.21	syndromic_isolated	yellow	green	-	7. Simiiformes	7
HSALNG0134074	22q11.21	syndromic_isolated	turquoise	yellow	-	6. Catarrhini	9	T
HSALNG0134077	22q11.21	syndromic_isolated	yellow	green	-	5. Hominoidea	2
HSALNG0134079	22q11.21	syndromic_isolated	turquoise	turquoise	-	10. Euarchontoglires	6
HSALNG0134084	22q11.21	syndromic_isolated	tan	salmon	-	11. Boreoeutheria	1
HSALNG0134092	22q11.21	syndromic_isolated	yellow	green	-	12. Eutheria	17
HSALNG0134093	22q11.21	syndromic_isolated	turquoise	turquoise	-	11. Boreoeutheria	10
HSALNG0134096	22q11.21	syndromic_isolated	yellow	green	-	12. Eutheria	24	T
HSALNG0134101	22q11.21	syndromic_isolated	turquoise	turquoise	-	10. Euarchontoglires	8
HSALNG0147241	22q11.21	syndromic_isolated	turquoise	magenta	-	2. Hominini	1
HSALNG0134105	22q11.21	syndromic_isolated	yellow	green	-	2. Hominini	1
HSALNG0134106	22q11.21	syndromic_isolated	brown	magenta	-	10. Euarchontoglires	1
HSALNG0134127	22q11.21	syndromic_isolated	turquoise	turquoise	-	12. Eutheria	12
HSALNG0134155	22q11.21	syndromic_isolated	yellow	turquoise	-	11. Boreoeutheria	13	T
HSALNG0134148	22q11.21	syndromic_isolated	turquoise	turquoise	-	11. Boreoeutheria	11
HSALNG0134153	22q11.21	syndromic_isolated	yellow	greenyellow	-	11. Boreoeutheria	14	T
HSALNG0134170	22q11.21	syndromic_isolated	grey	grey	-	1. Homo	0
HSALNG0147245	22q11.21	syndromic_isolated	midnightblue	red	-	12. Eutheria	14	T
HSALNG0147246	22q11.21	syndromic_isolated	grey	grey	-	11. Boreoeutheria	5
HSALNG0134184	22q11.21	syndromic_isolated	yellow	green	-	12. Eutheria	26	T
HSALNG0134189	22q11.21	syndromic_isolated	blue	green	-	12. Eutheria	21
HSALNG0134192	22q11.21	syndromic_isolated	blue	blue	THAP7-AS1	13. Theria	20	T
HSALNG0134193	22q11.21	syndromic_isolated	yellow	brown	-	13. Theria	15	T
HSALNG0134237	22q11.21	syndromic_isolated	turquoise	greenyellow	-	12. Eutheria	17
HSALNG0134241	22q11.21	syndromic_isolated	turquoise	turquoise	-	12. Eutheria	25	T
HSALNG0134242	22q11.21	syndromic_isolated	turquoise	turquoise	-	11. Boreoeutheria	11	T
HSALNG0134244	22q11.21	syndromic_isolated	blue	blue	-	12. Eutheria	24	T
HSALNG0135805	22q13.3	syndromic	NA	magenta	-	12. Eutheria	8	T
HSALNG0147306	22q13.3	syndromic	NA	pink	-	5. Hominoidea	5
HSALNG0135816	22q13.3	syndromic	NA	pink	-	1. Homo	0
HSALNG0135818	22q13.3	syndromic	NA	grey	-	1. Homo	0
HSALNG0135819	22q13.3	syndromic	NA	greenyellow	-	11. Boreoeutheria	9	T
HSALNG0135824	22q13.3	syndromic	NA	blue	-	12. Eutheria	14
HSALNG0147307	22q13.3	syndromic	NA	turquoise	-	1. Homo	0
HSALNG0135861	22q13.3	syndromic	NA	grey	-	8. Haplorrhini	5
HSALNG0135870	22q13.3	syndromic	NA	blue	LINC00207	12. Eutheria	19	T
HSALNG0135892	22q13.3	syndromic	NA	tan	-	1. Homo	0
HSALNG0135916	22q13.3	syndromic	NA	turquoise	NUP50-DT	12. Eutheria	20	T
HSALNG0135926	22q13.3	syndromic	NA	turquoise	-	12. Eutheria	17
HSALNG0135940	22q13.3	syndromic	NA	turquoise	-	12. Eutheria	6
HSALNG0135945	22q13.3	syndromic	NA	turquoise	-	13. Theria	25
HSALNG0135959	22q13.3	syndromic	NA	turquoise	-	11. Boreoeutheria	10
HSALNG0135960	22q13.3	syndromic	NA	turquoise	-	11. Boreoeutheria	3
HSALNG0135970	22q13.3	syndromic	NA	saddlebrown	-	12. Eutheria	18
HSALNG0135977	22q13.3	syndromic	NA	magenta	-	11. Boreoeutheria	9
HSALNG0135980	22q13.3	syndromic	NA	magenta	-	11. Boreoeutheria	11
HSALNG0135987	22q13.3	syndromic	NA	purple	-	12. Eutheria	16	T
HSALNG0135993	22q13.3	syndromic	NA	green	LINC00899	12. Eutheria	23	T
HSALNG0135994	22q13.3	syndromic	NA	green	PRR34-AS1,MIRLET7BHG	15. Amniota	33	T
HSALNG0136004	22q13.3	syndromic	NA	floralwhite	-	11. Boreoeutheria	6	T
HSALNG0136006	22q13.3	syndromic	NA	lightcyan1	-	10. Euarchontoglires	7
HSALNG0136008	22q13.3	syndromic	NA	lightcyan1	-	3. Homininae	1
HSALNG0136009	22q13.3	syndromic	NA	red	-	6. Catarrhini	2
HSALNG0136011	22q13.3	syndromic	NA	brown	-	12. Eutheria	23
HSALNG0136012	22q13.3	syndromic	NA	turquoise	-	13. Theria	26
HSALNG0136016	22q13.3	syndromic	NA	turquoise	-	11. Boreoeutheria	11
HSALNG0136018	22q13.3	syndromic	NA	cyan	GTSE1-DT	12. Eutheria	18
HSALNG0136019	22q13.3	syndromic	NA	turquoise	-	1. Homo	0
HSALNG0136021	22q13.3	syndromic	NA	grey	-	6. Catarrhini	4
HSALNG0136023	22q13.3	syndromic	NA	yellow	-	11. Boreoeutheria	13
HSALNG0136030	22q13.3	syndromic	NA	lightcyan1	-	11. Boreoeutheria	9
HSALNG0136031	22q13.3	syndromic	NA	turquoise	-	6. Catarrhini	2
HSALNG0136034	22q13.3	syndromic	NA	green	-	11. Boreoeutheria	7
HSALNG0136037	22q13.3	syndromic	NA	saddlebrown	-	10. Euarchontoglires	3
HSALNG0147311	22q13.3	syndromic	NA	saddlebrown	-	10. Euarchontoglires	2
HSALNG0136047	22q13.3	syndromic	NA	turquoise	-	15. Amniota	1
HSALNG0136049	22q13.3	syndromic	NA	midnightblue	-	9. Primates	2
HSALNG0136050	22q13.3	syndromic	NA	midnightblue	-	8. Haplorrhini	4
HSALNG0147315	22q13.3	syndromic	NA	grey60	-	13. Theria	2
HSALNG0136152	22q13.3	syndromic	NA	midnightblue	-	13. Theria	4
HSALNG0136193	22q13.3	syndromic	NA	black	-	15. Amniota	12
HSALNG0147433	22q13.3	syndromic	NA	turquoise	-	12. Eutheria	11
HSALNG0147434	22q13.3	syndromic	NA	darkred	-	1. Homo	0
HSALNG0136205	22q13.3	syndromic	NA	darkred	-	1. Homo	0
HSALNG0147435	22q13.3	syndromic	NA	darkred	-	1. Homo	0
HSALNG0147436	22q13.3	syndromic	NA	darkred	-	1. Homo	0
HSALNG0136214	22q13.3	syndromic	NA	greenyellow	-	1. Homo	0
HSALNG0136216	22q13.3	syndromic	NA	turquoise	-	13. Theria	12
HSALNG0136222	22q13.3	syndromic	NA	turquoise	-	2. Hominini	1
HSALNG0136229	22q13.3	syndromic	NA	green	-	4. Hominidae	4
HSALNG0136231	22q13.3	syndromic	NA	turquoise	-	13. Theria	13
HSALNG0147324	22q13.3	syndromic	NA	turquoise	-	8. Haplorrhini	6
HSALNG0136232	22q13.3	syndromic	NA	turquoise	-	6. Catarrhini	7
HSALNG0136233	22q13.3	syndromic	NA	turquoise	-	8. Haplorrhini	2
HSALNG0136234	22q13.3	syndromic	NA	turquoise	-	1. Homo	0
HSALNG0136236	22q13.3	syndromic	NA	turquoise	-	14. Mammalia	26	T
HSALNG0136249	22q13.3	syndromic	NA	darkred	-	10. Euarchontoglires	4
HSALNG0136259	22q13.3	syndromic	NA	midnightblue	-	12. Eutheria	2
HSALNG0136260	22q13.3	syndromic	NA	green	-	15. Amniota	2
HSALNG0136264	22q13.3	syndromic	NA	brown	-	2. Hominini	2	T
HSALNG0147439	22q13.3	syndromic	NA	green	-	10. Euarchontoglires	6	T
HSALNG0136266	22q13.3	syndromic	NA	turquoise	-	6. Catarrhini	8
HSALNG0136267	22q13.3	syndromic	NA	magenta	-	1. Homo	0
HSALNG0147440	22q13.3	syndromic	NA	red	-	15. Amniota	8
HSALNG0136268	22q13.3	syndromic	NA	green	-	5. Hominoidea	5
HSALNG0136269	22q13.3	syndromic	NA	turquoise	-	5. Hominoidea	4
HSALNG0136278	22q13.3	syndromic	NA	darkred	-	13. Theria	16
HSALNG0136284	22q13.3	syndromic	NA	turquoise	-	2. Hominini	1
HSALNG0136287	22q13.3	syndromic	NA	grey	-	6. Catarrhini	8	T
HSALNG0136311	22q13.3	syndromic	NA	greenyellow	CHKB-DT	12. Eutheria	23	T
HSALNG0136318	22q13.3	syndromic	NA	lightcyan1	-	12. Eutheria	25	T
HSALNG0136323	22q13.3	syndromic	NA	saddlebrown	-	12. Eutheria	15
HSALNG0136329	22q13.3	syndromic	NA	green	-	10. Euarchontoglires	3	T
HSALNG0136334	22q13.3	syndromic	NA	turquoise	-	12. Eutheria	8	T
HSALNG0137529	Xp11.3	isolated	black	yellow	-	12. Eutheria	26	T
HSALNG0151190	Xp11.3	isolated	magenta	turquoise	-	12. Eutheria	27
HSALNG0137561	Xp11.3	isolated	darkgrey	darkturquoise	-	11. Boreoeutheria	1
HSALNG0137570	Xp11.3	isolated	turquoise	yellow	-	17. Euteleostomi	40	T
HSALNG0137601	Xp11.3	isolated	turquoise	saddlebrown	-	13. Theria	32
HSALNG0137602	Xp11.3	isolated	grey	saddlebrown	-	12. Eutheria	26
HSALNG0137606	Xp11.3	isolated	grey	saddlebrown	-	12. Eutheria	25
HSALNG0137609	Xp11.3	isolated	grey	saddlebrown	-	12. Eutheria	13
HSALNG0137611	Xp11.3	isolated	turquoise	saddlebrown	-	11. Boreoeutheria	24
HSALNG0137632	Xp11.3	isolated	black	yellow	LINC01186	15. Amniota	36	T
HSALNG0137642	Xp11.3	isolated	turquoise	turquoise	-	10. Euarchontoglires	12
HSALNG0137644	Xp11.3	isolated	turquoise	turquoise	-	11. Boreoeutheria	16
HSALNG0137651	Xp11.3	isolated	turquoise	turquoise	ZNF674-AS1	12. Eutheria	22	T
HSALNG0137656	Xp11.3	isolated	brown	brown	-	11. Boreoeutheria	18
HSALNG0137654	Xp11.3	isolated	brown	brown	-	12. Eutheria	28	T
HSALNG0137662	Xp11.3	isolated	turquoise	midnightblue	LINC01545	12. Eutheria	28	T
HSALNG0137669	Xp11.3	isolated	yellow	green	-	12. Eutheria	2
HSALNG0137676	Xp11.3	isolated	yellow	greenyellow	-	13. Theria	25	T
HSALNG0137680	Xp11.3	isolated	yellow	greenyellow	-	12. Eutheria	16	T
HSALNG0137682	Xp11.3	isolated	turquoise	turquoise	-	12. Eutheria	29	T
HSALNG0151194	Xp11.3	isolated	cyan	white	-	12. Eutheria	23
HSALNG0137683	Xp11.3	isolated	turquoise	turquoise	INE1	12. Eutheria	19
HSALNG0137691	Xp11.3	isolated	turquoise	turquoise	-	11. Boreoeutheria	10
HSALNG0137712	Xp11.3	isolated	turquoise	turquoise	LINC01560	12. Eutheria	26	T
HSALNG0137714	Xp11.3	isolated	yellow	brown	-	12. Eutheria	19
HSALNG0137721	Xp11.3	isolated	yellow	greenyellow	-	12. Eutheria	30	T
HSALNG0137903	Xp11.22	isolated	black	yellow	-	11. Boreoeutheria	21	T
HSALNG0137911	Xp11.22	isolated	turquoise	turquoise	-	12. Eutheria	28	T
HSALNG0151085	Xp11.22	isolated	yellow	green	-	12. Eutheria	13
HSALNG0137995	Xp11.22	isolated	midnightblue	red	-	7. Simiiformes	9
HSALNG0137996	Xp11.22	isolated	green	greenyellow	-	6. Catarrhini	9	T
HSALNG0138000	Xp11.22	isolated	turquoise	turquoise	KDM5C-IT1	12. Eutheria	30
HSALNG0138006	Xp11.22	isolated	yellow	greenyellow	-	12. Eutheria	30	T
HSALNG0138011	Xp11.22	isolated	green	greenyellow	-	12. Eutheria	30	T
HSALNG0138019	Xp11.22	isolated	turquoise	turquoise	-	12. Eutheria	23	T
HSALNG0138020	Xp11.22	isolated	turquoise	turquoise	-	12. Eutheria	30	T
HSALNG0138047	Xp11.22	isolated	yellow	greenyellow	-	12. Eutheria	29
HSALNG0138048	Xp11.22	isolated	turquoise	turquoise	-	12. Eutheria	26
HSALNG0151206	Xp11.22	isolated	black	yellow	-	5. Hominoidea	3
HSALNG0138057	Xp11.22	isolated	black	yellow	-	11. Boreoeutheria	14

## Sheet: Conservation of HSALNG0104472
Sequence conservation of HSALNG0104472 based on the UCSC genome alignments between human and 40 vertebrates
Gene.ID	Symbol	Age	Present.in.Species	Species	Assembly	Conservation	Homologous.ID	Homologous.Type	Alignment.Length	Identity	Syntenty
HSALNG0104472	-	10. Euarchontoglires	3	Pan paniscus	panpan3	Not conserved	-	-	215	0.986047	-
HSALNG0104472	-	10. Euarchontoglires	3	Pan troglodytes	pantro6	Q50	-	-	215	0.990698	-
HSALNG0104472	-	10. Euarchontoglires	3	Gorilla gorilla gorilla	gorgor6	Not conserved	-	-	215	0.981395	-
HSALNG0104472	-	10. Euarchontoglires	3	Pongo abelii	ponabe3	Not conserved	-	-	215	0.95814	-
HSALNG0104472	-	10. Euarchontoglires	3	Nomascus leucogenys	nomleu3	Not conserved	-	-	-	-	-
HSALNG0104472	-	10. Euarchontoglires	3	Macaca fascicularis	macfas5	Not conserved	-	-	-	-	-
HSALNG0104472	-	10. Euarchontoglires	3	Macaca mulatta	rhemac10	Not conserved	-	-	-	-	-
HSALNG0104472	-	10. Euarchontoglires	3	Papio anubis	papanu4	Not conserved	-	-	-	-	-
HSALNG0104472	-	10. Euarchontoglires	3	Chlorocebus sabaeus	chlsab2	Not conserved	-	-	-	-	-
HSALNG0104472	-	10. Euarchontoglires	3	Callithrix jacchus	caljac4	Not conserved	-	-	-	-	-
HSALNG0104472	-	10. Euarchontoglires	3	Saimiri boliviensis boliviensis	saibol1	Not conserved	-	-	-	-	-
HSALNG0104472	-	10. Euarchontoglires	3	Carlito syrichta	tarsyr2	Not conserved	-	-	-	-	-
HSALNG0104472	-	10. Euarchontoglires	3	Microcebus murinus	micmur2	Not conserved	-	-	-	-	-
HSALNG0104472	-	10. Euarchontoglires	3	Mus musculus	mm39	Not conserved	-	-	-	-	-
HSALNG0104472	-	10. Euarchontoglires	3	Rattus norvegicus	rn7	Not conserved	-	-	-	-	-
HSALNG0104472	-	10. Euarchontoglires	3	Heterocephalus glaber	hetgla2	Q90	-	-	112	0.910714	-
HSALNG0104472	-	10. Euarchontoglires	3	Oryctolagus cuniculus	orycun2	Not conserved	-	-	-	-	-
HSALNG0104472	-	10. Euarchontoglires	3	Tupaia belangeri	tupbel1	Q90	-	-	215	0.883721	-
HSALNG0104472	-	10. Euarchontoglires	3	Canis lupus familiaris	canfam5	Not conserved	-	-	-	-	-
HSALNG0104472	-	10. Euarchontoglires	3	Ailuropoda melanoleuca	ailmel1	Not conserved	-	-	-	-	-
HSALNG0104472	-	10. Euarchontoglires	3	Mustela putorius furo	musfur1	Not conserved	-	-	-	-	-
HSALNG0104472	-	10. Euarchontoglires	3	Felis catus	felcat9	Not conserved	-	-	-	-	-
HSALNG0104472	-	10. Euarchontoglires	3	Bos taurus	bostau9	Not conserved	-	-	-	-	-
HSALNG0104472	-	10. Euarchontoglires	3	Ovis aries	oviari4	Not conserved	-	-	-	-	-
HSALNG0104472	-	10. Euarchontoglires	3	Sus scrofa	susscr11	Not conserved	-	-	-	-	-
HSALNG0104472	-	10. Euarchontoglires	3	Myotis lucifugus	myoluc2	Not conserved	-	-	-	-	-
HSALNG0104472	-	10. Euarchontoglires	3	Pteropus vampyrus	ptevam1	Not conserved	-	-	-	-	-
HSALNG0104472	-	10. Euarchontoglires	3	Equus caballus	equcab3	Not conserved	-	-	-	-	-
HSALNG0104472	-	10. Euarchontoglires	3	Dasypus novemcinctus	dasnov3	Not conserved	-	-	-	-	-
HSALNG0104472	-	10. Euarchontoglires	3	Loxodonta africana	loxafr3	Not conserved	-	-	-	-	-
HSALNG0104472	-	10. Euarchontoglires	3	Sarcophilus harrisii	sarhar1	Not conserved	-	-	-	-	-
HSALNG0104472	-	10. Euarchontoglires	3	Monodelphis domestica	mondom5	Not conserved	-	-	-	-	-
HSALNG0104472	-	10. Euarchontoglires	3	Ornithorhynchus anatinus	ornana2	Not conserved	-	-	-	-	-
HSALNG0104472	-	10. Euarchontoglires	3	Geospiza fortis	geofor1	Not conserved	-	-	-	-	-
HSALNG0104472	-	10. Euarchontoglires	3	Taeniopygia guttata	taegut2	Not conserved	-	-	-	-	-
HSALNG0104472	-	10. Euarchontoglires	3	Gallus gallus	galgal6	Not conserved	-	-	-	-	-
HSALNG0104472	-	10. Euarchontoglires	3	Thamnophis sirtalis	thasir1	Not conserved	-	-	-	-	-
HSALNG0104472	-	10. Euarchontoglires	3	Xenopus laevis	xenlae2	Not conserved	-	-	-	-	-
HSALNG0104472	-	10. Euarchontoglires	3	Xenopus tropicalis	xentro10	Not conserved	-	-	-	-	-
HSALNG0104472	-	10. Euarchontoglires	3	Danio rerio	danrer11	Not conserved	-	-	-	-	-
