# Supplementary material for: Copy number variation-associated lncRNAs may contribute to the etiologies of congenital heart disease
Source: Commun Biol. 2023 Feb 17;6:189. doi: 10.1038/s42003-023-04565-z (PMC9938258; doi:10.1038/s42003-023-04565-z)
Supplement: Supplementary file 7 — Supplementary Data 4 [file 42003_2023_4565_MOESM7_ESM.xlsx]

## Sheet: records of intersection 
Intersection of CNV-lncRNAs and non-syndromic CHD associated CNVs.
CNV-lncRNA information					CNV records（Orginated from CHDGKB database）
Chr	Start_HG38	End_HG38	CNV-lncRNA_ID	Module (non-syndromic)	Chr	Start_hg38	End_hg38	CHD subtype	ID	location	type	detail	Original assembly
chr2	233440462	233444521	HSALNG0023089	black	chr2	233347068	233506924	PA	C0166	2q37.1	deletion	hg19 chr2: g.234255714_234415570del	HG19
chr2	233447372	233447581	HSALNG0023090	black	chr2	233347068	233506924	PA	C0166	2q37.1	deletion	hg19 chr2: g.234255714_234415570del	HG19
chr8	233636	240115	HSALNG0062861	black	chr8	236477	3051480	RLBV	C0485	8p23.3	deletion	hg19 chr8: g.186477_2909002del	HG19
chr8	258210	274448	HSALNG0062865	black	chr8	236477	3051480	RLBV	C0485	8p23.3	deletion	hg19 chr8: g.186477_2909002del	HG19
chr8	298057	307869	HSALNG0062869	black	chr8	236477	3051480	RLBV	C0485	8p23.3	deletion	hg19 chr8: g.186477_2909002del	HG19
chr8	9308233	9317349	HSALNG0063321	black	chr8	1127663	12000957	CIAV	C0268	8p23.1	duplication	hg19 chr8: g.1077663_11858466dup	HG19
chr8	9308233	9317349	HSALNG0063321	black	chr8	1127663	12000957	CoA	C0268	8p23.1	duplication	hg19 chr8: g.1077663_11858466dup	HG19
chr8	9308233	9317349	HSALNG0063321	black	chr8	1127663	12000957	VSD	C0268	8p23.1	duplication	hg19 chr8: g.1077663_11858466dup	HG19
chr8	9308233	9317349	HSALNG0063321	black	chr8	1127663	12000957	parachute mitral valve	C0268	8p23.1	duplication	hg19 chr8: g.1077663_11858466dup	HG19
chr8	9308233	9317349	HSALNG0063321	black	chr8	1127663	12000957	transverse hypoplasia	C0268	8p23.1	duplication	hg19 chr8: g.1077663_11858466dup	HG19
chr8	11844093	11844561	HSALNG0063463	black	chr8	11748919	11853454	TOF	C0200	8p23.1	deletion	chr8: g.11606428_11710963del	HG19
chr8	11844093	11844561	HSALNG0063463	black	chr8	1127663	12000957	CIAV	C0268	8p23.1	duplication	hg19 chr8: g.1077663_11858466dup	HG19
chr8	11844093	11844561	HSALNG0063463	black	chr8	1127663	12000957	CoA	C0268	8p23.1	duplication	hg19 chr8: g.1077663_11858466dup	HG19
chr8	11844093	11844561	HSALNG0063463	black	chr8	1127663	12000957	VSD	C0268	8p23.1	duplication	hg19 chr8: g.1077663_11858466dup	HG19
chr8	11844093	11844561	HSALNG0063463	black	chr8	1127663	12000957	parachute mitral valve	C0268	8p23.1	duplication	hg19 chr8: g.1077663_11858466dup	HG19
chr8	11844093	11844561	HSALNG0063463	black	chr8	1127663	12000957	transverse hypoplasia	C0268	8p23.1	duplication	hg19 chr8: g.1077663_11858466dup	HG19
chr8	11884152	11948627	HSALNG0063467	black	chr8	1127663	12000957	CIAV	C0268	8p23.1	duplication	hg19 chr8: g.1077663_11858466dup	HG19
chr8	11884152	11948627	HSALNG0063467	black	chr8	1127663	12000957	CoA	C0268	8p23.1	duplication	hg19 chr8: g.1077663_11858466dup	HG19
chr8	11884152	11948627	HSALNG0063467	black	chr8	1127663	12000957	VSD	C0268	8p23.1	duplication	hg19 chr8: g.1077663_11858466dup	HG19
chr8	11884152	11948627	HSALNG0063467	black	chr8	1127663	12000957	parachute mitral valve	C0268	8p23.1	duplication	hg19 chr8: g.1077663_11858466dup	HG19
chr8	11884152	11948627	HSALNG0063467	black	chr8	1127663	12000957	transverse hypoplasia	C0268	8p23.1	duplication	hg19 chr8: g.1077663_11858466dup	HG19
chr15	22730587	22734032	HSALNG0104472	black	chr15	22644383	23122762	TOF	C0212	15q11.2	deletion	chr15: g.22750305_23228712del	HG19
chr15	22730587	22734032	HSALNG0104472	black	chr15	22644383	23122762	PA	C0212	15q11.2	deletion	chr15: g.22750305_23228712del	HG19
chr22	17907559	17920577	HSALNG0133933	black	chr22	16774979	18209901	PA	C0174	22q11.2	deletion	chr22: g.17255869_18692668del	HG19
chr22	17907559	17920577	HSALNG0133933	black	chr22	16608517	19807527	PA	C0175	22q11.2	deletion	chr22: g.17089407_19795050del	HG19
chr22	17907559	17920577	HSALNG0133933	black	chr22	16620471	19813764	PA	C0176	22q11.2	deletion	chr22: g.17101361_19801287del	HG19
chr22	17907559	17920577	HSALNG0133933	black	chr22	16774979	19807527	PA	C0178	22q11.2	deletion	chr22: g.17255869_19795050del	HG19
chrX	54426638	54440182	HSALNG0138057	black	chrX	54281962	54429638	TOF	C0119	Xp11.22	duplication	HG18 chrX: g.54325120_54472796dup(Xp11.22)	HG18
chr8	11944484	11950753	HSALNG0150351	black	chr8	1127663	12000957	CIAV	C0268	8p23.1	duplication	hg19 chr8: g.1077663_11858466dup	HG19
chr8	11944484	11950753	HSALNG0150351	black	chr8	1127663	12000957	CoA	C0268	8p23.1	duplication	hg19 chr8: g.1077663_11858466dup	HG19
chr8	11944484	11950753	HSALNG0150351	black	chr8	1127663	12000957	VSD	C0268	8p23.1	duplication	hg19 chr8: g.1077663_11858466dup	HG19
chr8	11944484	11950753	HSALNG0150351	black	chr8	1127663	12000957	parachute mitral valve	C0268	8p23.1	duplication	hg19 chr8: g.1077663_11858466dup	HG19
chr8	11944484	11950753	HSALNG0150351	black	chr8	1127663	12000957	transverse hypoplasia	C0268	8p23.1	duplication	hg19 chr8: g.1077663_11858466dup	HG19
