# Supplementary material for: Copy number variation-associated lncRNAs may contribute to the etiologies of congenital heart disease
Source: Commun Biol. 2023 Feb 17;6:189. doi: 10.1038/s42003-023-04565-z (PMC9938258; doi:10.1038/s42003-023-04565-z)
Supplement: Supplementary file 8 — Supplementary Data 5 [file 42003_2023_4565_MOESM8_ESM.xlsx]

## Sheet: 4 CHD-related gene sets
Summary of four CHD-related gene sets.
Notes: 1 means the gene was in corresponding gene set and 0 means not.
Gene (Symbol)	Module (non-syndromic)	Module (syndromic)	Ensembl	syndromic	isolated	LOF	DMV
PLXND1	black	purple	ENSG00000004399	0	0	1	0
CREBBP	turquoise	turquoise	ENSG00000005339	1	0	0	0
KMT2E	turquoise	turquoise	ENSG00000005483	0	0	0	1
TFAP2B	darkolivegreen	yellowgreen	ENSG00000008196	1	0	0	0
PKD1	yellow	green	ENSG00000008710	1	0	0	0
ZC3H3	turquoise	turquoise	ENSG00000014164	0	0	1	0
ATP2C1	turquoise	turquoise	ENSG00000017260	0	0	0	1
AGPS	turquoise	turquoise	ENSG00000018510	0	0	0	1
PLEKHO1	green	blue	ENSG00000023902	0	0	1	0
FLT4	pink	skyblue3	ENSG00000037280	0	0	1	1
OFD1	turquoise	turquoise	ENSG00000046651	1	0	0	0
ARID1B	turquoise	turquoise	ENSG00000049618	1	0	0	0
BCAR1	yellow	red	ENSG00000050820	0	0	1	0
FHIP1B	pink	turquoise	ENSG00000051009	0	0	1	0
FOXC1	purple	turquoise	ENSG00000054598	1	0	0	0
KCNH2	grey	salmon	ENSG00000055118	0	0	0	1
TAB2	turquoise	turquoise	ENSG00000055208	0	1	0	0
CTDP1	blue	lightgreen	ENSG00000060069	0	0	1	0
COL11A1	pink	midnightblue	ENSG00000060718	0	0	1	1
QSER1	turquoise	turquoise	ENSG00000060749	0	0	1	0
HDAC7	pink	turquoise	ENSG00000061273	0	0	1	0
SLC12A2	paleturquoise	turquoise	ENSG00000064651	0	0	1	1
CDK13	turquoise	turquoise	ENSG00000065883	1	0	0	0
ABCC9	black	yellow	ENSG00000069431	1	0	0	0
ATP2B1	turquoise	turquoise	ENSG00000070961	0	0	0	1
EVC	purple	turquoise	ENSG00000072840	1	0	0	0
FRYL	turquoise	turquoise	ENSG00000075539	0	0	1	0
DGKD	yellow	cyan	ENSG00000077044	0	0	0	1
FBLN1	pink	turquoise	ENSG00000077942	0	0	0	1
TNS1	black	yellow	ENSG00000079308	0	0	0	1
WDR70	turquoise	turquoise	ENSG00000082068	0	0	1	0
FAM135A	turquoise	turquoise	ENSG00000082269	0	0	1	0
KAT6A	turquoise	turquoise	ENSG00000083168	1	0	0	0
SSH1	pink	turquoise	ENSG00000084112	0	0	1	0
CAD	turquoise	turquoise	ENSG00000084774	0	0	1	1
TBX5	black	yellow	ENSG00000089225	1	1	1	0
GANAB	pink	purple	ENSG00000089597	0	0	0	1
LTBP4	darkorange	purple	ENSG00000090006	0	0	0	1
MYH7	black	yellow	ENSG00000092054	0	1	0	0
CLSPN	turquoise	turquoise	ENSG00000092853	0	0	1	0
LZTR1	green	magenta	ENSG00000099949	1	0	0	0
RBFOX2	turquoise	turquoise	ENSG00000100320	0	0	1	0
EP300	turquoise	turquoise	ENSG00000100393	1	0	0	0
SOS2	turquoise	turquoise	ENSG00000100485	1	0	1	0
CHD8	turquoise	turquoise	ENSG00000100888	0	0	0	1
NFATC4	pink	purple	ENSG00000100968	0	0	1	0
JAG1	purple	tan	ENSG00000101384	1	0	1	1
FMR1	turquoise	turquoise	ENSG00000102081	1	0	0	0
CLCN7	green	red	ENSG00000103249	0	0	0	1
SALL1	purple	tan	ENSG00000103449	1	0	0	0
HERC1	turquoise	turquoise	ENSG00000103657	0	0	0	1
MEGF8	brown	brown	ENSG00000105429	0	0	1	0
ATP13A1	green	red	ENSG00000105726	0	0	0	1
TGFBR1	turquoise	turquoise	ENSG00000106799	1	0	0	0
ABCA2	darkred	darkturquoise	ENSG00000107331	0	0	0	1
SHOC2	turquoise	turquoise	ENSG00000108061	1	0	0	0
ZMIZ1	turquoise	turquoise	ENSG00000108175	0	0	1	0
EFTUD2	turquoise	turquoise	ENSG00000108883	1	0	0	0
NSD2	turquoise	turquoise	ENSG00000109685	0	0	0	1
ATG2A	green	red	ENSG00000110046	0	0	1	0
AMBRA1	turquoise	turquoise	ENSG00000110497	0	0	0	1
CHD4	green	darkorange	ENSG00000111642	1	0	0	1
RAB23	turquoise	turquoise	ENSG00000112210	1	0	0	0
TBX18	black	yellow	ENSG00000112837	0	0	0	1
NNT	black	yellow	ENSG00000112992	0	0	0	1
CERT1	turquoise	turquoise	ENSG00000113163	0	0	1	0
HAND1	black	yellow	ENSG00000113196	0	1	0	0
SMAD5	turquoise	turquoise	ENSG00000113658	0	0	0	1
NPHP3	greenyellow	turquoise	ENSG00000113971	1	0	0	0
SPTBN1	black	yellow	ENSG00000115306	0	0	0	1
SOS1	turquoise	turquoise	ENSG00000115904	1	0	0	1
FARSB	turquoise	turquoise	ENSG00000116120	0	0	1	0
SIPA1L2	black	yellow	ENSG00000116991	0	0	0	1
MESD	turquoise	turquoise	ENSG00000117899	0	0	1	0
KMT2A	turquoise	turquoise	ENSG00000118058	0	0	0	1
ATL2	turquoise	turquoise	ENSG00000119787	0	0	1	0
KANSL1	turquoise	turquoise	ENSG00000120071	1	0	0	0
LRP1	turquoise	turquoise	ENSG00000123384	0	0	0	1
BBS2	green	turquoise	ENSG00000125124	1	0	0	0
GOT2	grey	blue	ENSG00000125166	0	0	0	1
MKKS	turquoise	turquoise	ENSG00000125863	1	0	0	0
MAP2K2	green	red	ENSG00000126934	1	0	0	0
MACF1	turquoise	turquoise	ENSG00000127603	0	0	0	1
SMARCA4	turquoise	turquoise	ENSG00000127616	1	0	0	1
KDR	greenyellow	turquoise	ENSG00000128052	0	0	1	1
INO80	turquoise	turquoise	ENSG00000128908	0	0	0	1
DLL4	white	paleturquoise	ENSG00000128917	1	0	0	0
DOCK6	pink	purple	ENSG00000130158	1	0	0	0
GDF1	grey	grey	ENSG00000130283	1	0	0	0
GATA5	salmon	lightcyan	ENSG00000130700	0	1	0	0
LAMA5	green	greenyellow	ENSG00000130702	0	0	1	1
ANKHD1	turquoise	turquoise	ENSG00000131503	0	0	1	0
PIAS3	pink	greenyellow	ENSG00000131788	0	0	1	0
RAF1	turquoise	turquoise	ENSG00000132155	1	0	0	0
CLUH	grey	turquoise	ENSG00000132361	0	0	0	1
PIK3C2B	brown	magenta	ENSG00000133056	0	0	1	1
KRAS	turquoise	turquoise	ENSG00000133703	1	0	0	0
MEIS2	turquoise	turquoise	ENSG00000134138	0	1	0	0
NOTCH2	greenyellow	turquoise	ENSG00000134250	1	0	0	0
MYBPC3	black	yellow	ENSG00000134571	0	1	0	0
PAN2	yellow	greenyellow	ENSG00000135473	0	0	1	0
GATA4	salmon	lightcyan	ENSG00000136574	0	1	0	1
UBAP2	turquoise	turquoise	ENSG00000137073	0	0	1	0
KIF13A	black	yellow	ENSG00000137177	0	0	1	0
SULF1	turquoise	turquoise	ENSG00000137573	0	0	0	1
SMAD6	black	yellow	ENSG00000137834	0	1	0	0
STRA6	pink	purple	ENSG00000137868	1	0	0	0
ARHGAP29	greenyellow	turquoise	ENSG00000137962	0	0	1	0
TMOD3	turquoise	turquoise	ENSG00000138594	0	0	1	0
FBN2	black	yellow	ENSG00000138829	0	0	1	1
MAPK8IP3	yellow	brown	ENSG00000138834	0	0	1	0
TCF12	turquoise	turquoise	ENSG00000140262	0	0	1	0
SSH2	turquoise	yellow	ENSG00000141298	0	0	1	0
GATA6	black	yellow	ENSG00000141448	0	1	0	0
SMAD4	turquoise	turquoise	ENSG00000141646	1	0	0	0
COL6A1	darkorange	purple	ENSG00000142156	0	0	1	1
ADAMTS10	brown	magenta	ENSG00000142303	1	0	0	0
PTPRF	turquoise	turquoise	ENSG00000142949	0	0	0	1
ATP8B2	yellow	greenyellow	ENSG00000143515	0	0	0	1
RIT1	turquoise	turquoise	ENSG00000143622	1	0	0	0
SOX13	pink	purple	ENSG00000143842	0	0	0	1
GNA12	turquoise	turquoise	ENSG00000146535	0	0	0	1
KDM6A	turquoise	turquoise	ENSG00000147050	1	0	0	0
NOTCH1	turquoise	magenta	ENSG00000148400	1	1	1	1
TCF7L2	grey	grey	ENSG00000148737	0	0	0	1
TENM4	turquoise	turquoise	ENSG00000149256	0	0	1	1
ITGB1	greenyellow	turquoise	ENSG00000150093	0	0	0	1
FOXO1	greenyellow	turquoise	ENSG00000150907	0	0	0	1
ITPR1	yellow	green	ENSG00000150995	0	0	0	1
CACNA1C	black	yellow	ENSG00000151067	0	0	0	1
ANK3	brown	turquoise	ENSG00000151150	0	0	1	0
MAGI1	brown	turquoise	ENSG00000151276	0	0	1	0
AKAP6	black	yellow	ENSG00000151320	0	0	1	0
TCF7L1	pink	purple	ENSG00000152284	0	0	0	1
ENAH	turquoise	turquoise	ENSG00000154380	0	0	0	1
USP25	turquoise	turquoise	ENSG00000155313	0	0	1	0
NODAL	grey	grey60	ENSG00000156574	1	1	0	0
KAT6B	turquoise	turquoise	ENSG00000156650	1	0	0	1
ZIC3	brown	magenta	ENSG00000156925	1	0	0	0
BRAF	turquoise	turquoise	ENSG00000157764	1	0	0	0
ACTC1	black	yellow	ENSG00000159251	0	1	0	0
UBR1	turquoise	turquoise	ENSG00000159459	1	0	0	0
NEK8	brown	tan	ENSG00000160602	1	0	0	0
RECQL4	turquoise	turquoise	ENSG00000160957	1	0	0	0
LRP5	pink	purple	ENSG00000162337	0	0	0	1
EOGT	turquoise	yellow	ENSG00000163378	1	0	0	0
TGFBR2	white	paleturquoise	ENSG00000163513	1	0	0	0
RAD54L2	turquoise	turquoise	ENSG00000164080	0	0	0	1
HAND2	black	yellow	ENSG00000164107	0	1	0	0
NIPBL	turquoise	turquoise	ENSG00000164190	1	0	0	0
CITED2	turquoise	turquoise	ENSG00000164442	0	1	0	0
TBX20	black	yellow	ENSG00000164532	0	1	0	0
COL1A2	orange	orange	ENSG00000164692	0	0	0	1
SLC4A2	pink	purple	ENSG00000164889	0	0	1	1
NSD1	turquoise	turquoise	ENSG00000165671	1	0	1	1
TSC1	turquoise	turquoise	ENSG00000165699	0	0	0	1
FBN1	orange	orange	ENSG00000166147	1	0	0	1
SMAD3	greenyellow	purple	ENSG00000166949	1	0	0	0
MBD6	pink	turquoise	ENSG00000166987	0	0	1	0
KMT2D	turquoise	turquoise	ENSG00000167548	1	0	1	1
CTNNB1	turquoise	turquoise	ENSG00000168036	0	0	1	0
COPS6	darkgrey	cyan	ENSG00000168090	0	0	1	0
COL3A1	orange	orange	ENSG00000168542	0	0	0	1
MAP2K1	red	black	ENSG00000169032	1	0	0	0
ROR2	pink	purple	ENSG00000169071	1	0	0	0
ZEB2	plum1	mediumpurple3	ENSG00000169554	1	0	0	0
CHD7	brown	turquoise	ENSG00000171316	1	0	1	1
ESCO2	turquoise	midnightblue	ENSG00000171320	1	0	0	0
DHCR7	salmon	lightcyan	ENSG00000172893	1	0	0	0
EVC2	pink	purple	ENSG00000173040	1	0	0	0
SMARCC1	turquoise	turquoise	ENSG00000173473	0	0	1	0
HRAS	green	cyan	ENSG00000174775	1	0	0	0
SMAD2	turquoise	turquoise	ENSG00000175387	0	1	0	1
TMTC2	turquoise	turquoise	ENSG00000179104	0	0	0	1
PTPN11	turquoise	turquoise	ENSG00000179295	1	0	0	1
EHMT1	turquoise	turquoise	ENSG00000181090	1	0	0	0
NKX2-5	black	yellow	ENSG00000183072	0	1	1	0
BCOR	turquoise	turquoise	ENSG00000183337	1	0	0	0
SCN5A	black	yellow	ENSG00000183873	0	0	0	1
TBX1	lightgreen	lightcyan	ENSG00000184058	0	1	0	0
SLIT3	black	turquoise	ENSG00000184347	0	0	0	1
JAG2	brown	magenta	ENSG00000184916	0	0	0	1
NR2F2	turquoise	turquoise	ENSG00000185551	0	1	0	0
B3GLCT/B3GALTL	turquoise	turquoise	ENSG00000187676	1	0	0	0
MYO18A	black	yellow	ENSG00000196535	0	0	0	1
CACNA1H	turquoise	turquoise	ENSG00000196557	0	0	0	1
NF1	turquoise	turquoise	ENSG00000196712	1	0	1	1
COL27A1	yellow	green	ENSG00000196739	0	0	0	1
KANK2	black	yellow	ENSG00000197256	0	0	1	0
MYH6	black	yellow	ENSG00000197616	0	1	0	0
RYR2	black	yellow	ENSG00000198626	0	0	1	1
SMURF1	turquoise	turquoise	ENSG00000198742	0	0	1	0
RYR3	brown	brown	ENSG00000198838	0	0	1	1
NRAS	turquoise	turquoise	ENSG00000213281	1	0	0	0
EIF6	midnightblue	red	ENSG00000242372	0	0	1	0
KMT2B	turquoise	turquoise	ENSG00000272333	0	0	0	1
CYFIP1	pink	turquoise	ENSG00000273749	0	0	1	0
CRELD1	grey	grey	ENSG00000288550	0	1	0	0

## Sheet: hypergeometric test results
Enrichment analyses of genes in coexpression modules against 4 CHD-related gene sets
Note: Modules in red font represents significant enrichment (PH<0.05).
Module (non-syndromic)	Syndromic CHD gene counts (n = 69)	hypergeometric P value (PH)		Module (non-syndromic)	Isolated CHD gene counts (n = 22)	hypergeometric P value (PH)
turquoise	37	3.97035e-06		black	11	2.11724e-11
white	2	0.0284883		salmon	2	0.0359766
purple	4	0.0654561		lightgreen	1	0.20949
greenyellow	3	0.130041		grey	2	0.460883
plum1	1	0.138504		turquoise	6	0.589208
pink	4	0.159445
darkolivegreen	1	0.185059
green	5	0.237518
orange	1	0.283433
salmon	1	0.614043
black	2	0.663889
brown	4	0.729652
red	1	0.941072
grey	2	0.958433
yellow	1	0.987596
Module (non-syndromic)	LOF CHD gene counts (n = 66)	hypergeometric P value (PH)		Module (non-syndromic)	DMV CHD gene counts (n = 80)	hypergeometric P value (PH)
pink	10	2.94367e-05		black	11	5.62436e-05
black	8	0.00134448		pink	8	0.00302357
turquoise	28	0.00626811		turquoise	33	0.00535247
paleturquoise	1	0.18862		orange	3	0.00678194
darkorange	1	0.253341		darkorange	2	0.0486733
darkgrey	1	0.292065		greenyellow	3	0.17745
brown	6	0.325133		paleturquoise	1	0.223878
greenyellow	2	0.337106		darkred	1	0.471202
midnightblue	1	0.524246		green	4	0.540915
green	3	0.621327		salmon	1	0.668494
purple	1	0.770178		yellow	4	0.733312
yellow	3	0.780437		grey	4	0.818736
blue	1	0.999737		brown	4	0.827364
				purple	1	0.831867

## Sheet: gene module membership value
Gene_ID	MM.black	MM.turquoise
ENSG00000186092	NA	NA
ENSG00000284733	NA	NA
ENSG00000284662	NA	NA
ENSG00000187634	0.0234927	0.360494
ENSG00000188976	-0.143236	0.479643
ENSG00000187961	-0.206717	0.496806
ENSG00000187583	-0.0524043	0.295474
ENSG00000187642	0.134091	-0.234889
ENSG00000188290	0.0120809	0.29739
ENSG00000187608	-0.0472065	-0.144065
ENSG00000188157	-0.0275208	0.558821
ENSG00000237330	0.019749	0.00568879
ENSG00000131591	-0.203898	0.36231
ENSG00000162571	-0.102191	-0.0889546
ENSG00000186891	-0.0809283	-0.0978973
ENSG00000186827	0.336794	-0.1753
ENSG00000078808	0.00302317	0.122723
ENSG00000176022	-0.16665	0.471912
ENSG00000184163	-0.0257529	0.178199
ENSG00000160087	-0.151528	0.217022
ENSG00000162572	-0.168588	0.221669
ENSG00000131584	-0.161822	0.123269
ENSG00000169972	-0.157109	-0.0103931
ENSG00000127054	-0.0652173	0.405431
ENSG00000224051	-0.0349922	-0.212771
ENSG00000169962	-0.0896698	0.266818
ENSG00000107404	-0.150005	0.196042
ENSG00000162576	0.0862378	0.39269
ENSG00000175756	-0.0724899	-0.339251
ENSG00000221978	-0.0260306	0.710177
ENSG00000242485	0.050922	0.488971
ENSG00000235098	-0.170457	-0.0173991
ENSG00000205116	-0.0781839	-0.0918289
ENSG00000179403	-0.0623463	-0.103407
ENSG00000215915	-0.125809	-0.143187
ENSG00000160072	-0.0139414	0.341828
ENSG00000197785	0.00135459	0.252578
ENSG00000205090	-0.152295	0.0934247
ENSG00000160075	-0.15658	0.322073
ENSG00000228594	-0.17988	0.0888071
ENSG00000197530	0.274088	0.28559
ENSG00000189409	0.498965	0.0504023
ENSG00000248333	-0.120387	0.52992
ENSG00000189339	-0.119579	0.736716
ENSG00000008128	-0.115142	0.325044
ENSG00000215790	-0.0884875	0.62478
ENSG00000008130	-0.221276	0.485505
ENSG00000078369	-0.235349	0.530031
ENSG00000169885	-0.0839591	0.00197287
ENSG00000178821	-0.186781	-0.0750648
ENSG00000142609	-0.14932	0.00794398
ENSG00000187730	-0.117329	-0.126879
ENSG00000067606	-0.212727	-0.106096
ENSG00000162585	0.0834656	0.45438
ENSG00000157933	0.0248928	0.463926
ENSG00000116151	-0.144629	0.314618
ENSG00000157916	-0.220919	0.315511
ENSG00000157911	0.0569092	0.359179
ENSG00000149527	-0.142805	-0.0492896
ENSG00000157881	0.324573	0.535504
ENSG00000197921	-0.150411	0.339705
ENSG00000157873	-0.053532	-0.301371
ENSG00000157870	-0.0912912	0.523812
ENSG00000142606	-0.151113	0.0392325
ENSG00000215912	-0.102885	0.0110076
ENSG00000169717	-0.102597	-0.111965
ENSG00000142611	0.540375	0.190886
ENSG00000130762	-0.0956731	0.178245
ENSG00000162591	0.16179	0.48368
ENSG00000158109	-0.109876	-0.0955083
ENSG00000116213	-0.166285	0.544105
ENSG00000078900	-0.117759	0.0889515
ENSG00000162592	-0.10319	-0.109076
ENSG00000235169	-0.170305	-0.326155
ENSG00000130764	0.00601679	0.641225
ENSG00000116198	-0.111294	0.73352
ENSG00000169598	-0.208447	0.443151
ENSG00000198912	0.153384	0.711356
ENSG00000196581	-0.186822	0.162342
ENSG00000131697	-0.221275	0.716503
ENSG00000069424	-0.178593	-0.185845
ENSG00000116254	-0.247924	0.00700997
ENSG00000285629	-0.0642029	0.00966601
ENSG00000116251	-0.0364416	0.762261
ENSG00000158286	0.838161	-0.067759
ENSG00000116237	0.124647	0.531369
ENSG00000173673	-0.107549	0.30787
ENSG00000158292	-0.109474	0.370163
ENSG00000097021	-0.297596	0.137073
ENSG00000069812	-0.130404	0.0904154
ENSG00000187017	-0.173149	-0.371197
ENSG00000215788	-0.137684	0.0985289
ENSG00000171680	-0.122477	0.228097
ENSG00000162408	0.0289373	0.890572
ENSG00000173662	-0.114158	-0.0560257
ENSG00000204859	-0.162638	0.387456
ENSG00000162413	0.704844	0.00815484
ENSG00000116273	0.0489383	0.574892
ENSG00000041988	-0.155956	0.416665
ENSG00000007923	0.179704	0.708151
ENSG00000171735	-0.22451	0.238761
ENSG00000049245	0.184823	0.483433
ENSG00000049246	0.0224357	0.0780447
ENSG00000049247	-0.0758389	0.00846498
ENSG00000049249	0.108616	0.11698
ENSG00000116288	-0.120684	0.118702
ENSG00000116285	-0.191701	-0.209859
ENSG00000162426	-0.289604	0.067127
ENSG00000142599	0.0362304	0.7223
ENSG00000074800	0.346076	0.402629
ENSG00000131686	-0.0478774	0.11745
ENSG00000197241	-0.0115649	0.252688
ENSG00000142583	-0.111304	-0.109967
ENSG00000180758	0.466022	0.130828
ENSG00000049239	0.130563	0.489916
ENSG00000171621	-0.0838886	0.238682
ENSG00000171612	-0.235826	0.0898554
ENSG00000188807	0.294734	0.567277
ENSG00000171608	-0.042315	0.371801
ENSG00000171603	-0.231088	0.202314
ENSG00000178585	-0.0946064	0.51034
ENSG00000162441	0.140637	0.856958
ENSG00000173614	0.570865	0.545914
ENSG00000162444	0.543148	-0.184375
ENSG00000130939	0.230981	0.848424
ENSG00000054523	-0.169464	0.51466
ENSG00000142657	-0.220843	0.732435
ENSG00000251503	-0.0964095	-0.0759392
ENSG00000175279	-0.0958246	0.129419
ENSG00000241563	-0.123995	-0.129621
ENSG00000160049	0.151474	0.875141
ENSG00000142655	0.0217755	0.277902
ENSG00000130940	0.839209	0.0788009
ENSG00000175262	0.0649191	-0.0858855
ENSG00000120948	0.0109048	0.880471
ENSG00000277726	NA	NA
ENSG00000009724	-0.251834	-0.445697
ENSG00000116649	-0.204981	0.21041
ENSG00000171824	-0.0944357	0.706274
ENSG00000198793	-0.0971132	0.760496
ENSG00000171819	0.106641	-0.081586
ENSG00000120942	0.0144406	0.698525
ENSG00000204624	-0.205629	0.31386
ENSG00000116661	-0.197426	-0.270779
ENSG00000132879	-0.206393	-0.0996469
ENSG00000116663	-0.312353	-0.371984
ENSG00000116670	-0.246007	0.490873
ENSG00000162490	-0.21066	0.482306
ENSG00000177674	0.0476277	0.248808
ENSG00000215910	-0.0779765	-0.0624564
ENSG00000177000	0.666302	0.258932
ENSG00000011021	-0.0145523	0.636931
ENSG00000175206	0.557895	-0.121693
ENSG00000120937	0.267999	-0.148772
ENSG00000116685	0.0542902	0.229293
ENSG00000083444	0.437101	0.189648
ENSG00000116688	0.722635	0.0694796
ENSG00000116691	-0.155721	0.328234
ENSG00000120949	0.0218687	0.10677
ENSG00000028137	0.0837579	-0.0469105
ENSG00000048707	0.308461	0.58994
ENSG00000162496	0.294716	-0.185058
ENSG00000204518	-0.0083957	0.22147
ENSG00000188984	-0.00846215	0.11605
ENSG00000157330	-0.106644	-0.0957992
ENSG00000116726	-0.105801	0.0262188
ENSG00000116721	-0.0968931	-0.102625
ENSG00000239810	-0.0556356	-0.0494958
ENSG00000179172	-0.0589743	0.191958
ENSG00000120952	-0.098464	-0.0952712
ENSG00000243073	-0.0487892	-0.0404126
ENSG00000187545	-0.0945568	-0.171625
ENSG00000204510	-0.0276301	0.00816274
ENSG00000232423	-0.0498778	-0.0186327
ENSG00000274764	NA	NA
ENSG00000277058	-0.00908706	0.0719868
ENSG00000229571	NA	NA
ENSG00000275774	-0.0364894	-0.033928
ENSG00000280267	NA	NA
ENSG00000179412	NA	NA
ENSG00000204505	-0.0675124	-0.100992
ENSG00000279169	-0.0467132	-0.01414
ENSG00000279804	-0.0305349	-0.0174832
ENSG00000270601	NA	NA
ENSG00000182330	-0.0378596	-0.0232984
ENSG00000237700	-0.0680845	-0.128583
ENSG00000204501	-0.0726826	-0.102545
ENSG00000204481	-0.0928892	-0.0873254
ENSG00000204480	-0.0582319	0.0172557
ENSG00000204479	-0.0409004	0.0742402
ENSG00000204478	-0.0588861	0.0431341
ENSG00000162494	-0.109404	-0.0578296
ENSG00000162493	0.0639438	0.533328
ENSG00000116731	-0.10171	0.806934
ENSG00000189337	-0.229534	0.302408
ENSG00000171729	0.0493882	0.167694
ENSG00000142621	-0.101944	-0.0069966
ENSG00000142634	-0.211295	-0.100808
ENSG00000162438	-0.222947	0.10814
ENSG00000142615	-0.0695435	0.0146362
ENSG00000215704	-0.0505345	0.0555664
ENSG00000132906	0.233198	0.507851
ENSG00000116138	-0.0291645	0.843243
ENSG00000116771	-0.223182	-0.307265
ENSG00000197312	-0.0262918	0.0880178
ENSG00000215695	NA	NA
ENSG00000116786	0.194376	0.149061
ENSG00000162461	0.0221102	0.0352435
ENSG00000162460	-0.316225	-0.509949
ENSG00000162458	0.648604	0.241361
ENSG00000233954	0.435581	-0.0581595
ENSG00000065526	-0.127828	0.785826
ENSG00000116809	-0.0983352	0.457853
ENSG00000183888	-0.200307	-0.0856094
ENSG00000173641	0.845802	-0.23417
ENSG00000186510	-0.00980113	-0.0709935
ENSG00000184908	0.00793024	-0.129185
ENSG00000185519	-0.073569	-0.0881195
ENSG00000142627	0.507122	0.24909
ENSG00000142632	-0.0703007	0.514802
ENSG00000132881	-0.0826121	0.384584
ENSG00000037637	0.0257781	0.792143
ENSG00000055070	0.205307	0.628738
ENSG00000187144	-0.169332	-0.159404
ENSG00000157191	0.0253069	0.598719
ENSG00000219481	-0.0245142	0.763224
ENSG00000058453	-0.151187	0.50533
ENSG00000117122	0.18596	0.505476
ENSG00000159363	-0.250185	0.269661
ENSG00000117118	0.419728	-0.449711
ENSG00000117115	-0.064062	-0.163396
ENSG00000142623	-0.0375926	0.000683291
ENSG00000142619	0.00692245	0.0980577
ENSG00000159339	-0.0442921	-0.134815
ENSG00000276747	-0.00592409	0.0336561
ENSG00000179051	-0.0957765	0.751699
ENSG00000074964	-0.134846	0.0464478
ENSG00000117148	-0.0642688	0.101869
ENSG00000117154	-0.224455	-0.0705483
ENSG00000179023	-0.0878453	0.00392568
ENSG00000009709	-0.132364	0.343584
ENSG00000179002	0.00552077	-0.0494865
ENSG00000159423	-0.134867	-0.406111
ENSG00000169991	-0.123515	0.249357
ENSG00000127481	0.261087	0.697706
ENSG00000127463	-0.00184738	0.90605
ENSG00000053372	-0.202762	0.183141
ENSG00000162482	-0.159417	-0.278782
ENSG00000053371	-0.0462996	0.373561
ENSG00000040487	-0.29244	0.188275
ENSG00000077549	0.220509	0.392317
ENSG00000173436	0.150043	0.333169
ENSG00000158747	-0.0778105	-0.147584
ENSG00000270136	-0.0590778	0.0980917
ENSG00000158748	-0.145314	0.15177
ENSG00000162542	0.182986	0.0697267
ENSG00000178828	-0.0765214	-0.0943568
ENSG00000169914	-0.0984865	0.77684
ENSG00000188784	-0.0317434	0.159933
ENSG00000188257	-0.0091829	-0.0793964
ENSG00000127472	0.797036	-0.21824
ENSG00000117215	-0.110335	-0.139159
ENSG00000158786	-0.00180225	0.150003
ENSG00000187980	-0.127896	-0.0267771
ENSG00000162543	-0.169903	0.0532169
ENSG00000158816	-0.152607	0.226029
ENSG00000162545	-0.252191	-0.0370159
ENSG00000090432	0.205844	0.450311
ENSG00000183114	-0.189532	-0.0206999
ENSG00000158825	-0.194577	-0.264702
ENSG00000158828	-0.169721	-0.243847
ENSG00000244038	0.0576737	0.504439
ENSG00000117245	-0.173041	-0.0946205
ENSG00000189410	-0.173519	-0.105031
ENSG00000127483	-0.0310646	0.923007
ENSG00000075151	-0.157548	0.785141
ENSG00000117298	0.366947	0.197501
ENSG00000142794	-0.100548	0.618878
ENSG00000162551	-0.136289	0.234325
ENSG00000076864	-0.203811	-0.214699
ENSG00000090686	-0.0161737	0.752731
ENSG00000187942	-0.030579	0.0612933
ENSG00000142798	0.728792	0.196611
ENSG00000219073	-0.0981413	-0.0942693
ENSG00000142789	-0.0459769	0.0454102
ENSG00000070831	0.00617315	0.766387
ENSG00000162552	-0.106958	0.461732
ENSG00000184677	-0.0188764	0.847375
ENSG00000070886	-0.127731	0.136578
ENSG00000173372	-0.0970211	-0.202282
ENSG00000159189	-0.117545	-0.204234
ENSG00000173369	-0.104203	-0.197915
ENSG00000133216	-0.21264	0.580476
ENSG00000215906	-0.152349	-0.136519
ENSG00000227868	-0.0313364	0.117977
ENSG00000004487	-0.118578	0.819402
ENSG00000169641	0.363922	0.659592
ENSG00000179546	-0.162669	0.206411
ENSG00000125944	-0.0775167	0.914318
ENSG00000125945	0.466827	0.591647
ENSG00000204219	0.609656	-0.199934
ENSG00000088280	0.244161	0.489303
ENSG00000007968	-0.253364	-0.129714
ENSG00000117318	0.174646	0.322747
ENSG00000142676	0.0487306	0.423327
ENSG00000011007	0.121121	0.901474
ENSG00000057757	-0.357297	0.165738
ENSG00000011009	-0.213718	0.403095
ENSG00000117308	-0.247864	0.108924
ENSG00000117305	-0.236518	-0.397292
ENSG00000179163	-0.250487	-0.0373244
ENSG00000188822	-0.16229	-0.240084
ENSG00000189266	0.124126	0.716746
ENSG00000188529	0.116465	0.903016
ENSG00000142661	0.14151	-0.124578
ENSG00000142677	-0.271237	-0.342917
ENSG00000185436	0.0280687	0.05231
ENSG00000158055	-0.0707291	0.203758
ENSG00000001460	-0.168921	0.0364487
ENSG00000001461	-0.102995	-0.0371596
ENSG00000117602	-0.110142	0.23075
ENSG00000184454	-0.0764874	-0.137884
ENSG00000133226	0.279635	0.77626
ENSG00000169504	0.744279	0.348173
ENSG00000020633	-0.182996	-0.202377
ENSG00000117614	0.0618622	0.657083
ENSG00000117616	0.125724	0.445277
ENSG00000187010	-0.200638	-0.315278
ENSG00000183726	0.405862	0.582489
ENSG00000188672	-0.22048	-0.338643
ENSG00000204178	-0.373474	0.390294
ENSG00000157978	-0.0727908	-0.0364101
ENSG00000117643	0.297776	-0.11652
ENSG00000162430	0.0826272	0.679087
ENSG00000255054	NA	NA
ENSG00000117640	0.589356	0.0999041
ENSG00000127423	-0.161116	0.195735
ENSG00000182749	-0.155219	0.210491
ENSG00000117632	-0.170019	0.547977
ENSG00000158006	-0.0711782	0.371407
ENSG00000158008	-0.0453215	-0.202076
ENSG00000158014	0.127517	-0.101413
ENSG00000158022	0.865681	-0.190329
ENSG00000175087	-0.219272	0.584965
ENSG00000197245	0.425326	0.0976547
ENSG00000282872	-0.157343	0.382769
ENSG00000236782	-0.0840894	0.170584
ENSG00000142684	-0.155263	-0.154392
ENSG00000142675	-0.0321198	0.423251
ENSG00000188782	-0.106187	-0.0851588
ENSG00000130695	0.082179	0.604888
ENSG00000142669	-0.275258	0.117551
ENSG00000158062	-0.164391	0.303103
ENSG00000169442	NA	NA
ENSG00000176092	-0.234183	0.201875
ENSG00000176083	-0.102561	-0.111106
ENSG00000131914	-0.0602194	0.300801
ENSG00000117682	-0.100668	0.0850386
ENSG00000198830	0.0796117	0.766035
ENSG00000117676	-0.173063	0.0763788
ENSG00000117713	0.0302132	0.871661
ENSG00000060642	-0.217755	0.045086
ENSG00000204160	-0.234576	0.59032
ENSG00000175793	-0.0502118	0.063985
ENSG00000142751	-0.233057	0.683067
ENSG00000198746	-0.189609	0.488707
ENSG00000090273	-0.263962	0.0417541
ENSG00000131910	-0.291589	-0.523042
ENSG00000175707	-0.136035	0.0835858
ENSG00000253368	0.147883	-0.0142918
ENSG00000158246	0.022668	0.160447
ENSG00000090020	0.00158733	0.38833
ENSG00000142784	0.043556	0.464365
ENSG00000186501	-0.270028	0.185498
ENSG00000142765	-0.0778544	0.0323414
ENSG00000142733	0.244369	-0.13713
ENSG00000142748	-0.194355	-0.430747
ENSG00000174950	-0.020975	0.0602052
ENSG00000181773	-0.0564658	-0.0686793
ENSG00000158195	0.260609	0.559843
ENSG00000126705	0.136189	0.558095
ENSG00000000938	-0.0744569	-0.162303
ENSG00000126709	-0.0941458	-0.141497
ENSG00000009780	0.15116	0.572159
ENSG00000117758	-0.194442	0.390614
ENSG00000117751	-0.111843	0.920726
ENSG00000130775	-0.10399	-0.034452
ENSG00000117748	-0.0637116	0.623043
ENSG00000130768	-0.0605565	0.235869
ENSG00000158156	-0.0674339	0.348435
ENSG00000158161	-0.00451126	0.768585
ENSG00000169403	-0.146579	0.0425314
ENSG00000126698	-0.0966687	0.82301
ENSG00000130770	-0.156459	-0.377322
ENSG00000130766	-0.0904424	0.120907
ENSG00000130772	-0.147484	0.611527
ENSG00000204138	0.0591199	0.885955
ENSG00000180198	-0.156942	0.597211
ENSG00000180098	-0.0033553	0.586706
ENSG00000120656	0.0253204	0.531765
ENSG00000188060	0.358656	0.500451
ENSG00000162419	-0.160901	0.882039
ENSG00000198492	-0.0473088	0.889531
ENSG00000116329	-0.0724963	0.201923
ENSG00000159023	-0.277927	0.367932
ENSG00000253304	-0.0193038	0.214425
ENSG00000116350	-0.0761299	0.776302
ENSG00000116353	0.0237099	0.367626
ENSG00000060656	0.122424	0.441221
ENSG00000162510	0.060344	0.290783
ENSG00000162511	-0.105392	-0.190135
ENSG00000162512	-0.160381	0.285411
ENSG00000134644	0.051257	0.94713
ENSG00000084628	-0.255285	0.422863
ENSG00000060688	-0.137548	0.818434
ENSG00000121766	-0.275488	0.445784
ENSG00000121769	0.679651	-0.307836
ENSG00000168528	-0.219408	0.0399844
ENSG00000142910	0.312632	-0.133323
ENSG00000121764	-0.150181	-0.00803827
ENSG00000162517	-0.0741133	0.311963
ENSG00000084636	0.265081	0.165644
ENSG00000121753	-0.123222	0.158395
ENSG00000134668	-0.1012	-0.027686
ENSG00000184007	0.0597984	0.620213
ENSG00000121774	-0.0271402	0.915695
ENSG00000121775	-0.193035	0.649955
ENSG00000025800	0.0872521	0.894273
ENSG00000084652	-0.0642602	0.7626
ENSG00000160050	-0.071351	0.173729
ENSG00000160051	-0.259097	0.461055
ENSG00000222046	-0.0209761	-0.000161022
ENSG00000160055	0.0871981	0.563694
ENSG00000084623	-0.0154763	0.334436
ENSG00000183615	-0.0193894	0.0632578
ENSG00000182866	-0.0361052	0.115337
ENSG00000116478	0.0531386	0.55296
ENSG00000175130	-0.256378	0.595478
ENSG00000162526	-0.101059	-0.112876
ENSG00000225828	-0.19802	0.0437019
ENSG00000160058	-0.312838	0.477547
ENSG00000254553	-0.0779982	0.179212
ENSG00000273274	-0.126326	0.542121
ENSG00000160062	0.0908258	0.772658
ENSG00000176261	-0.111851	0.0911425
ENSG00000162521	-0.00851423	0.946281
ENSG00000162520	0.553262	0.127889
ENSG00000162522	-0.180413	0.537844
ENSG00000134684	-0.168071	0.479435
ENSG00000116497	-0.0634092	0.76123
ENSG00000160097	-0.152001	0.336465
ENSG00000121905	-0.178561	-0.200896
ENSG00000121900	-0.161447	-0.106596
ENSG00000116514	-0.175676	0.281509
ENSG00000004455	0.342119	0.526786
ENSG00000142920	-0.224864	-0.081503
ENSG00000116525	-0.226093	0.516112
ENSG00000160094	-0.0448161	0.743267
ENSG00000184389	-0.164707	0.258679
ENSG00000134686	-0.00286766	0.522241
ENSG00000121903	-0.0261984	0.895718
ENSG00000121904	-0.210849	0.273291
ENSG00000176256	-0.103436	-0.122337
ENSG00000142698	-0.107796	-0.0805745
ENSG00000163866	-0.032652	0.37513
ENSG00000189280	-0.104192	-0.122259
ENSG00000189433	-0.00247366	0.0844505
ENSG00000188910	-0.102719	-0.0825215
ENSG00000187513	0.663167	-0.0860722
ENSG00000116544	-0.24489	-0.0535582
ENSG00000284773	-0.0668171	0.102048
ENSG00000271741	NA	NA
ENSG00000243749	0.130974	-0.015942
ENSG00000163867	0.182216	0.654255
ENSG00000197056	0.0915422	0.852217
ENSG00000116560	-0.0688859	0.874533
ENSG00000146463	-0.0269683	0.951199
ENSG00000142687	0.252576	0.686983
ENSG00000020129	-0.180928	-0.13063
ENSG00000116819	-0.157222	-0.0221119
ENSG00000126067	-0.151558	0.730934
ENSG00000142686	-0.242196	0.104983
ENSG00000092853	0.0046635	0.6053
ENSG00000134698	0.16645	0.692097
ENSG00000092847	-0.171446	0.700403
ENSG00000126070	0.0252528	0.872667
ENSG00000092850	-0.169842	0.136992
ENSG00000116863	-0.0654093	0.521524
ENSG00000171812	0.0491498	0.347837
ENSG00000054116	-0.171691	0.401041
ENSG00000116871	0.102829	0.245514
ENSG00000054118	0.0451572	0.926144
ENSG00000214193	0.239623	0.376668
ENSG00000142694	0.0919831	0.144977
ENSG00000196182	-0.0634676	0.48971
ENSG00000181817	-0.161547	-0.165438
ENSG00000116885	-0.138971	0.0260261
ENSG00000116898	-0.0578225	-0.24868
ENSG00000119535	-0.244799	-0.360108
ENSG00000163873	-0.173939	0.269468
ENSG00000163874	-0.0027352	-0.221219
ENSG00000163875	-0.191247	0.689258
ENSG00000163877	-0.114763	0.708166
ENSG00000163879	-0.194473	0.382859
ENSG00000134697	0.0631041	0.62991
ENSG00000169218	-0.0425437	0.548991
ENSG00000116922	-0.118444	0.830198
ENSG00000134690	-0.0405626	0.589041
ENSG00000183317	-0.244288	0.0622988
ENSG00000185090	-0.287274	0.336478
ENSG00000196449	-0.202746	0.396196
ENSG00000197982	-0.249959	0.178188
ENSG00000188786	-0.130763	0.643987
ENSG00000204084	-0.108846	0.439226
ENSG00000183431	-0.151525	0.850309
ENSG00000183386	0.225527	0.534157
ENSG00000183520	0.0795234	0.844024
ENSG00000185668	-0.201604	0.314076
ENSG00000116954	0.227408	0.758424
ENSG00000214114	-0.124585	0.0812956
ENSG00000274944	-0.086074	-0.0921717
ENSG00000131233	-0.0190697	-0.0882016
ENSG00000158315	-0.0950614	-0.123881
ENSG00000174574	0.0372174	0.803761
ENSG00000168653	0.489041	-0.244381
ENSG00000127603	0.187113	0.673447
ENSG00000183682	-0.0670413	-0.0736656
ENSG00000090621	0.378509	0.598528
ENSG00000163909	0.318835	0.271051
ENSG00000116981	0.115367	-0.143378
ENSG00000116983	-0.208264	-0.116434
ENSG00000084072	-0.116007	0.606881
ENSG00000116985	-0.192012	0.0698364
ENSG00000198754	-0.108774	-0.120111
ENSG00000043514	-0.0247518	0.774148
ENSG00000116990	-0.213231	0.600738
ENSG00000168389	-0.29933	0.0855631
ENSG00000131236	-0.220226	0.715054
ENSG00000131238	-0.251258	0.551652
ENSG00000117000	0.149603	0.870082
ENSG00000188800	-0.0916425	-0.0947224
ENSG00000084073	-0.117757	0.705439
ENSG00000049089	-0.13297	0.256429
ENSG00000084070	-0.357122	-0.0658772
ENSG00000187801	-0.174048	0.706274
ENSG00000187815	-0.230388	0.680172
ENSG00000164002	-0.0981717	0.785344
ENSG00000117010	0.402751	0.376332
ENSG00000117016	-0.238032	0.0573335
ENSG00000066136	0.534668	0.556896
ENSG00000117013	-0.0849255	0.0340261
ENSG00000179862	0.235264	-0.273099
ENSG00000171793	-0.14433	0.755441
ENSG00000171790	-0.0981275	-0.0850699
ENSG00000010803	0.488489	0.603763
ENSG00000204060	-0.111672	0.259354
ENSG00000127129	0.0462788	0.0283958
ENSG00000127124	-0.188357	0.166078
ENSG00000284895	NA	NA
ENSG00000044012	-0.0838456	-0.16297
ENSG00000197273	-0.101341	-0.131448
ENSG00000198815	0.253582	0.825893
ENSG00000177181	0.298007	0.11816
ENSG00000066185	-0.102087	-0.0872664
ENSG00000127125	0.200392	0.302781
ENSG00000186409	-0.15523	0.62838
ENSG00000171960	-0.024609	0.580625
ENSG00000065978	0.169267	0.283841
ENSG00000164007	-0.0443278	0.168604
ENSG00000117385	0.0539232	0.446664
ENSG00000164008	-0.0313511	0.741123
ENSG00000283580	-0.042359	0.0730393
ENSG00000274386	-0.119072	0.328392
ENSG00000177868	-0.199392	0.557527
ENSG00000164010	-0.16661	-0.247647
ENSG00000164011	0.0493273	0.71188
ENSG00000117394	0.129234	0.0135324
ENSG00000186973	-0.0496832	-0.00197599
ENSG00000117395	-0.431205	0.185248
ENSG00000243710	-0.110358	0.00134245
ENSG00000179178	-0.0789796	-0.100031
ENSG00000253313	-0.137261	0.0455412
ENSG00000066056	0.502481	0.212412
ENSG00000117400	0.025352	-0.18506
ENSG00000117399	-0.082454	0.393454
ENSG00000066322	-0.0890716	-0.209745
ENSG00000159479	-0.31593	0.244699
ENSG00000198198	0.081754	0.705612
ENSG00000178922	0.0217025	0.068885
ENSG00000142949	-0.251598	0.715272
ENSG00000066135	-0.149311	0.822166
ENSG00000284989	NA	NA
ENSG00000126091	0.17983	0.492462
ENSG00000117407	-0.0934397	0.248162
ENSG00000117408	-0.228299	0.0720402
ENSG00000132768	-0.121957	0.610767
ENSG00000117410	-0.284266	-0.0412854
ENSG00000117411	-0.166445	0.204888
ENSG00000159214	-0.321622	0.0654921
ENSG00000196517	-0.309144	-0.0451912
ENSG00000171872	-0.094476	-0.102635
ENSG00000283039	-0.0503971	0.112391
ENSG00000178028	-0.205379	0.568293
ENSG00000117419	-0.21439	0.366125
ENSG00000187147	-0.273931	0.271285
ENSG00000126106	-0.192789	-0.20987
ENSG00000198520	-0.312318	0.10071
ENSG00000142945	-0.0555088	0.383556
ENSG00000142937	0.10896	0.382541
ENSG00000142959	-0.0930146	0.101172
ENSG00000173846	-0.0968901	0.399384
ENSG00000188396	-0.000943781	0.0178035
ENSG00000222009	0.161133	0.413727
ENSG00000117425	-0.114663	0.214889
ENSG00000070785	-0.00596809	0.576472
ENSG00000126107	-0.202926	0.402745
ENSG00000126088	-0.214847	-0.362351
ENSG00000162415	-0.2566	0.590528
ENSG00000186603	-0.0705209	0.171198
ENSG00000132781	-0.112604	0.545511
ENSG00000288208	NA	NA
ENSG00000132773	-0.216269	0.498974
ENSG00000070759	-0.207743	-0.0184064
ENSG00000280670	-0.0360243	0.245385
ENSG00000132763	0.26135	0.433598
ENSG00000117450	-0.158731	0.0561778
ENSG00000117448	-0.102185	0.346018
ENSG00000132780	-0.0133289	0.817168
ENSG00000159588	0.00488726	-0.0120796
ENSG00000159592	0.184114	0.533236
ENSG00000159596	0.243465	0.765513
ENSG00000197429	-0.022682	0.804326
ENSG00000086015	0.360551	0.405985
ENSG00000117461	-0.139875	0.555425
ENSG00000278139	NA	NA
ENSG00000117472	-0.0687349	-0.0668274
ENSG00000250719	-0.0980737	-0.112353
ENSG00000085998	0.281453	0.385695
ENSG00000171357	0.331728	-0.142713
ENSG00000085999	-0.0669791	0.541039
ENSG00000132128	0.0520784	0.715656
ENSG00000173660	0.617361	-0.0182588
ENSG00000117481	-0.0796473	0.187588
ENSG00000117480	-0.213889	-0.0364369
ENSG00000197587	-0.0990383	0.189921
ENSG00000282881	-0.161743	-0.0172596
ENSG00000162456	-0.172973	-0.141937
ENSG00000079277	0.00496918	0.214003
ENSG00000142961	0.145102	0.0643241
ENSG00000123472	0.149856	0.323631
ENSG00000186118	-0.103069	-0.116583
ENSG00000159658	0.228091	0.420771
ENSG00000142973	0.0168349	-0.09713
ENSG00000187048	-0.273948	-0.455854
ENSG00000186377	-0.143009	0.175975
ENSG00000186160	-0.142752	0.00985852
ENSG00000162365	-0.248303	-0.427041
ENSG00000162366	-0.0721927	-0.176235
ENSG00000162367	-0.187136	-0.315223
ENSG00000123473	-0.0467339	0.690888
ENSG00000162368	-0.136488	0.200901
ENSG00000186790	-0.10666	0.272033
ENSG00000186564	-0.0714051	0.406966
ENSG00000269113	0.00897978	0.38451
ENSG00000117834	-0.173747	-0.205496
ENSG00000132122	-0.0827167	0.161939
ENSG00000186094	-0.1766	0.00987108
ENSG00000162373	-0.0951969	0.511587
ENSG00000162374	-0.260205	0.379293
ENSG00000142700	-0.129732	0.265752
ENSG00000185104	0.134019	0.40661
ENSG00000123080	0.183688	-0.0726361
ENSG00000204006	-0.100912	-0.112023
ENSG00000123091	-0.0577103	0.297438
ENSG00000085831	-0.0475359	-0.0579256
ENSG00000085832	0.427309	0.373152
ENSG00000117859	0.376607	0.702502
ENSG00000078618	-0.0183041	0.65035
ENSG00000169213	-0.181014	0.352291
ENSG00000117862	-0.0315909	0.474063
ENSG00000285839	NA	NA
ENSG00000198841	-0.200764	0.275479
ENSG00000134717	-0.102767	0.854309
ENSG00000157077	-0.152834	0.659387
ENSG00000154222	-0.067347	0.459357
ENSG00000085840	-0.1817	0.475243
ENSG00000134748	-0.0646763	0.938423
ENSG00000134744	0.0597979	0.929424
ENSG00000116157	0.34705	0.535511
ENSG00000182183	-0.0714914	0.353198
ENSG00000162377	-0.13896	0.543946
ENSG00000162378	0.0990456	0.665239
ENSG00000203995	-0.0411047	0.187315
ENSG00000121310	0.132076	-0.282455
ENSG00000116171	0.253987	-0.212031
ENSG00000174348	0.605444	-0.112367
ENSG00000162383	-0.147	-0.208779
ENSG00000157184	0.0717988	0.0610609
ENSG00000162384	0.0376974	0.558533
ENSG00000162385	-0.0886325	0.504021
ENSG00000157193	-0.228938	0.410541
ENSG00000143006	-0.100959	-0.0504367
ENSG00000174332	-0.0705897	0.124071
ENSG00000058804	-0.0324196	0.853951
ENSG00000058799	-0.309939	0.625312
ENSG00000211452	-0.248071	-0.432108
ENSG00000081870	0.0143538	0.789635
ENSG00000116212	0.00307336	0.735735
ENSG00000203985	0.00466153	0.0180471
ENSG00000116209	-0.103122	0.478888
ENSG00000116205	0.00926852	0.908172
ENSG00000256407	-0.0691279	0.174559
ENSG00000157211	-0.00187307	0.225208
ENSG00000215883	0.0402243	0.778449
ENSG00000116221	-0.0044361	0.222949
ENSG00000157216	-0.251671	0.644101
ENSG00000162390	0.86885	-0.0644911
ENSG00000162391	-0.167818	-0.271748
ENSG00000184313	0.438326	-0.1269
ENSG00000271723	0.698323	-0.0267714
ENSG00000243725	0.0181764	0.499532
ENSG00000162396	0.00418525	0.46295
ENSG00000006555	-0.187511	-0.00319622
ENSG00000162398	-0.109325	-0.123811
ENSG00000116133	-0.133769	0.0150352
ENSG00000143001	-0.0944105	-0.134093
ENSG00000162399	-0.063522	-0.0626854
ENSG00000169174	-0.301723	-0.207767
ENSG00000162402	-0.121345	0.716541
ENSG00000284686	NA	NA
ENSG00000162407	-0.0202946	0.40437
ENSG00000162409	0.817565	0.183853
ENSG00000187889	-0.16968	-0.19263
ENSG00000157131	-0.257472	-0.441984
ENSG00000021852	-0.2194	-0.393566
ENSG00000173406	-0.121791	0.285821
ENSG00000162600	0.372569	0.387614
ENSG00000184292	-0.0222331	-0.0125513
ENSG00000162601	0.370027	0.78584
ENSG00000177606	0.149578	0.184564
ENSG00000172456	-0.0946314	-0.0175275
ENSG00000134709	-0.191131	0.175566
ENSG00000134716	0.586294	-0.463927
ENSG00000162598	-0.0659073	-0.0567625
ENSG00000162599	-0.00869561	0.296339
ENSG00000162604	0.201953	0.684427
ENSG00000132849	-0.0217955	0.175711
ENSG00000240563	-0.0377627	0.307723
ENSG00000132854	0.0286265	0.381385
ENSG00000162607	-0.032184	0.864463
ENSG00000116641	-0.0426438	0.918659
ENSG00000132855	-0.301317	-0.478794
ENSG00000125703	-0.14964	0.488184
ENSG00000187140	0.00884759	0.219967
ENSG00000088035	-0.162139	0.802665
ENSG00000142856	0.0367935	0.801234
ENSG00000203965	-0.0645436	0.747557
ENSG00000079739	0.64249	-0.0678489
ENSG00000185483	0.48508	0.491707
ENSG00000177414	-0.10116	-0.103238
ENSG00000158966	-0.0920024	0.812628
ENSG00000162437	0.337537	0.787752
ENSG00000162434	0.11921	0.546336
ENSG00000162433	0.187141	-0.305212
ENSG00000116675	-0.119666	0.036624
ENSG00000213625	0.246207	0.400115
ENSG00000116678	0.0853913	-0.250144
ENSG00000184588	0.103532	0.309388
ENSG00000118473	-0.0771357	0.170869
ENSG00000152760	-0.00845254	0.00664644
ENSG00000172410	-0.065002	0.0613555
ENSG00000152763	-0.091808	0.210433
ENSG00000198160	0.12019	0.740153
ENSG00000116704	-0.0146069	0.378105
ENSG00000203963	-0.0858871	0.0630757
ENSG00000162594	-0.111551	-0.0971437
ENSG00000081985	-0.183534	-0.159706
ENSG00000142864	0.154375	0.837421
ENSG00000116717	0.192182	-0.123639
ENSG00000172380	0.264289	0.53896
ENSG00000162595	0.0880458	0.29394
ENSG00000116729	0.261375	0.614926
ENSG00000116745	0.182187	0.134529
ENSG00000024526	0.365789	0.524498
ENSG00000033122	-0.19508	0.255227
ENSG00000066557	-0.0379402	0.829326
ENSG00000116754	0.0407937	0.783585
ENSG00000118454	-0.058624	0.654843
ENSG00000197568	-0.209172	0.182107
ENSG00000116761	-0.186756	-0.207049
ENSG00000050628	-0.0286123	0.182828
ENSG00000132485	0.0733692	0.84659
ENSG00000172260	-0.1666	0.0927821
ENSG00000162620	-0.10106	0.00475697
ENSG00000254685	0.186628	0.666042
ENSG00000259030	0.824343	-0.0247184
ENSG00000116783	0.82846	-0.143515
ENSG00000162621	-0.130319	-0.028693
ENSG00000178965	-0.224056	-0.0837884
ENSG00000116791	-0.113694	0.0548503
ENSG00000162623	0.201548	0.469615
ENSG00000162624	-0.0677277	0.181088
ENSG00000137968	-0.141418	0.412681
ENSG00000117054	0.317178	0.243901
ENSG00000137955	0.356455	0.391805
ENSG00000057468	-0.0276454	0.197554
ENSG00000154007	-0.0994264	-0.10909
ENSG00000184005	-0.0206594	0.633098
ENSG00000117069	-0.198856	0.339614
ENSG00000142892	0.079569	0.627621
ENSG00000154027	-0.151932	-0.175093
ENSG00000036549	0.0804243	0.8832
ENSG00000077254	-0.114099	0.824016
ENSG00000180488	-0.0486419	0.507743
ENSG00000162614	0.900017	-0.123112
ENSG00000162613	0.0132777	0.930838
ENSG00000162616	0.445257	0.230996
ENSG00000137960	-0.114726	0.0967919
ENSG00000122420	-0.067938	0.28298
ENSG00000137959	-0.101755	0.180112
ENSG00000137965	-0.120529	0.12824
ENSG00000162618	0.232532	0.216869
ENSG00000117114	0.088629	0.739349
ENSG00000137941	-0.228073	0.203028
ENSG00000142875	-0.218893	0.189643
ENSG00000203943	-0.0487596	0.372471
ENSG00000137976	-0.111265	-0.0844784
ENSG00000117133	0.182282	0.650295
ENSG00000174021	0.523886	0.320214
ENSG00000122432	0.00542739	0.0139664
ENSG00000117151	0.0176891	0.155109
ENSG00000117155	-0.188748	0.169795
ENSG00000171517	0.747619	0.000586407
ENSG00000153898	-0.0762405	0.1463
ENSG00000162643	-0.089046	-0.0222863
ENSG00000055732	0.0567076	0.393092
ENSG00000097096	0.611099	0.420105
ENSG00000162642	-0.137895	0.514303
ENSG00000142867	0.0410398	0.734328
ENSG00000153904	-0.291807	0.273585
ENSG00000142871	0.155587	0.117551
ENSG00000117174	-0.00415476	0.897795
ENSG00000171502	0.0936919	0.201471
ENSG00000122417	0.167241	0.742347
ENSG00000137975	-0.119079	-0.117689
ENSG00000016490	-0.0884912	-0.0451948
ENSG00000016602	-0.097076	-0.154095
ENSG00000097033	0.328787	0.580894
ENSG00000183291	0.0357882	0.659756
ENSG00000153936	0.0560792	0.830985
ENSG00000267561	0.236164	0.191499
ENSG00000143013	-0.0888624	0.116313
ENSG00000065243	0.299944	0.812054
ENSG00000137947	-0.073085	0.646592
ENSG00000137944	-0.144813	0.682874
ENSG00000213516	0.0931391	0.762679
ENSG00000117226	0.0397359	-0.0649777
ENSG00000117228	0.0752321	-0.104832
ENSG00000162645	-0.0575677	-0.111284
ENSG00000213512	-0.148768	-0.289129
ENSG00000162654	0.409029	0.0821154
ENSG00000154451	-0.116894	-0.203266
ENSG00000183347	-0.0221197	0.296268
ENSG00000197147	-0.217888	0.230371
ENSG00000171488	0.379843	0.520797
ENSG00000271949	NA	NA
ENSG00000171492	-0.341225	0.549499
ENSG00000162664	0.0193271	0.902976
ENSG00000143032	-0.144167	0.0726584
ENSG00000122482	-0.00910656	0.924831
ENSG00000162669	-0.0352276	0.602873
ENSG00000097046	-0.0575236	0.796142
ENSG00000069702	0.0828007	0.386808
ENSG00000137948	-0.0961291	-0.0689533
ENSG00000172031	-0.129503	-0.149446
ENSG00000230667	-0.132179	0.475637
ENSG00000189195	-0.175718	0.162157
ENSG00000203910	-0.060964	0.0817962
ENSG00000174842	0.0902297	0.879067
ENSG00000122484	-0.0476802	0.756744
ENSG00000162676	-0.103716	0.0551541
ENSG00000067208	0.266799	0.724977
ENSG00000122406	0.197954	0.628526
ENSG00000154511	-0.154804	0.0426468
ENSG00000143033	-0.0576935	0.878861
ENSG00000117500	0.108288	0.330073
ENSG00000122483	0.0639282	0.664601
ENSG00000117505	0.0198752	0.836078
ENSG00000137942	-0.172637	0.632936
ENSG00000137936	0.00931027	0.52424
ENSG00000067334	-0.0871301	0.820872
ENSG00000023909	-0.241653	-0.213047
ENSG00000198691	-0.0343973	0.197249
ENSG00000137962	0.363538	0.453782
ENSG00000117528	0.0334935	0.387165
ENSG00000117525	0.0792906	-0.0530562
ENSG00000143036	-0.0786376	0.267147
ENSG00000117519	0.100527	0.777356
ENSG00000172339	-0.379422	0.30129
ENSG00000152078	-0.015848	-0.403837
ENSG00000271092	0.199592	0.574439
ENSG00000122481	0.243134	0.49353
ENSG00000117569	-0.0994497	0.772294
ENSG00000188641	-0.180592	-0.0104681
ENSG00000162627	0.290556	0.489938
ENSG00000117598	-0.207109	0.163005
ENSG00000117600	-0.205516	0.0122683
ENSG00000099260	0.344049	-0.359604
ENSG00000156869	0.0975158	0.0671948
ENSG00000162688	0.800642	0.244489
ENSG00000117620	-0.0218191	0.71308
ENSG00000283761	0.121778	0.607371
ENSG00000156875	-0.0338924	0.349727
ENSG00000156876	0.0115345	0.761853
ENSG00000122435	0.062904	0.813435
ENSG00000122477	0.85226	-0.206458
ENSG00000137992	0.307913	0.481149
ENSG00000137996	-0.000254752	0.734646
ENSG00000079335	-0.0631471	0.452044
ENSG00000181656	-0.110076	-0.0633993
ENSG00000162692	0.0813738	-0.0102857
ENSG00000162694	0.0159841	0.847966
ENSG00000162695	-0.017889	0.807418
ENSG00000117543	0.124847	0.790704
ENSG00000170989	0.573488	0.0152581
ENSG00000118733	-0.238666	0.354259
ENSG00000060718	0.0523001	0.537017
ENSG00000185946	0.461151	0.533482
ENSG00000240038	0.275971	0.0771861
ENSG00000243480	-0.138171	-0.176872
ENSG00000237763	-0.0315462	0.136379
ENSG00000174876	0.0112232	-0.0535254
ENSG00000187733	NA	NA
ENSG00000198890	-0.0555613	0.762281
ENSG00000162631	-0.124237	0.511458
ENSG00000134215	-0.0821329	0.398356
ENSG00000085491	0.173987	0.770627
ENSG00000196427	-0.10429	-0.079444
ENSG00000186086	-0.0937194	-0.0659311
ENSG00000162636	0.00493366	0.487585
ENSG00000162639	-0.175489	0.23673
ENSG00000134186	-0.00965786	0.660654
ENSG00000143107	-0.102174	-0.0285332
ENSG00000116266	0.0918437	0.56608
ENSG00000162641	-0.153575	-0.023614
ENSG00000121957	-0.0762507	0.711387
ENSG00000121940	0.0582365	0.801349
ENSG00000085433	-0.217077	0.363996
ENSG00000197780	-0.00850491	0.455941
ENSG00000215717	0.0662729	0.72566
ENSG00000179902	-0.110638	-0.098475
ENSG00000116299	-0.257121	0.156797
ENSG00000031698	-0.264024	0.357438
ENSG00000143126	-0.260855	0.465686
ENSG00000134222	-0.0941076	0.535664
ENSG00000221986	0.439975	-0.0803988
ENSG00000134243	0.0370947	0.283273
ENSG00000143106	-0.160446	0.40731
ENSG00000143028	0.121885	-0.0369645
ENSG00000162650	-0.20003	0.454469
ENSG00000174151	-0.198821	0.293855
ENSG00000181754	-0.187867	0.104363
ENSG00000156097	-0.168251	-0.078738
ENSG00000065135	-0.0918924	0.922371
ENSG00000134183	-0.0834567	0.106186
ENSG00000116337	-0.24456	0.392738
ENSG00000168765	0.480711	-0.0392742
ENSG00000213366	0.0705816	0.415022
ENSG00000134184	-0.0593354	-0.0030189
ENSG00000134201	-0.0322991	0.457084
ENSG00000134202	-0.127317	-0.0711081
ENSG00000198758	-0.153813	-0.164667
ENSG00000184371	0.129572	-0.0346256
ENSG00000168710	-0.169762	0.185015
ENSG00000143093	-0.136705	0.682843
ENSG00000156150	-0.0520123	0.253883
ENSG00000186150	-0.103476	-0.109898
ENSG00000197106	-0.197651	-0.147085
ENSG00000116396	-0.0840151	0.236869
ENSG00000162775	0.0968542	0.655758
ENSG00000168679	-0.0787689	0.1861
ENSG00000134248	0.31552	0.175599
ENSG00000143125	-0.0865353	0.0483115
ENSG00000143105	-0.0821962	-0.0787387
ENSG00000177301	-0.175693	-0.0477481
ENSG00000177272	-0.188108	0.341394
ENSG00000143119	-0.0916259	-0.157112
ENSG00000121931	-0.0508556	0.672528
ENSG00000156171	0.243481	0.704828
ENSG00000134255	0.0128574	0.750749
ENSG00000162777	-0.119453	-0.0731956
ENSG00000064886	-0.0232786	-0.0486238
ENSG00000134216	-0.0329576	0.0201739
ENSG00000173947	0.192263	0.0895278
ENSG00000085465	-0.374457	-0.0902454
ENSG00000116455	0.121454	0.538597
ENSG00000116459	0.645584	0.13137
ENSG00000143110	0.272855	0.0490746
ENSG00000121933	-0.128017	-0.159909
ENSG00000282608	-0.153682	-0.172456
ENSG00000116473	0.249748	0.37748
ENSG00000197852	0.347866	-0.0477936
ENSG00000064703	-0.106449	0.191808
ENSG00000171385	-0.139194	0.0526436
ENSG00000143079	-0.0694053	0.844072
ENSG00000134245	-0.000987031	0.504389
ENSG00000007341	-0.106792	0.38034
ENSG00000116489	0.0883921	0.766563
ENSG00000155363	0.129722	0.445955
ENSG00000155366	0.339959	-0.0328094
ENSG00000271810	0.0863196	0.000793377
ENSG00000155367	-0.0975194	-0.105241
ENSG00000184599	-0.138344	-0.0231772
ENSG00000155380	0.510282	0.478906
ENSG00000198799	0.150495	0.912563
ENSG00000081026	-0.103347	0.847182
ENSG00000116793	-0.15779	0.511573
ENSG00000081019	-0.0701019	0.837212
ENSG00000134242	-0.14652	-0.218359
ENSG00000188761	-0.164173	0.237603
ENSG00000134262	-0.0756721	0.557827
ENSG00000118655	-0.207072	0.740215
ENSG00000163349	-0.0146965	0.595213
ENSG00000116774	0.169573	0.292513
ENSG00000134207	-0.21411	0.348016
ENSG00000197323	-0.0244962	0.899501
ENSG00000116752	-0.209159	0.567827
ENSG00000175984	-0.0198101	0.289564
ENSG00000116748	0.010965	0.0613072
ENSG00000213281	-0.0405936	0.875043
ENSG00000009307	0.087088	0.905396
ENSG00000052723	0.199136	0.832217
ENSG00000198765	-0.069565	0.042272
ENSG00000134200	-0.095835	-0.0874576
ENSG00000134198	0.440843	0.521231
ENSG00000134259	0.292616	0.0399176
ENSG00000173218	0.223845	0.413573
ENSG00000118729	0.793892	-0.199998
ENSG00000177551	-0.162145	0.301269
ENSG00000163393	-0.271808	0.334363
ENSG00000173212	0.0284369	0.0350491
ENSG00000163399	0.0490734	0.0108015
ENSG00000116815	0.40956	-0.254238
ENSG00000143061	0.0231886	0.526541
ENSG00000116824	-0.201564	-0.350737
ENSG00000134247	0.493179	0.605796
ENSG00000134256	-0.0819979	0.651971
ENSG00000116830	0.0664802	0.689165
ENSG00000134253	0.076727	0.724433
ENSG00000134258	-0.0620747	0.197925
ENSG00000198162	-0.0283115	0.789838
ENSG00000183508	-0.140112	-0.293333
ENSG00000196505	-0.00132247	0.910829
ENSG00000065183	-0.0754675	0.888601
ENSG00000155761	-0.119235	0.11743
ENSG00000092607	-0.118479	-0.0191223
ENSG00000116874	0.315189	0.66976
ENSG00000116882	-0.167622	-0.268721
ENSG00000203859	-0.026392	0.0647645
ENSG00000203857	0.0471228	0.0780557
ENSG00000143067	0.291744	0.728753
ENSG00000092621	-0.149936	0.416084
ENSG00000134240	-0.213924	-0.387568
ENSG00000134193	-0.0537608	0.0440441
ENSG00000134249	-0.0995113	-0.0993009
ENSG00000134250	0.0998149	0.622868
ENSG00000265808	0.0701206	0.740924
ENSG00000286106	0.153599	0.199261
ENSG00000273136	0.183376	0.656165
ENSG00000263353	-0.105348	0.0638295
ENSG00000198019	-0.119441	-0.134835
ENSG00000188610	-0.0101412	0.507406
ENSG00000171943	-0.022352	0.51797
ENSG00000273213	0.0401333	0.391758
ENSG00000263513	-0.108199	0.184456
ENSG00000271567	NA	NA
ENSG00000266338	0.123569	0.713111
ENSG00000279782	NA	NA
ENSG00000196369	-0.0769722	0.249916
ENSG00000215784	-0.0687247	0.215509
ENSG00000256374	-0.0259039	-0.048715
ENSG00000162825	-0.226372	0.325486
ENSG00000117262	-0.350368	0.148042
ENSG00000174827	-0.224054	-0.158258
ENSG00000117281	-0.15117	-0.257618
ENSG00000265491	0.437749	0.154883
ENSG00000186141	-0.141033	0.636081
ENSG00000186364	0.369896	0.230536
ENSG00000131788	0.117411	0.711844
ENSG00000198483	-0.194188	0.155626
ENSG00000143127	0.643332	0.0763902
ENSG00000131779	-0.174636	0.451367
ENSG00000265241	-0.133792	0.881639
ENSG00000280778	NA	NA
ENSG00000271601	0.339949	0.71473
ENSG00000272031	-0.177218	-0.0933076
ENSG00000121851	0.380864	0.0151574
ENSG00000265972	0.183756	0.125014
ENSG00000168509	-0.298966	-0.509375
ENSG00000271425	0.13473	0.64043
ENSG00000264343	0.149973	0.321245
ENSG00000270339	-0.167387	0.0148005
ENSG00000268043	-0.158899	0.783177
ENSG00000131791	0.105662	0.591027
ENSG00000131781	-0.239447	-0.396335
ENSG00000131778	-0.141825	0.667116
ENSG00000116128	-0.10541	0.874131
ENSG00000162836	0.347474	0.514874
ENSG00000265107	0.665948	0.0483024
ENSG00000121634	-0.0889679	-0.0214653
ENSG00000188092	-0.293145	0.10922
ENSG00000263956	0.108429	0.687008
ENSG00000236334	-0.134848	-0.0281867
ENSG00000270629	0.111019	0.645135
ENSG00000286019	NA	NA
ENSG00000177144	NA	NA
ENSG00000178104	0.640137	0.0379096
ENSG00000269713	0.000820993	0.779214
ENSG00000286219	0.250185	0.626246
ENSG00000286185	NA	NA
ENSG00000271383	0.0951071	0.529271
ENSG00000263464	-0.0831233	0.0402411
ENSG00000150337	-0.0784926	-0.0950607
ENSG00000203814	0.0161825	0.307812
ENSG00000183598	-0.0757239	0.2166
ENSG00000270882	-0.0515918	-0.0124669
ENSG00000203811	-0.0506328	-0.0602968
ENSG00000203812	0.072026	0.0874438
ENSG00000272196	0.10482	-0.010298
ENSG00000203852	NA	NA
ENSG00000270276	-0.0370834	-0.0689105
ENSG00000184678	0.127237	0.508887
ENSG00000184260	-0.250234	-0.200385
ENSG00000184270	-0.181939	0.213648
ENSG00000178096	-0.00941428	0.205663
ENSG00000159164	-0.269497	0.0984915
ENSG00000143368	-0.0434537	0.790546
ENSG00000014914	0.166243	0.399392
ENSG00000264522	0.172	0.544938
ENSG00000136631	0.163302	0.766075
ENSG00000023902	-0.0429569	0.314018
ENSG00000143401	0.0419581	0.67703
ENSG00000118298	0.617853	0.0861103
ENSG00000117362	0.00718033	0.659724
ENSG00000118292	-0.103432	-0.100883
ENSG00000159208	0.252084	0.274273
ENSG00000266472	-0.106399	0.22113
ENSG00000117360	-0.0875258	0.761065
ENSG00000163125	-0.0247751	0.910752
ENSG00000143374	0.0427519	0.617779
ENSG00000143369	-0.114813	-0.427549
ENSG00000143382	0.408675	-0.0146739
ENSG00000143384	0.0535732	0.617945
ENSG00000143420	-0.183739	0.322601
ENSG00000143457	-0.0221328	0.666295
ENSG00000143452	-0.0895411	-7.74e-06
ENSG00000163131	-0.154744	-0.232296
ENSG00000143387	0.128146	0.380546
ENSG00000143437	0.193489	0.702202
ENSG00000283324	-0.062571	0.12929
ENSG00000143379	-0.0385369	0.89309
ENSG00000143418	-0.269743	-0.104344
ENSG00000143412	-0.314414	-0.393338
ENSG00000143409	0.305135	0.449168
ENSG00000143363	0.408723	0.744921
ENSG00000163141	-0.0841226	0.100127
ENSG00000143443	-0.0946979	-0.0161701
ENSG00000197622	0.0653975	0.762012
ENSG00000213190	-0.22859	0.3762
ENSG00000143458	0.107251	0.579825
ENSG00000143434	-0.0515121	0.373542
ENSG00000163154	-0.195712	-0.321382
ENSG00000163156	-0.180538	0.314532
ENSG00000163155	0.115698	0.778867
ENSG00000163157	-0.0919208	0.433755
ENSG00000163159	-0.217233	0.627104
ENSG00000143398	0.142413	0.858242
ENSG00000159352	-0.174097	0.286393
ENSG00000143373	-0.087409	0.690864
ENSG00000143393	-0.155929	0.548459
ENSG00000143390	0.0840465	0.780879
ENSG00000143416	-0.216289	-0.418915
ENSG00000159377	-0.127801	0.227621
ENSG00000143442	0.00283573	0.890947
ENSG00000143375	-0.32079	-0.0597479
ENSG00000143367	-0.0858224	0.436933
ENSG00000143376	-0.0527188	0.778357
ENSG00000159409	-0.283019	0.25816
ENSG00000178796	-0.19993	-0.104868
ENSG00000143436	-0.114607	0.684067
ENSG00000143450	-0.105267	-0.116916
ENSG00000182134	-0.275914	0.392401
ENSG00000213171	-0.0938026	-0.0915927
ENSG00000143365	-0.126284	-0.344338
ENSG00000225556	-0.194213	-0.0455822
ENSG00000196407	-0.118107	-0.246083
ENSG00000159445	0.0436698	0.475593
ENSG00000197747	0.00869376	-0.0371332
ENSG00000163191	0.1372	0.097623
ENSG00000182898	-0.0407496	0.106105
ENSG00000159450	-0.21307	0.291546
ENSG00000215853	-0.0988941	-0.0409227
ENSG00000197915	-0.0480387	-0.0383169
ENSG00000143631	-0.0569453	-0.0397645
ENSG00000143520	-0.0614494	-0.0461135
ENSG00000143536	-0.0788891	-0.08669
ENSG00000186207	-0.170111	0.0348653
ENSG00000169509	-0.0615706	-0.073033
ENSG00000185966	NA	NA
ENSG00000163202	-0.064375	-0.0749078
ENSG00000244057	-0.0737689	-0.0591248
ENSG00000187238	-0.014833	-0.0238925
ENSG00000185962	-0.0677106	-0.0404169
ENSG00000187223	-0.10849	-0.203249
ENSG00000187180	-0.0550596	-0.0343643
ENSG00000159455	-0.0552796	-0.0725286
ENSG00000187173	-0.0517137	-0.0586377
ENSG00000187170	-0.0469229	-0.0343558
ENSG00000198854	-0.024398	-0.024603
ENSG00000203786	-0.0842622	-0.0920489
ENSG00000240386	-0.0540557	-0.0408102
ENSG00000186226	-0.0705177	-0.0319192
ENSG00000172155	-0.0997993	-0.032481
ENSG00000197084	-0.0601104	-0.0552015
ENSG00000196734	-0.0569148	-0.0585496
ENSG00000186844	-0.0858406	-0.117415
ENSG00000235942	NA	NA
ENSG00000285946	-0.0226888	-0.0143625
ENSG00000163206	-0.104211	-0.117835
ENSG00000163207	-0.0492516	0.0127948
ENSG00000283227	-0.0996819	-0.0777565
ENSG00000184148	-0.0352822	-0.0425311
ENSG00000169474	-0.0576219	0.066994
ENSG00000163209	-0.0368193	0.0596202
ENSG00000169469	NA	NA
ENSG00000163216	-0.0901025	0.088808
ENSG00000241794	-0.0668338	0.0565641
ENSG00000196805	-0.0464077	0.050018
ENSG00000203785	-0.0266136	0.202244
ENSG00000244094	-0.0281682	0.243496
ENSG00000159516	-0.144268	0.0108473
ENSG00000203784	-0.10351	-0.120949
ENSG00000203783	-0.0967566	-0.0776264
ENSG00000203782	-0.190042	0.16497
ENSG00000159527	-0.0160523	0.176553
ENSG00000163218	0.0258568	0.155041
ENSG00000163220	-0.0369502	-0.110258
ENSG00000163221	-0.0332995	-0.104484
ENSG00000143546	-0.0357095	-0.110459
ENSG00000184330	-0.0667318	-0.0798149
ENSG00000197364	NA	NA
ENSG00000143556	-0.0921602	0.0551412
ENSG00000197956	-0.0423998	-0.32951
ENSG00000196420	-0.085464	0.150323
ENSG00000196154	0.0245445	-0.422381
ENSG00000188015	-0.0950051	-0.244405
ENSG00000196754	-0.0233218	-0.078364
ENSG00000188643	0.0282834	-0.0181956
ENSG00000189334	-0.0641283	-0.0878886
ENSG00000189171	0.0217699	-0.00775399
ENSG00000160678	0.0430631	-0.275649
ENSG00000160679	-0.0254904	0.907115
ENSG00000143553	0.0958554	0.275242
ENSG00000143621	-0.0854734	0.83442
ENSG00000169418	0.271145	0.196602
ENSG00000143624	0.142875	0.763685
ENSG00000143554	0.0504064	0.18696
ENSG00000143614	0.0422227	0.707138
ENSG00000198837	0.154647	0.51059
ENSG00000160741	-0.0181417	0.418999
ENSG00000143570	-0.0289824	0.690809
ENSG00000285779	NA	NA
ENSG00000143578	-0.0109569	0.65419
ENSG00000143543	-0.189889	-0.143878
ENSG00000285641	-0.12513	0.21441
ENSG00000143545	0.164523	0.122362
ENSG00000177954	0.0134876	0.250893
ENSG00000143552	-0.0891107	-0.035049
ENSG00000143549	-0.130699	0.564413
ENSG00000163263	-0.0919508	-0.0916295
ENSG00000143612	0.151061	0.162052
ENSG00000143569	0.0359897	0.867037
ENSG00000143575	0.13376	-0.0993996
ENSG00000143595	0.598757	0.00598767
ENSG00000143515	0.105211	0.650144
ENSG00000160712	-0.135239	-0.0280702
ENSG00000169291	0.318439	0.273257
ENSG00000163239	-0.0676571	-0.0794202
ENSG00000160714	-0.130543	0.61469
ENSG00000160716	-0.293719	0.20078
ENSG00000160710	-0.161711	0.875882
ENSG00000143603	-0.155865	0.451392
ENSG00000163344	-0.0214534	-0.0815236
ENSG00000163346	0.0705346	0.142165
ENSG00000163348	-0.0479112	0.718831
ENSG00000160691	0.169493	0.325067
ENSG00000173207	0.0704984	0.516028
ENSG00000160688	-0.205136	0.581289
ENSG00000163352	-0.00758804	0.163722
ENSG00000160685	0.0787889	-0.302905
ENSG00000163354	-0.0681678	0.106638
ENSG00000163357	-0.0978629	-0.107498
ENSG00000143537	0.250027	0.153058
ENSG00000243364	0.051645	0.446427
ENSG00000251246	NA	NA
ENSG00000143590	-0.239165	0.285474
ENSG00000169242	-0.0957012	-0.349145
ENSG00000169241	-0.0244148	0.18732
ENSG00000179085	-0.147195	-0.32122
ENSG00000163463	-0.0531934	0.568343
ENSG00000273088	NA	NA
ENSG00000163462	-0.28301	0.33267
ENSG00000185499	-0.085205	0.021473
ENSG00000169231	-0.0115871	0.549085
ENSG00000173171	-0.177957	0.140549
ENSG00000177628	-0.13661	0.306888
ENSG00000160767	-0.102515	0.699801
ENSG00000116521	-0.0521871	0.507317
ENSG00000176444	-0.0120129	0.717105
ENSG00000143630	-0.21574	0.456704
ENSG00000143627	-0.146754	-0.340275
ENSG00000160752	-0.212708	0.00021909
ENSG00000160753	-0.228887	0.383
ENSG00000116539	0.0320126	0.686821
ENSG00000125459	-0.180766	0.60464
ENSG00000163374	-0.0715218	0.526591
ENSG00000132676	0.307245	0.526715
ENSG00000116580	0.0348791	0.921237
ENSG00000132718	-0.265927	0.192518
ENSG00000143622	0.38817	0.742805
ENSG00000132680	0.101227	0.716259
ENSG00000173080	-0.00901521	0.0365808
ENSG00000116584	0.0155405	0.438232
ENSG00000163479	-0.0274917	0.559986
ENSG00000160803	-0.149971	0.801853
ENSG00000116586	-0.109716	-0.126861
ENSG00000132698	-0.0487503	0.126125
ENSG00000254726	-0.118599	0.760843
ENSG00000160789	0.378724	-0.0701067
ENSG00000196189	-0.249531	0.294654
ENSG00000160785	-0.26808	0.283583
ENSG00000260238	0.14867	-0.0239901
ENSG00000160783	0.287314	0.629697
ENSG00000242252	-0.0344643	0.243859
ENSG00000160781	-0.132536	-0.130294
ENSG00000198952	0.220401	0.656474
ENSG00000163472	-0.14678	0.43127
ENSG00000198715	-0.0448274	0.207862
ENSG00000189030	-0.167636	0.111993
ENSG00000163468	-0.0830107	0.62652
ENSG00000163467	-0.104675	-0.113388
ENSG00000132677	-0.183661	-0.159183
ENSG00000125462	-0.233986	0.288772
ENSG00000116604	0.368176	0.0330966
ENSG00000183856	0.407617	0.573375
ENSG00000187862	-0.0574515	0.332056
ENSG00000163382	0.0417136	0.0134977
ENSG00000160818	-0.172036	0.540005
ENSG00000132702	-0.0952644	-0.116284
ENSG00000132692	-0.187601	0.0417307
ENSG00000132688	0.200548	0.543539
ENSG00000143320	0.04107	0.464853
ENSG00000143319	-0.157084	0.233548
ENSG00000143303	-0.0584436	0.441642
ENSG00000143314	-0.0488659	-0.364439
ENSG00000143321	-0.172091	0.470249
ENSG00000143294	-0.0446012	0.652837
ENSG00000027869	0.09446	0.166017
ENSG00000198400	-0.050123	0.302117
ENSG00000027644	-0.119618	0.0731555
ENSG00000187800	0.217857	0.37618
ENSG00000160838	-0.0999617	-0.0888227
ENSG00000132694	-0.0963279	0.702894
ENSG00000253831	-0.127477	0.249538
ENSG00000117036	0.103922	0.780993
ENSG00000143297	-0.150802	-0.196444
ENSG00000163518	-0.0966255	-0.0170717
ENSG00000160856	-0.193045	-0.247788
ENSG00000132704	-0.0845102	-0.179093
ENSG00000163534	-0.109204	-0.24716
ENSG00000073754	-0.236203	-0.370356
ENSG00000183853	0.0434368	0.636641
ENSG00000288460	-0.0929871	-0.0971035
ENSG00000158473	0.0062252	0.278393
ENSG00000158477	-0.0203069	-0.0799631
ENSG00000158481	-0.0554489	-0.058658
ENSG00000158485	0.235043	-0.00719023
ENSG00000158488	0.096418	-0.0341012
ENSG00000186306	-0.00104411	0.0151479
ENSG00000180708	0.0158656	0.0660446
ENSG00000173285	-0.0357347	-0.00914303
ENSG00000198965	NA	NA
ENSG00000197532	0.0896446	-0.0435062
ENSG00000186440	-0.0815811	-0.0917046
ENSG00000279111	0.000224411	-0.00454551
ENSG00000198967	-0.171001	-0.288097
ENSG00000163554	-0.166009	-0.295567
ENSG00000196171	NA	NA
ENSG00000203757	0.236504	0.156118
ENSG00000197403	0.351201	-0.0740497
ENSG00000180433	-0.0203083	0.0368361
ENSG00000188340	-0.0495645	0.0179737
ENSG00000163563	-0.123857	-0.168152
ENSG00000163564	-0.135916	-0.374111
ENSG00000163565	0.200525	0.292011
ENSG00000163568	-0.260009	0.456561
ENSG00000162706	-0.236694	0.00340738
ENSG00000213088	-0.194746	-0.124489
ENSG00000179639	-0.074589	-0.303611
ENSG00000196184	-0.096727	-0.0988165
ENSG00000184155	-0.0352929	-0.0244615
ENSG00000132703	-0.140093	-0.281492
ENSG00000132693	-0.0530072	-0.11816
ENSG00000158716	-0.219251	-0.223091
ENSG00000181036	-0.171343	-0.278912
ENSG00000158714	-0.0343548	-0.0734893
ENSG00000256029	0.0276258	0.218329
ENSG00000243284	-0.0805106	-0.00527883
ENSG00000213085	-0.103936	-0.0574213
ENSG00000158710	0.307505	0.0534647
ENSG00000085552	-0.0642342	0.6019
ENSG00000162723	-0.05717	-0.126094
ENSG00000177807	-0.191341	-0.113988
ENSG00000143315	-0.176896	0.864058
ENSG00000162728	-0.179234	-0.160384
ENSG00000162729	-0.276615	-0.0644921
ENSG00000018625	-0.149264	-0.0292866
ENSG00000132681	-0.104175	-0.0940457
ENSG00000143318	0.350825	-0.130936
ENSG00000162734	-0.0872764	-0.00979566
ENSG00000132716	0.019543	0.64043
ENSG00000258465	-0.0456214	0.18491
ENSG00000162735	0.166292	0.663178
ENSG00000122218	0.149864	0.809916
ENSG00000162736	0.053363	0.697703
ENSG00000171786	-0.192331	0.288221
ENSG00000162738	-0.166581	0.666409
ENSG00000162739	-0.193925	-0.381094
ENSG00000066294	-0.168479	-0.15438
ENSG00000117090	0.017321	-0.185586
ENSG00000117091	-0.0666894	-0.157831
ENSG00000026751	-0.114496	-0.280062
ENSG00000122224	-0.250153	-0.43359
ENSG00000122223	-0.191351	-0.345707
ENSG00000179914	0.538048	-0.0606395
ENSG00000158764	0.0171914	0.0760213
ENSG00000158769	-0.0523877	0.0738421
ENSG00000270149	0.0161339	0.0816688
ENSG00000215845	0.280256	-0.151244
ENSG00000158773	-0.280997	0.499363
ENSG00000186517	-0.132742	-0.23855
ENSG00000143217	-0.0132379	0.197849
ENSG00000162755	-0.173235	-0.064486
ENSG00000143256	-0.153397	0.145526
ENSG00000158793	-0.122337	0.427188
ENSG00000158796	0.000779232	0.740427
ENSG00000143222	-0.0981901	0.425393
ENSG00000143258	-0.104124	0.728524
ENSG00000143224	-0.267424	-0.0854479
ENSG00000158850	-0.0718565	0.43319
ENSG00000158859	0.162603	-0.128501
ENSG00000158864	0.567431	-0.00729612
ENSG00000158869	-0.077792	-0.181071
ENSG00000158874	-0.304426	-0.485945
ENSG00000158882	0.0723118	0.121183
ENSG00000143257	-0.210819	-0.388874
ENSG00000248485	-0.196489	-0.124845
ENSG00000143252	0.160014	0.619022
ENSG00000188931	-0.0988384	0.0575047
ENSG00000143226	-0.0176134	-0.107809
ENSG00000173110	-0.0437881	-0.0974387
ENSG00000203747	-0.115476	-0.218254
ENSG00000162747	0.0012732	-0.0406111
ENSG00000072694	-0.141626	-0.297195
ENSG00000132185	-0.203575	-0.352118
ENSG00000162746	-0.242417	0.0516404
ENSG00000081721	-0.140652	0.79821
ENSG00000118217	-0.0430686	0.820195
ENSG00000162745	0.198596	0.182702
ENSG00000198929	-0.229216	-0.00173938
ENSG00000254706	NA	NA
ENSG00000171722	-0.0994661	-0.112228
ENSG00000239887	-0.177015	0.54199
ENSG00000198574	-0.0236166	-0.0502583
ENSG00000152332	-0.0706763	0.354425
ENSG00000117143	-0.208952	0.236518
ENSG00000162733	0.221341	0.535945
ENSG00000132196	-0.34278	0.116433
ENSG00000185860	0.096778	-0.0338555
ENSG00000117152	-0.0969515	-0.143397
ENSG00000143248	0.497881	-0.106771
ENSG00000143228	0.100936	0.47427
ENSG00000185630	0.0472801	0.822184
ENSG00000162761	-0.143641	0.379335
ENSG00000143171	0.0347503	0.0419768
ENSG00000162763	-0.0823732	-0.120257
ENSG00000143198	0.611265	0.304609
ENSG00000143149	-0.0507526	0.294336
ENSG00000143183	-0.271867	0.556167
ENSG00000143179	-0.110753	0.698768
ENSG00000188859	-0.235666	0.301605
ENSG00000143157	-0.127554	0.790746
ENSG00000152382	-0.241878	0.77696
ENSG00000143195	-0.141348	0.552365
ENSG00000143194	-0.0962284	-0.0326006
ENSG00000143167	-0.0670719	0.338254
ENSG00000198842	0.912776	-0.156804
ENSG00000143190	-0.0856843	0.833467
ENSG00000198821	-0.254897	-0.29302
ENSG00000143162	-0.121692	0.0968673
ENSG00000198771	0.925462	-0.032402
ENSG00000197965	-0.0751004	0.710226
ENSG00000143199	-0.13129	-0.135173
ENSG00000143158	-0.151878	-0.5077
ENSG00000143164	0.340658	-0.188091
ENSG00000143147	-0.135971	0.650617
ENSG00000143155	0.0714386	0.73413
ENSG00000213064	-0.0139323	0.820371
ENSG00000143178	0.0823416	0.507628
ENSG00000143185	-0.141013	-0.36092
ENSG00000143184	-0.12579	-0.345272
ENSG00000143196	0.198849	-0.222122
ENSG00000143153	0.0465885	-0.0944414
ENSG00000143156	-0.151986	0.833797
ENSG00000117475	0.10692	0.580595
ENSG00000117477	-0.147373	0.314939
ENSG00000117479	0.514209	0.058786
ENSG00000198734	-0.284539	-0.419552
ENSG00000174175	0.07569	-0.179111
ENSG00000000460	-0.100399	0.738875
ENSG00000188404	-0.0244338	-0.0864859
ENSG00000007908	0.118308	-0.0346484
ENSG00000171806	-0.092768	0.700263
ENSG00000000457	-0.0162799	0.831922
ENSG00000075945	-0.123619	0.3811
ENSG00000203740	0.677434	-0.0860067
ENSG00000120370	0.230904	0.814814
ENSG00000116132	0.35167	0.330006
ENSG00000117501	-0.0951568	-0.0862433
ENSG00000007933	-0.144995	-0.284902
ENSG00000094963	0.261512	-0.292935
ENSG00000010932	-0.146915	0.00542005
ENSG00000076258	-0.015597	-0.177544
ENSG00000117523	-0.00190445	0.884532
ENSG00000283683	-0.0789948	0.0526321
ENSG00000034971	0.199887	-0.237973
ENSG00000117533	-0.160184	0.368352
ENSG00000010165	-0.117464	0.665312
ENSG00000197959	-0.218708	0.116096
ENSG00000135845	-0.240096	0.714821
ENSG00000180999	0.179669	-0.133357
ENSG00000094975	0.0335573	0.880934
ENSG00000117560	-0.119943	-0.271018
ENSG00000120337	-0.0658077	0.186245
ENSG00000117586	0.152435	-0.0502833
ENSG00000117592	0.082743	0.107529
ENSG00000162753	-0.0841473	0.00554372
ENSG00000285777	NA	NA
ENSG00000183831	-0.197258	0.419696
ENSG00000232113	-0.100814	-0.115194
ENSG00000076321	0.114206	0.833341
ENSG00000120334	0.0779608	0.722172
ENSG00000117593	0.373452	0.608957
ENSG00000185278	0.145358	0.73341
ENSG00000117601	-0.286474	-0.475263
ENSG00000135870	0.0992259	0.76354
ENSG00000152061	0.534271	0.126131
ENSG00000203737	0.0380599	-0.01568
ENSG00000116161	-0.113882	0.26699
ENSG00000120333	-0.0675014	0.22126
ENSG00000120332	0.184216	0.252599
ENSG00000235750	0.184982	-0.108512
ENSG00000116147	-0.217725	-0.0162194
ENSG00000143207	-0.0974997	0.857878
ENSG00000116183	-0.0383792	0.380525
ENSG00000152092	-0.252869	0.357185
ENSG00000198797	-0.200004	0.0204839
ENSG00000120341	-0.210018	-0.331109
ENSG00000075391	0.194815	0.658575
ENSG00000188585	-0.0926355	-0.0550531
ENSG00000240021	-0.10077	-0.119245
ENSG00000116191	-0.0311615	0.687162
ENSG00000116194	0.0904672	0.0928306
ENSG00000116199	0.0493347	0.732565
ENSG00000186283	-0.20597	0.523945
ENSG00000143322	-0.117924	0.820675
ENSG00000057252	0.0497712	0.586265
ENSG00000162779	-0.0960835	-0.0502746
ENSG00000116218	-0.0467347	0.345081
ENSG00000162782	-0.0866403	0.138677
ENSG00000143340	-0.0899263	0.0425286
ENSG00000169905	-0.0154635	0.646734
ENSG00000143337	0.157438	0.528322
ENSG00000135837	0.0255652	0.624845
ENSG00000116260	0.0874284	0.24138
ENSG00000121454	-0.128619	0.28292
ENSG00000230124	0.0262383	0.710648
ENSG00000143324	-0.120603	0.446351
ENSG00000135835	0.165275	0.07871
ENSG00000135823	-0.160972	0.722759
ENSG00000153029	-0.0990683	-0.189747
ENSG00000162783	-0.00839978	0.0799362
ENSG00000198216	-0.226822	0.25636
ENSG00000179930	-0.208255	0.311536
ENSG00000135821	-0.122127	-0.218639
ENSG00000203730	-0.0216788	-0.0175399
ENSG00000121446	-0.0968931	-0.0956701
ENSG00000135828	0.0264813	0.448723
ENSG00000143333	-0.186231	0.258591
ENSG00000135824	-0.177314	0.192362
ENSG00000135838	-0.233445	-0.377516
ENSG00000135829	-0.0960158	0.913428
ENSG00000157060	-0.0983492	-0.0785687
ENSG00000135862	0.574655	0.431116
ENSG00000058085	0.102408	0.131375
ENSG00000157064	-0.252428	0.16436
ENSG00000116698	-0.00532715	0.849626
ENSG00000116701	-0.0247075	-0.0767141
ENSG00000162704	-0.0117496	0.739065
ENSG00000143344	0.114754	0.524816
ENSG00000173627	-0.0930343	-0.0877831
ENSG00000198756	0.13135	0.0918842
ENSG00000198860	0.268884	0.708278
ENSG00000116667	0.0676962	0.462199
ENSG00000116406	-0.0658087	0.707718
ENSG00000135842	0.69277	-0.161846
ENSG00000121481	-0.0378831	0.888856
ENSG00000121486	0.00688264	0.411241
ENSG00000116668	-0.0547772	0.362389
ENSG00000116679	0.188889	0.524967
ENSG00000143341	0.173945	0.589169
ENSG00000116690	-0.0100186	-0.380706
ENSG00000047410	0.117411	0.874141
ENSG00000157181	0.0822207	0.799203
ENSG00000262180	0.161304	0.618085
ENSG00000116703	-0.0212899	-0.0440215
ENSG00000073756	0.22166	-0.126544
ENSG00000116711	0.129473	0.38872
ENSG00000162670	0.0980276	0.155546
ENSG00000150681	-0.11478	-0.187455
ENSG00000253148	-0.077242	0.106314
ENSG00000090104	-0.0708298	-0.118541
ENSG00000127074	0.0497902	-0.00492665
ENSG00000231767	0.0415868	0.191539
ENSG00000116741	0.0102028	0.070541
ENSG00000116750	-0.111629	0.462017
ENSG00000116747	0.0814391	0.874916
ENSG00000023572	-0.0255871	0.18672
ENSG00000134371	0.154972	0.864723
ENSG00000162630	-0.103483	0.228338
ENSG00000162687	-0.152016	0.74186
ENSG00000000971	-0.16911	-0.329779
ENSG00000116785	-0.14645	-0.289967
ENSG00000244414	-0.211952	-0.363769
ENSG00000134365	-0.178191	-0.328482
ENSG00000080910	-0.189175	-0.354254
ENSG00000134389	-0.142779	-0.279579
ENSG00000143278	-0.266964	-0.434013
ENSG00000066279	0.0722578	0.660674
ENSG00000177888	0.00960872	0.716015
ENSG00000134376	-0.290935	0.331519
ENSG00000213047	0.273959	0.659502
ENSG00000203724	-0.0962293	0.0459385
ENSG00000143355	-0.106705	0.425877
ENSG00000151414	0.735638	0.285851
ENSG00000151418	-0.051217	-0.108353
ENSG00000081237	-0.097828	-0.168751
ENSG00000116833	-0.212922	-0.296165
ENSG00000162702	-0.164469	0.83758
ENSG00000118193	0.189521	0.657046
ENSG00000118197	0.0978511	0.841519
ENSG00000118200	-0.111852	0.609126
ENSG00000170128	-0.134793	0.14936
ENSG00000163362	-0.125891	0.505609
ENSG00000116852	-0.236661	0.344689
ENSG00000081248	0.0233689	0.117818
ENSG00000232237	-0.163691	-0.155879
ENSG00000116857	-0.234477	0.465621
ENSG00000163395	-0.0280425	0.159983
ENSG00000081277	0.00446542	0.0171931
ENSG00000118194	0.888882	-0.171447
ENSG00000159166	-0.0709322	0.00625787
ENSG00000159173	0.834265	-0.141203
ENSG00000174307	-0.0285384	0.0719804
ENSG00000159176	0.0313741	-0.0525904
ENSG00000134369	0.657914	0.2656
ENSG00000198700	-0.0644524	0.862301
ENSG00000198892	-0.170984	-0.177293
ENSG00000163431	0.146636	0.040614
ENSG00000134375	0.00403182	0.519976
ENSG00000176393	-0.0463926	0.575443
ENSG00000163435	0.00576001	0.0569115
ENSG00000170075	-0.152982	-0.174229
ENSG00000143862	-0.197052	0.179559
ENSG00000143851	-0.16896	-0.0872402
ENSG00000133067	-0.0879521	0.00272992
ENSG00000077152	0.292702	0.594966
ENSG00000077157	0.899833	-0.0635517
ENSG00000143858	-0.168256	0.126381
ENSG00000117139	-0.0324678	0.788144
ENSG00000183155	-0.258338	0.472367
ENSG00000117153	-0.101351	0.772368
ENSG00000159346	0.227558	-0.166889
ENSG00000159348	0.626817	-0.249751
ENSG00000163444	-0.255266	0.431994
ENSG00000143847	0.139967	-0.0591893
ENSG00000122180	0.285108	0.110977
ENSG00000163485	-0.0502504	-0.0668323
ENSG00000133055	-0.00316887	0.0534846
ENSG00000133048	-0.0785811	-0.12811
ENSG00000133063	-0.0575666	-0.0674512
ENSG00000159388	0.126897	-0.0797269
ENSG00000122176	0.319651	0.27249
ENSG00000188783	0.168726	-0.0752843
ENSG00000188770	0.00292373	0.162204
ENSG00000058668	0.650856	0.407127
ENSG00000122188	0.00171332	-0.12707
ENSG00000058673	0.220245	0.625064
ENSG00000257315	0.135999	0.494975
ENSG00000182004	-0.223166	0.610193
ENSG00000143842	-0.0368534	0.507805
ENSG00000143845	-0.249321	0.0139409
ENSG00000143839	-0.0333008	0.0770095
ENSG00000170498	0.0518989	0.0517364
ENSG00000174567	-0.345802	-0.503226
ENSG00000143850	0.12403	0.473321
ENSG00000158615	-0.0643464	0.824926
ENSG00000133056	-0.0893671	0.657877
ENSG00000198625	0.207244	0.840961
ENSG00000170382	-0.23245	0.323098
ENSG00000163531	-0.243027	0.286636
ENSG00000184144	-0.212187	0.231305
ENSG00000174529	-0.308769	0.232151
ENSG00000117222	-0.0984565	0.880404
ENSG00000133059	-0.142924	0.507886
ENSG00000133069	-0.277858	-0.273416
ENSG00000163545	-0.077549	0.314208
ENSG00000162873	-0.193219	0.412137
ENSG00000186007	-0.151151	-0.0242429
ENSG00000281406	-0.171918	0.368936
ENSG00000117266	0.248368	-0.14596
ENSG00000174514	-0.152961	-0.183067
ENSG00000158711	0.335284	0.615807
ENSG00000158715	-0.18914	0.139551
ENSG00000069275	0.116024	0.852984
ENSG00000117280	-0.0224025	0.143642
ENSG00000133065	0.607674	0.0423281
ENSG00000162877	0.00742178	-0.0700806
ENSG00000174502	0.553682	-0.261475
ENSG00000276600	0.351526	0.061877
ENSG00000196188	-0.0549159	-0.226131
ENSG00000263961	-0.0465077	-0.015251
ENSG00000198049	-0.00225865	0.345186
ENSG00000196550	-0.0987528	0.440642
ENSG00000266028	-0.178245	0.247273
ENSG00000263528	0.0971308	0.317863
ENSG00000266094	0.518977	-0.156541
ENSG00000143486	0.213487	0.530585
ENSG00000143479	0.34119	-0.0255561
ENSG00000162889	0.774528	0.199941
ENSG00000136634	-0.130814	-0.151673
ENSG00000142224	-0.0398914	0.27907
ENSG00000162891	-0.0914272	-0.0482841
ENSG00000162892	0.0621823	-0.00746178
ENSG00000162894	-0.0526887	-0.128356
ENSG00000162896	-0.0590275	-0.159643
ENSG00000162897	-0.0760192	-0.125359
ENSG00000182795	-0.0748634	0.159834
ENSG00000123836	0.153992	0.207547
ENSG00000180667	-0.2197	0.158754
ENSG00000123843	-0.2373	-0.423013
ENSG00000123838	-0.145799	-0.289683
ENSG00000196352	0.241822	0.113006
ENSG00000117322	-0.0208104	0.110255
ENSG00000203710	-0.0580955	0.109148
ENSG00000197721	-0.213405	-0.346389
ENSG00000117335	0.0137343	0.627943
ENSG00000174059	0.637548	0.146887
ENSG00000076356	-0.101187	0.408255
ENSG00000008118	-0.0727003	-0.0605918
ENSG00000196878	-0.0453017	-0.0502499
ENSG00000123689	0.0668175	-0.421503
ENSG00000117594	-0.134347	-0.270897
ENSG00000009790	-0.17814	-0.310308
ENSG00000162757	0.179929	0.618685
ENSG00000117595	0.122836	0.00882691
ENSG00000117597	-0.114908	0.862307
ENSG00000143469	-0.241037	0.432667
ENSG00000082497	-0.0259012	0.426379
ENSG00000054392	0.15902	0.604873
ENSG00000143473	-0.20368	-0.106763
ENSG00000284299	-0.180247	0.0954925
ENSG00000283952	NA	NA
ENSG00000117625	0.167321	0.853636
ENSG00000082512	0.249281	0.512687
ENSG00000198570	0.0415166	0.486189
ENSG00000170385	-0.201858	-0.0755387
ENSG00000117650	-0.000266083	0.426616
ENSG00000123684	-0.121763	0.533821
ENSG00000143493	-0.0604713	0.799691
ENSG00000143476	0.0743763	0.639779
ENSG00000066027	0.747656	-0.140728
ENSG00000065600	-0.235577	0.525025
ENSG00000117691	-0.0262509	-0.262446
ENSG00000162772	0.213896	-0.100525
ENSG00000162771	-0.0990855	-0.10681
ENSG00000123685	-0.123808	-0.189457
ENSG00000117697	0.121386	0.842344
ENSG00000203705	-0.0723653	0.585159
ENSG00000185523	-0.109103	-0.0999906
ENSG00000162769	-0.118419	0.869926
ENSG00000143494	-0.158943	0.660584
ENSG00000174606	0.0145013	0.905637
ENSG00000136643	-0.0989915	0.770994
ENSG00000117707	0.660145	-0.0607279
ENSG00000143499	0.822769	-0.0457584
ENSG00000152104	0.140631	0.567897
ENSG00000117724	0.130233	0.648665
ENSG00000082482	-0.211318	0.340406
ENSG00000136636	0.0710036	0.782116
ENSG00000042781	-0.0554424	-0.279136
ENSG00000196482	0.290726	0.313669
ENSG00000092978	0.0619517	0.879417
ENSG00000162814	-0.113791	-0.028354
ENSG00000067533	0.258837	0.823329
ENSG00000092969	0.179162	0.457984
ENSG00000143353	0.39668	0.168101
ENSG00000215817	-0.0980451	-0.0811111
ENSG00000196660	-0.159553	-0.216374
ENSG00000136628	0.0795256	0.849667
ENSG00000162813	0.247177	0.731167
ENSG00000067704	0.537934	0.604318
ENSG00000118873	-0.00413208	0.912627
ENSG00000116141	-0.0282743	0.477106
ENSG00000162817	-0.215818	-0.290473
ENSG00000117791	0.416389	-0.264045
ENSG00000186205	-0.337336	-0.16757
ENSG00000286231	NA	NA
ENSG00000136630	0.122459	0.0875244
ENSG00000143507	-0.233267	0.0756035
ENSG00000143512	-0.121577	-0.00829852
ENSG00000143498	-0.125733	0.904217
ENSG00000154305	-0.0770683	0.750673
ENSG00000186063	0.0914959	0.674221
ENSG00000162819	0.0921713	0.776827
ENSG00000197520	-0.0731377	-0.0316138
ENSG00000154309	-0.00901142	0.643798
ENSG00000187554	-0.0310358	0.193055
ENSG00000143502	-0.136132	0.0883101
ENSG00000178395	-0.103899	-0.113679
ENSG00000203697	-0.0732741	0.267607
ENSG00000162909	0.390132	0.520114
ENSG00000143514	0.109685	0.840963
ENSG00000143756	-0.0841072	0.829835
ENSG00000143753	0.235526	0.551278
ENSG00000143748	-0.113436	0.846539
ENSG00000143771	-0.0535498	0.729866
ENSG00000162923	0.100203	0.8032
ENSG00000143786	-0.214998	0.154806
ENSG00000185842	-0.116277	0.607208
ENSG00000143815	-0.197279	0.627739
ENSG00000154380	0.0210846	0.838777
ENSG00000143742	0.0675101	0.852613
ENSG00000143819	-0.243108	-0.335909
ENSG00000196187	0.0663015	-0.0352896
ENSG00000243709	-0.0996669	0.233336
ENSG00000255835	NA	NA
ENSG00000143811	-0.237864	-0.00246758
ENSG00000143768	0.125627	0.0167407
ENSG00000143751	0.0361522	0.526686
ENSG00000163041	0.0690397	0.764855
ENSG00000182827	0.198942	0.795354
ENSG00000185155	0.428968	0.010864
ENSG00000183814	0.697556	0.429198
ENSG00000143799	0.051851	0.762025
ENSG00000203685	-0.140838	-0.0329139
ENSG00000143772	0.0579493	0.233363
ENSG00000143801	-0.165496	0.220928
ENSG00000163050	0.215364	-0.200302
ENSG00000143776	-0.0859108	0.561272
ENSG00000181450	-0.0476152	0.893194
ENSG00000143740	-0.0875656	0.34072
ENSG00000081692	-0.169345	0.157778
ENSG00000185888	-0.100147	-0.100928
ENSG00000143816	0.363236	0.266495
ENSG00000154342	-0.0781517	0.268658
ENSG00000143761	0.209512	0.252251
ENSG00000143793	-0.102212	0.277493
ENSG00000162910	-0.16322	-0.165711
ENSG00000143774	-0.0723384	-0.306448
ENSG00000198835	-0.0718801	-0.100371
ENSG00000181873	0.0216895	0.20664
ENSG00000154358	0.772398	0.118156
ENSG00000154370	-0.150992	0.194038
ENSG00000162931	-0.151035	-0.0513206
ENSG00000168148	-0.0529889	0.0148946
ENSG00000181218	-0.129899	0.281719
ENSG00000196890	-0.144348	0.409942
ENSG00000168159	-0.267793	0.14016
ENSG00000116574	-0.144084	0.512364
ENSG00000168118	0.0360453	0.552913
ENSG00000213029	NA	NA
ENSG00000154429	-0.236785	0.21236
ENSG00000143632	0.0897378	-0.16966
ENSG00000069248	0.0349298	0.948351
ENSG00000135776	-0.192515	-0.199771
ENSG00000135801	-0.200124	0.814209
ENSG00000135763	-0.17739	0.724386
ENSG00000143641	-0.0895944	0.664491
ENSG00000177614	-0.27804	0.0573056
ENSG00000135775	0.118301	0.727817
ENSG00000135744	-0.253272	-0.413292
ENSG00000135773	0.129063	0.370036
ENSG00000119280	0.503265	0.540596
ENSG00000143643	-0.241627	0.660818
ENSG00000173409	-0.203301	-0.0135613
ENSG00000182118	-0.146381	0.45029
ENSG00000119283	-0.204909	0.254679
ENSG00000235710	-0.0834297	-0.0462779
ENSG00000143633	-0.113173	0.722464
ENSG00000116906	0.306772	0.791648
ENSG00000116903	0.0448926	0.639946
ENSG00000010072	-0.0708364	0.708781
ENSG00000135766	0.357586	0.405217
ENSG00000287856	NA	NA
ENSG00000116918	0.0714542	0.71215
ENSG00000270106	0.0732659	0.108337
ENSG00000162946	0.411406	0.622502
ENSG00000116991	0.772851	0.355834
ENSG00000212916	0.196429	0.735009
ENSG00000135778	0.100539	0.767257
ENSG00000135749	-0.284622	0.345025
ENSG00000143674	-0.0515577	0.295974
ENSG00000135750	-0.13185	-0.104273
ENSG00000183780	-0.205651	-0.0894128
ENSG00000168275	0.107347	-0.0270255
ENSG00000059588	-0.0268498	0.686432
ENSG00000168264	0.438303	0.57737
ENSG00000173726	-0.0211112	0.709484
ENSG00000188739	-0.111573	0.515062
ENSG00000054267	-0.0287387	0.914004
ENSG00000152904	0.0049024	0.686494
ENSG00000285053	-0.19657	0.800332
ENSG00000284770	0.153914	0.737684
ENSG00000162885	0.41266	0.741132
ENSG00000168243	-0.241774	0.245477
ENSG00000143669	-0.15098	0.289755
ENSG00000116962	0.451688	0.288077
ENSG00000077585	-0.0957708	0.447681
ENSG00000086619	-0.154035	0.145444
ENSG00000186197	0.0990649	0.522165
ENSG00000116977	0.613016	0.317966
ENSG00000119285	-0.0506716	0.81976
ENSG00000077522	0.91237	-0.207955
ENSG00000116984	0.42503	0.669391
ENSG00000244020	-0.189054	-0.291126
ENSG00000198626	0.820655	-0.172823
ENSG00000116996	-0.0136492	0.0559683
ENSG00000270188	0.0160962	-0.246387
ENSG00000133019	-0.190193	0.19684
ENSG00000155816	-0.282994	0.346335
ENSG00000180875	-0.243408	0.0569836
ENSG00000182901	-0.262988	-0.00248825
ENSG00000091483	0.730527	-0.0971225
ENSG00000117009	-0.252022	-0.372986
ENSG00000054277	-0.128352	0.367492
ENSG00000203668	0.028227	0.839182
ENSG00000162843	-0.108913	-0.0823556
ENSG00000174371	-0.049474	0.610633
ENSG00000196289	0.0105831	0.0751627
ENSG00000197769	0.109141	0.347801
ENSG00000180287	-0.160888	0.128623
ENSG00000143702	-0.129466	0.505901
ENSG00000054282	0.194641	0.798232
ENSG00000117020	-0.127528	0.441485
ENSG00000179456	-0.183764	0.150611
ENSG00000173728	-0.102675	-0.121282
ENSG00000035687	-0.223044	0.801231
ENSG00000179397	-0.11529	-0.0207806
ENSG00000121644	0.347262	0.709121
ENSG00000284188	-0.115205	-0.054953
ENSG00000203667	-0.000665368	0.478256
ENSG00000153187	0.000634851	0.937816
ENSG00000203666	0.388583	0.564093
ENSG00000162849	0.466988	0.32325
ENSG00000185420	-0.128441	0.710393
ENSG00000162851	-0.0148048	0.55318
ENSG00000162852	-0.104388	0.495086
ENSG00000143653	-0.0582102	0.164694
ENSG00000153207	-0.111063	0.640725
ENSG00000135747	-0.0961307	0.674318
ENSG00000197472	-0.0977262	0.791266
ENSG00000277462	-0.253283	0.779835
ENSG00000188295	-0.169086	0.801536
ENSG00000196418	-0.160104	0.756379
ENSG00000162714	0.0444608	0.871114
ENSG00000162711	-0.178332	0.000951698
ENSG00000177535	-0.118661	0.0679557
ENSG00000169224	-0.0884092	-0.0314058
[truncated: 18,510 more rows]
