# Supplementary material for: Copy number variation-associated lncRNAs may contribute to the etiologies of congenital heart disease
Source: Commun Biol. 2023 Feb 17;6:189. doi: 10.1038/s42003-023-04565-z (PMC9938258; doi:10.1038/s42003-023-04565-z)
Supplement: Supplementary file 9 — Supplementary Data 6 [file 42003_2023_4565_MOESM9_ESM.xlsx]

## Sheet: ceRNA_results
CeRNA regulatory networks mediated by 10 hub CNV-lncRNAs
CNV-lncRNA_ID	CNV-lncRNA_ WGCNA_module (non-syndromic)	mRNA_Symbol	mRNA_Ensembl	mRNA_ WGCNA_module (non-syndromic)	miRNA_counts	miRNA_ID	P.adj (Hypergeometric )	Correlation.coefficient (r)	P.adj (Correlation)	P.adj (Causal Score)
HSALNG0063477	yellow	ADCYAP1	ENSG00000141433	brown	7	hsa-let-7a-2-3p, hsa-miR-144-3p, hsa-miR-205-3p, hsa-miR-335-3p, hsa-miR-4254, hsa-miR-616-3p, hsa-miR-664a-3p	0.00398002	0.711513	1.39e-49	5.41e-21
HSALNG0063477	yellow	ABAT	ENSG00000183044	brown	6	hsa-miR-183-3p, hsa-miR-33a-3p, hsa-miR-548t-5p, hsa-miR-590-3p, hsa-miR-616-3p, hsa-miR-664a-3p	0.00081871	0.46561	3.02e-18	5.5e-10
HSALNG0063477	yellow	BCL2L2-PABPN1	ENSG00000258643	turquoise	20	hsa-miR-1180-3p, hsa-miR-1253, hsa-miR-1293, hsa-miR-144-3p, hsa-miR-183-3p, hsa-miR-205-3p, hsa-miR-3120-3p, hsa-miR-3133, hsa-miR-335-3p, hsa-miR-4282, hsa-miR-4307, hsa-miR-548n, hsa-miR-548p, hsa-miR-556-3p, hsa-miR-590-3p, hsa-miR-608, hsa-miR-616-3p, hsa-miR-641, hsa-miR-664a-3p, hsa-miR-875-3p	0.00158519	0.396127	3.33e-13	2.29e-07
HSALNG0063477	yellow	ABCD2	ENSG00000173208	yellow	3	hsa-miR-335-3p, hsa-miR-4307, hsa-miR-548n	0.00951783	0.763722	4.56e-61	0.000494391
HSALNG0063477	yellow	BHLHE41	ENSG00000123095	yellow	9	hsa-miR-106a-3p, hsa-miR-107, hsa-miR-144-3p, hsa-miR-3120-3p, hsa-miR-3163, hsa-miR-32-3p, hsa-miR-545-3p, hsa-miR-548t-5p, hsa-miR-641	0.00416106	0.611522	1.73e-33	0.00179959
HSALNG0063477	yellow	AUTS2	ENSG00000158321	brown	8	hsa-miR-183-3p, hsa-miR-2054, hsa-miR-3120-3p, hsa-miR-335-3p, hsa-miR-33a-3p, hsa-miR-545-3p, hsa-miR-548p, hsa-miR-96-3p	0.00454089	0.25587	4.53e-06	0.032084
HSALNG0096627	grey	BTG2	ENSG00000159388	purple	25	hsa-let-7a-3p, hsa-miR-141-3p, hsa-miR-195-3p, hsa-miR-205-3p, hsa-miR-3120-3p, hsa-miR-3121-3p, hsa-miR-3188, hsa-miR-381-3p, hsa-miR-4251, hsa-miR-4282, hsa-miR-4314, hsa-miR-506-3p, hsa-miR-513a-3p, hsa-miR-548a-5p, hsa-miR-548h-5p, hsa-miR-548i, hsa-miR-548j-5p, hsa-miR-548n, hsa-miR-548t-5p, hsa-miR-548w, hsa-miR-559, hsa-miR-575, hsa-miR-587, hsa-miR-618, hsa-miR-764	0.00553796	0.382695	2.35e-12	1.35e-11
HSALNG0096627	grey	ANGPT2	ENSG00000091879	lightyellow	5	hsa-miR-548a-5p, hsa-miR-548h-5p, hsa-miR-548i, hsa-miR-548j-5p, hsa-miR-548w	0.00487778	0.219535	8.99e-05	0.000274475
HSALNG0096627	grey	BHLHE41	ENSG00000123095	yellow	8	hsa-miR-3120-3p, hsa-miR-548a-5p, hsa-miR-548h-5p, hsa-miR-548i, hsa-miR-548j-5p, hsa-miR-548t-5p, hsa-miR-548w, hsa-miR-559	0.00882194	0.203349	0.000293335	0.000829061
HSALNG0096627	grey	BCAS1	ENSG00000064787	darkred	9	hsa-miR-1287-5p, hsa-miR-3121-3p, hsa-miR-34a-3p, hsa-miR-548a-5p, hsa-miR-548h-5p, hsa-miR-548i, hsa-miR-548j-5p, hsa-miR-548w, hsa-miR-559	0.000363552	0.165702	0.00328001	0.00753838
HSALNG0112753	turquoise	BSN	ENSG00000164061	yellow	5	hsa-miR-25-3p, hsa-miR-29b-2-5p, hsa-miR-32-3p, hsa-miR-363-3p, hsa-miR-367-3p	0.00850066	0.489479	2.91e-20	5.46e-34
HSALNG0112753	turquoise	AKAP5	ENSG00000179841	red	5	hsa-miR-25-3p, hsa-miR-32-3p, hsa-miR-363-3p, hsa-miR-367-3p, hsa-miR-944	0.000966748	0.365715	2.44e-11	3.12e-19
HSALNG0112753	turquoise	ANO4	ENSG00000151572	brown	8	hsa-miR-183-3p, hsa-miR-25-3p, hsa-miR-3128, hsa-miR-32-3p, hsa-miR-363-3p, hsa-miR-367-3p, hsa-miR-593-3p, hsa-miR-942-5p	0.0069376	0.375083	6.82e-12	4.83e-13
HSALNG0112753	turquoise	BNIP3L	ENSG00000104765	turquoise	9	hsa-miR-17-3p, hsa-miR-183-3p, hsa-miR-3128, hsa-miR-4261, hsa-miR-516a-3p, hsa-miR-516b-3p, hsa-miR-593-3p, hsa-miR-890, hsa-miR-944	0.00660285	0.204245	0.00027538	0.000130039
HSALNG0022874	grey60	BHMT2	ENSG00000132840	magenta	6	hsa-miR-125a-3p, hsa-miR-214-3p, hsa-miR-3198, hsa-miR-4284, hsa-miR-4294, hsa-miR-4309	0.0016753	0.659747	1.76e-40	9.16e-42
HSALNG0022874	grey60	BMP2	ENSG00000125845	turquoise	6	hsa-miR-1205, hsa-miR-1976, hsa-miR-3179, hsa-miR-3182, hsa-miR-374b-3p, hsa-miR-657	0.00656702	0.187541	0.000855159	0.00219123
HSALNG0044817	turquoise	ANGPT2	ENSG00000091879	lightyellow	5	hsa-miR-548a-5p, hsa-miR-548h-5p, hsa-miR-548i, hsa-miR-548j-5p, hsa-miR-548w	0.00136756	0.274724	7.96e-07	0.000397293
HSALNG0044817	turquoise	BHLHE41	ENSG00000123095	yellow	7	hsa-miR-548a-5p, hsa-miR-548h-5p, hsa-miR-548i, hsa-miR-548j-5p, hsa-miR-548t-5p, hsa-miR-548w, hsa-miR-559	0.00630944	0.173413	0.00207639	0.0303291
HSALNG0044901	grey	ACO1	ENSG00000122729	turquoise	6	hsa-miR-1913, hsa-miR-3128, hsa-miR-324-3p, hsa-miR-4286, hsa-miR-544b, hsa-miR-550a-5p	0.00134138	0.250896	7.02e-06	2.53e-05
HSALNG0044901	grey	APOL6	ENSG00000221963	magenta	3	hsa-miR-4267, hsa-miR-544b, hsa-miR-766-3p	0.00180865	0.163857	0.00364918	0.0082927
HSALNG0110179	blue	ART3	ENSG00000156219	blue	8	hsa-miR-103a-2-5p, hsa-miR-1299, hsa-miR-15b-3p, hsa-miR-16-1-3p, hsa-miR-2115-3p, hsa-miR-516b-3p, hsa-miR-554, hsa-miR-642a-5p	0.000642526	0.263355	2.31e-06	4.86e-15
HSALNG0110179	blue	AREG	ENSG00000109321	orangered4	4	hsa-miR-103a-2-5p, hsa-miR-15b-3p, hsa-miR-16-1-3p, hsa-miR-522-3p	0.00481875	0.229255	4.23e-05	1.37e-09
HSALNG0006725	turquoise	ARL4C	ENSG00000188042	turquoise	3	hsa-miR-3065-3p, hsa-miR-4277, hsa-miR-654-3p	0.00335148	0.236991	2.27e-05	7.67e-05
HSALNG0019873	grey	AREG	ENSG00000109321	orangered4	4	hsa-miR-103a-2-5p, hsa-miR-195-3p, hsa-miR-513a-3p, hsa-miR-922	0.00985403	0.292916	1.31e-07	5.92e-07
HSALNG0022140	orange	APOL3	ENSG00000128284	white	3	hsa-miR-1909-3p, hsa-miR-548u, hsa-miR-759	0.00991455	0.174864	0.0019012	0.00458437

## Sheet: hub lncRNA_CNV
CNV-lncRNA_ID	CNV loci
HSALNG0006725	1q21.1
HSALNG0019873	2q24.1
HSALNG0022140	2q35
HSALNG0022874	2q37.1
HSALNG0044817	5q31.1
HSALNG0044901	5q31.1
HSALNG0063477	8p23.1
HSALNG0096627	13q14.11
HSALNG0110179	16p12.2
HSALNG0112753	16q23.1
