# Supplementary material for: Copy number variation-associated lncRNAs may contribute to the etiologies of congenital heart disease
Source: Commun Biol. 2023 Feb 17;6:189. doi: 10.1038/s42003-023-04565-z (PMC9938258; doi:10.1038/s42003-023-04565-z)
Supplement: Supplementary file 10 — Supplementary Data 7 [file 42003_2023_4565_MOESM10_ESM.xlsx]

## Sheet: 88 CHD genes
Summary of non-syndromic and syndromic CHD gene sets (n = 88)
Gene	Related CHD type	Module (non-syndromic)	Module (syndromic)	Ensembl	tsi_heart	max_tissue	max_sample
ACTC1	isolated	black	yellow	ENSG00000159251	0.601688	Heart	ERS2510360
CITED2	isolated	turquoise	turquoise	ENSG00000164442	0.745582	Heart	ERS2510230
CRELD1	isolated	grey	grey	ENSG00000288550	NaN	Testis	ERS2510173
GATA4	isolated	salmon	lightcyan	ENSG00000136574	0.595085	Ovary	ERS2510172
GATA5	isolated	salmon	lightcyan	ENSG00000130700	0.755934	Testis	ERS2510410
GATA6	isolated	black	yellow	ENSG00000141448	0.732603	Heart	ERS2510260
HAND1	isolated	black	yellow	ENSG00000113196	0.738633	Heart	ERS2510338
HAND2	isolated	black	yellow	ENSG00000164107	0.760877	Heart	ERS2510360
MEIS2	isolated	turquoise	turquoise	ENSG00000134138	0.598905	Hindbrain	ERS2510319
MYBPC3	isolated	black	yellow	ENSG00000134571	0.603264	Heart	ERS2510338
MYH6	isolated	black	yellow	ENSG00000197616	0.806154	Heart	ERS2510211
MYH7	isolated	black	yellow	ENSG00000092054	0.703068	Heart	ERS2510457
NODAL	syndromic/isolated	grey	grey60	ENSG00000156574	0.884354	Testis	ERS2510383
NOTCH1	syndromic/isolated	turquoise	magenta	ENSG00000148400	0.60432	Forebrain	ERS2510313
NKX2-5	isolated	black	yellow	ENSG00000183072	0.767586	Heart	ERS2510360
NR2F2	isolated	turquoise	turquoise	ENSG00000185551	0.776806	Ovary	ERS2510352
SMAD2	isolated	turquoise	turquoise	ENSG00000175387	0.536968	Ovary	ERS2510239
SMAD6	isolated	black	yellow	ENSG00000137834	0.608637	Liver	ERS2510432
TAB2	isolated	turquoise	turquoise	ENSG00000055208	0.647607	Ovary	ERS2510239
TBX1	isolated	lightgreen	lightcyan	ENSG00000184058	0.96308	Testis	ERS2510383
TBX5	syndromic/isolated	black	yellow	ENSG00000089225	0.735407	Heart	ERS2510211
TBX20	isolated	black	yellow	ENSG00000164532	0.761725	Heart	ERS2510182
DLL4	syndromic	white	paleturquoise	ENSG00000128917	0.689192	Kidney	ERS2510262
DOCK6	syndromic	pink	purple	ENSG00000130158	0.612964	Kidney	ERS2510262
EOGT	syndromic	turquoise	yellow	ENSG00000163378	0.565915	Testis	ERS2510383
JAG1	syndromic	purple	tan	ENSG00000101384	0.728006	Kidney	ERS2510245
NOTCH2	syndromic	greenyellow	turquoise	ENSG00000134250	0.595235	Testis	ERS2510330
FOXC1	syndromic	purple	turquoise	ENSG00000054598	0.789353	Ovary	ERS2510283
RECQL4	syndromic	turquoise	turquoise	ENSG00000160957	0.767325	Liver	ERS2510350
BBS2	syndromic	green	turquoise	ENSG00000125124	0.539086	Cerebellum	ERS2510415
MKKS	syndromic	turquoise	turquoise	ENSG00000125863	0.591534	Cerebellum	ERS2510378
ABCC9	syndromic	black	yellow	ENSG00000069431	0.722469	Heart	ERS2510260
RAB23	syndromic	turquoise	turquoise	ENSG00000112210	0.761349	Testis	ERS2510241
KRAS	syndromic	turquoise	turquoise	ENSG00000133703	0.602625	Hindbrain	ERS2510320
MAP2K1	syndromic	red	black	ENSG00000169032	0.518256	Brain	ERS2510453
MAP2K2	syndromic	green	red	ENSG00000126934	0.592424	Testis	ERS2510383
CDK13	syndromic	turquoise	turquoise	ENSG00000065883	0.587424	Cerebellum	ERS2510459
TFAP2B	syndromic	darkolivegreen	yellowgreen	ENSG00000008196	0.968283	Hindbrain	ERS2510319
CHD7	syndromic	brown	turquoise	ENSG00000171316	0.67966	Cerebellum	ERS2510462
ARID1B	syndromic	turquoise	turquoise	ENSG00000049618	0.503327	Hindbrain	ERS2510320
SMARCA4	syndromic	turquoise	turquoise	ENSG00000127616	0.767032	Forebrain	ERS2510312
NIPBL	syndromic	turquoise	turquoise	ENSG00000164190	0.590184	Ovary	ERS2510239
HRAS	syndromic	green	cyan	ENSG00000174775	0.58217	Brain	ERS2510441
EVC	syndromic	purple	turquoise	ENSG00000072840	0.665347	Kidney	ERS2510448
EVC2	syndromic	pink	purple	ENSG00000173040	0.756764	Ovary	ERS2510239
FMR1	syndromic	turquoise	turquoise	ENSG00000102081	0.589484	Ovary	ERS2510239
KAT6B	syndromic	turquoise	turquoise	ENSG00000156650	0.527621	Forebrain	ERS2510226
GDF1	syndromic	grey	grey	ENSG00000130283	NaN	Testis	ERS2510173
ZIC3	syndromic	brown	magenta	ENSG00000156925	0.92449	Forebrain	ERS2510314
UBR1	syndromic	turquoise	turquoise	ENSG00000159459	0.653003	Ovary	ERS2510172
KDM6A	syndromic	turquoise	turquoise	ENSG00000147050	0.685728	Ovary	ERS2510239
KMT2D	syndromic	turquoise	turquoise	ENSG00000167548	0.592331	Cerebellum	ERS2510462
EHMT1	syndromic	turquoise	turquoise	ENSG00000181090	0.637181	Ovary	ERS2510239
KANSL1	syndromic	turquoise	turquoise	ENSG00000120071	0.690694	Ovary	ERS2510239
TGFBR1	syndromic	turquoise	turquoise	ENSG00000106799	0.692189	Hindbrain	ERS2510303
TGFBR2	syndromic	white	paleturquoise	ENSG00000163513	0.623326	Liver	ERS2510432
SMAD3	syndromic	greenyellow	purple	ENSG00000166949	0.523329	Kidney	ERS2510262
EFTUD2	syndromic	turquoise	turquoise	ENSG00000108883	0.696738	Ovary	ERS2510172
FBN1	syndromic	orange	orange	ENSG00000166147	0.821912	Testis	ERS2510269
KAT6A	syndromic	turquoise	turquoise	ENSG00000083168	0.566884	Hindbrain	ERS2510320
ZEB2	syndromic	plum1	mediumpurple3	ENSG00000169554	0.761669	Brain	ERS2510254
SMAD4	syndromic	turquoise	turquoise	ENSG00000141646	0.646827	Forebrain	ERS2510312
NPHP3	syndromic	greenyellow	turquoise	ENSG00000113971	0.714828	Ovary	ERS2510352
NF1	syndromic	turquoise	turquoise	ENSG00000196712	0.574843	Cerebellum	ERS2510459
PTPN11	syndromic	turquoise	turquoise	ENSG00000179295	0.571876	Brain	ERS2510453
SOS1	syndromic	turquoise	turquoise	ENSG00000115904	0.613056	Ovary	ERS2510239
RAF1	syndromic	turquoise	turquoise	ENSG00000132155	0.445939	Cerebellum	ERS2510462
NRAS	syndromic	turquoise	turquoise	ENSG00000213281	0.751597	Hindbrain	ERS2510303
RIT1	syndromic	turquoise	turquoise	ENSG00000143622	0.618403	Kidney	ERS2510262
SHOC2	syndromic	turquoise	turquoise	ENSG00000108061	0.618046	Ovary	ERS2510239
SOS2	syndromic	turquoise	turquoise	ENSG00000100485	0.666907	Testis	ERS2510417
BRAF	syndromic	turquoise	turquoise	ENSG00000157764	0.59395	Cerebellum	ERS2510462
LZTR1	syndromic	green	magenta	ENSG00000099949	0.627843	Cerebellum	ERS2510415
BCOR	syndromic	turquoise	turquoise	ENSG00000183337	0.631017	Hindbrain	ERS2510320
OFD1	syndromic	turquoise	turquoise	ENSG00000046651	0.646191	Ovary	ERS2510239
B3GLCT/B3GALTL	syndromic	turquoise	turquoise	ENSG00000187676	0.50368	Kidney	ERS2510305
PKD1	syndromic	yellow	green	ENSG00000008710	0.620674	Cerebellum	ERS2510462
NEK8	syndromic	brown	tan	ENSG00000160602	0.871554	Kidney	ERS2510262
ESCO2	syndromic	turquoise	midnightblue	ENSG00000171320	0.766576	Ovary	ERS2510239
ROR2	syndromic	pink	purple	ENSG00000169071	0.61141	Kidney	ERS2510305
CREBBP	syndromic	turquoise	turquoise	ENSG00000005339	0.578766	Ovary	ERS2510239
EP300	syndromic	turquoise	turquoise	ENSG00000100393	0.600266	Ovary	ERS2510239
CHD4	syndromic	green	darkorange	ENSG00000111642	0.681342	Testis	ERS2510355
DHCR7	syndromic	salmon	lightcyan	ENSG00000172893	0.961005	Testis	ERS2510174
NSD1	syndromic	turquoise	turquoise	ENSG00000165671	0.661554	Hindbrain	ERS2510303
STRA6	syndromic	pink	purple	ENSG00000137868	0.803278	Ovary	ERS2510352
SALL1	syndromic	purple	tan	ENSG00000103449	0.785175	Kidney	ERS2510245
ADAMTS10	syndromic	brown	magenta	ENSG00000142303	0.727415	Forebrain	ERS2510226

## Sheet: DE CHDgenes in heart and brain
29 differentially expressed (DE) CHD genes in heart and brain					Note: heart-upregulated genes (n = 21) were in red font and brain-upregulated genes (n = 8) were in blue font
Symbol	Ensembl	Related CHD type	Module (non-syndromic)	Module (syndromic)	ENTREZ_ID	BaseMean	log2FoldChange (Heart/Brain)	lfcSE	stat	P value	P.adj
NKX2-5	ENSG00000183072	isolated	black	yellow	1482	1644.62	13.1285	0.277581	47.2961	0	0
MYH6	ENSG00000197616	isolated	black	yellow	4624	27705.9	12.1135	0.363536	33.3212	1.9e-243	2.04e-242
HAND2	ENSG00000164107	isolated	black	yellow	9464	1770.2	12.0962	0.186047	65.017	0	0
MYBPC3	ENSG00000134571	isolated	black	yellow	4607	19863.9	11.8326	0.340122	34.7893	3.53e-265	4.33e-264
MYH7	ENSG00000092054	isolated	black	yellow	4625	125178	11.3791	0.264187	43.0723	0	0
GATA4	ENSG00000136574	isolated	salmon	lightcyan	2626	1891.06	11.2928	0.233044	48.4576	0	0
ACTC1	ENSG00000159251	isolated	black	yellow	70	80698	10.9495	0.215456	50.82	0	0
HAND1	ENSG00000113196	isolated	black	yellow	9421	85.9395	10.3854	0.362499	28.6495	1.63e-180	1.4e-179
TBX5	ENSG00000089225	syndromic/isolated	black	yellow	6910	1336.23	10.1413	0.353429	28.694	4.54e-181	4.34e-180
GATA6	ENSG00000141448	isolated	black	yellow	2627	1855.77	9.67618	0.215094	44.9858	0	0
TBX20	ENSG00000164532	isolated	black	yellow	57057	785.576	7.86646	0.46327	16.9803	1.15e-64	6.18e-64
GATA5	ENSG00000130700	isolated	salmon	lightcyan	140628	92.6996	6.5088	0.343267	18.9613	3.56e-80	2.55e-79
ABCC9	ENSG00000069431	syndromic	black	yellow	10060	890.319	3.31369	0.183125	18.0952	3.47e-73	2.3e-72
TGFBR2	ENSG00000163513	syndromic	white	paleturquoise	7048	1414.69	3.09697	0.181843	17.031	4.84e-65	2.77e-64
FBN1	ENSG00000166147	syndromic	orange	orange	2200	2684.64	2.79493	0.154718	18.0647	6.04e-73	3.71e-72
SMAD6	ENSG00000137834	isolated	black	yellow	4091	553.696	2.74128	0.174759	15.686	1.89e-55	8.54e-55
DOCK6	ENSG00000130158	syndromic	pink	purple	57572	823.685	2.14623	0.154505	13.891	7.18e-44	3.09e-43
DLL4	ENSG00000128917	syndromic	white	paleturquoise	54567	322.333	1.9163	0.145511	13.1694	1.32e-39	5.39e-39
ROR2	ENSG00000169071	syndromic	pink	purple	4920	372.112	1.78882	0.268862	6.6533	2.87e-11	6.66e-11
EOGT	ENSG00000163378	syndromic	turquoise	yellow	285203	314.974	1.13115	0.159592	7.08775	1.36e-12	3.55e-12
EVC	ENSG00000072840	syndromic	purple	turquoise	2121	292.218	1.07324	0.171175	6.26986	3.61e-10	6.76e-10
ZEB2	ENSG00000169554	syndromic	plum1	mediumpurple3	9839	4283.06	-1.04239	0.160238	-6.50523	7.76e-11	1.63e-10
CHD7	ENSG00000171316	syndromic	brown	turquoise	55636	2692.37	-1.35528	0.177567	-7.63252	2.3e-14	6.39e-14
ADAMTS10	ENSG00000142303	syndromic	brown	magenta	81794	1043.15	-1.55185	0.151918	-10.215	1.7e-24	5.41e-24
SMARCA4	ENSG00000127616	syndromic	turquoise	turquoise	6597	5537.1	-1.55591	0.0964186	-16.137	1.4e-58	6.69e-58
SALL1	ENSG00000103449	syndromic	purple	tan	6299	787.632	-2.36225	0.251398	-9.39649	5.64e-21	1.67e-20
NODAL	ENSG00000156574	syndromic/isolated	grey	grey60	4838	15.1846	-5.6384	0.349303	-16.1418	1.3e-58	6.56e-58
TFAP2B	ENSG00000008196	syndromic	darkolivegreen	yellowgreen	7021	509.818	-6.94917	0.536833	-12.9447	2.52e-38	9.84e-38
ZIC3	ENSG00000156925	syndromic	brown	magenta	7547	421.132	-9.5298	0.372443	-25.5873	2.11e-144	1.65e-143

## Sheet: 15q11.2 genes
Differential expression analysis of 4 main protein coding genes involved in 15q11.2 CNV
Symbol	Ensembl	Module (non-syndromic)	Module (syndromic)	BaseMean	log2FoldChange (Heart/Brain)	lfcSE	stat	P value	P.adj
TUBGCP5	ENSG00000275835	turquoise	turquoise	228.448	0.108036	0.0614854	1.75709	0.0789021	0.0789021
CYFIP1	ENSG00000273749	pink	turquoise	1342.48	0.236502	0.0707714	3.34177	0.000832454	0.00110994
NIPA1	ENSG00000170113	brown	brown	1142.73	-1.30265	0.115182	-11.3095	1.18e-29	4.71e-29
NIPA2	ENSG00000140157	turquoise	turquoise	942.483	0.300834	0.0445687	6.7499	1.48e-11	2.96e-11

## Sheet: DE CNV-lncRNAs
426 differentially expressed CNV-lncRNAs in heart and brain						Note: heart-upregulated CNV-lncRNAs (n = 221) were in red font and brain-upregulated CNV-lncRNAs (n = 205) were in blue font
CNV-lncRNA ID	CNV	CNVtype	Module (syndromic)	BaseMean	log2FoldChange (Heart/Brain)	lfcSE	stat	P value	P.adj
HSALNG0104472	15q11.2	isolated	yellow	7.22715	5.3825	0.288409	18.6627	9.95e-78	8.99e-76
HSALNG0001691	1p36	syndromic	yellow	184.789	5.23969	0.421769	12.4231	1.96e-35	4.06e-34
HSALNG0022210	2q35	isolated	yellow	37.8184	5.20287	0.237685	21.8897	3.25e-106	5.88e-104
HSALNG0001629	1p36	syndromic	yellow	13.539	5.07283	0.275908	18.3859	1.7e-75	1.44e-73
HSALNG0001690	1p36	syndromic	yellow	20.4146	4.86032	0.436178	11.143	7.75e-29	1.26e-27
HSALNG0000183	1p36	syndromic	yellow	35.4477	4.85735	0.187297	25.934	2.76e-148	1.16e-145
HSALNG0023267	2q37.3	syndromic	yellow	70.5996	4.40482	0.219691	20.0501	2.01e-89	2.55e-87
HSALNG0000508	1p36	syndromic	yellow	95.9807	4.39436	0.216626	20.2855	1.73e-91	2.43e-89
HSALNG0022218	2q35	isolated	yellow	53.8803	4.35215	0.211598	20.5681	5.3e-94	8.38e-92
HSALNG0000510	1p36	syndromic	yellow	31.3484	4.25423	0.234915	18.1097	2.67e-73	1.99e-71
HSALNG0022389	2q35	isolated	yellow	7.11239	3.86394	0.196056	19.7083	1.83e-86	2.09e-84
HSALNG0022391	2q35	isolated	lightcyan	57.8332	3.81185	0.153194	24.8825	1.15e-136	3.64e-134
HSALNG0000950	1p36	syndromic	tan	5.44674	3.75099	0.270881	13.8474	1.32e-43	3.88e-42
HSALNG0075098	9q34.3	syndromic	yellow	3.91261	3.70082	0.285804	12.9488	2.39e-38	5.48e-37
HSALNG0151190	Xp11.3	isolated	turquoise	13.739	3.69525	0.317461	11.64	2.58e-31	4.59e-30
HSALNG0143827	13q14.11	isolated	purple	15.3252	3.58322	0.291367	12.298	9.29e-35	1.86e-33
HSALNG0136023	22q13.3	syndromic	yellow	144.517	3.54736	0.24284	14.6078	2.5e-48	8.8e-47
HSALNG0022380	2q35	isolated	yellow	4.9124	3.53898	0.27097	13.0604	5.54e-39	1.35e-37
HSALNG0022388	2q35	isolated	blue	4.93131	3.43553	0.241634	14.2179	7.09e-46	2.3e-44
HSALNG0133933	22q11.21	syndromic_isolated	lightcyan1	6.69937	3.29395	0.297574	11.0693	1.77e-28	2.79e-27
HSALNG0142131	1p36	syndromic	tan	8.53806	3.18771	0.213487	14.9316	2.05e-50	8.37e-49
HSALNG0143285	11q24.3	syndromic	tan	3.81042	3.16737	0.332984	9.51206	1.87e-21	2.04e-20
HSALNG0088217	11q24.3	syndromic	tan	5.58035	3.16691	0.31935	9.91672	3.52e-23	4.36e-22
HSALNG0001845	1p36	syndromic	yellow	3.4354	3.15512	0.328234	9.61243	7.09e-22	7.93e-21
HSALNG0136011	22q13.3	syndromic	brown	12.66	3.09579	0.179481	17.2486	1.15e-66	6.9e-65
HSALNG0137529	Xp11.3	isolated	yellow	7.1542	3.09095	0.304421	10.1535	3.2e-24	4.16e-23
HSALNG0022392	2q35	isolated	lightcyan	41.2621	3.08035	0.163573	18.8316	4.16e-79	4.04e-77
HSALNG0022206	2q35	isolated	brown	16.5237	3.0504	0.196142	15.5519	1.54e-54	6.97e-53
HSALNG0000790	1p36	syndromic	yellow	3.26617	3.03125	0.369008	8.21461	2.13e-16	1.7e-15
HSALNG0022410	2q35	isolated	yellow	45.1957	3.02272	0.17327	17.4452	3.75e-68	2.37e-66
HSALNG0107206	15q24	syndromic	salmon	72.9891	2.96241	0.290508	10.1974	2.04e-24	2.68e-23
HSALNG0075293	9q34.3	syndromic	lightyellow	1.00582	2.90962	0.938746	3.09947	0.00193866	0.00413931
HSALNG0001976	1p36	syndromic	purple	1.18609	2.90578	0.363614	7.99138	1.33e-15	9.64e-15
HSALNG0107264	15q24	syndromic	lightcyan	4.9055	2.90146	0.206095	14.0783	5.17e-45	1.59e-43
HSALNG0001985	1p36	syndromic	paleturquoise	5.97131	2.88898	0.297298	9.71746	2.54e-22	3e-21
HSALNG0000315	1p36	syndromic	lightcyan1	4.34303	2.79474	0.332645	8.40157	4.41e-17	3.66e-16
HSALNG0136323	22q13.3	syndromic	saddlebrown	1.26863	2.78618	0.361399	7.70944	1.26e-14	8.59e-14
HSALNG0136006	22q13.3	syndromic	lightcyan1	4.20001	2.7583	0.220576	12.505	7.01e-36	1.5e-34
HSALNG0075100	9q34.3	syndromic	orange	53.9754	2.75339	0.202372	13.6056	3.71e-42	1.04e-40
HSALNG0010756	1q41	syndromic	yellow	9.65091	2.72851	0.220791	12.3579	4.42e-35	9e-34
HSALNG0000031	1p36	syndromic	grey	12.8263	2.72646	0.344067	7.9242	2.3e-15	1.65e-14
HSALNG0142061	1q44	syndromic	yellow	35.6051	2.68709	0.161709	16.6168	5.27e-62	2.89e-60
HSALNG0107879	15q25.3	isolated	lightcyan1	3.72617	2.6763	0.395988	6.75855	1.39e-11	7.05e-11
HSALNG0022407	2q35	isolated	yellow	17.5858	2.6219	0.167209	15.6803	2.06e-55	9.65e-54
HSALNG0146364	2q37.3	syndromic	yellow	6.42421	2.60341	0.335755	7.75389	8.91e-15	6.19e-14
HSALNG0023089	2q37.1	isolated	yellow	6.6358	2.5741	0.287973	8.93871	3.94e-19	3.92e-18
HSALNG0044808	5q31.1	isolated	midnightblue	87.0982	2.55836	0.167026	15.3171	5.88e-53	2.48e-51
HSALNG0113212	16q24.1	isolated	purple	4.65297	2.51948	0.261809	9.62335	6.37e-22	7.19e-21
HSALNG0128886	20p12	syndromic	red	2.72751	2.41787	0.314372	7.69111	1.46e-14	9.75e-14
HSALNG0022874	2q37.1	isolated	darkolivegreen	2.11091	2.41473	0.331803	7.2776	3.4e-13	1.99e-12
HSALNG0001494	1p36	syndromic	grey	2.65594	2.39784	0.272859	8.78786	1.52e-18	1.47e-17
HSALNG0011060	1q42	syndromic	grey	15.3287	2.38841	0.178607	13.3724	8.76e-41	2.36e-39
HSALNG0136030	22q13.3	syndromic	lightcyan1	25.4166	2.36293	0.161169	14.6612	1.14e-48	4.13e-47
HSALNG0020529	2q31.1	syndromic	blue	3.92878	2.35812	0.241897	9.74845	1.87e-22	2.23e-21
HSALNG0000905	1p36	syndromic	blue	11.8962	2.35048	0.217754	10.7942	3.67e-27	5.39e-26
HSALNG0011028	1q42	syndromic	turquoise	0.900963	2.34401	0.379132	6.18258	6.31e-10	2.86e-09
HSALNG0128784	20p12	syndromic	yellow	40.2188	2.32173	0.189067	12.2799	1.16e-34	2.29e-33
HSALNG0112719	16q23.1	isolated	turquoise	42.9878	2.28194	0.310077	7.35926	1.85e-13	1.12e-12
HSALNG0063377	8p23.1	syndromic_isolated	lightcyan	16.7603	2.21249	0.271493	8.14934	3.66e-16	2.87e-15
HSALNG0128215	20p13	syndromic	turquoise	3.04235	2.21179	0.397501	5.56423	2.63e-08	1.05e-07
HSALNG0001525	1p36	syndromic	salmon	1.0438	2.19666	0.369551	5.94413	2.78e-09	1.21e-08
HSALNG0000940	1p36	syndromic	blue	9.50571	2.19402	0.183751	11.9402	7.31e-33	1.38e-31
HSALNG0000931	1p36	syndromic	darkmagenta	0.540354	2.17204	0.398428	5.45152	4.99e-08	1.92e-07
HSALNG0006712	1q21.1	syndromic_isolated	yellow	3.68371	2.16881	0.220023	9.85719	6.38e-23	7.76e-22
HSALNG0022140	2q35	isolated	turquoise	1.9301	2.13782	0.320828	6.66344	2.67e-11	1.33e-10
HSALNG0146339	2q35	isolated	purple	0.991589	2.12927	0.437189	4.87036	1.11e-06	3.73e-06
HSALNG0023373	2q37.3	syndromic	yellow	53.6623	2.11465	0.162801	12.9892	1.41e-38	3.3e-37
HSALNG0000303	1p36	syndromic	royalblue	913.999	2.09465	0.238703	8.77514	1.71e-18	1.62e-17
HSALNG0001110	1p36	syndromic	yellow	7.21994	2.09209	0.217192	9.63245	5.83e-22	6.64e-21
HSALNG0136031	22q13.3	syndromic	turquoise	2.17051	2.08295	0.234341	8.88857	6.19e-19	6.11e-18
HSALNG0000900	1p36	syndromic	yellow	10.0768	2.07065	0.219213	9.44582	3.53e-21	3.78e-20
HSALNG0044817	5q31.1	isolated	turquoise	2.35991	2.0671	0.273159	7.5674	3.81e-14	2.46e-13
HSALNG0146381	2q37.3	syndromic	yellow	3.43095	2.05664	0.271311	7.58039	3.45e-14	2.24e-13
HSALNG0135824	22q13.3	syndromic	blue	10.9483	2.00051	0.23581	8.48357	2.18e-17	1.87e-16
HSALNG0020396	2q31.1	syndromic	yellow	0.759202	1.97497	0.386037	5.116	3.12e-07	1.13e-06
HSALNG0012126	1q44	syndromic	blue	5.99523	1.96962	0.225061	8.75148	2.11e-18	1.98e-17
HSALNG0107151	15q24	syndromic	grey	5.85773	1.94632	0.271324	7.17339	7.32e-13	4.22e-12
HSALNG0023390	2q37.3	syndromic	yellow	8.9677	1.92627	0.357489	5.38832	7.11e-08	2.68e-07
HSALNG0000312	1p36	syndromic	lightcyan1	2.36144	1.91287	0.336798	5.67958	1.35e-08	5.52e-08
HSALNG0023374	2q37.3	syndromic	lightcyan1	1.46061	1.90359	0.346621	5.49185	3.98e-08	1.56e-07
HSALNG0133937	22q11.21	syndromic_isolated	lightcyan1	1.67544	1.90287	0.412367	4.61452	3.94e-06	1.24e-05
HSALNG0001135	1p36	syndromic	royalblue	0.717732	1.8973	0.460655	4.1187	3.81e-05	0.000107024
HSALNG0001739	1p36	syndromic	lightcyan1	3.10194	1.89224	0.327911	5.7706	7.9e-09	3.34e-08
HSALNG0128220	20p13	syndromic	salmon	3.99892	1.8875	0.232644	8.11325	4.93e-16	3.82e-15
HSALNG0000242	1p36	syndromic	turquoise	22.8908	1.88342	0.25273	7.45229	9.17e-14	5.77e-13
HSALNG0075219	9q34.3	syndromic	blue	14.4961	1.87126	0.200179	9.34791	8.94e-21	9.5e-20
HSALNG0023090	2q37.1	isolated	yellow	9.01044	1.85234	0.20897	8.86416	7.71e-19	7.5e-18
HSALNG0107152	15q24	syndromic	grey	20.164	1.83561	0.251683	7.29334	3.02e-13	1.79e-12
HSALNG0044848	5q31.1	isolated	green	109.364	1.79063	0.214706	8.33988	7.44e-17	6.14e-16
HSALNG0001865	1p36	syndromic	lightyellow	44.4642	1.78967	0.317323	5.63991	1.7e-08	6.87e-08
HSALNG0133936	22q11.21	syndromic_isolated	lightcyan1	1.186	1.7848	0.441513	4.04246	5.29e-05	0.000147913
HSALNG0107849	15q25.3	isolated	turquoise	7.67575	1.77776	0.248325	7.15902	8.13e-13	4.65e-12
HSALNG0128588	20p12	syndromic	green	33.0259	1.75854	0.160223	10.9756	5.01e-28	7.81e-27
HSALNG0000941	1p36	syndromic	yellow	10.8765	1.75528	0.15573	11.2713	1.82e-29	2.99e-28
HSALNG0107261	15q24	syndromic	blue	0.532915	1.74659	0.39724	4.3968	1.1e-05	3.29e-05
HSALNG0096651	13q14.11	isolated	yellow	32.09	1.74224	0.146571	11.8866	1.39e-32	2.58e-31
HSALNG0107107	15q24	syndromic	blue	4.00651	1.71303	0.279381	6.13153	8.7e-10	3.92e-09
HSALNG0135993	22q13.3	syndromic	green	64.2483	1.70663	0.229064	7.45048	9.3e-14	5.82e-13
HSALNG0001819	1p36	syndromic	grey	7.69786	1.7031	0.301921	5.64089	1.69e-08	6.85e-08
HSALNG0137669	Xp11.3	isolated	green	0.675538	1.69446	0.38696	4.3789	1.19e-05	3.56e-05
HSALNG0000739	1p36	syndromic	grey	1.90961	1.69224	0.27207	6.21987	4.98e-10	2.27e-09
HSALNG0096557	13q14.11	isolated	turquoise	19.85	1.69169	0.204071	8.28972	1.14e-16	9.21e-16
HSALNG0044839	5q31.1	isolated	orange	4.26587	1.68341	0.252731	6.6609	2.72e-11	1.35e-10
HSALNG0000029	1p36	syndromic	grey	1026.13	1.68258	0.270677	6.2162	5.09e-10	2.32e-09
HSALNG0023666	2q37.3	syndromic	pink	0.920844	1.67824	0.350446	4.78887	1.68e-06	5.52e-06
HSALNG0128021	20p13	syndromic	turquoise	65.1622	1.66621	0.155656	10.7045	9.7e-27	1.41e-25
HSALNG0148967	5q31.1	isolated	turquoise	0.835719	1.66459	0.411991	4.04036	5.34e-05	0.000148918
HSALNG0075082	9q34.3	syndromic	lightgreen	3.91174	1.66006	0.420704	3.94591	7.95e-05	0.000215628
HSALNG0107852	15q25.3	isolated	yellow	35.6517	1.6522	0.211689	7.80484	5.96e-15	4.21e-14
HSALNG0128880	20p12	syndromic	blue	2.10683	1.64912	0.280471	5.87983	4.11e-09	1.76e-08
HSALNG0107117	15q24	syndromic	yellow	284.513	1.6489	0.190505	8.6554	4.91e-18	4.45e-17
HSALNG0022339	2q35	isolated	turquoise	0.489494	1.62052	0.375049	4.32082	1.55e-05	4.59e-05
HSALNG0134151	22q11.21	syndromic_isolated	yellow	2.62464	1.60722	0.22725	7.07248	1.52e-12	8.47e-12
HSALNG0000914	1p36	syndromic	yellow	0.773161	1.60636	0.320268	5.01567	5.28e-07	1.84e-06
HSALNG0063190	8p23.1	syndromic_isolated	yellow	0.372455	1.60464	0.50964	3.14858	0.00164068	0.00356939
HSALNG0113320	16q24.1	isolated	skyblue3	0.747169	1.59826	0.412069	3.87862	0.000105052	0.000277794
HSALNG0011024	1q42	syndromic	tan	232.87	1.58903	0.224328	7.0835	1.41e-12	7.86e-12
HSALNG0020393	2q31.1	syndromic	midnightblue	25.3926	1.58133	0.13433	11.7719	5.45e-32	9.83e-31
HSALNG0020496	2q31.1	syndromic	blue	23.3672	1.57938	0.164776	9.58501	9.24e-22	1.02e-20
HSALNG0019873	2q24.1	isolated	grey	1.71807	1.57533	0.357141	4.41096	1.03e-05	3.1e-05
HSALNG0134092	22q11.21	syndromic_isolated	green	4.39712	1.57487	0.228038	6.90616	4.98e-12	2.68e-11
HSALNG0001167	1p36	syndromic	yellow	1.35465	1.56259	0.281393	5.55306	2.81e-08	1.11e-07
HSALNG0020649	2q31.1	syndromic	plum1	3.7135	1.55799	0.275859	5.64779	1.63e-08	6.61e-08
HSALNG0075324	9q34.3	syndromic	pink	3.25944	1.54642	0.35878	4.31023	1.63e-05	4.77e-05
HSALNG0006705	1q21.1	syndromic_isolated	turquoise	1.97489	1.53554	0.255767	6.00367	1.93e-09	8.53e-09
HSALNG0020359	2q31.1	syndromic	saddlebrown	0.626152	1.53456	0.507674	3.02274	0.00250499	0.00522492
HSALNG0044846	5q31.1	isolated	green	4.27997	1.53375	0.220545	6.95435	3.54e-12	1.93e-11
HSALNG0128801	20p12	syndromic	yellow	10.3886	1.53276	0.167359	9.15848	5.26e-20	5.37e-19
HSALNG0019874	2q24.1	isolated	grey	1.8889	1.52294	0.282222	5.39625	6.8e-08	2.58e-07
HSALNG0150746	9q34.3	syndromic	darkmagenta	6.74965	1.51033	0.255089	5.92079	3.2e-09	1.38e-08
HSALNG0146382	2q37.3	syndromic	turquoise	12.9652	1.50597	0.252264	5.96981	2.38e-09	1.04e-08
HSALNG0146760	2q37.3	syndromic	yellow	5.29662	1.50247	0.186603	8.05173	8.16e-16	6.14e-15
HSALNG0096652	13q14.11	isolated	saddlebrown	0.710732	1.48901	0.479904	3.10273	0.00191743	0.00410786
HSALNG0088116	11q24.3	syndromic	turquoise	5.90009	1.48482	0.335398	4.42704	9.55e-06	2.9e-05
HSALNG0020569	2q31.1	syndromic	lightcyan1	0.652318	1.48369	0.47142	3.14727	0.00164803	0.00357922
HSALNG0000030	1p36	syndromic	darkmagenta	28.534	1.47538	0.310193	4.75633	1.97e-06	6.41e-06
HSALNG0150322	8p23.3	isolated	lightcyan1	0.50804	1.46562	0.510328	2.87193	0.00407976	0.00826413
HSALNG0000349	1p36	syndromic	lightcyan	3.50571	1.46306	0.200382	7.30136	2.85e-13	1.7e-12
HSALNG0135940	22q13.3	syndromic	turquoise	19.4175	1.44975	0.183251	7.91129	2.55e-15	1.82e-14
HSALNG0110516	16p11.2	syndromic	red	7.69844	1.4469	0.226072	6.40019	1.55e-10	7.26e-10
HSALNG0107058	15q24	syndromic	blue	73.2265	1.44465	0.0910958	15.8585	1.23e-56	6.2e-55
HSALNG0001824	1p36	syndromic	green	32.9963	1.43803	0.264659	5.43351	5.53e-08	2.1e-07
HSALNG0022250	2q35	isolated	purple	19.6991	1.41431	0.167371	8.45015	2.91e-17	2.47e-16
HSALNG0000013	1p36	syndromic	grey60	3.10564	1.40536	0.319155	4.40337	1.07e-05	3.21e-05
HSALNG0075326	9q34.3	syndromic	pink	0.943937	1.39541	0.327958	4.25483	2.09e-05	6.07e-05
HSALNG0147435	22q13.3	syndromic	darkred	0.268501	1.39249	0.61897	2.24969	0.0244689	0.0417955
HSALNG0080266	10q24.32	isolated	pink	25.9083	1.38692	0.172494	8.04039	8.96e-16	6.62e-15
HSALNG0000777	1p36	syndromic	brown	7.00432	1.37599	0.180083	7.64088	2.16e-14	1.42e-13
HSALNG0144333	15q11.2	isolated	saddlebrown	67.7212	1.37436	0.27679	4.96534	6.86e-07	2.36e-06
HSALNG0096627	13q14.11	isolated	grey	13.9767	1.35972	0.238304	5.70584	1.16e-08	4.77e-08
HSALNG0000041	1p36	syndromic	yellow	1315.7	1.35771	0.124121	10.9386	7.54e-28	1.15e-26
HSALNG0142852	10q24.32	isolated	salmon	0.920832	1.35281	0.364051	3.71598	0.000202417	0.000506644
HSALNG0110246	16p12.2	syndromic_isolated	lightgreen	20.0726	1.35192	0.187765	7.20005	6.02e-13	3.49e-12
HSALNG0023358	2q37.3	syndromic	darkolivegreen	0.648333	1.34338	0.509023	2.63913	0.00831186	0.0159185
HSALNG0107207	15q24	syndromic	turquoise	26.9882	1.33906	0.157244	8.51577	1.65e-17	1.43e-16
HSALNG0075318	9q34.3	syndromic	grey	0.370389	1.33527	0.614663	2.17237	0.029828	0.0499373
HSALNG0128261	20p13	syndromic	salmon	1.08385	1.33075	0.460414	2.89034	0.0038482	0.00782014
HSALNG0134084	22q11.21	syndromic_isolated	salmon	0.255915	1.31778	0.546286	2.41225	0.0158545	0.0283855
HSALNG0135994	22q13.3	syndromic	green	134.132	1.31546	0.335894	3.9163	8.99e-05	0.00024029
HSALNG0020716	2q31.1	syndromic	turquoise	9.66395	1.31376	0.191141	6.87325	6.28e-12	3.32e-11
HSALNG0001499	1p36	syndromic	salmon	3.3914	1.30906	0.285396	4.58683	4.5e-06	1.41e-05
HSALNG0096497	13q13.3	isolated	turquoise	3.49279	1.30167	0.340538	3.82239	0.000132165	0.000342329
HSALNG0110562	16p11.2	syndromic	darkolivegreen	1.24792	1.29319	0.299393	4.31938	1.56e-05	4.61e-05
HSALNG0023019	2q37.1	isolated	turquoise	34.6001	1.28856	0.139738	9.2213	2.94e-20	3.07e-19
HSALNG0107327	15q24	syndromic	yellow	0.592128	1.2868	0.39246	3.27881	0.00104244	0.00234875
HSALNG0104477	15q11.2	isolated	turquoise	19.1171	1.28006	0.179465	7.13267	9.84e-13	5.61e-12
HSALNG0128259	20p13	syndromic	orange	0.490976	1.27329	0.482984	2.63629	0.00838176	0.0160038
HSALNG0135987	22q13.3	syndromic	purple	26.869	1.26901	0.133637	9.49598	2.18e-21	2.36e-20
HSALNG0107145	15q24	syndromic	turquoise	1.30465	1.26757	0.274612	4.61585	3.91e-06	1.24e-05
HSALNG0044814	5q31.1	isolated	greenyellow	2.85565	1.25687	0.223799	5.61609	1.95e-08	7.84e-08
HSALNG0096402	13q13.3	isolated	turquoise	14.6413	1.24748	0.19834	6.28958	3.18e-10	1.47e-09
HSALNG0128454	20p12	syndromic	yellow	24.2667	1.24592	0.316914	3.93142	8.44e-05	0.000227492
HSALNG0012131	1q44	syndromic	yellow	24.8181	1.24306	0.183942	6.75789	1.4e-11	7.05e-11
HSALNG0000348	1p36	syndromic	lightcyan	0.874806	1.24243	0.346371	3.58699	0.000334518	0.000808471
HSALNG0107850	15q25.3	isolated	saddlebrown	30.8251	1.2411	0.195504	6.34821	2.18e-10	1.02e-09
HSALNG0000055	1p36	syndromic	skyblue3	15.2946	1.22085	0.342636	3.56313	0.000366466	0.000880633
HSALNG0000054	1p36	syndromic	skyblue3	73.7947	1.21555	0.289326	4.2013	2.65e-05	7.61e-05
HSALNG0107343	15q24	syndromic	turquoise	20.756	1.21315	0.165732	7.31999	2.48e-13	1.49e-12
HSALNG0000045	1p36	syndromic	green	15.84	1.20671	0.233137	5.17597	2.27e-07	8.28e-07
HSALNG0096448	13q13.3	isolated	green	1.29356	1.20345	0.306142	3.93101	8.46e-05	0.000227492
HSALNG0104478	15q11.2	isolated	turquoise	5.46541	1.20067	0.24434	4.91392	8.93e-07	3.03e-06
HSALNG0000783	1p36	syndromic	turquoise	0.963609	1.19535	0.33924	3.52362	0.000425697	0.00101525
HSALNG0001829	1p36	syndromic	turquoise	39.2289	1.19102	0.128472	9.2706	1.85e-20	1.95e-19
HSALNG0020652	2q31.1	syndromic	turquoise	6.42387	1.18123	0.248775	4.74818	2.05e-06	6.65e-06
HSALNG0023379	2q37.3	syndromic	yellow	29.8121	1.17968	0.114641	10.2902	7.8e-25	1.04e-23
HSALNG0151015	9q34.3	syndromic	red	7.68126	1.17346	0.225369	5.20684	1.92e-07	7.07e-07
HSALNG0022954	2q37.1	isolated	darkmagenta	1.09148	1.1731	0.386769	3.03308	0.00242071	0.00507425
HSALNG0075310	9q34.3	syndromic	greenyellow	31.55	1.17092	0.170095	6.88394	5.82e-12	3.1e-11
HSALNG0110500	16p11.2	syndromic	green	2.18859	1.15369	0.427467	2.69888	0.00695723	0.0135709
HSALNG0000784	1p36	syndromic	yellow	0.979249	1.14657	0.319383	3.58997	0.000330717	0.00080348
HSALNG0062869	8p23.3	isolated	yellow	96.5059	1.1387	0.132102	8.61984	6.7e-18	6.01e-17
HSALNG0128246	20p13	syndromic	turquoise	3.6518	1.13594	0.249784	4.54771	5.42e-06	1.69e-05
HSALNG0000232	1p36	syndromic	blue	0.89152	1.13574	0.333554	3.40497	0.000661723	0.00153471
HSALNG0062950	8p23.3	isolated	red	28.0977	1.13267	0.193824	5.84378	5.1e-09	2.17e-08
HSALNG0146665	2q31.1	syndromic	green	10.1457	1.13263	0.339053	3.34058	0.000836032	0.00190748
HSALNG0001614	1p36	syndromic	turquoise	3.24045	1.13088	0.209221	5.4052	6.47e-08	2.46e-07
HSALNG0134020	22q11.21	syndromic_isolated	grey60	0.584836	1.13	0.492863	2.29273	0.0218636	0.0376425
HSALNG0088216	11q24.3	syndromic	tan	1.62596	1.12043	0.440538	2.54332	0.0109805	0.0205012
HSALNG0000682	1p36	syndromic	lightcyan	27.6886	1.11427	0.230721	4.82954	1.37e-06	4.53e-06
HSALNG0044959	5q31.1	isolated	blue	6.24446	1.11238	0.204266	5.44574	5.16e-08	1.98e-07
HSALNG0023017	2q37.1	isolated	turquoise	21.7543	1.10119	0.168539	6.53376	6.41e-11	3.09e-10
HSALNG0001874	1p36	syndromic	black	1.31087	1.08918	0.386726	2.8164	0.00485646	0.00965183
HSALNG0001682	1p36	syndromic	turquoise	25.777	1.07815	0.16273	6.62534	3.46e-11	1.7e-10
HSALNG0107133	15q24	syndromic	turquoise	99.0421	1.0734	0.165051	6.50341	7.85e-11	3.76e-10
HSALNG0112737	16q23.1	isolated	purple	7.61208	1.07199	0.196626	5.45194	4.98e-08	1.92e-07
HSALNG0075266	9q34.3	syndromic	purple	37.1273	1.07145	0.21864	4.90051	9.56e-07	3.22e-06
HSALNG0134067	22q11.21	syndromic_isolated	green	2.43941	1.06335	0.246288	4.31751	1.58e-05	4.63e-05
HSALNG0134074	22q11.21	syndromic_isolated	yellow	4.7844	1.06313	0.193179	5.50336	3.73e-08	1.47e-07
HSALNG0135945	22q13.3	syndromic	turquoise	1.99708	1.05488	0.296564	3.55701	0.000375098	0.000899666
HSALNG0136019	22q13.3	syndromic	turquoise	2.39806	1.0543	0.293828	3.58816	0.000333018	0.000806388
HSALNG0000507	1p36	syndromic	green	9.2004	1.05299	0.320094	3.28963	0.00100318	0.00226836
HSALNG0023098	2q37.1	isolated	turquoise	5.16943	1.04456	0.262253	3.983	6.8e-05	0.000186582
HSALNG0001380	1p36	syndromic	turquoise	36.0468	1.04234	0.194939	5.34702	8.94e-08	3.35e-07
HSALNG0000027	1p36	syndromic	turquoise	7039.24	1.04011	0.381004	2.72993	0.00633473	0.0124334
HSALNG0006685	1q21.1	syndromic_isolated	turquoise	0.894182	1.03747	0.414506	2.50291	0.0123178	0.0227066
HSALNG0062857	8p23.3	isolated	turquoise	19.1555	1.03022	0.151456	6.80209	1.03e-11	5.34e-11
HSALNG0001613	1p36	syndromic	turquoise	89.4476	1.02908	0.127853	8.04893	8.35e-16	6.25e-15
HSALNG0000234	1p36	syndromic	turquoise	1.35276	1.01821	0.268688	3.78958	0.000150903	0.000386117
HSALNG0138048	Xp11.22	isolated	turquoise	25.4106	1.00984	0.135648	7.44461	9.72e-14	6.02e-13
HSALNG0000690	1p36	syndromic	turquoise	8.4428	1.00364	0.224242	4.47571	7.62e-06	2.34e-05
HSALNG0146383	2q37.3	syndromic	turquoise	0.753977	1.0014	0.414372	2.41667	0.0156633	0.0281627
HSALNG0020337	2q31.1	syndromic	turquoise	1.85679	-1.00005	0.259587	-3.85248	0.000116929	0.000306089
HSALNG0063407	8p23.1	syndromic_isolated	greenyellow	6.31988	-1.00122	0.196428	-5.09713	3.45e-07	1.24e-06
HSALNG0128381	20p12	syndromic	magenta	7.23604	-1.00374	0.201608	-4.97866	6.4e-07	2.22e-06
HSALNG0000596	1p36	syndromic	greenyellow	17.1429	-1.0109	0.200838	-5.03343	4.82e-07	1.69e-06
HSALNG0128290	20p13	syndromic	saddlebrown	3.21531	-1.01338	0.299996	-3.37798	0.000730202	0.00167509
HSALNG0000138	1p36	syndromic	red	1.34746	-1.01376	0.353382	-2.86874	0.00412114	0.0083346
HSALNG0096710	13q14.11	isolated	magenta	2.51749	-1.01844	0.278737	-3.65376	0.000258427	0.000637992
HSALNG0128488	20p12	syndromic	sienna3	3.15797	-1.01878	0.381494	-2.67051	0.00757353	0.0146599
HSALNG0128192	20p13	syndromic	turquoise	4.1896	-1.01936	0.257951	-3.95175	7.76e-05	0.000211341
HSALNG0107279	15q24	syndromic	brown	56.599	-1.02219	0.20223	-5.05457	4.31e-07	1.53e-06
HSALNG0001237	1p36	syndromic	red	2.17171	-1.02776	0.270899	-3.79389	0.000148304	0.000381008
HSALNG0096584	13q14.11	isolated	turquoise	14.8708	-1.0322	0.119243	-8.65625	4.88e-18	4.45e-17
HSALNG0000326	1p36	syndromic	turquoise	1.84849	-1.03267	0.365332	-2.82667	0.00470351	0.00936258
HSALNG0134026	22q11.21	syndromic_isolated	cyan	8.20987	-1.04091	0.191167	-5.445	5.18e-08	1.98e-07
HSALNG0112753	16q23.1	isolated	turquoise	7.59958	-1.04212	0.205498	-5.07119	3.95e-07	1.4e-06
HSALNG0001974	1p36	syndromic	green	6.48258	-1.05292	0.196551	-5.35697	8.46e-08	3.18e-07
HSALNG0142316	1q21.1	syndromic_isolated	turquoise	8.4361	-1.05303	0.241015	-4.36914	1.25e-05	3.71e-05
HSALNG0142314	1q21.1	syndromic_isolated	turquoise	15.0932	-1.06338	0.195363	-5.44311	5.24e-08	2e-07
HSALNG0075199	9q34.3	syndromic	turquoise	342.227	-1.06592	0.0739466	-14.4147	4.18e-47	1.43e-45
HSALNG0088252	11q24.3	syndromic	brown	364.028	-1.0675	0.0938365	-11.3762	5.5e-30	9.39e-29
HSALNG0044962	5q31.1	isolated	turquoise	2.64665	-1.06896	0.235981	-4.52987	5.9e-06	1.84e-05
HSALNG0136050	22q13.3	syndromic	midnightblue	8.86468	-1.07088	0.194289	-5.51177	3.55e-08	1.4e-07
HSALNG0135980	22q13.3	syndromic	magenta	3.06165	-1.08226	0.300846	-3.59738	0.000321439	0.000782849
HSALNG0006691	1q21.1	syndromic_isolated	turquoise	50.5765	-1.08232	0.128539	-8.42011	3.76e-17	3.15e-16
HSALNG0063166	8p23.1	syndromic_isolated	blue	29.8607	-1.08906	0.308154	-3.53413	0.00040912	0.000977558
HSALNG0000856	1p36	syndromic	turquoise	2.52369	-1.08926	0.242602	-4.48992	7.13e-06	2.2e-05
HSALNG0080227	10q24.32	isolated	plum1	2.03839	-1.09105	0.313007	-3.48569	0.000490871	0.00116191
HSALNG0128489	20p12	syndromic	sienna3	3.91641	-1.09117	0.352012	-3.09981	0.00193646	0.00413931
HSALNG0063441	8p23.1	syndromic_isolated	grey	0.699006	-1.09703	0.386743	-2.8366	0.00455973	0.00909068
HSALNG0112759	16q23.1	isolated	brown	8.60933	-1.10045	0.169396	-6.49634	8.23e-11	3.93e-10
HSALNG0022936	2q37.1	isolated	darkorange	17.8368	-1.10116	0.158852	-6.93201	4.15e-12	2.24e-11
HSALNG0128359	20p13	syndromic	magenta	4.35065	-1.10823	0.228733	-4.84509	1.27e-06	4.2e-06
HSALNG0075163	9q34.3	syndromic	turquoise	121.154	-1.10932	0.147865	-7.50225	6.27e-14	3.96e-13
HSALNG0000065	1p36	syndromic	magenta	127.776	-1.11076	0.215986	-5.14274	2.71e-07	9.83e-07
HSALNG0110107	16p12.2	syndromic_isolated	green	8.42671	-1.11125	0.427377	-2.60016	0.00931804	0.0176054
HSALNG0113128	16q24.1	isolated	magenta	48.6239	-1.114	0.143992	-7.73649	1.02e-14	7.06e-14
HSALNG0011031	1q42	syndromic	brown	47.8709	-1.12455	0.177793	-6.32503	2.53e-10	1.18e-09
HSALNG0000538	1p36	syndromic	magenta	6.30279	-1.12875	0.152495	-7.40186	1.34e-13	8.2e-13
HSALNG0022395	2q35	isolated	grey60	19.3439	-1.13063	0.199137	-5.67766	1.37e-08	5.57e-08
HSALNG0020493	2q31.1	syndromic	grey	1.74243	-1.13119	0.372262	-3.0387	0.00237601	0.00499713
HSALNG0110138	16p12.2	syndromic_isolated	greenyellow	29.3196	-1.13985	0.175949	-6.47831	9.28e-11	4.41e-10
HSALNG0000131	1p36	syndromic	green	226.538	-1.14113	0.142718	-7.99569	1.29e-15	9.36e-15
HSALNG0044972	5q31.1	isolated	cyan	5.86537	-1.14807	0.333019	-3.44746	0.000565881	0.00131726
HSALNG0147324	22q13.3	syndromic	turquoise	66.8566	-1.14826	0.15831	-7.25328	4.07e-13	2.37e-12
HSALNG0128378	20p12	syndromic	brown	14.4693	-1.14909	0.141035	-8.14755	3.71e-16	2.9e-15
HSALNG0022143	2q35	isolated	green	3.72714	-1.15071	0.271139	-4.24399	2.2e-05	6.34e-05
HSALNG0075448	9q34.3	syndromic	brown	55.3456	-1.15209	0.134229	-8.58303	9.24e-18	8.17e-17
HSALNG0001248	1p36	syndromic	greenyellow	11.2491	-1.15732	0.16486	-7.01998	2.22e-12	1.22e-11
HSALNG0142317	1q21.1	syndromic_isolated	turquoise	2.29755	-1.16201	0.277834	-4.1824	2.88e-05	8.21e-05
HSALNG0137606	Xp11.3	isolated	saddlebrown	0.839622	-1.16725	0.495333	-2.3565	0.0184481	0.0324318
HSALNG0023500	2q37.3	syndromic	saddlebrown	8.12272	-1.17255	0.230504	-5.08689	3.64e-07	1.3e-06
HSALNG0001202	1p36	syndromic	pink	24.9073	-1.17959	0.139998	-8.42573	3.59e-17	3.02e-16
HSALNG0128360	20p13	syndromic	greenyellow	7.03052	-1.18155	0.205545	-5.74838	9.01e-09	3.76e-08
HSALNG0143968	13q14.11	isolated	turquoise	97.3777	-1.2022	0.191714	-6.2708	3.59e-10	1.65e-09
HSALNG0147439	22q13.3	syndromic	green	62.2282	-1.22019	0.183839	-6.63726	3.2e-11	1.57e-10
HSALNG0136234	22q13.3	syndromic	turquoise	9.81434	-1.228	0.235856	-5.20655	1.92e-07	7.07e-07
HSALNG0001087	1p36	syndromic	pink	1.55956	-1.24347	0.397344	-3.12946	0.0017513	0.00379049
HSALNG0112751	16q23.1	isolated	blue	1.1428	-1.25679	0.381415	-3.29507	0.000983968	0.00222892
HSALNG0075357	9q34.3	syndromic	greenyellow	59.6093	-1.2582	0.124754	-10.0854	6.41e-24	8.27e-23
HSALNG0023431	2q37.3	syndromic	magenta	19.625	-1.26317	0.163364	-7.73223	1.06e-14	7.26e-14
HSALNG0080309	10q24.32	isolated	green	10.6135	-1.26984	0.186934	-6.793	1.1e-11	5.62e-11
HSALNG0137609	Xp11.3	isolated	saddlebrown	1.09487	-1.27587	0.474285	-2.69009	0.00714318	0.0138907
HSALNG0010762	1q41	syndromic	brown	31.3617	-1.27641	0.166889	-7.64823	2.04e-14	1.35e-13
HSALNG0023497	2q37.3	syndromic	saddlebrown	4.16183	-1.2806	0.351062	-3.64779	0.000264501	0.000651713
HSALNG0063412	8p23.1	syndromic_isolated	turquoise	114.345	-1.28683	0.157259	-8.18284	2.77e-16	2.2e-15
HSALNG0022995	2q37.1	isolated	turquoise	7.63816	-1.29819	0.167192	-7.76471	8.18e-15	5.71e-14
HSALNG0110436	16p12.1	syndromic	turquoise	11.0279	-1.29995	0.161627	-8.04294	8.77e-16	6.52e-15
HSALNG0133988	22q11.21	syndromic_isolated	brown	0.833618	-1.30377	0.360828	-3.61326	0.000302368	0.000739252
HSALNG0023641	2q37.3	syndromic	green	24.6447	-1.30463	0.331761	-3.93246	8.41e-05	0.000227094
HSALNG0000858	1p36	syndromic	brown	17.7801	-1.31015	0.175892	-7.44863	9.43e-14	5.87e-13
HSALNG0023693	2q37.3	syndromic	cyan	5.30229	-1.31084	0.229212	-5.71887	1.07e-08	4.44e-08
HSALNG0128236	20p13	syndromic	turquoise	19.9519	-1.31657	0.173746	-7.57756	3.52e-14	2.28e-13
HSALNG0063429	8p23.1	syndromic_isolated	blue	14.3756	-1.32305	0.206232	-6.41536	1.4e-10	6.6e-10
HSALNG0020595	2q31.1	syndromic	lightgreen	7.06789	-1.32619	0.438952	-3.02126	0.00251728	0.00524191
HSALNG0075391	9q34.3	syndromic	turquoise	5.53275	-1.32639	0.229349	-5.78326	7.33e-09	3.11e-08
HSALNG0023471	2q37.3	syndromic	turquoise	33.3192	-1.33461	0.416417	-3.20499	0.00135068	0.00299519
HSALNG0062886	8p23.3	isolated	blue	7.04528	-1.35914	0.20054	-6.77739	1.22e-11	6.24e-11
HSALNG0063411	8p23.1	syndromic_isolated	greenyellow	122.05	-1.36009	0.111141	-12.2375	1.96e-34	3.81e-33
HSALNG0134040	22q11.21	syndromic_isolated	brown	275.225	-1.36639	0.198514	-6.88309	5.86e-12	3.11e-11
HSALNG0000176	1p36	syndromic	blue	19.4093	-1.36675	0.159719	-8.55724	1.16e-17	1.01e-16
HSALNG0000137	1p36	syndromic	black	95.2557	-1.37405	0.206871	-6.64205	3.09e-11	1.53e-10
HSALNG0000069	1p36	syndromic	turquoise	15.1083	-1.37815	0.158978	-8.66883	4.37e-18	4.03e-17
HSALNG0113309	16q24.1	isolated	turquoise	18.2338	-1.3797	0.159412	-8.65492	4.93e-18	4.45e-17
HSALNG0096657	13q14.11	isolated	turquoise	22.2115	-1.38169	0.187675	-7.36214	1.81e-13	1.1e-12
HSALNG0063481	8p23.1	syndromic_isolated	turquoise	66.7358	-1.39262	0.139527	-9.981	1.85e-23	2.31e-22
HSALNG0063512	8p23.1	syndromic_isolated	blue	18.1262	-1.39925	0.23649	-5.91676	3.28e-09	1.41e-08
HSALNG0044828	5q31.1	isolated	brown	744.043	-1.39949	0.129529	-10.8045	3.28e-27	4.87e-26
HSALNG0058900	7q11.23	syndromic	magenta	11.8383	-1.40312	0.186021	-7.54279	4.6e-14	2.95e-13
HSALNG0147433	22q13.3	syndromic	turquoise	0.981089	-1.40933	0.44413	-3.17324	0.00150749	0.00331385
HSALNG0134242	22q11.21	syndromic_isolated	turquoise	10.2349	-1.41392	0.284462	-4.97049	6.68e-07	2.31e-06
HSALNG0110332	16p12.1	syndromic	turquoise	10.6849	-1.41766	0.194705	-7.28108	3.31e-13	1.95e-12
HSALNG0000708	1p36	syndromic	turquoise	25.7668	-1.42343	0.171157	-8.31652	9.06e-17	7.43e-16
HSALNG0063139	8p23.1	syndromic_isolated	turquoise	126.166	-1.42498	0.0904904	-15.7473	7.17e-56	3.49e-54
HSALNG0136152	22q13.3	syndromic	midnightblue	69.8904	-1.43463	0.241823	-5.93256	2.98e-09	1.3e-08
HSALNG0112756	16q23.1	isolated	blue	7.7381	-1.43588	0.257436	-5.57761	2.44e-08	9.75e-08
HSALNG0023650	2q37.3	syndromic	turquoise	7.95708	-1.43744	0.282991	-5.07948	3.78e-07	1.35e-06
HSALNG0063348	8p23.1	syndromic_isolated	green	3.01012	-1.46487	0.336969	-4.34719	1.38e-05	4.09e-05
HSALNG0134241	22q11.21	syndromic_isolated	turquoise	2.99166	-1.46945	0.302113	-4.86391	1.15e-06	3.84e-06
HSALNG0112763	16q23.1	isolated	turquoise	52.6619	-1.47935	0.11005	-13.4426	3.4e-41	9.35e-40
HSALNG0023587	2q37.3	syndromic	turquoise	3.88537	-1.4931	0.272927	-5.47069	4.48e-08	1.74e-07
HSALNG0000089	1p36	syndromic	turquoise	22.1834	-1.49358	0.168262	-8.87651	6.9e-19	6.76e-18
HSALNG0020515	2q31.1	syndromic	turquoise	14.6292	-1.5002	0.162926	-9.20782	3.33e-20	3.45e-19
HSALNG0001212	1p36	syndromic	lightyellow	2.68787	-1.51876	0.364959	-4.16146	3.16e-05	8.94e-05
HSALNG0062864	8p23.3	isolated	green	5.39381	-1.53402	0.203791	-7.52744	5.17e-14	3.29e-13
HSALNG0112758	16q23.1	isolated	brown	4.54459	-1.5361	0.2392	-6.42181	1.35e-10	6.35e-10
HSALNG0001241	1p36	syndromic	greenyellow	13.1742	-1.54496	0.200362	-7.71086	1.25e-14	8.54e-14
HSALNG0063153	8p23.1	syndromic_isolated	turquoise	169.778	-1.56231	0.106167	-14.7156	5.12e-49	1.9e-47
HSALNG0107317	15q24	syndromic	greenyellow	51.8145	-1.56268	0.146202	-10.6885	1.15e-26	1.66e-25
HSALNG0019857	2q24.1	isolated	brown	47.2105	-1.57203	0.179142	-8.77535	1.7e-18	1.62e-17
HSALNG0148975	5q31.1	isolated	darkturquoise	1.46581	-1.63273	0.47105	-3.46615	0.000527969	0.00124043
HSALNG0000158	1p36	syndromic	green	1.5833	-1.65286	0.393554	-4.19983	2.67e-05	7.64e-05
HSALNG0146337	2q35	isolated	turquoise	5.09215	-1.66605	0.265625	-6.27221	3.56e-10	1.64e-09
HSALNG0107972	15q25.3	isolated	blue	1.10142	-1.67176	0.333173	-5.01769	5.23e-07	1.83e-06
HSALNG0075355	9q34.3	syndromic	greenyellow	25.5965	-1.67195	0.202384	-8.26126	1.44e-16	1.16e-15
HSALNG0135977	22q13.3	syndromic	magenta	65.2216	-1.69294	0.131171	-12.9064	4.14e-38	9.35e-37
HSALNG0128146	20p13	syndromic	blue	3.07904	-1.69501	0.447002	-3.79196	0.000149462	0.000383205
HSALNG0150344	8p23.1	syndromic_isolated	blue	14.4353	-1.70794	0.169461	-10.0787	6.87e-24	8.77e-23
HSALNG0063235	8p23.1	syndromic_isolated	turquoise	23.5156	-1.71063	0.230804	-7.41162	1.25e-13	7.66e-13
HSALNG0134244	22q11.21	syndromic_isolated	blue	20.5627	-1.735	0.179788	-9.6503	4.9e-22	5.68e-21
HSALNG0001161	1p36	syndromic	turquoise	7.10263	-1.73937	0.213177	-8.15927	3.37e-16	2.66e-15
HSALNG0096761	13q14.11	isolated	magenta	12.1316	-1.75953	0.335598	-5.24295	1.58e-07	5.84e-07
HSALNG0113307	16q24.1	isolated	grey	18.0645	-1.75985	0.167825	-10.4862	1e-25	1.37e-24
HSALNG0063399	8p23.1	syndromic_isolated	turquoise	5.25302	-1.76347	0.355013	-4.96732	6.79e-07	2.34e-06
HSALNG0023648	2q37.3	syndromic	turquoise	8.13173	-1.78443	0.207895	-8.58335	9.21e-18	8.17e-17
HSALNG0113308	16q24.1	isolated	magenta	6.91345	-1.78898	0.181189	-9.87352	5.42e-23	6.65e-22
HSALNG0143832	13q14.11	isolated	blue	57.259	-1.79725	0.1212	-14.8288	9.55e-50	3.77e-48
HSALNG0000051	1p36	syndromic	turquoise	329.34	-1.79922	0.275647	-6.52724	6.7e-11	3.22e-10
HSALNG0000141	1p36	syndromic	red	87.302	-1.80128	0.234874	-7.66911	1.73e-14	1.15e-13
HSALNG0151013	9q34.3	syndromic	green	4.86301	-1.81536	0.366223	-4.95698	7.16e-07	2.45e-06
HSALNG0136311	22q13.3	syndromic	greenyellow	166.214	-1.84307	0.100919	-18.2628	1.64e-74	1.29e-72
HSALNG0096569	13q14.11	isolated	brown	14.8808	-1.85078	0.217213	-8.5206	1.59e-17	1.38e-16
HSALNG0022397	2q35	isolated	green	7.84309	-1.85547	0.272279	-6.81458	9.45e-12	4.92e-11
HSALNG0133921	22q11.21	syndromic_isolated	turquoise	2.12739	-1.88241	0.344723	-5.46064	4.74e-08	1.84e-07
HSALNG0001035	1p36	syndromic	saddlebrown	2.7608	-1.88583	0.36626	-5.1489	2.62e-07	9.54e-07
HSALNG0146765	2q37.3	syndromic	brown	8.33206	-1.88629	0.232605	-8.10941	5.09e-16	3.92e-15
HSALNG0080298	10q24.32	isolated	brown	3.56096	-1.89607	0.241816	-7.84095	4.47e-15	3.18e-14
HSALNG0000129	1p36	syndromic	greenyellow	56.2039	-1.90881	0.123423	-15.4655	5.93e-54	2.58e-52
HSALNG0000523	1p36	syndromic	green	3.66445	-1.94256	0.272856	-7.11934	1.08e-12	6.12e-12
HSALNG0137911	Xp11.22	isolated	turquoise	58.5068	-1.95771	0.16876	-11.6005	4.1e-31	7.19e-30
HSALNG0134170	22q11.21	syndromic_isolated	grey	4.67319	-1.97197	0.784216	-2.51458	0.0119174	0.0221523
HSALNG0001230	1p36	syndromic	brown	42.7092	-1.97606	0.215007	-9.19066	3.9e-20	4.01e-19
HSALNG0142145	1p36	syndromic	blue	26.4846	-1.99042	0.191724	-10.3817	3e-25	4.04e-24
HSALNG0112761	16q23.1	isolated	grey	2.65452	-1.99254	0.261905	-7.60786	2.79e-14	1.83e-13
HSALNG0063463	8p23.1	syndromic_isolated	turquoise	17.0344	-2.01638	0.153852	-13.1059	3.04e-39	7.55e-38
HSALNG0136284	22q13.3	syndromic	turquoise	2.32057	-2.05919	0.338864	-6.07675	1.23e-09	5.48e-09
HSALNG0022113	2q35	isolated	turquoise	308.121	-2.09006	0.160679	-13.0076	1.11e-38	2.64e-37
HSALNG0045065	5q31.1	isolated	turquoise	3.47918	-2.10416	0.410306	-5.12826	2.92e-07	1.06e-06
HSALNG0001236	1p36	syndromic	turquoise	12.588	-2.10927	0.21949	-9.60986	7.26e-22	8.05e-21
HSALNG0000755	1p36	syndromic	turquoise	20.6361	-2.11231	0.200707	-10.5243	6.67e-26	9.27e-25
HSALNG0134106	22q11.21	syndromic_isolated	magenta	14.4981	-2.12266	0.249743	-8.49939	1.91e-17	1.64e-16
HSALNG0063400	8p23.1	syndromic_isolated	turquoise	5.8406	-2.12836	0.323528	-6.5786	4.75e-11	2.31e-10
HSALNG0001034	1p36	syndromic	brown	3.56609	-2.14129	0.265937	-8.05188	8.15e-16	6.14e-15
HSALNG0075338	9q34.3	syndromic	green	11.0173	-2.22092	0.210487	-10.5513	5.01e-26	7.03e-25
HSALNG0096439	13q13.3	isolated	turquoise	34.8817	-2.2349	0.269604	-8.28958	1.14e-16	9.21e-16
HSALNG0151004	9q34.3	syndromic	sienna3	35.1817	-2.32401	0.615473	-3.77598	0.000159381	0.000405347
HSALNG0128601	20p12	syndromic	salmon	39.4846	-2.32936	0.319318	-7.29481	2.99e-13	1.77e-12
HSALNG0045067	5q31.1	isolated	turquoise	8.39815	-2.3489	0.344676	-6.81479	9.44e-12	4.92e-11
HSALNG0001235	1p36	syndromic	blue	13.4845	-2.35116	0.207283	-11.3427	8.06e-30	1.34e-28
HSALNG0147315	22q13.3	syndromic	grey60	22.8669	-2.37092	0.206214	-11.4974	1.36e-30	2.35e-29
HSALNG0128111	20p13	syndromic	brown	2.88355	-2.38461	0.305879	-7.79592	6.39e-15	4.49e-14
HSALNG0107883	15q25.3	isolated	magenta	130.688	-2.40678	0.148437	-16.2141	4.01e-59	2.11e-57
HSALNG0000161	1p36	syndromic	magenta	16.1656	-2.41215	0.190185	-12.6832	7.33e-37	1.6e-35
HSALNG0128338	20p13	syndromic	brown	15.4531	-2.4409	0.230993	-10.567	4.24e-26	6.02e-25
HSALNG0000215	1p36	syndromic	green	17.7166	-2.4853	0.334891	-7.42121	1.16e-13	7.16e-13
HSALNG0000889	1p36	syndromic	turquoise	2.22017	-2.56641	0.333565	-7.69389	1.43e-14	9.6e-14
HSALNG0006759	1q21.1	syndromic_isolated	turquoise	5.00429	-2.57279	0.255505	-10.0694	7.54e-24	9.53e-23
HSALNG0001039	1p36	syndromic	brown	17.2928	-2.59615	0.198012	-13.1111	2.84e-39	7.19e-38
HSALNG0020592	2q31.1	syndromic	turquoise	251.044	-2.67367	0.607578	-4.40054	1.08e-05	3.24e-05
HSALNG0000142	1p36	syndromic	cyan	3.15475	-2.67774	0.308682	-8.67475	4.14e-18	3.85e-17
HSALNG0023704	2q37.3	syndromic	brown	22.5489	-2.68653	0.278896	-9.63273	5.82e-22	6.64e-21
HSALNG0023702	2q37.3	syndromic	brown	10.8158	-2.70085	0.336661	-8.02245	1.04e-15	7.62e-15
HSALNG0134193	22q11.21	syndromic_isolated	brown	23.9746	-2.70887	0.191739	-14.1279	2.56e-45	8.08e-44
HSALNG0110450	16p12.1	syndromic	brown	32.5841	-2.74918	0.213316	-12.8878	5.27e-38	1.17e-36
HSALNG0063373	8p23.1	syndromic_isolated	turquoise	10.0361	-2.79239	0.370856	-7.52958	5.09e-14	3.25e-13
HSALNG0022112	2q35	isolated	turquoise	1261.41	-2.79518	0.123307	-22.6684	9.18e-114	1.93e-111
HSALNG0136264	22q13.3	syndromic	brown	31.0014	-2.81674	0.203932	-13.8122	2.15e-43	6.18e-42
HSALNG0144566	15q24	syndromic	magenta	132.64	-2.86113	0.217281	-13.1679	1.34e-39	3.54e-38
HSALNG0000570	1p36	syndromic	brown	202.136	-2.91018	0.147693	-19.7043	1.98e-86	2.09e-84
HSALNG0000572	1p36	syndromic	brown	21.8142	-2.91586	0.202821	-14.3765	7.27e-47	2.42e-45
HSALNG0063397	8p23.1	syndromic_isolated	turquoise	2.96396	-3.09722	0.445715	-6.94888	3.68e-12	2e-11
HSALNG0104505	15q11.2	isolated	magenta	12.9692	-3.10188	0.253586	-12.2321	2.1e-34	4.01e-33
HSALNG0001022	1p36	syndromic	black	1.86849	-3.15787	0.458133	-6.89291	5.47e-12	2.93e-11
HSALNG0063396	8p23.1	syndromic_isolated	turquoise	6.53016	-3.15901	0.353208	-8.94376	3.76e-19	3.77e-18
HSALNG0135816	22q13.3	syndromic	pink	4.28907	-3.18371	0.363813	-8.75094	2.12e-18	1.98e-17
HSALNG0075296	9q34.3	syndromic	black	2.00178	-3.19204	1.03527	-3.0833	0.00204717	0.00435626
HSALNG0134105	22q11.21	syndromic_isolated	green	68.1791	-3.20632	0.308668	-10.3876	2.82e-25	3.84e-24
HSALNG0104568	15q11.2	isolated	brown	45.1941	-3.33779	0.33957	-9.82948	8.4e-23	1.01e-21
HSALNG0063375	8p23.1	syndromic_isolated	green	718.232	-3.37707	0.196017	-17.2284	1.63e-66	9.34e-65
HSALNG0019721	2q24.1	isolated	brown	171.609	-3.39893	0.312729	-10.8686	1.63e-27	2.45e-26
HSALNG0135805	22q13.3	syndromic	magenta	45.7301	-3.52428	0.238825	-14.7567	2.78e-49	1.07e-47
HSALNG0063371	8p23.1	syndromic_isolated	green	13.0293	-3.63196	0.320142	-11.3448	7.87e-30	1.33e-28
HSALNG0000078	1p36	syndromic	plum1	37.3867	-3.75012	0.338168	-11.0895	1.41e-28	2.26e-27
HSALNG0000763	1p36	syndromic	brown	497.488	-3.77624	0.107888	-35.0016	2.13e-268	2.69e-265
HSALNG0063477	8p23.1	syndromic_isolated	green	8.80084	-3.89189	0.354666	-10.9734	5.13e-28	7.91e-27
HSALNG0022913	2q37.1	isolated	brown	74.6651	-3.94741	0.300356	-13.1424	1.88e-39	4.85e-38
HSALNG0058851	7q11.23	syndromic	green	3.22235	-3.99645	0.597027	-6.69392	2.17e-11	1.09e-10
HSALNG0151014	9q34.3	syndromic	black	4.28137	-3.99721	1.00128	-3.99208	6.55e-05	0.000180755
HSALNG0147306	22q13.3	syndromic	pink	37.0496	-4.30916	0.242442	-17.774	1.12e-70	7.9e-69
HSALNG0080286	10q24.32	isolated	brown	55.4615	-4.48172	0.19007	-23.5793	6.29e-123	1.59e-120
HSALNG0135818	22q13.3	syndromic	grey	128.129	-4.48197	0.254503	-17.6107	2.04e-69	1.36e-67
HSALNG0136260	22q13.3	syndromic	green	11.7277	-4.63361	0.331041	-13.9971	1.62e-44	4.89e-43
HSALNG0022914	2q37.1	isolated	black	32.3376	-5.11912	0.409838	-12.4906	8.4e-36	1.77e-34
HSALNG0134199	22q11.21	syndromic_isolated	black	14.1777	-5.70179	0.813318	-7.01053	2.37e-12	1.3e-11
HSALNG0000163	1p36	syndromic	darkturquoise	90.7313	-5.96736	0.503854	-11.8434	2.33e-32	4.26e-31
HSALNG0063354	8p23.1	syndromic_isolated	green	2302.71	-7.63368	0.27828	-27.4316	1.15e-165	7.27e-163

## Sheet: Module distribution
Module distribution of DEGs in syndromic WGCNA and enrichment analysis				Note: Module with highest proportion was highlighted.
DE CHD genes (in heart)				DE CHD genes (in brain)
Module (syndromic)	Gene_count (n=21)	Percentage		Module (syndromic)	Gene_count (n=8)	Percentage
yellow	13	0.619048		turquoise	2	0.25
lightcyan	2	0.0952381		magenta	2	0.25
paleturquoise	2	0.0952381		grey60	1	0.125
purple	2	0.0952381		mediumpurple3	1	0.125
orange	1	0.047619		tan	1	0.125
turquoise	1	0.047619		yellowgreen	1	0.125
DE CNV-lncRNAs (in heart)				DE CNV-lncRNAs (in brain)
Module (syndromic)	Gene_count (n=221)	Percentage		Module (syndromic)	Gene_count (n=205)	Percentage
yellow	50	0.226244		turquoise	62	0.302439
turquoise	46	0.208145		brown	33	0.160976
blue	14	0.0633484		green	22	0.107317
green	14	0.0633484		magenta	18	0.0878049
grey	12	0.0542986		blue	14	0.0682927
lightcyan1	12	0.0542986		greenyellow	12	0.0585366
purple	8	0.0361991		black	6	0.0292683
lightcyan	7	0.0316742		grey	6	0.0292683
salmon	7	0.0316742		saddlebrown	6	0.0292683
tan	6	0.0271493		cyan	4	0.0195122
saddlebrown	5	0.0226244		pink	4	0.0195122
darkmagenta	4	0.0180995		red	3	0.0146341
pink	4	0.0180995		sienna3	3	0.0146341
red	4	0.0180995		darkturquoise	2	0.0097561
brown	3	0.0135747		grey60	2	0.0097561
darkolivegreen	3	0.0135747		midnightblue	2	0.0097561
orange	3	0.0135747		plum1	2	0.0097561
skyblue3	3	0.0135747		darkorange	1	0.00487805
greenyellow	2	0.00904977		lightgreen	1	0.00487805
grey60	2	0.00904977		lightyellow	1	0.00487805
lightgreen	2	0.00904977		salmon	1	0.00487805
lightyellow	2	0.00904977
midnightblue	2	0.00904977
royalblue	2	0.00904977
black	1	0.00452489
darkred	1	0.00452489
paleturquoise	1	0.00452489
plum1	1	0.00452489

## Sheet: Pathways of DE CHDgenes
GO pathways of 8 brain-upregulated CHD genes
ID	Description	GeneRatio	BgRatio	pvalue	p.adjust	qvalue	geneID	Count
GO:0048568	embryonic organ development	4/8	412/18862	1.46e-05	0.0013021	0.000445833	NODAL/CHD7/ZIC3/SALL1	4
GO:0048565	digestive tract development	3/8	125/18862	1.55e-05	0.0013021	0.000445833	NODAL/ZIC3/SALL1	3
GO:0060766	negative regulation of androgen receptor signaling pathway	2/8	15/18862	1.65e-05	0.0013021	0.000445833	NODAL/SMARCA4	2
GO:0035107	appendage morphogenesis	3/8	134/18862	1.91e-05	0.0013021	0.000445833	TFAP2B/CHD7/SALL1	3
GO:0035108	limb morphogenesis	3/8	134/18862	1.91e-05	0.0013021	0.000445833	TFAP2B/CHD7/SALL1	3
GO:0055123	digestive system development	3/8	134/18862	1.91e-05	0.0013021	0.000445833	NODAL/ZIC3/SALL1	3
GO:0060041	retina development in camera-type eye	3/8	145/18862	2.42e-05	0.0013021	0.000445833	TFAP2B/CHD7/SMARCA4	3
GO:0019827	stem cell population maintenance	3/8	146/18862	2.47e-05	0.0013021	0.000445833	NODAL/ZIC3/SALL1	3
GO:0098727	maintenance of cell number	3/8	148/18862	2.58e-05	0.0013021	0.000445833	NODAL/ZIC3/SALL1	3
GO:0048736	appendage development	3/8	167/18862	3.69e-05	0.00152835	0.000523299	TFAP2B/CHD7/SALL1	3
GO:0060173	limb development	3/8	167/18862	3.69e-05	0.00152835	0.000523299	TFAP2B/CHD7/SALL1	3
GO:0060765	regulation of androgen receptor signaling pathway	2/8	25/18862	4.7e-05	0.0017095	0.000585323	NODAL/SMARCA4	2
GO:0021772	olfactory bulb development	2/8	26/18862	5.09e-05	0.0017095	0.000585323	CHD7/SALL1	2
GO:0060541	respiratory system development	3/8	188/18862	5.26e-05	0.0017095	0.000585323	NODAL/CHD7/ZIC3	3
GO:0021988	olfactory lobe development	2/8	28/18862	5.92e-05	0.00179495	0.00061458	CHD7/SALL1	2
GO:0035909	aorta morphogenesis	2/8	33/18862	8.26e-05	0.00234754	0.000803784	TFAP2B/CHD7	2
GO:0035137	hindlimb morphogenesis	2/8	34/18862	8.77e-05	0.00234754	0.000803784	TFAP2B/CHD7	2
GO:0033144	negative regulation of intracellular steroid hormone receptor signaling pathway	2/8	35/18862	9.3e-05	0.00235099	0.000804966	NODAL/SMARCA4	2
GO:0003007	heart morphogenesis	3/8	239/18862	0.000107341	0.00257053	0.000880135	NODAL/CHD7/ZIC3	3
GO:0072210	metanephric nephron development	2/8	39/18862	0.00011573	0.00263285	0.000901473	TFAP2B/SALL1	2
GO:0030521	androgen receptor signaling pathway	2/8	40/18862	0.000121795	0.00263889	0.00090354	NODAL/SMARCA4	2
GO:0021545	cranial nerve development	2/8	45/18862	0.000154422	0.00319372	0.00109351	CHD7/SALL1	2
GO:0048562	embryonic organ morphogenesis	3/8	277/18862	0.000166133	0.00328655	0.0011253	NODAL/CHD7/ZIC3	3
GO:0060562	epithelial tube morphogenesis	3/8	309/18862	0.000229401	0.00405294	0.0013877	NODAL/ZIC3/SALL1	3
GO:0035904	aorta development	2/8	55/18862	0.000231142	0.00405294	0.0013877	TFAP2B/CHD7	2
GO:0043010	camera-type eye development	3/8	310/18862	0.000231597	0.00405294	0.0013877	TFAP2B/CHD7/SMARCA4	3
GO:0001947	heart looping	2/8	63/18862	0.00030347	0.00488613	0.00167298	NODAL/ZIC3	2
GO:0061371	determination of heart left/right asymmetry	2/8	67/18862	0.000343269	0.00488613	0.00167298	NODAL/ZIC3	2
GO:0001654	eye development	3/8	359/18862	0.000356643	0.00488613	0.00167298	TFAP2B/CHD7/SMARCA4	3
GO:0003143	embryonic heart tube morphogenesis	2/8	69/18862	0.000364073	0.00488613	0.00167298	NODAL/ZIC3	2
GO:0021675	nerve development	2/8	69/18862	0.000364073	0.00488613	0.00167298	CHD7/SALL1	2
GO:0150063	visual system development	3/8	363/18862	0.000368436	0.00488613	0.00167298	TFAP2B/CHD7/SMARCA4	3
GO:0003407	neural retina development	2/8	70/18862	0.000374702	0.00488613	0.00167298	TFAP2B/SMARCA4	2
GO:0048844	artery morphogenesis	2/8	70/18862	0.000374702	0.00488613	0.00167298	TFAP2B/CHD7	2
GO:0035019	somatic stem cell population maintenance	2/8	71/18862	0.000385481	0.00488613	0.00167298	ZIC3/SALL1	2
GO:0048880	sensory system development	3/8	369/18862	0.000386595	0.00488613	0.00167298	TFAP2B/CHD7/SMARCA4	3
GO:0033143	regulation of intracellular steroid hormone receptor signaling pathway	2/8	73/18862	0.00040749	0.00501103	0.00171575	NODAL/SMARCA4	2
GO:0035050	embryonic heart tube development	2/8	78/18862	0.000465143	0.00556947	0.00190696	NODAL/ZIC3	2
GO:0048608	reproductive structure development	3/8	405/18862	0.000507824	0.00575861	0.00197172	NODAL/CHD7/SALL1	3
GO:0001656	metanephros development	2/8	82/18862	0.000513962	0.00575861	0.00197172	TFAP2B/SALL1	2
GO:0061458	reproductive system development	3/8	408/18862	0.000518908	0.00575861	0.00197172	NODAL/CHD7/SALL1	3
GO:0048732	gland development	3/8	413/18862	0.000537727	0.00582537	0.00199458	NODAL/ZIC3/SALL1	3
GO:0072080	nephron tubule development	2/8	88/18862	0.000591672	0.00626071	0.00214363	TFAP2B/SALL1	2
GO:0061326	renal tubule development	2/8	90/18862	0.000618767	0.00639861	0.00219085	TFAP2B/SALL1	2
GO:0060840	artery development	2/8	95/18862	0.000689104	0.00695968	0.00238296	TFAP2B/CHD7	2
GO:0003279	cardiac septum development	2/8	96/18862	0.000703616	0.00695968	0.00238296	CHD7/SALL1	2
GO:0072009	nephron epithelium development	2/8	106/18862	0.000856868	0.00829521	0.00284023	TFAP2B/SALL1	2
GO:0030326	embryonic limb morphogenesis	2/8	112/18862	0.000955886	0.00883294	0.00302435	CHD7/SALL1	2
GO:0035113	embryonic appendage morphogenesis	2/8	112/18862	0.000955886	0.00883294	0.00302435	CHD7/SALL1	2
GO:0030518	intracellular steroid hormone receptor signaling pathway	2/8	113/18862	0.000972903	0.00883294	0.00302435	NODAL/SMARCA4	2
GO:0003231	cardiac ventricle development	2/8	114/18862	0.000990066	0.00883294	0.00302435	CHD7/SALL1	2
GO:0007368	determination of left/right symmetry	2/8	119/18862	0.00107807	0.00943314	0.00322986	NODAL/ZIC3	2
GO:0009855	determination of bilateral symmetry	2/8	126/18862	0.00120741	0.0103341	0.00353834	NODAL/ZIC3	2
GO:0009799	specification of symmetry	2/8	127/18862	0.00122647	0.0103341	0.00353834	NODAL/ZIC3	2
GO:0072073	kidney epithelium development	2/8	131/18862	0.00130415	0.0107889	0.00369405	TFAP2B/SALL1	2
GO:0043401	steroid hormone mediated signaling pathway	2/8	134/18862	0.00136393	0.0110819	0.00379439	NODAL/SMARCA4	2
GO:0001889	liver development	2/8	138/18862	0.00144566	0.0113409	0.00388308	NODAL/ZIC3	2
GO:0072006	nephron development	2/8	138/18862	0.00144566	0.0113409	0.00388308	TFAP2B/SALL1	2
GO:0061008	hepaticobiliary system development	2/8	140/18862	0.00148739	0.0114705	0.00392745	NODAL/ZIC3	2
GO:0003205	cardiac chamber development	2/8	151/18862	0.00172717	0.0130977	0.00448458	CHD7/SALL1	2
GO:0030509	BMP signaling pathway	2/8	154/18862	0.00179557	0.0133932	0.00458575	NODAL/TFAP2B	2
GO:0030324	lung development	2/8	163/18862	0.00200845	0.0147394	0.00504671	NODAL/ZIC3	2
GO:0030323	respiratory tube development	2/8	167/18862	0.00210676	0.0147473	0.00504939	NODAL/ZIC3	2
GO:0071772	response to BMP	2/8	167/18862	0.00210676	0.0147473	0.00504939	NODAL/TFAP2B	2
GO:0071773	cellular response to BMP stimulus	2/8	167/18862	0.00210676	0.0147473	0.00504939	NODAL/TFAP2B	2
GO:0030177	positive regulation of Wnt signaling pathway	2/8	179/18862	0.00241521	0.0166503	0.00570097	SMARCA4/SALL1	2
GO:0009755	hormone-mediated signaling pathway	2/8	193/18862	0.00280058	0.0190188	0.00651195	NODAL/SMARCA4	2
GO:0071383	cellular response to steroid hormone stimulus	2/8	201/18862	0.00303303	0.0202945	0.00694873	NODAL/SMARCA4	2
GO:0009952	anterior/posterior pattern specification	2/8	203/18862	0.00309252	0.0203927	0.00698235	NODAL/ZIC3	2
GO:0006338	chromatin remodeling	2/8	209/18862	0.00327432	0.0209833	0.00718457	CHD7/SMARCA4	2
GO:0090276	regulation of peptide hormone secretion	2/8	209/18862	0.00327432	0.0209833	0.00718457	TFAP2B/CHD7	2
GO:0042593	glucose homeostasis	2/8	229/18862	0.00391592	0.0244905	0.00838543	TFAP2B/SMARCA4	2
GO:0033500	carbohydrate homeostasis	2/8	230/18862	0.00394943	0.0244905	0.00838543	TFAP2B/SMARCA4	2
GO:0021537	telencephalon development	2/8	231/18862	0.00398308	0.0244905	0.00838543	CHD7/SALL1	2
GO:1901838	positive regulation of transcription of nucleolar large rRNA by RNA polymerase I	1/8	10/18862	0.00423425	0.0256878	0.00879536	SMARCA4	1
GO:0090596	sensory organ morphogenesis	2/8	244/18862	0.00443276	0.025799	0.00883345	TFAP2B/CHD7	2
GO:0030072	peptide hormone secretion	2/8	247/18862	0.00453976	0.025799	0.00883345	TFAP2B/CHD7	2
GO:0007501	mesodermal cell fate specification	1/8	11/18862	0.00465682	0.025799	0.00883345	NODAL	1
GO:0010960	magnesium ion homeostasis	1/8	11/18862	0.00465682	0.025799	0.00883345	TFAP2B	1
GO:0021889	olfactory bulb interneuron differentiation	1/8	11/18862	0.00465682	0.025799	0.00883345	SALL1	1
GO:0060123	regulation of growth hormone secretion	1/8	11/18862	0.00465682	0.025799	0.00883345	CHD7	1
GO:0090092	regulation of transmembrane receptor protein serine/threonine kinase signaling pathway	2/8	251/18862	0.0046843	0.025799	0.00883345	NODAL/TFAP2B	2
GO:0046883	regulation of hormone secretion	2/8	260/18862	0.00501733	0.025799	0.00883345	TFAP2B/CHD7	2
GO:0003337	mesenchymal to epithelial transition involved in metanephros morphogenesis	1/8	12/18862	0.00507922	0.025799	0.00883345	SALL1	1
GO:0043455	regulation of secondary metabolic process	1/8	12/18862	0.00507922	0.025799	0.00883345	ZEB2	1
GO:0048021	regulation of melanin biosynthetic process	1/8	12/18862	0.00507922	0.025799	0.00883345	ZEB2	1
GO:0072017	distal tubule development	1/8	12/18862	0.00507922	0.025799	0.00883345	TFAP2B	1
GO:1900376	regulation of secondary metabolite biosynthetic process	1/8	12/18862	0.00507922	0.025799	0.00883345	ZEB2	1
GO:0007548	sex differentiation	2/8	262/18862	0.00509279	0.025799	0.00883345	CHD7/SALL1	2
GO:0051091	positive regulation of DNA-binding transcription factor activity	2/8	266/18862	0.00524532	0.025799	0.00883345	NODAL/SMARCA4	2
GO:0003222	ventricular trabecula myocardium morphogenesis	1/8	13/18862	0.00550147	0.025799	0.00883345	CHD7	1
GO:0007512	adult heart development	1/8	13/18862	0.00550147	0.025799	0.00883345	CHD7	1
GO:0007567	parturition	1/8	13/18862	0.00550147	0.025799	0.00883345	NODAL	1
GO:0035810	positive regulation of urine volume	1/8	13/18862	0.00550147	0.025799	0.00883345	TFAP2B	1
GO:0048070	regulation of developmental pigmentation	1/8	13/18862	0.00550147	0.025799	0.00883345	ZEB2	1
GO:0055062	phosphate ion homeostasis	1/8	13/18862	0.00550147	0.025799	0.00883345	TFAP2B	1
GO:0072506	trivalent inorganic anion homeostasis	1/8	13/18862	0.00550147	0.025799	0.00883345	TFAP2B	1
GO:0030522	intracellular receptor signaling pathway	2/8	274/18862	0.00555672	0.025799	0.00883345	NODAL/SMARCA4	2
GO:0001822	kidney development	2/8	280/18862	0.00579579	0.0261672	0.00895949	TFAP2B/SALL1	2
GO:0007635	chemosensory behavior	1/8	14/18862	0.00592356	0.0261672	0.00895949	CHD7	1
GO:0030252	growth hormone secretion	1/8	14/18862	0.00592356	0.0261672	0.00895949	CHD7	1
GO:0048368	lateral mesoderm development	1/8	14/18862	0.00592356	0.0261672	0.00895949	NODAL	1
GO:1901836	regulation of transcription of nucleolar large rRNA by RNA polymerase I	1/8	14/18862	0.00592356	0.0261672	0.00895949	SMARCA4	1
GO:0072001	renal system development	2/8	288/18862	0.00612189	0.0264881	0.00906937	TFAP2B/SALL1	2
GO:0042074	cell migration involved in gastrulation	1/8	15/18862	0.00634549	0.0264881	0.00906937	NODAL	1
GO:0043584	nose development	1/8	15/18862	0.00634549	0.0264881	0.00906937	CHD7	1
GO:0060391	positive regulation of SMAD protein signal transduction	1/8	15/18862	0.00634549	0.0264881	0.00906937	NODAL	1
GO:0072283	metanephric renal vesicle morphogenesis	1/8	15/18862	0.00634549	0.0264881	0.00906937	SALL1	1
GO:1901163	regulation of trophoblast cell migration	1/8	15/18862	0.00634549	0.0264881	0.00906937	NODAL	1
GO:0046879	hormone secretion	2/8	302/18862	0.00671259	0.026544	0.00908853	TFAP2B/CHD7	2
GO:0001710	mesodermal cell fate commitment	1/8	16/18862	0.00676727	0.026544	0.00908853	NODAL	1
GO:0001829	trophectodermal cell differentiation	1/8	16/18862	0.00676727	0.026544	0.00908853	NODAL	1
GO:0030540	female genitalia development	1/8	16/18862	0.00676727	0.026544	0.00908853	CHD7	1
GO:0043923	positive regulation by host of viral transcription	1/8	16/18862	0.00676727	0.026544	0.00908853	SMARCA4	1
GO:0061450	trophoblast cell migration	1/8	16/18862	0.00676727	0.026544	0.00908853	NODAL	1
GO:0072044	collecting duct development	1/8	16/18862	0.00676727	0.026544	0.00908853	TFAP2B	1
GO:0002791	regulation of peptide secretion	2/8	308/18862	0.0069735	0.0271192	0.00928545	TFAP2B/CHD7	2
GO:0009914	hormone transport	2/8	312/18862	0.00715001	0.0272579	0.00933295	TFAP2B/CHD7	2
GO:0010470	regulation of gastrulation	1/8	17/18862	0.00718889	0.0272579	0.00933295	NODAL	1
GO:0042790	nucleolar large rRNA transcription by RNA polymerase I	1/8	17/18862	0.00718889	0.0272579	0.00933295	SMARCA4	1
GO:0001655	urogenital system development	2/8	320/18862	0.00750918	0.0281521	0.00963913	TFAP2B/SALL1	2
GO:0006337	nucleosome disassembly	1/8	18/18862	0.00761035	0.0281521	0.00963913	SMARCA4	1
GO:0072077	renal vesicle morphogenesis	1/8	18/18862	0.00761035	0.0281521	0.00963913	SALL1	1
GO:0003002	regionalization	2/8	326/18862	0.00778391	0.02855	0.00977538	NODAL/ZIC3	2
GO:0048545	response to steroid hormone	2/8	330/18862	0.0079696	0.02855	0.00977538	NODAL/SMARCA4	2
GO:0038092	nodal signaling pathway	1/8	19/18862	0.00803166	0.02855	0.00977538	NODAL	1
GO:0060231	mesenchymal to epithelial transition	1/8	19/18862	0.00803166	0.02855	0.00977538	SALL1	1
GO:0072087	renal vesicle development	1/8	19/18862	0.00803166	0.02855	0.00977538	SALL1	1
GO:0001701	in utero embryonic development	2/8	335/18862	0.00820456	0.0289175	0.0099012	NODAL/CHD7	2
GO:0003215	cardiac right ventricle morphogenesis	1/8	20/18862	0.00845281	0.0289175	0.0099012	CHD7	1
GO:0031498	chromatin disassembly	1/8	20/18862	0.00845281	0.0289175	0.0099012	SMARCA4	1
GO:0032986	protein-DNA complex disassembly	1/8	20/18862	0.00845281	0.0289175	0.0099012	SMARCA4	1
GO:0060563	neuroepithelial cell differentiation	1/8	20/18862	0.00845281	0.0289175	0.0099012	NODAL	1
GO:0030325	adrenal gland development	1/8	21/18862	0.00887381	0.0294714	0.0100908	SALL1	1
GO:0035809	regulation of urine volume	1/8	21/18862	0.00887381	0.0294714	0.0100908	TFAP2B	1
GO:0042438	melanin biosynthetic process	1/8	21/18862	0.00887381	0.0294714	0.0100908	ZEB2	1
GO:0048485	sympathetic nervous system development	1/8	21/18862	0.00887381	0.0294714	0.0100908	TFAP2B	1
GO:0030900	forebrain development	2/8	357/18862	0.0092757	0.0302772	0.0103668	CHD7/SALL1	2
GO:0006582	melanin metabolic process	1/8	22/18862	0.00929465	0.0302772	0.0103668	ZEB2	1
GO:0007178	transmembrane receptor protein serine/threonine kinase signaling pathway	2/8	358/18862	0.00932583	0.0302772	0.0103668	NODAL/TFAP2B	2
GO:0030111	regulation of Wnt signaling pathway	2/8	365/18862	0.00968016	0.0302772	0.0103668	SMARCA4/SALL1	2
GO:0001702	gastrulation with mouth forming second	1/8	23/18862	0.00971533	0.0302772	0.0103668	NODAL	1
GO:0044550	secondary metabolite biosynthetic process	1/8	23/18862	0.00971533	0.0302772	0.0103668	ZEB2	1
GO:0045943	positive regulation of transcription by RNA polymerase I	1/8	23/18862	0.00971533	0.0302772	0.0103668	SMARCA4	1
GO:0060384	innervation	1/8	23/18862	0.00971533	0.0302772	0.0103668	CHD7	1
GO:0060571	morphogenesis of an epithelial fold	1/8	23/18862	0.00971533	0.0302772	0.0103668	NODAL	1
GO:0007628	adult walking behavior	1/8	24/18862	0.0101359	0.0309518	0.0105977	CHD7	1
GO:0030318	melanocyte differentiation	1/8	24/18862	0.0101359	0.0309518	0.0105977	ZEB2	1
GO:0032925	regulation of activin receptor signaling pathway	1/8	24/18862	0.0101359	0.0309518	0.0105977	NODAL	1
GO:0010842	retina layer formation	1/8	25/18862	0.0105562	0.0311888	0.0106789	TFAP2B	1
GO:0062009	secondary palate development	1/8	25/18862	0.0105562	0.0311888	0.0106789	CHD7	1
GO:0072202	cell differentiation involved in metanephros development	1/8	25/18862	0.0105562	0.0311888	0.0106789	SALL1	1
GO:0072273	metanephric nephron morphogenesis	1/8	25/18862	0.0105562	0.0311888	0.0106789	SALL1	1
GO:0090659	walking behavior	1/8	25/18862	0.0105562	0.0311888	0.0106789	CHD7	1
GO:0060390	regulation of SMAD protein signal transduction	1/8	26/18862	0.0109764	0.0322211	0.0110323	NODAL	1
GO:0032438	melanosome organization	1/8	27/18862	0.0113965	0.033028	0.0113086	ZEB2	1
GO:0035116	embryonic hindlimb morphogenesis	1/8	27/18862	0.0113965	0.033028	0.0113086	CHD7	1
GO:0002790	peptide secretion	2/8	401/18862	0.0115974	0.033188	0.0113634	TFAP2B/CHD7	2
GO:0001893	maternal placenta development	1/8	28/18862	0.0118164	0.033188	0.0113634	NODAL	1
GO:0010575	positive regulation of vascular endothelial growth factor production	1/8	28/18862	0.0118164	0.033188	0.0113634	NODAL	1
GO:0048753	pigment granule organization	1/8	28/18862	0.0118164	0.033188	0.0113634	ZEB2	1
GO:0060795	cell fate commitment involved in formation of primary germ layer	1/8	28/18862	0.0118164	0.033188	0.0113634	NODAL	1
GO:0010880	regulation of release of sequestered calcium ion into cytosol by sarcoplasmic reticulum	1/8	29/18862	0.0122361	0.0337421	0.0115531	CHD7	1
GO:0040018	positive regulation of multicellular organism growth	1/8	29/18862	0.0122361	0.0337421	0.0115531	CHD7	1
GO:0055075	potassium ion homeostasis	1/8	29/18862	0.0122361	0.0337421	0.0115531	TFAP2B	1
GO:0038111	interleukin-7-mediated signaling pathway	1/8	30/18862	0.0126557	0.0344812	0.0118062	SMARCA4	1
GO:0061384	heart trabecula morphogenesis	1/8	30/18862	0.0126557	0.0344812	0.0118062	CHD7	1
GO:0007389	pattern specification process	2/8	426/18862	0.0130209	0.0345884	0.0118429	NODAL/ZIC3	2
GO:0003338	metanephros morphogenesis	1/8	31/18862	0.0130752	0.0345884	0.0118429	SALL1	1
GO:0048566	embryonic digestive tract development	1/8	31/18862	0.0130752	0.0345884	0.0118429	SALL1	1
GO:1904837	beta-catenin-TCF complex assembly	1/8	31/18862	0.0130752	0.0345884	0.0118429	SMARCA4	1
GO:2000036	regulation of stem cell population maintenance	1/8	31/18862	0.0130752	0.0345884	0.0118429	NODAL	1
GO:0009954	proximal/distal pattern formation	1/8	32/18862	0.0134944	0.0350855	0.0120131	NODAL	1
GO:0031128	developmental induction	1/8	32/18862	0.0134944	0.0350855	0.0120131	SALL1	1
GO:0048333	mesodermal cell differentiation	1/8	32/18862	0.0134944	0.0350855	0.0120131	NODAL	1
GO:0006356	regulation of transcription by RNA polymerase I	1/8	33/18862	0.0139136	0.0355655	0.0121774	SMARCA4	1
GO:0009303	rRNA transcription	1/8	33/18862	0.0139136	0.0355655	0.0121774	SMARCA4	1
GO:0014808	release of sequestered calcium ion into cytosol by sarcoplasmic reticulum	1/8	33/18862	0.0139136	0.0355655	0.0121774	CHD7	1
GO:0051090	regulation of DNA-binding transcription factor activity	2/8	444/18862	0.0140916	0.0358195	0.0122644	NODAL/SMARCA4	2
GO:0050931	pigment cell differentiation	1/8	34/18862	0.0143325	0.0358313	0.0122684	ZEB2	1
GO:0055081	anion homeostasis	1/8	34/18862	0.0143325	0.0358313	0.0122684	TFAP2B	1
GO:1903514	release of sequestered calcium ion into cytosol by endoplasmic reticulum	1/8	34/18862	0.0143325	0.0358313	0.0122684	CHD7	1
GO:0055074	calcium ion homeostasis	2/8	454/18862	0.0147029	0.0364775	0.0124897	TFAP2B/CHD7	2
GO:0001825	blastocyst formation	1/8	35/18862	0.0147513	0.0364775	0.0124897	NODAL	1
GO:0035136	forelimb morphogenesis	1/8	36/18862	0.01517	0.03731	0.0127747	TFAP2B	1
GO:0070897	transcription preinitiation complex assembly	1/8	37/18862	0.0155885	0.0381331	0.0130566	SMARCA4	1
GO:0001667	ameboidal-type cell migration	2/8	473/18862	0.0158961	0.0383735	0.0131389	NODAL/ZEB2	2
GO:0003091	renal water homeostasis	1/8	38/18862	0.0160068	0.0383735	0.0131389	TFAP2B	1
GO:0006361	transcription initiation from RNA polymerase I promoter	1/8	38/18862	0.0160068	0.0383735	0.0131389	SMARCA4	1
GO:0023061	signal release	2/8	475/18862	0.0160241	0.0383735	0.0131389	TFAP2B/CHD7	2
GO:0060284	regulation of cell development	2/8	485/18862	0.016671	0.0390999	0.0133876	NODAL/CHD7	2
GO:0001501	skeletal system development	2/8	486/18862	0.0167363	0.0390999	0.0133876	NODAL/CHD7	2
GO:0070296	sarcoplasmic reticulum calcium ion transport	1/8	40/18862	0.016843	0.0390999	0.0133876	CHD7	1
GO:0098760	response to interleukin-7	1/8	40/18862	0.016843	0.0390999	0.0133876	SMARCA4	1
GO:0098761	cellular response to interleukin-7	1/8	40/18862	0.016843	0.0390999	0.0133876	SMARCA4	1
GO:1902895	positive regulation of pri-miRNA transcription by RNA polymerase II	1/8	40/18862	0.016843	0.0390999	0.0133876	SMARCA4	1
GO:0021983	pituitary gland development	1/8	41/18862	0.0172609	0.0398666	0.0136501	SALL1	1
GO:0072507	divalent inorganic cation homeostasis	2/8	499/18862	0.0175957	0.040421	0.0138399	TFAP2B/CHD7	2
GO:0048806	genitalia development	1/8	42/18862	0.0176786	0.040421	0.0138399	CHD7	1
GO:0046189	phenol-containing compound biosynthetic process	1/8	43/18862	0.0180962	0.0408917	0.0140011	ZEB2	1
GO:0061383	trabecula morphogenesis	1/8	43/18862	0.0180962	0.0408917	0.0140011	CHD7	1
GO:0035987	endodermal cell differentiation	1/8	44/18862	0.0185136	0.0408917	0.0140011	NODAL	1
GO:0048066	developmental pigmentation	1/8	44/18862	0.0185136	0.0408917	0.0140011	ZEB2	1
GO:0048546	digestive tract morphogenesis	1/8	44/18862	0.0185136	0.0408917	0.0140011	NODAL	1
GO:0055010	ventricular cardiac muscle tissue morphogenesis	1/8	44/18862	0.0185136	0.0408917	0.0140011	CHD7	1
GO:0060324	face development	1/8	44/18862	0.0185136	0.0408917	0.0140011	CHD7	1
GO:0001974	blood vessel remodeling	1/8	45/18862	0.0189309	0.0412131	0.0141111	CHD7	1
GO:0032924	activin receptor signaling pathway	1/8	45/18862	0.0189309	0.0412131	0.0141111	NODAL	1
GO:0048701	embryonic cranial skeleton morphogenesis	1/8	45/18862	0.0189309	0.0412131	0.0141111	NODAL	1
GO:0048483	autonomic nervous system development	1/8	46/18862	0.019348	0.0419206	0.0143534	TFAP2B	1
GO:0030857	negative regulation of epithelial cell differentiation	1/8	47/18862	0.0197649	0.042621	0.0145932	NODAL	1
GO:0010862	positive regulation of pathway-restricted SMAD protein phosphorylation	1/8	48/18862	0.0201817	0.0429097	0.014692	NODAL	1
GO:0035850	epithelial cell differentiation involved in kidney development	1/8	48/18862	0.0201817	0.0429097	0.014692	SALL1	1
GO:0060425	lung morphogenesis	1/8	48/18862	0.0201817	0.0429097	0.014692	NODAL	1
GO:0009948	anterior/posterior axis specification	1/8	49/18862	0.0205983	0.04339	0.0148565	NODAL	1
GO:0021879	forebrain neuron differentiation	1/8	49/18862	0.0205983	0.04339	0.0148565	SALL1	1
GO:0003229	ventricular cardiac muscle tissue development	1/8	50/18862	0.0210148	0.0438612	0.0150178	CHD7	1
GO:0007566	embryo implantation	1/8	50/18862	0.0210148	0.0438612	0.0150178	NODAL	1
GO:0042733	embryonic digit morphogenesis	1/8	51/18862	0.0214311	0.0443235	0.0151761	SALL1	1
GO:1902893	regulation of pri-miRNA transcription by RNA polymerase II	1/8	51/18862	0.0214311	0.0443235	0.0151761	SMARCA4	1
GO:0001658	branching involved in ureteric bud morphogenesis	1/8	52/18862	0.0218473	0.0445763	0.0152627	SALL1	1
GO:0033059	cellular pigmentation	1/8	52/18862	0.0218473	0.0445763	0.0152627	ZEB2	1
GO:0061614	pri-miRNA transcription by RNA polymerase II	1/8	52/18862	0.0218473	0.0445763	0.0152627	SMARCA4	1
GO:0001706	endoderm formation	1/8	53/18862	0.0222633	0.0452224	0.0154839	NODAL	1
GO:0043525	positive regulation of neuron apoptotic process	1/8	54/18862	0.0226792	0.0456594	0.0156335	TFAP2B	1
GO:0055078	sodium ion homeostasis	1/8	54/18862	0.0226792	0.0456594	0.0156335	TFAP2B	1
GO:0019748	secondary metabolic process	1/8	56/18862	0.0235104	0.0467129	0.0159942	ZEB2	1
GO:0021872	forebrain generation of neurons	1/8	56/18862	0.0235104	0.0467129	0.0159942	SALL1	1
GO:0060135	maternal process involved in female pregnancy	1/8	56/18862	0.0235104	0.0467129	0.0159942	NODAL	1
GO:0046148	pigment biosynthetic process	1/8	57/18862	0.0239258	0.0469235	0.0160663	ZEB2	1
GO:0055008	cardiac muscle tissue morphogenesis	1/8	57/18862	0.0239258	0.0469235	0.0160663	CHD7	1
GO:2000242	negative regulation of reproductive process	1/8	57/18862	0.0239258	0.0469235	0.0160663	NODAL	1
GO:0010574	regulation of vascular endothelial growth factor production	1/8	58/18862	0.0243411	0.0469287	0.0160681	NODAL	1
GO:0060042	retina morphogenesis in camera-type eye	1/8	58/18862	0.0243411	0.0469287	0.0160681	TFAP2B	1
GO:0060675	ureteric bud morphogenesis	1/8	58/18862	0.0243411	0.0469287	0.0160681	SALL1	1
GO:0061005	cell differentiation involved in kidney development	1/8	58/18862	0.0243411	0.0469287	0.0160681	SALL1	1
GO:0072171	mesonephric tubule morphogenesis	1/8	59/18862	0.0247561	0.0475276	0.0162732	SALL1	1
GO:0040014	regulation of multicellular organism growth	1/8	60/18862	0.0251711	0.0481212	0.0164764	CHD7	1
GO:0045995	regulation of embryonic development	1/8	61/18862	0.0255859	0.048684	0.0166691	NODAL	1
GO:0008344	adult locomotory behavior	1/8	62/18862	0.0260005	0.048684	0.0166691	CHD7	1
GO:0010573	vascular endothelial growth factor production	1/8	62/18862	0.0260005	0.048684	0.0166691	NODAL	1
GO:0051851	modulation by host of symbiont process	1/8	62/18862	0.0260005	0.048684	0.0166691	SMARCA4	1
GO:0060393	regulation of pathway-restricted SMAD protein phosphorylation	1/8	62/18862	0.0260005	0.048684	0.0166691	NODAL	1
GO:0003281	ventricular septum development	1/8	64/18862	0.0268293	0.0498258	0.0170601	SALL1	1
GO:0060411	cardiac septum morphogenesis	1/8	64/18862	0.0268293	0.0498258	0.0170601	CHD7	1
GO:0009880	embryonic pattern specification	1/8	65/18862	0.0272434	0.0499829	0.0171139	NODAL	1
GO:0060389	pathway-restricted SMAD protein phosphorylation	1/8	65/18862	0.0272434	0.0499829	0.0171139	NODAL	1
GO:1904888	cranial skeletal system development	1/8	65/18862	0.0272434	0.0499829	0.0171139	NODAL	1
GO pathways of 21 heart-upregulated CHD genes
ID	Description	GeneRatio	BgRatio	pvalue	p.adjust	qvalue	geneID	Count
GO:0003007	heart morphogenesis	15/21	239/18862	1.14e-24	6.35e-22	2.79e-22	ACTC1/GATA4/GATA5/GATA6/HAND1/HAND2/MYBPC3/MYH6/MYH7/NKX2-5/SMAD6/TBX5/TBX20/DLL4/TGFBR2	15
GO:0003206	cardiac chamber morphogenesis	13/21	115/18862	1.56e-24	6.35e-22	2.79e-22	GATA4/GATA6/HAND1/HAND2/MYBPC3/MYH6/MYH7/NKX2-5/SMAD6/TBX5/TBX20/DLL4/TGFBR2	13
GO:0003205	cardiac chamber development	13/21	151/18862	6.31e-23	1.71e-20	7.53e-21	GATA4/GATA6/HAND1/HAND2/MYBPC3/MYH6/MYH7/NKX2-5/SMAD6/TBX5/TBX20/DLL4/TGFBR2	13
GO:0003208	cardiac ventricle morphogenesis	11/21	69/18862	2.33e-22	4.74e-20	2.08e-20	GATA4/HAND1/HAND2/MYBPC3/MYH6/MYH7/NKX2-5/TBX5/TBX20/DLL4/TGFBR2	11
GO:0003231	cardiac ventricle development	12/21	114/18862	3.68e-22	5.99e-20	2.63e-20	GATA4/HAND1/HAND2/MYBPC3/MYH6/MYH7/NKX2-5/SMAD6/TBX5/TBX20/DLL4/TGFBR2	12
GO:0048738	cardiac muscle tissue development	13/21	208/18862	4.6e-21	6.24e-19	2.74e-19	ACTC1/GATA4/GATA5/GATA6/HAND1/MYBPC3/MYH6/MYH7/NKX2-5/TBX5/TBX20/DLL4/TGFBR2	13
GO:0014706	striated muscle tissue development	13/21	351/18862	4.58e-18	5.32e-16	2.34e-16	ACTC1/GATA4/GATA5/GATA6/HAND1/MYBPC3/MYH6/MYH7/NKX2-5/TBX5/TBX20/DLL4/TGFBR2	13
GO:0060537	muscle tissue development	13/21	371/18862	9.45e-18	9.61e-16	4.23e-16	ACTC1/GATA4/GATA5/GATA6/HAND1/MYBPC3/MYH6/MYH7/NKX2-5/TBX5/TBX20/DLL4/TGFBR2	13
GO:0003179	heart valve morphogenesis	8/21	53/18862	4.42e-16	4e-14	1.76e-14	GATA4/GATA5/NKX2-5/SMAD6/TBX5/TBX20/DLL4/TGFBR2	8
GO:0055008	cardiac muscle tissue morphogenesis	8/21	57/18862	8.22e-16	6.69e-14	2.94e-14	ACTC1/HAND1/MYBPC3/MYH6/MYH7/NKX2-5/TBX20/DLL4	8
GO:0003170	heart valve development	8/21	61/18862	1.46e-15	1.08e-13	4.76e-14	GATA4/GATA5/NKX2-5/SMAD6/TBX5/TBX20/DLL4/TGFBR2	8
GO:0060411	cardiac septum morphogenesis	8/21	64/18862	2.19e-15	1.49e-13	6.54e-14	GATA4/GATA6/HAND1/NKX2-5/SMAD6/TBX5/TBX20/TGFBR2	8
GO:0060415	muscle tissue morphogenesis	8/21	67/18862	3.23e-15	2.02e-13	8.88e-14	ACTC1/HAND1/MYBPC3/MYH6/MYH7/NKX2-5/TBX20/DLL4	8
GO:0048644	muscle organ morphogenesis	8/21	73/18862	6.62e-15	3.85e-13	1.69e-13	ACTC1/HAND1/MYBPC3/MYH6/MYH7/NKX2-5/TBX20/DLL4	8
GO:0003279	cardiac septum development	8/21	96/18862	6.44e-14	3.41e-12	1.5e-12	GATA4/GATA6/HAND1/NKX2-5/SMAD6/TBX5/TBX20/TGFBR2	8
GO:0003229	ventricular cardiac muscle tissue development	7/21	50/18862	6.71e-14	3.41e-12	1.5e-12	HAND1/MYBPC3/MYH6/MYH7/NKX2-5/TBX5/DLL4	7
GO:0007389	pattern specification process	11/21	426/18862	1.98e-13	9.46e-12	4.16e-12	GATA4/GATA5/HAND1/HAND2/NKX2-5/SMAD6/TBX5/TBX20/DLL4/TGFBR2/ROR2	11
GO:0003209	cardiac atrium morphogenesis	6/21	29/18862	4.06e-13	1.84e-11	8.07e-12	GATA4/MYH6/NKX2-5/TBX5/TBX20/DLL4	6
GO:0003180	aortic valve morphogenesis	6/21	31/18862	6.28e-13	2.69e-11	1.18e-11	GATA4/GATA5/NKX2-5/SMAD6/TBX20/DLL4	6
GO:0003230	cardiac atrium development	6/21	35/18862	1.38e-12	5.62e-11	2.47e-11	GATA4/MYH6/NKX2-5/TBX5/TBX20/DLL4	6
GO:0003176	aortic valve development	6/21	36/18862	1.66e-12	6.42e-11	2.82e-11	GATA4/GATA5/NKX2-5/SMAD6/TBX20/DLL4	6
GO:1905314	semi-lunar valve development	6/21	41/18862	3.81e-12	1.41e-10	6.2e-11	GATA4/GATA5/NKX2-5/SMAD6/TBX20/DLL4	6
GO:0055010	ventricular cardiac muscle tissue morphogenesis	6/21	44/18862	5.97e-12	2.11e-10	9.29e-11	HAND1/MYBPC3/MYH6/MYH7/NKX2-5/DLL4	6
GO:0003215	cardiac right ventricle morphogenesis	5/21	20/18862	1.57e-11	5.24e-10	2.31e-10	GATA4/HAND1/HAND2/NKX2-5/TBX20	5
GO:0003012	muscle system process	10/21	453/18862	1.61e-11	5.24e-10	2.31e-10	ACTC1/GATA4/GATA5/GATA6/HAND2/MYBPC3/MYH6/MYH7/NKX2-5/TBX20	10
GO:0007517	muscle organ development	9/21	317/18862	2.35e-11	7.36e-10	3.24e-10	ACTC1/HAND1/MYBPC3/MYH6/MYH7/NKX2-5/TBX20/DLL4/EVC	9
GO:0003148	outflow tract septum morphogenesis	5/21	25/18862	5.36e-11	1.56e-09	6.85e-10	GATA6/NKX2-5/SMAD6/TBX20/TGFBR2	5
GO:0003171	atrioventricular valve development	5/21	25/18862	5.36e-11	1.56e-09	6.85e-10	GATA4/SMAD6/TBX5/TBX20/TGFBR2	5
GO:0001947	heart looping	6/21	63/18862	5.67e-11	1.59e-09	7e-10	GATA4/HAND1/HAND2/NKX2-5/TBX20/TGFBR2	6
GO:0061371	determination of heart left/right asymmetry	6/21	67/18862	8.31e-11	2.26e-09	9.92e-10	GATA4/HAND1/HAND2/NKX2-5/TBX20/TGFBR2	6
GO:0003143	embryonic heart tube morphogenesis	6/21	69/18862	9.97e-11	2.62e-09	1.15e-09	GATA4/HAND1/HAND2/NKX2-5/TBX20/TGFBR2	6
GO:0035051	cardiocyte differentiation	7/21	144/18862	1.39e-10	3.48e-09	1.53e-09	ACTC1/GATA4/GATA6/HAND2/MYH6/NKX2-5/TBX5	7
GO:0003151	outflow tract morphogenesis	6/21	73/18862	1.41e-10	3.48e-09	1.53e-09	GATA6/HAND2/NKX2-5/SMAD6/TBX20/TGFBR2	6
GO:0035050	embryonic heart tube development	6/21	78/18862	2.12e-10	5.08e-09	2.23e-09	GATA4/HAND1/HAND2/NKX2-5/TBX20/TGFBR2	6
GO:0048562	embryonic organ morphogenesis	8/21	277/18862	3.37e-10	7.84e-09	3.45e-09	GATA4/HAND1/HAND2/NKX2-5/TBX20/TGFBR2/FBN1/ROR2	8
GO:0035265	organ growth	7/21	166/18862	3.78e-10	8.54e-09	3.75e-09	GATA4/GATA6/MYH6/TBX5/TBX20/EVC/TGFBR2	7
GO:0060485	mesenchyme development	8/21	287/18862	4.47e-10	9.83e-09	4.32e-09	ACTC1/GATA4/GATA5/HAND1/HAND2/TBX5/TBX20/TGFBR2	8
GO:0003207	cardiac chamber formation	4/21	12/18862	5.59e-10	1.2e-08	5.26e-09	HAND1/HAND2/TBX5/TBX20	4
GO:0003300	cardiac muscle hypertrophy	6/21	96/18862	7.57e-10	1.58e-08	6.95e-09	GATA4/GATA5/GATA6/HAND2/MYH6/MYH7	6
GO:0007512	adult heart development	4/21	13/18862	8.06e-10	1.64e-08	7.22e-09	HAND2/MYH6/MYH7/NKX2-5	4
GO:0003197	endocardial cushion development	5/21	42/18862	8.48e-10	1.68e-08	7.4e-09	GATA4/GATA5/TBX5/TBX20/TGFBR2	5
GO:0014897	striated muscle hypertrophy	6/21	99/18862	9.13e-10	1.77e-08	7.78e-09	GATA4/GATA5/GATA6/HAND2/MYH6/MYH7	6
GO:0060419	heart growth	6/21	100/18862	9.71e-10	1.84e-08	8.08e-09	GATA4/GATA6/MYH6/TBX5/TBX20/TGFBR2	6
GO:0014896	muscle hypertrophy	6/21	101/18862	1.03e-09	1.91e-08	8.39e-09	GATA4/GATA5/GATA6/HAND2/MYH6/MYH7	6
GO:0060413	atrial septum morphogenesis	4/21	15/18862	1.54e-09	2.78e-08	1.22e-08	GATA4/NKX2-5/TBX5/TBX20	4
GO:0055007	cardiac muscle cell differentiation	6/21	114/18862	2.15e-09	3.81e-08	1.67e-08	ACTC1/GATA4/GATA6/MYH6/NKX2-5/TBX5	6
GO:0007368	determination of left/right symmetry	6/21	119/18862	2.79e-09	4.83e-08	2.12e-08	GATA4/HAND1/HAND2/NKX2-5/TBX20/TGFBR2	6
GO:2000738	positive regulation of stem cell differentiation	4/21	18/18862	3.44e-09	5.83e-08	2.56e-08	GATA4/GATA6/NKX2-5/TBX5	4
GO:0009855	determination of bilateral symmetry	6/21	126/18862	3.94e-09	6.54e-08	2.88e-08	GATA4/HAND1/HAND2/NKX2-5/TBX20/TGFBR2	6
GO:0009799	specification of symmetry	6/21	127/18862	4.13e-09	6.73e-08	2.96e-08	GATA4/HAND1/HAND2/NKX2-5/TBX20/TGFBR2	6
GO:0010002	cardioblast differentiation	4/21	19/18862	4.35e-09	6.95e-08	3.05e-08	GATA4/GATA6/NKX2-5/TBX5	4
GO:0060039	pericardium development	4/21	20/18862	5.44e-09	8.51e-08	3.74e-08	HAND2/TBX5/TBX20/DLL4	4
GO:0048645	animal organ formation	5/21	61/18862	5.85e-09	8.99e-08	3.95e-08	GATA5/GATA6/HAND2/TBX5/TGFBR2	5
GO:0060048	cardiac muscle contraction	6/21	135/18862	5.97e-09	9e-08	3.96e-08	ACTC1/GATA4/MYBPC3/MYH6/MYH7/NKX2-5	6
GO:1905209	positive regulation of cardiocyte differentiation	4/21	21/18862	6.71e-09	9.8e-08	4.31e-08	GATA4/GATA6/NKX2-5/TBX5	4
GO:0045165	cell fate commitment	7/21	251/18862	6.74e-09	9.8e-08	4.31e-08	GATA4/GATA5/GATA6/TBX5/TBX20/DLL4/ROR2	7
GO:0003281	ventricular septum development	5/21	64/18862	7.48e-09	1.07e-07	4.7e-08	GATA4/NKX2-5/SMAD6/TBX5/TGFBR2	5
GO:0048568	embryonic organ development	8/21	412/18862	7.68e-09	1.08e-07	4.74e-08	GATA4/HAND1/HAND2/NKX2-5/TBX20/TGFBR2/FBN1/ROR2	8
GO:0003283	atrial septum development	4/21	22/18862	8.2e-09	1.13e-07	4.97e-08	GATA4/NKX2-5/TBX5/TBX20	4
GO:0003181	atrioventricular valve morphogenesis	4/21	23/18862	9.92e-09	1.35e-07	5.91e-08	GATA4/SMAD6/TBX5/TGFBR2	4
GO:0060047	heart contraction	7/21	279/18862	1.4e-08	1.87e-07	8.21e-08	ACTC1/GATA4/MYBPC3/MYH6/MYH7/NKX2-5/ABCC9	7
GO:0003015	heart process	7/21	289/18862	1.78e-08	2.34e-07	1.03e-07	ACTC1/GATA4/MYBPC3/MYH6/MYH7/NKX2-5/ABCC9	7
GO:0060420	regulation of heart growth	5/21	77/18862	1.92e-08	2.48e-07	1.09e-07	GATA6/MYH6/TBX5/TBX20/TGFBR2	5
GO:0071772	response to BMP	6/21	167/18862	2.14e-08	2.68e-07	1.18e-07	GATA4/GATA5/GATA6/SMAD6/FBN1/ROR2	6
GO:0071773	cellular response to BMP stimulus	6/21	167/18862	2.14e-08	2.68e-07	1.18e-07	GATA4/GATA5/GATA6/SMAD6/FBN1/ROR2	6
GO:0060562	epithelial tube morphogenesis	7/21	309/18862	2.83e-08	3.49e-07	1.53e-07	GATA4/HAND1/HAND2/NKX2-5/TBX20/DLL4/TGFBR2	7
GO:0006941	striated muscle contraction	6/21	176/18862	2.93e-08	3.56e-07	1.56e-07	ACTC1/GATA4/MYBPC3/MYH6/MYH7/NKX2-5	6
GO:0055017	cardiac muscle tissue growth	5/21	92/18862	4.73e-08	5.66e-07	2.49e-07	GATA4/GATA6/TBX5/TBX20/TGFBR2	5
GO:1905207	regulation of cardiocyte differentiation	4/21	35/18862	5.81e-08	6.86e-07	3.01e-07	GATA4/GATA6/NKX2-5/TBX5	4
GO:0006936	muscle contraction	7/21	352/18862	6.9e-08	8.02e-07	3.53e-07	ACTC1/GATA4/MYBPC3/MYH6/MYH7/NKX2-5/TBX20	7
GO:0046620	regulation of organ growth	5/21	102/18862	7.96e-08	9.12e-07	4.01e-07	GATA6/MYH6/TBX5/TBX20/TGFBR2	5
GO:0030049	muscle filament sliding	4/21	39/18862	9.1e-08	1.02e-06	4.46e-07	ACTC1/MYBPC3/MYH6/MYH7	4
GO:0033275	actin-myosin filament sliding	4/21	39/18862	9.1e-08	1.02e-06	4.46e-07	ACTC1/MYBPC3/MYH6/MYH7	4
GO:0060976	coronary vasculature development	4/21	44/18862	1.5e-07	1.65e-06	7.24e-07	GATA6/HAND2/SMAD6/TBX5	4
GO:0043500	muscle adaptation	5/21	118/18862	1.65e-07	1.79e-06	7.89e-07	GATA5/GATA6/HAND2/MYH6/MYH7	5
GO:0070252	actin-mediated cell contraction	5/21	120/18862	1.8e-07	1.93e-06	8.47e-07	ACTC1/GATA4/MYBPC3/MYH6/MYH7	5
GO:0090257	regulation of muscle system process	6/21	243/18862	1.98e-07	2.1e-06	9.22e-07	GATA4/GATA5/HAND2/MYBPC3/MYH7/NKX2-5	6
GO:0060043	regulation of cardiac muscle cell proliferation	4/21	49/18862	2.33e-07	2.4e-06	1.05e-06	GATA6/TBX5/TBX20/TGFBR2	4
GO:0072132	mesenchyme morphogenesis	4/21	49/18862	2.33e-07	2.4e-06	1.05e-06	ACTC1/GATA5/TBX20/TGFBR2	4
GO:0051146	striated muscle cell differentiation	6/21	269/18862	3.61e-07	3.67e-06	1.61e-06	ACTC1/GATA4/GATA6/MYH6/NKX2-5/TBX5	6
GO:0003214	cardiac left ventricle morphogenesis	3/21	14/18862	4.3e-07	4.32e-06	1.9e-06	HAND1/TBX5/TGFBR2	3
GO:0060038	cardiac muscle cell proliferation	4/21	58/18862	4.63e-07	4.6e-06	2.02e-06	GATA6/TBX5/TBX20/TGFBR2	4
GO:0030048	actin filament-based movement	5/21	150/18862	5.46e-07	5.36e-06	2.36e-06	ACTC1/GATA4/MYBPC3/MYH6/MYH7	5
GO:0055021	regulation of cardiac muscle tissue growth	4/21	70/18862	9.92e-07	9.62e-06	4.23e-06	GATA6/TBX5/TBX20/TGFBR2	4
GO:0003002	regionalization	6/21	326/18862	1.11e-06	1.05e-05	4.63e-06	GATA4/GATA5/SMAD6/TBX20/DLL4/ROR2	6
GO:0014855	striated muscle cell proliferation	4/21	72/18862	1.11e-06	1.05e-05	4.63e-06	GATA6/TBX5/TBX20/TGFBR2	4
GO:0055013	cardiac muscle cell development	4/21	77/18862	1.46e-06	1.36e-05	6e-06	ACTC1/GATA4/MYH6/NKX2-5	4
GO:0001570	vasculogenesis	4/21	78/18862	1.54e-06	1.41e-05	6.19e-06	NKX2-5/TBX5/TBX20/TGFBR2	4
GO:0051216	cartilage development	5/21	185/18862	1.54e-06	1.41e-05	6.19e-06	HAND1/HAND2/EVC/TGFBR2/ROR2	5
GO:0060575	intestinal epithelial cell differentiation	3/21	22/18862	1.81e-06	1.63e-05	7.19e-06	GATA4/GATA5/GATA6	3
GO:0007178	transmembrane receptor protein serine/threonine kinase signaling pathway	6/21	358/18862	1.91e-06	1.71e-05	7.52e-06	GATA4/SMAD6/TBX20/TGFBR2/FBN1/ROR2	6
GO:0055006	cardiac cell development	4/21	83/18862	1.97e-06	1.74e-05	7.67e-06	ACTC1/GATA4/MYH6/NKX2-5	4
GO:0042692	muscle cell differentiation	6/21	362/18862	2.04e-06	1.78e-05	7.85e-06	ACTC1/GATA4/GATA6/MYH6/NKX2-5/TBX5	6
GO:0006942	regulation of striated muscle contraction	4/21	91/18862	2.85e-06	2.47e-05	1.08e-05	GATA4/MYBPC3/MYH7/NKX2-5	4
GO:0003299	muscle hypertrophy in response to stress	3/21	28/18862	3.83e-06	3.21e-05	1.41e-05	GATA6/MYH6/MYH7	3
GO:0014887	cardiac muscle adaptation	3/21	28/18862	3.83e-06	3.21e-05	1.41e-05	GATA6/MYH6/MYH7	3
GO:0014898	cardiac muscle hypertrophy in response to stress	3/21	28/18862	3.83e-06	3.21e-05	1.41e-05	GATA6/MYH6/MYH7	3
GO:0060914	heart formation	3/21	29/18862	4.27e-06	3.54e-05	1.56e-05	GATA5/HAND2/TBX5	3
GO:0010667	negative regulation of cardiac muscle cell apoptotic process	3/21	30/18862	4.74e-06	3.86e-05	1.7e-05	GATA4/HAND2/NKX2-5	3
GO:0060045	positive regulation of cardiac muscle cell proliferation	3/21	30/18862	4.74e-06	3.86e-05	1.7e-05	GATA6/TBX5/TBX20	3
GO:0010664	negative regulation of striated muscle cell apoptotic process	3/21	32/18862	5.78e-06	4.66e-05	2.05e-05	GATA4/HAND2/NKX2-5	3
GO:0061448	connective tissue development	5/21	243/18862	5.86e-06	4.67e-05	2.05e-05	HAND1/HAND2/EVC/TGFBR2/ROR2	5
GO:0008016	regulation of heart contraction	5/21	245/18862	6.09e-06	4.82e-05	2.12e-05	GATA4/MYH6/MYH7/NKX2-5/ABCC9	5
GO:0003203	endocardial cushion morphogenesis	3/21	33/18862	6.35e-06	4.97e-05	2.19e-05	GATA5/TBX20/TGFBR2	3
GO:2000736	regulation of stem cell differentiation	4/21	112/18862	6.52e-06	5.06e-05	2.22e-05	GATA4/GATA6/NKX2-5/TBX5	4
GO:0048863	stem cell differentiation	5/21	251/18862	6.85e-06	5.21e-05	2.29e-05	GATA4/GATA6/HAND2/NKX2-5/TBX5	5
GO:0090092	regulation of transmembrane receptor protein serine/threonine kinase signaling pathway	5/21	251/18862	6.85e-06	5.21e-05	2.29e-05	GATA4/SMAD6/TBX20/TGFBR2/FBN1	5
GO:0001569	branching involved in blood vessel morphogenesis	3/21	34/18862	6.96e-06	5.25e-05	2.31e-05	TBX20/DLL4/TGFBR2	3
GO:0048565	digestive tract development	4/21	125/18862	1.01e-05	7.53e-05	3.31e-05	GATA4/GATA5/GATA6/TGFBR2	4
GO:0001501	skeletal system development	6/21	486/18862	1.11e-05	8.2e-05	3.6e-05	HAND1/HAND2/EVC/TGFBR2/FBN1/ROR2	6
GO:0055023	positive regulation of cardiac muscle tissue growth	3/21	40/18862	1.14e-05	8.39e-05	3.69e-05	GATA6/TBX5/TBX20	3
GO:0055123	digestive system development	4/21	134/18862	1.33e-05	9.56e-05	4.2e-05	GATA4/GATA5/GATA6/TGFBR2	4
GO:0090101	negative regulation of transmembrane receptor protein serine/threonine kinase signaling pathway	4/21	134/18862	1.33e-05	9.56e-05	4.2e-05	SMAD6/TBX20/TGFBR2/FBN1	4
GO:1903522	regulation of blood circulation	5/21	290/18862	1.38e-05	9.85e-05	4.33e-05	GATA4/MYH6/MYH7/NKX2-5/ABCC9	5
GO:0060421	positive regulation of heart growth	3/21	44/18862	1.53e-05	0.000108269	4.76e-05	GATA6/TBX5/TBX20	3
GO:0010665	regulation of cardiac muscle cell apoptotic process	3/21	45/18862	1.64e-05	0.00011492	5.05e-05	GATA4/HAND2/NKX2-5	3
GO:0010662	regulation of striated muscle cell apoptotic process	3/21	47/18862	1.87e-05	0.000130012	5.72e-05	GATA4/HAND2/NKX2-5	3
GO:0010656	negative regulation of muscle cell apoptotic process	3/21	48/18862	1.99e-05	0.000136251	5.99e-05	GATA4/HAND2/NKX2-5	3
GO:0010659	cardiac muscle cell apoptotic process	3/21	48/18862	1.99e-05	0.000136251	5.99e-05	GATA4/HAND2/NKX2-5	3
GO:0048638	regulation of developmental growth	5/21	319/18862	2.18e-05	0.000148156	6.51e-05	GATA6/MYH6/TBX5/TBX20/TGFBR2	5
GO:0010658	striated muscle cell apoptotic process	3/21	50/18862	2.25e-05	0.000151631	6.67e-05	GATA4/HAND2/NKX2-5	3
GO:0030509	BMP signaling pathway	4/21	154/18862	2.3e-05	0.000153145	6.73e-05	GATA4/SMAD6/FBN1/ROR2	4
GO:0014888	striated muscle adaptation	3/21	52/18862	2.54e-05	0.000167951	7.38e-05	GATA6/MYH6/MYH7	3
GO:0006937	regulation of muscle contraction	4/21	161/18862	2.73e-05	0.000179395	7.89e-05	GATA4/MYBPC3/MYH7/NKX2-5	4
GO:0001701	in utero embryonic development	5/21	335/18862	2.76e-05	0.000179872	7.91e-05	GATA6/HAND1/HAND2/MYH6/TGFBR2	5
GO:0046622	positive regulation of organ growth	3/21	54/18862	2.84e-05	0.000183749	8.08e-05	GATA6/TBX5/TBX20	3
GO:0055001	muscle cell development	4/21	168/18862	3.23e-05	0.000206942	9.1e-05	ACTC1/GATA4/MYH6/NKX2-5	4
GO:0048639	positive regulation of developmental growth	4/21	170/18862	3.38e-05	0.000215059	9.46e-05	GATA6/TBX5/TBX20/TGFBR2	4
GO:0007369	gastrulation	4/21	179/18862	4.14e-05	0.000261065	0.000114784	GATA6/HAND1/TBX20/TGFBR2	4
GO:0060536	cartilage morphogenesis	2/21	10/18862	5.28e-05	0.000330869	0.000145475	HAND1/HAND2	2
GO:0043627	response to estrogen	3/21	71/18862	6.47e-05	0.000402321	0.00017689	GATA6/SMAD6/TGFBR2	3
GO:0007492	endoderm development	3/21	76/18862	7.94e-05	0.000489346	0.000215153	GATA4/GATA6/TBX20	3
GO:0009953	dorsal/ventral pattern formation	3/21	77/18862	8.25e-05	0.000504995	0.000222033	SMAD6/TBX20/DLL4	3
GO:0003161	cardiac conduction system development	2/21	13/18862	9.14e-05	0.000551154	0.000242328	NKX2-5/TBX5	2
GO:0007183	SMAD protein complex assembly	2/21	13/18862	9.14e-05	0.000551154	0.000242328	SMAD6/TBX20	2
GO:0010660	regulation of muscle cell apoptotic process	3/21	80/18862	9.25e-05	0.000553494	0.000243357	GATA4/HAND2/NKX2-5	3
GO:0033002	muscle cell proliferation	4/21	222/18862	9.55e-05	0.000567497	0.000249514	GATA6/TBX5/TBX20/TGFBR2	4
GO:0002065	columnar/cuboidal epithelial cell differentiation	3/21	82/18862	9.95e-05	0.000587122	0.000258142	GATA4/GATA5/GATA6	3
GO:0003188	heart valve formation	2/21	14/18862	0.000106571	0.000621785	0.000273383	GATA4/TBX20	2
GO:0010657	muscle cell apoptotic process	3/21	84/18862	0.000106941	0.000621785	0.000273383	GATA4/HAND2/NKX2-5	3
GO:0048762	mesenchymal cell differentiation	4/21	231/18862	0.00011136	0.000642887	0.000282661	GATA5/HAND2/TBX5/TGFBR2	4
GO:0030512	negative regulation of transforming growth factor beta receptor signaling pathway	3/21	86/18862	0.000114696	0.000657482	0.000289078	SMAD6/TGFBR2/FBN1	3
GO:2000136	regulation of cell proliferation involved in heart morphogenesis	2/21	15/18862	0.000122884	0.000699491	0.000307548	HAND2/TBX5	2
GO:0030510	regulation of BMP signaling pathway	3/21	91/18862	0.000135666	0.000766889	0.000337181	GATA4/SMAD6/FBN1	3
GO:0060977	coronary vasculature morphogenesis	2/21	16/18862	0.000140344	0.000782467	0.00034403	HAND2/TBX5	2
GO:0061323	cell proliferation involved in heart morphogenesis	2/21	16/18862	0.000140344	0.000782467	0.00034403	HAND2/TBX5	2
GO:0060840	artery development	3/21	95/18862	0.00015413	0.000853483	0.000375254	HAND2/SMAD6/DLL4	3
GO:0045927	positive regulation of growth	4/21	253/18862	0.000158066	0.000868358	0.000381794	GATA6/TBX5/TBX20/TGFBR2	4
GO:0003184	pulmonary valve morphogenesis	2/21	17/18862	0.00015895	0.000868358	0.000381794	SMAD6/TBX20	2
GO:0043502	regulation of muscle adaptation	3/21	97/18862	0.000163945	0.000889675	0.000391167	GATA5/HAND2/MYH7	3
GO:0060973	cell migration involved in heart development	2/21	18/18862	0.000178699	0.000963316	0.000423545	HAND2/TBX5	2
GO:0060044	negative regulation of cardiac muscle cell proliferation	2/21	19/18862	0.000199588	0.00106885	0.000469944	TBX5/TGFBR2	2
GO:0003177	pulmonary valve development	2/21	21/18862	0.000244779	0.00130229	0.000572583	SMAD6/TBX20	2
GO:0030326	embryonic limb morphogenesis	3/21	112/18862	0.000250728	0.00131673	0.000578931	HAND2/TBX5/ROR2	3
GO:0035113	embryonic appendage morphogenesis	3/21	112/18862	0.000250728	0.00131673	0.000578931	HAND2/TBX5/ROR2	3
GO:0001704	formation of primary germ layer	3/21	115/18862	0.000271031	0.00141422	0.000621798	GATA6/HAND1/TBX20	3
GO:0090287	regulation of cellular response to growth factor stimulus	4/21	296/18862	0.00028808	0.00149361	0.000656703	GATA4/SMAD6/TGFBR2/FBN1	4
GO:0003416	endochondral bone growth	2/21	23/18862	0.000294505	0.00151726	0.0006671	EVC/TGFBR2	2
GO:0003272	endocardial cushion formation	2/21	24/18862	0.000321063	0.00164368	0.000722683	TBX20/TGFBR2	2
GO:0017015	regulation of transforming growth factor beta receptor signaling pathway	3/21	127/18862	0.000362821	0.00184585	0.000811573	SMAD6/TGFBR2/FBN1	3
GO:0002026	regulation of the force of heart contraction	2/21	26/18862	0.000377556	0.0018971	0.000834106	MYH6/MYH7	2
GO:0098868	bone growth	2/21	26/18862	0.000377556	0.0018971	0.000834106	EVC/TGFBR2	2
GO:1903844	regulation of cellular response to transforming growth factor beta stimulus	3/21	130/18862	0.000388525	0.00194024	0.000853074	SMAD6/TGFBR2/FBN1	3
GO:0007224	smoothened signaling pathway	3/21	131/18862	0.000397346	0.00197219	0.000867123	EVC/TGFBR2/ROR2	3
GO:0035107	appendage morphogenesis	3/21	134/18862	0.000424584	0.00208199	0.000915399	HAND2/TBX5/ROR2	3
GO:0035108	limb morphogenesis	3/21	134/18862	0.000424584	0.00208199	0.000915399	HAND2/TBX5/ROR2	3
GO:0061311	cell surface receptor signaling pathway involved in heart development	2/21	29/18862	0.000470706	0.00229434	0.00100876	HAND2/DLL4	2
GO:0007596	blood coagulation	4/21	342/18862	0.000497935	0.00241261	0.00106076	GATA4/GATA5/GATA6/DOCK6	4
GO:0055022	negative regulation of cardiac muscle tissue growth	2/21	30/18862	0.000503989	0.00241322	0.00106103	TBX5/TGFBR2	2
GO:0061117	negative regulation of heart growth	2/21	30/18862	0.000503989	0.00241322	0.00106103	TBX5/TGFBR2	2
GO:0048754	branching morphogenesis of an epithelial tube	3/21	143/18862	0.000513428	0.00244404	0.00107458	TBX20/DLL4/TGFBR2	3
GO:0007599	hemostasis	4/21	346/18862	0.000520239	0.00246206	0.0010825	GATA4/GATA5/GATA6/DOCK6	4
GO:0050817	coagulation	4/21	347/18862	0.000525925	0.00247458	0.00108801	GATA4/GATA5/GATA6/DOCK6	4
GO:0042493	response to drug	4/21	359/18862	0.000597667	0.00279598	0.00122932	ACTC1/GATA4/GATA6/TGFBR2	4
GO:0046661	male sex differentiation	3/21	153/18862	0.000625232	0.00290822	0.00127867	GATA4/GATA6/ROR2	3
GO:0030324	lung development	3/21	163/18862	0.000751538	0.00347586	0.00152825	GATA6/TBX5/TGFBR2	3
GO:0046621	negative regulation of organ growth	2/21	37/18862	0.00076801	0.00349251	0.00153557	TBX5/TGFBR2	2
GO:0060412	ventricular septum morphogenesis	2/21	37/18862	0.00076801	0.00349251	0.00153557	NKX2-5/TGFBR2	2
GO:1903115	regulation of actin filament-based movement	2/21	37/18862	0.00076801	0.00349251	0.00153557	GATA4/MYBPC3	2
GO:0030323	respiratory tube development	3/21	167/18862	0.000806284	0.00360354	0.00158439	GATA6/TBX5/TGFBR2	3
GO:0048736	appendage development	3/21	167/18862	0.000806284	0.00360354	0.00158439	HAND2/TBX5/ROR2	3
GO:0060173	limb development	3/21	167/18862	0.000806284	0.00360354	0.00158439	HAND2/TBX5/ROR2	3
GO:0010463	mesenchymal cell proliferation	2/21	38/18862	0.000810133	0.00360354	0.00158439	HAND2/TGFBR2	2
GO:0061138	morphogenesis of a branching epithelium	3/21	173/18862	0.000893072	0.00395087	0.0017371	TBX20/DLL4/TGFBR2	3
GO:0045766	positive regulation of angiogenesis	3/21	175/18862	0.000923268	0.00404054	0.00177652	GATA4/GATA6/TGFBR2	3
GO:1904018	positive regulation of vasculature development	3/21	175/18862	0.000923268	0.00404054	0.00177652	GATA4/GATA6/TGFBR2	3
GO:0048608	reproductive structure development	4/21	405/18862	0.000938102	0.0040835	0.00179541	GATA4/GATA6/HAND1/ROR2	4
GO:0061458	reproductive system development	4/21	408/18862	0.000964214	0.00417484	0.00183557	GATA4/GATA6/HAND1/ROR2	4
GO:0048732	gland development	4/21	413/18862	0.00100887	0.00434509	0.00191042	GATA6/HAND2/NKX2-5/TGFBR2	4
GO:0021517	ventral spinal cord development	2/21	43/18862	0.00103713	0.00444328	0.00195359	TBX20/DLL4	2
GO:0001763	morphogenesis of a branching structure	3/21	186/18862	0.00110098	0.0046677	0.00205227	TBX20/DLL4/TGFBR2	3
GO:0007219	Notch signaling pathway	3/21	186/18862	0.00110098	0.0046677	0.00205227	GATA5/DLL4/TGFBR2	3
GO:0060541	respiratory system development	3/21	188/18862	0.00113545	0.0047889	0.00210555	GATA6/TBX5/TGFBR2	3
GO:0021515	cell differentiation in spinal cord	2/21	49/18862	0.00134526	0.00564453	0.00248175	TBX20/DLL4	2
GO:0007179	transforming growth factor beta receptor signaling pathway	3/21	202/18862	0.001396	0.00581582	0.00255706	SMAD6/TGFBR2/FBN1	3
GO:0045668	negative regulation of osteoblast differentiation	2/21	50/18862	0.00140037	0.00581582	0.00255706	HAND2/SMAD6	2
GO:0002573	myeloid leukocyte differentiation	3/21	204/18862	0.00143603	0.00592816	0.00260646	TGFBR2/FBN1/ROR2	3
GO:0030514	negative regulation of BMP signaling pathway	2/21	51/18862	0.00145655	0.00592816	0.00260646	SMAD6/FBN1	2
GO:0042733	embryonic digit morphogenesis	2/21	51/18862	0.00145655	0.00592816	0.00260646	HAND2/ROR2	2
GO:2000677	regulation of transcription regulatory region DNA binding	2/21	51/18862	0.00145655	0.00592816	0.00260646	HAND1/HAND2	2
GO:0043392	negative regulation of DNA binding	2/21	52/18862	0.0015138	0.0061305	0.00269542	HAND1/HAND2	2
GO:0001706	endoderm formation	2/21	53/18862	0.00157211	0.00633512	0.00278539	GATA6/TBX20	2
GO:0035904	aorta development	2/21	55/18862	0.00169191	0.00678431	0.00298288	SMAD6/DLL4	2
GO:0045747	positive regulation of Notch signaling pathway	2/21	57/18862	0.00181594	0.00724595	0.00318586	GATA5/DLL4	2
GO:0002011	morphogenesis of an epithelial sheet	2/21	58/18862	0.00187953	0.00746313	0.00328134	TBX20/DLL4	2
GO:0030239	myofibril assembly	2/21	59/18862	0.00194418	0.00764523	0.00336141	ACTC1/MYH6	2
GO:1903779	regulation of cardiac conduction	2/21	59/18862	0.00194418	0.00764523	0.00336141	NKX2-5/ABCC9	2
GO:0060389	pathway-restricted SMAD protein phosphorylation	2/21	65/18862	0.00235398	0.00921223	0.00405038	SMAD6/TGFBR2	2
GO:0001707	mesoderm formation	2/21	68/18862	0.00257289	0.00997301	0.00438488	HAND1/TBX20	2
GO:0010611	regulation of cardiac muscle hypertrophy	2/21	68/18862	0.00257289	0.00997301	0.00438488	GATA5/HAND2	2
GO:0071560	cellular response to transforming growth factor beta stimulus	3/21	251/18862	0.00259362	0.0100057	0.00439925	SMAD6/TGFBR2/FBN1	3
GO:0048332	mesoderm morphogenesis	2/21	70/18862	0.00272397	0.0104099	0.00457698	HAND1/TBX20	2
GO:0048844	artery morphogenesis	2/21	70/18862	0.00272397	0.0104099	0.00457698	HAND2/DLL4	2
GO:0071559	response to transforming growth factor beta	3/21	257/18862	0.00277296	0.0105476	0.00463751	SMAD6/TGFBR2/FBN1	3
GO:0014743	regulation of muscle hypertrophy	2/21	71/18862	0.00280105	0.0106049	0.00466271	GATA5/HAND2	2
GO:0007548	sex differentiation	3/21	262/18862	0.00292815	0.0110348	0.00485171	GATA4/GATA6/ROR2	3
GO:0042246	tissue regeneration	2/21	73/18862	0.00295827	0.0110969	0.00487904	GATA4/TGFBR2	2
GO:0055117	regulation of cardiac muscle contraction	2/21	75/18862	0.00311957	0.0116483	0.00512145	GATA4/NKX2-5	2
GO:0060395	SMAD protein signal transduction	2/21	76/18862	0.00320174	0.0119005	0.00523235	SMAD6/ROR2	2
GO:1902105	regulation of leukocyte differentiation	3/21	279/18862	0.00349566	0.012934	0.00568673	TGFBR2/FBN1/ROR2	3
GO:0043462	regulation of ATPase activity	2/21	81/18862	0.0036277	0.0133618	0.00587482	MYBPC3/MYH6	2
GO:0042475	odontogenesis of dentin-containing tooth	2/21	84/18862	0.00389531	0.0142828	0.00627978	HAND1/HAND2	2
GO:0060021	roof of mouth development	2/21	86/18862	0.00407869	0.0148881	0.00654593	HAND2/TGFBR2	2
GO:0001708	cell fate specification	2/21	88/18862	0.00426603	0.0155024	0.00681602	TBX5/TBX20	2
GO:0043010	camera-type eye development	3/21	310/18862	0.00469518	0.0169861	0.00746835	DLL4/TGFBR2/FBN1	3
GO:0002027	regulation of heart rate	2/21	97/18862	0.00515762	0.0185766	0.00816764	MYH6/MYH7	2
GO:0021510	spinal cord development	2/21	99/18862	0.00536645	0.0192436	0.0084609	TBX20/DLL4	2
GO:0010717	regulation of epithelial to mesenchymal transition	2/21	100/18862	0.00547231	0.0194518	0.00855244	TBX5/TGFBR2	2
GO:0010927	cellular component assembly involved in morphogenesis	2/21	100/18862	0.00547231	0.0194518	0.00855244	ACTC1/MYH6	2
GO:0055002	striated muscle cell development	2/21	103/18862	0.00579564	0.0205115	0.00901838	ACTC1/MYH6	2
GO:0045765	regulation of angiogenesis	3/21	335/18862	0.00582453	0.0205245	0.0090241	GATA4/GATA6/TGFBR2	3
GO:1901342	regulation of vasculature development	3/21	341/18862	0.00611782	0.0214651	0.00943766	GATA4/GATA6/TGFBR2	3
GO:0048640	negative regulation of developmental growth	2/21	107/18862	0.0062401	0.0218002	0.00958498	TBX5/TGFBR2	2
GO:0008593	regulation of Notch signaling pathway	2/21	108/18862	0.00635359	0.0221018	0.00971759	GATA5/DLL4	2
GO:0090288	negative regulation of cellular response to growth factor stimulus	2/21	110/18862	0.0065834	0.0228038	0.0100262	SMAD6/FBN1	2
GO:0001654	eye development	3/21	359/18862	0.00705061	0.0243186	0.0106923	DLL4/TGFBR2/FBN1	3
GO:0150063	visual system development	3/21	363/18862	0.00726881	0.0249654	0.0109767	DLL4/TGFBR2/FBN1	3
GO:0090130	tissue migration	3/21	365/18862	0.00737941	0.0252388	0.0110969	ACTC1/DLL4/TGFBR2	3
GO:0002761	regulation of myeloid leukocyte differentiation	2/21	118/18862	0.00754009	0.0255735	0.011244	FBN1/ROR2	2
GO:0051101	regulation of DNA binding	2/21	118/18862	0.00754009	0.0255735	0.011244	HAND1/HAND2	2
GO:0048880	sensory system development	3/21	369/18862	0.00760362	0.0256819	0.0112917	DLL4/TGFBR2/FBN1	3
GO:0035270	endocrine system development	2/21	122/18862	0.00804068	0.0270459	0.0118914	GATA6/NKX2-5	2
GO:0007498	mesoderm development	2/21	123/18862	0.00816813	0.0272494	0.0119809	HAND1/TBX20	2
GO:0042476	odontogenesis	2/21	123/18862	0.00816813	0.0272494	0.0119809	HAND1/HAND2	2
GO:0018210	peptidyl-threonine modification	2/21	127/18862	0.00868703	0.0288622	0.01269	EOGT/TGFBR2	2
GO:0045667	regulation of osteoblast differentiation	2/21	128/18862	0.00881903	0.0291817	0.0128304	HAND2/SMAD6	2
GO:0001503	ossification	3/21	401/18862	0.00954413	0.0314531	0.0138291	HAND2/SMAD6/ROR2	3
GO:0008584	male gonad development	2/21	134/18862	0.00962993	0.0316079	0.0138972	GATA4/GATA6	2
GO:0046546	development of primary male sexual characteristics	2/21	135/18862	0.00976821	0.031933	0.0140401	GATA4/GATA6	2
GO:0031333	negative regulation of protein-containing complex assembly	2/21	139/18862	0.0103302	0.0336353	0.0147886	SMAD6/TBX20	2
GO:1903706	regulation of hemopoiesis	3/21	415/18862	0.0104766	0.0339757	0.0149383	TGFBR2/FBN1/ROR2	3
GO:0030099	myeloid cell differentiation	3/21	419/18862	0.0107524	0.034732	0.0152708	TGFBR2/FBN1/ROR2	3
GO:0002759	regulation of antimicrobial humoral response	1/21	10/18862	0.0110805	0.0348245	0.0153114	GATA6	1
GO:0003129	heart induction	1/21	10/18862	0.0110805	0.0348245	0.0153114	GATA5	1
GO:0003183	mitral valve morphogenesis	1/21	10/18862	0.0110805	0.0348245	0.0153114	SMAD6	1
GO:0035581	sequestering of extracellular ligand from receptor	1/21	10/18862	0.0110805	0.0348245	0.0153114	FBN1	1
GO:0035907	dorsal aorta development	1/21	10/18862	0.0110805	0.0348245	0.0153114	DLL4	1
GO:0060439	trachea morphogenesis	1/21	10/18862	0.0110805	0.0348245	0.0153114	TGFBR2	1
GO:0060947	cardiac vascular smooth muscle cell differentiation	1/21	10/18862	0.0110805	0.0348245	0.0153114	GATA6	1
GO:0061337	cardiac conduction	2/21	149/18862	0.0117968	0.0367268	0.0161478	NKX2-5/ABCC9	2
GO:0001967	suckling behavior	1/21	11/18862	0.0121821	0.0367268	0.0161478	HAND2	1
GO:0002645	positive regulation of tolerance induction	1/21	11/18862	0.0121821	0.0367268	0.0161478	TGFBR2	1
GO:0003174	mitral valve development	1/21	11/18862	0.0121821	0.0367268	0.0161478	SMAD6	1
GO:0036363	transforming growth factor beta activation	1/21	11/18862	0.0121821	0.0367268	0.0161478	GATA6	1
GO:0060579	ventral spinal cord interneuron fate commitment	1/21	11/18862	0.0121821	0.0367268	0.0161478	DLL4	1
GO:0060581	cell fate commitment involved in pattern specification	1/21	11/18862	0.0121821	0.0367268	0.0161478	DLL4	1
GO:0061307	cardiac neural crest cell differentiation involved in heart development	1/21	11/18862	0.0121821	0.0367268	0.0161478	HAND2	1
GO:0061308	cardiac neural crest cell development involved in heart development	1/21	11/18862	0.0121821	0.0367268	0.0161478	HAND2	1
GO:0061314	Notch signaling involved in heart development	1/21	11/18862	0.0121821	0.0367268	0.0161478	DLL4	1
GO:2000826	regulation of heart morphogenesis	1/21	11/18862	0.0121821	0.0367268	0.0161478	GATA5	1
GO:0001837	epithelial to mesenchymal transition	2/21	153/18862	0.0124078	0.0372691	0.0163863	TBX5/TGFBR2	2
GO:1902107	positive regulation of leukocyte differentiation	2/21	154/18862	0.0125626	0.0374579	0.0164693	TGFBR2/ROR2	2
GO:1903708	positive regulation of hemopoiesis	2/21	154/18862	0.0125626	0.0374579	0.0164693	TGFBR2/ROR2	2
GO:0002664	regulation of T cell tolerance induction	1/21	12/18862	0.0132825	0.0376724	0.0165636	TGFBR2	1
GO:0009886	post-embryonic animal morphogenesis	1/21	12/18862	0.0132825	0.0376724	0.0165636	FBN1	1
GO:0032908	regulation of transforming growth factor beta1 production	1/21	12/18862	0.0132825	0.0376724	0.0165636	GATA6	1
GO:0035112	genitalia morphogenesis	1/21	12/18862	0.0132825	0.0376724	0.0165636	ROR2	1
GO:0035739	CD4-positive, alpha-beta T cell proliferation	1/21	12/18862	0.0132825	0.0376724	0.0165636	TGFBR2	1
GO:0048934	peripheral nervous system neuron differentiation	1/21	12/18862	0.0132825	0.0376724	0.0165636	HAND2	1
GO:0048935	peripheral nervous system neuron development	1/21	12/18862	0.0132825	0.0376724	0.0165636	HAND2	1
GO:0055012	ventricular cardiac muscle cell differentiation	1/21	12/18862	0.0132825	0.0376724	0.0165636	NKX2-5	1
GO:0060394	negative regulation of pathway-restricted SMAD protein phosphorylation	1/21	12/18862	0.0132825	0.0376724	0.0165636	SMAD6	1
GO:0060707	trophoblast giant cell differentiation	1/21	12/18862	0.0132825	0.0376724	0.0165636	HAND1	1
GO:1900115	extracellular regulation of signal transduction	1/21	12/18862	0.0132825	0.0376724	0.0165636	FBN1	1
GO:1900116	extracellular negative regulation of signal transduction	1/21	12/18862	0.0132825	0.0376724	0.0165636	FBN1	1
GO:2000561	regulation of CD4-positive, alpha-beta T cell proliferation	1/21	12/18862	0.0132825	0.0376724	0.0165636	TGFBR2	1
GO:2001204	regulation of osteoclast development	1/21	12/18862	0.0132825	0.0376724	0.0165636	FBN1	1
GO:0051100	negative regulation of binding	2/21	159/18862	0.0133498	0.0377317	0.0165897	HAND1/HAND2	2
GO:0007584	response to nutrient	2/21	165/18862	0.0143222	0.0394168	0.0173305	GATA4/TGFBR2	2
GO:0001711	endodermal cell fate commitment	1/21	13/18862	0.0143818	0.0394168	0.0173305	GATA6	1
GO:0003222	ventricular trabecula myocardium morphogenesis	1/21	13/18862	0.0143818	0.0394168	0.0173305	DLL4	1
GO:0021514	ventral spinal cord interneuron differentiation	1/21	13/18862	0.0143818	0.0394168	0.0173305	DLL4	1
GO:0032905	transforming growth factor beta1 production	1/21	13/18862	0.0143818	0.0394168	0.0173305	GATA6	1
GO:0034616	response to laminar fluid shear stress	1/21	13/18862	0.0143818	0.0394168	0.0173305	SMAD6	1
GO:0042415	norepinephrine metabolic process	1/21	13/18862	0.0143818	0.0394168	0.0173305	HAND2	1
GO:0060841	venous blood vessel development	1/21	13/18862	0.0143818	0.0394168	0.0173305	TBX20	1
GO:0071635	negative regulation of transforming growth factor beta production	1/21	13/18862	0.0143818	0.0394168	0.0173305	GATA6	1
GO:0001667	ameboidal-type cell migration	3/21	473/18862	0.0148962	0.0406895	0.0178901	HAND2/DLL4/TGFBR2	3
GO:0002517	T cell tolerance induction	1/21	14/18862	0.0154799	0.0413135	0.0181645	TGFBR2	1
GO:0003413	chondrocyte differentiation involved in endochondral bone morphogenesis	1/21	14/18862	0.0154799	0.0413135	0.0181645	TGFBR2	1
GO:0014733	regulation of skeletal muscle adaptation	1/21	14/18862	0.0154799	0.0413135	0.0181645	MYH7	1
GO:0045651	positive regulation of macrophage differentiation	1/21	14/18862	0.0154799	0.0413135	0.0181645	ROR2	1
GO:0048368	lateral mesoderm development	1/21	14/18862	0.0154799	0.0413135	0.0181645	TBX20	1
GO:0048569	post-embryonic animal organ development	1/21	14/18862	0.0154799	0.0413135	0.0181645	FBN1	1
GO:1903025	regulation of RNA polymerase II regulatory region sequence-specific DNA binding	1/21	14/18862	0.0154799	0.0413135	0.0181645	HAND1	1
GO:0048771	tissue remodeling	2/21	175/18862	0.0160094	0.0425871	0.0187244	HAND2/DLL4	2
GO:2000027	regulation of animal organ morphogenesis	2/21	176/18862	0.0161826	0.0429077	0.0188654	GATA5/ROR2	2
GO:0043433	negative regulation of DNA-binding transcription factor activity	2/21	177/18862	0.0163567	0.0431103	0.0189545	HAND1/HAND2	2
GO:0021953	central nervous system neuron differentiation	2/21	178/18862	0.0165315	0.0431103	0.0189545	TBX20/DLL4	2
GO:0003417	growth plate cartilage development	1/21	15/18862	0.0165768	0.0431103	0.0189545	TGFBR2	1
GO:0010832	negative regulation of myotube differentiation	1/21	15/18862	0.0165768	0.0431103	0.0189545	NKX2-5	1
GO:0014819	regulation of skeletal muscle contraction	1/21	15/18862	0.0165768	0.0431103	0.0189545	MYH7	1
GO:0071371	cellular response to gonadotropin stimulus	1/21	15/18862	0.0165768	0.0431103	0.0189545	GATA6	1
GO:0090090	negative regulation of canonical Wnt signaling pathway	2/21	179/18862	0.0167072	0.0433109	0.0190427	NKX2-5/ROR2	2
GO:0001829	trophectodermal cell differentiation	1/21	16/18862	0.0176726	0.0453801	0.0199524	HAND1	1
GO:0003198	epithelial to mesenchymal transition involved in endocardial cushion formation	1/21	16/18862	0.0176726	0.0453801	0.0199524	TGFBR2	1
GO:0036035	osteoclast development	1/21	16/18862	0.0176726	0.0453801	0.0199524	FBN1	1
GO:0009749	response to glucose	2/21	185/18862	0.017778	0.0455073	0.0200084	GATA4/TGFBR2	2
GO:0006367	transcription initiation from RNA polymerase II promoter	2/21	187/18862	0.0181414	0.0462917	0.0203533	NKX2-5/TBX5	2
GO:0009746	response to hexose	2/21	190/18862	0.0186923	0.0472956	0.0207947	GATA4/TGFBR2	2
GO:0021513	spinal cord dorsal/ventral patterning	1/21	17/18862	0.0187672	0.0472956	0.0207947	DLL4	1
GO:0055003	cardiac myofibril assembly	1/21	17/18862	0.0187672	0.0472956	0.0207947	ACTC1	1
GO:0060438	trachea development	1/21	17/18862	0.0187672	0.0472956	0.0207947	TGFBR2	1
GO:0031032	actomyosin structure organization	2/21	191/18862	0.0188775	0.0474269	0.0208524	ACTC1/MYH6	2
GO:0031099	regeneration	2/21	192/18862	0.0190635	0.0477468	0.0209931	GATA4/TGFBR2	2
GO:0060348	bone development	2/21	193/18862	0.0192503	0.0480668	0.0211337	TGFBR2/FBN1	2
GO:0034284	response to monosaccharide	2/21	196/18862	0.0198154	0.0489896	0.0215394	GATA4/TGFBR2	2
GO:0002643	regulation of tolerance induction	1/21	18/18862	0.0198606	0.0489896	0.0215394	TGFBR2	1
GO:0003128	heart field specification	1/21	18/18862	0.0198606	0.0489896	0.0215394	GATA5	1
GO:0033189	response to vitamin A	1/21	18/18862	0.0198606	0.0489896	0.0215394	GATA4	1
