# Supplementary material for: Copy number variation-associated lncRNAs may contribute to the etiologies of congenital heart disease
Source: Commun Biol. 2023 Feb 17;6:189. doi: 10.1038/s42003-023-04565-z (PMC9938258; doi:10.1038/s42003-023-04565-z)
Supplement: Supplementary file 11 — Supplementary Data 8 [file 42003_2023_4565_MOESM11_ESM.xlsx]

## Sheet: Gene info
Summary of 1500 CNV-lncRNAs and 19957 protein coding genes involved in syndromic WGCNA
Gene_ID	Module (non-syndromic)	Module (syndromic)
ENSG00000000003.15	turquoise	turquoise
ENSG00000000005.6	orange	orange
ENSG00000000419.12	greenyellow	turquoise
ENSG00000000457.14	turquoise	turquoise
ENSG00000000460.17	turquoise	turquoise
ENSG00000000938.13	lightcyan	darkred
ENSG00000000971.16	magenta	pink
ENSG00000001036.14	turquoise	turquoise
ENSG00000001084.13	tan	salmon
ENSG00000001167.14	turquoise	turquoise
ENSG00000001460.18	blue	blue
ENSG00000001461.17	yellow	green
ENSG00000001497.16	green	greenyellow
ENSG00000001561.7	red	darkturquoise
ENSG00000001617.12	turquoise	turquoise
ENSG00000001626.16	grey60	lightyellow
ENSG00000001629.10	turquoise	turquoise
ENSG00000001630.17	grey	grey
ENSG00000001631.15	turquoise	turquoise
ENSG00000002016.18	turquoise	greenyellow
ENSG00000002330.13	green	cyan
ENSG00000002549.12	turquoise	turquoise
ENSG00000002586.20	grey	grey
ENSG00000002586.20_PAR_Y	grey	grey
ENSG00000002587.10	yellow	green
ENSG00000002726.20	royalblue	royalblue
ENSG00000002745.13	pink	grey
ENSG00000002746.15	brown	brown
ENSG00000002822.15	blue	blue
ENSG00000002834.18	turquoise	turquoise
ENSG00000002919.14	turquoise	turquoise
ENSG00000002933.9	magenta	pink
ENSG00000003056.8	greenyellow	turquoise
ENSG00000003096.14	turquoise	yellow
ENSG00000003137.8	yellow	brown
ENSG00000003147.19	blue	blue
ENSG00000003249.14	red	brown
ENSG00000003393.15	yellow	green
ENSG00000003400.15	brown	brown
ENSG00000003402.20	yellow	turquoise
ENSG00000003436.16	red	brown
ENSG00000003509.16	blue	blue
ENSG00000003756.17	turquoise	greenyellow
ENSG00000003987.14	brown	brown
ENSG00000003989.17	magenta	pink
ENSG00000004059.11	red	cyan
ENSG00000004139.14	brown	magenta
ENSG00000004142.12	green	purple
ENSG00000004399.12	black	purple
ENSG00000004455.17	turquoise	turquoise
ENSG00000004468.13	lightyellow	darkgreen
ENSG00000004478.8	green	green
ENSG00000004487.16	turquoise	turquoise
ENSG00000004534.15	turquoise	red
ENSG00000004660.15	red	black
ENSG00000004700.16	turquoise	turquoise
ENSG00000004766.17	turquoise	turquoise
ENSG00000004776.13	darkgreen	darkgrey
ENSG00000004777.18	brown	magenta
ENSG00000004779.10	darkgreen	darkgrey
ENSG00000004799.8	orangered4	darkorange2
ENSG00000004809.14	blue	blue
ENSG00000004838.14	blue	blue
ENSG00000004846.16	blue	blue
ENSG00000004848.8	brown	magenta
ENSG00000004864.13	turquoise	turquoise
ENSG00000004866.20	brown	yellow
ENSG00000004897.12	turquoise	salmon
ENSG00000004939.15	tan	salmon
ENSG00000004948.15	grey	tan
ENSG00000004961.15	magenta	yellow
ENSG00000004975.12	pink	turquoise
ENSG00000005001.10	lightcyan	tan
ENSG00000005007.12	turquoise	turquoise
ENSG00000005020.13	turquoise	turquoise
ENSG00000005022.6	pink	yellow
ENSG00000005059.16	turquoise	turquoise
ENSG00000005073.6	purple	tan
ENSG00000005075.15	darkgrey	red
ENSG00000005100.13	turquoise	turquoise
ENSG00000005102.14	purple	tan
ENSG00000005108.16	turquoise	turquoise
ENSG00000005156.12	turquoise	turquoise
ENSG00000005175.10	turquoise	turquoise
ENSG00000005187.12	salmon	lightcyan
ENSG00000005189.19	blue	blue
ENSG00000005194.15	turquoise	turquoise
ENSG00000005206.17	green	red
ENSG00000005238.19	green	magenta
ENSG00000005243.10	orange	orange
ENSG00000005249.13	turquoise	turquoise
ENSG00000005302.19	turquoise	turquoise
ENSG00000005339.15	turquoise	turquoise
ENSG00000005379.17	brown	brown
ENSG00000005381.8	lightyellow	salmon
ENSG00000005421.9	magenta	pink
ENSG00000005436.14	greenyellow	turquoise
ENSG00000005448.17	green	turquoise
ENSG00000005469.11	turquoise	salmon
ENSG00000005471.17	magenta	pink
ENSG00000005483.21	turquoise	turquoise
ENSG00000005486.17	red	black
ENSG00000005513.10	darkred	darkturquoise
ENSG00000005700.15	turquoise	turquoise
ENSG00000005801.18	turquoise	turquoise
ENSG00000005810.18	turquoise	turquoise
ENSG00000005812.11	paleturquoise	turquoise
ENSG00000005844.18	magenta	pink
ENSG00000005882.12	yellow	green
ENSG00000005884.18	purple	skyblue3
ENSG00000005889.15	turquoise	turquoise
ENSG00000005893.16	paleturquoise	turquoise
ENSG00000005961.19	tan	salmon
ENSG00000005981.13	grey	grey
ENSG00000006007.12	red	black
ENSG00000006015.17	yellow	greenyellow
ENSG00000006016.11	red	black
ENSG00000006025.12	green	greenyellow
ENSG00000006042.12	pink	purple
ENSG00000006047.13	blue	blue
ENSG00000006059.4	blue	blue
ENSG00000006062.17	yellow	green
ENSG00000006071.14	yellow	green
ENSG00000006116.3	red	black
ENSG00000006118.14	brown	magenta
ENSG00000006125.18	brown	brown
ENSG00000006128.12	brown	brown
ENSG00000006194.10	turquoise	turquoise
ENSG00000006210.7	red	black
ENSG00000006282.21	blue	blue
ENSG00000006283.18	yellow	brown
ENSG00000006327.13	black	yellow
ENSG00000006377.11	brown	magenta
ENSG00000006432.15	brown	brown
ENSG00000006451.8	turquoise	turquoise
ENSG00000006453.14	brown	brown
ENSG00000006459.11	turquoise	turquoise
ENSG00000006468.14	yellow	green
ENSG00000006530.18	turquoise	turquoise
ENSG00000006534.16	grey60	lightyellow
ENSG00000006555.11	purple	tan
ENSG00000006576.16	turquoise	turquoise
ENSG00000006606.8	lightcyan	darkred
ENSG00000006607.14	yellow	greenyellow
ENSG00000006611.16	purple	tan
ENSG00000006625.18	green	red
ENSG00000006634.8	blue	blue
ENSG00000006638.12	white	paleturquoise
ENSG00000006652.14	brown	turquoise
ENSG00000006659.13	red	brown
ENSG00000006695.12	blue	lightgreen
ENSG00000006704.10	turquoise	turquoise
ENSG00000006712.15	green	cyan
ENSG00000006715.16	turquoise	turquoise
ENSG00000006740.17	yellow	green
ENSG00000006744.19	pink	turquoise
ENSG00000006747.15	purple	tan
ENSG00000006756.16	purple	tan
ENSG00000006757.12	pink	turquoise
ENSG00000006788.14	blue	tan
ENSG00000006831.10	turquoise	turquoise
ENSG00000006837.12	blue	blue
ENSG00000007001.12	royalblue	royalblue
ENSG00000007038.11	blue	blue
ENSG00000007047.15	brown	turquoise
ENSG00000007062.11	turquoise	turquoise
ENSG00000007080.11	green	cyan
ENSG00000007129.18	brown	brown
ENSG00000007168.13	brown	turquoise
ENSG00000007171.18	turquoise	ivory
ENSG00000007174.18	grey60	lightyellow
ENSG00000007202.15	turquoise	turquoise
ENSG00000007216.14	royalblue	royalblue
ENSG00000007237.18	yellow	green
ENSG00000007255.10	green	red
ENSG00000007264.15	red	black
ENSG00000007306.15	blue	grey60
ENSG00000007312.12	tan	salmon
ENSG00000007314.12	violet	darkmagenta
ENSG00000007341.19	blue	blue
ENSG00000007350.17	blue	blue
ENSG00000007372.23	yellow	brown
ENSG00000007376.8	green	magenta
ENSG00000007384.15	black	yellow
ENSG00000007392.16	turquoise	red
ENSG00000007402.11	brown	turquoise
ENSG00000007516.13	red	black
ENSG00000007520.4	green	cyan
ENSG00000007541.16	tan	salmon
ENSG00000007545.16	green	greenyellow
ENSG00000007866.21	black	yellow
ENSG00000007908.16	grey60	lightyellow
ENSG00000007923.16	turquoise	turquoise
ENSG00000007933.13	magenta	pink
ENSG00000007944.15	purple	turquoise
ENSG00000007952.18	grey	grey
ENSG00000007968.7	tan	salmon
ENSG00000008018.9	midnightblue	red
ENSG00000008056.14	red	black
ENSG00000008083.14	turquoise	turquoise
ENSG00000008086.13	brown	brown
ENSG00000008118.10	red	black
ENSG00000008128.23	green	red
ENSG00000008130.15	pink	purple
ENSG00000008196.13	darkolivegreen	yellowgreen
ENSG00000008197.4	brown	magenta
ENSG00000008226.20	grey60	lightyellow
ENSG00000008256.16	turquoise	turquoise
ENSG00000008277.14	yellow	green
ENSG00000008282.8	turquoise	turquoise
ENSG00000008283.16	red	black
ENSG00000008294.21	turquoise	turquoise
ENSG00000008300.17	brown	magenta
ENSG00000008311.15	turquoise	turquoise
ENSG00000008323.15	darkturquoise	skyblue
ENSG00000008324.11	brown	brown
ENSG00000008382.15	brown	magenta
ENSG00000008394.13	magenta	pink
ENSG00000008405.12	turquoise	turquoise
ENSG00000008438.5	lightcyan	darkred
ENSG00000008441.16	yellow	brown
ENSG00000008513.16	grey	green
ENSG00000008516.17	lightcyan	darkred
ENSG00000008517.16	lightyellow	darkgreen
ENSG00000008710.20	yellow	green
ENSG00000008735.14	yellow	brown
ENSG00000008838.20	turquoise	turquoise
ENSG00000008853.16	brown	cyan
ENSG00000008869.12	turquoise	turquoise
ENSG00000008952.17	turquoise	turquoise
ENSG00000008988.9	turquoise	turquoise
ENSG00000009307.16	turquoise	turquoise
ENSG00000009335.18	turquoise	turquoise
ENSG00000009413.16	turquoise	turquoise
ENSG00000009694.13	yellow	green
ENSG00000009709.12	darkolivegreen	yellowgreen
ENSG00000009724.17	magenta	pink
ENSG00000009765.14	magenta	pink
ENSG00000009780.15	turquoise	lightgreen
ENSG00000009790.15	magenta	royalblue
ENSG00000009830.11	turquoise	turquoise
ENSG00000009844.16	turquoise	turquoise
ENSG00000009950.16	magenta	pink
ENSG00000009954.11	turquoise	turquoise
ENSG00000010017.13	blue	blue
ENSG00000010030.14	lightgreen	midnightblue
ENSG00000010072.16	turquoise	lightgreen
ENSG00000010165.20	pink	turquoise
ENSG00000010219.13	blue	blue
ENSG00000010244.18	turquoise	turquoise
ENSG00000010256.11	darkgreen	darkgrey
ENSG00000010270.13	turquoise	turquoise
ENSG00000010278.14	purple	tan
ENSG00000010282.15	darkgreen	darkgrey
ENSG00000010292.13	turquoise	turquoise
ENSG00000010295.19	green	greenyellow
ENSG00000010310.9	black	yellow
ENSG00000010318.21	blue	blue
ENSG00000010319.7	purple	tan
ENSG00000010322.16	green	greenyellow
ENSG00000010327.10	lightyellow	darkgreen
ENSG00000010361.14	blue	blue
ENSG00000010379.16	royalblue	royalblue
ENSG00000010404.18	red	black
ENSG00000010438.16	yellow	green
ENSG00000010539.11	turquoise	midnightblue
ENSG00000010610.10	lightyellow	salmon
ENSG00000010626.15	blue	blue
ENSG00000010671.15	tan	salmon
ENSG00000010704.18	greenyellow	turquoise
ENSG00000010803.16	turquoise	turquoise
ENSG00000010810.17	brown	magenta
ENSG00000010818.10	brown	brown
ENSG00000010932.17	royalblue	royalblue
ENSG00000011007.12	turquoise	turquoise
ENSG00000011009.11	green	red
ENSG00000011021.23	turquoise	turquoise
ENSG00000011028.14	pink	purple
ENSG00000011052.21	grey	grey
ENSG00000011083.9	yellow	green
ENSG00000011105.14	black	yellow
ENSG00000011114.15	turquoise	turquoise
ENSG00000011132.12	green	red
ENSG00000011143.17	pink	purple
ENSG00000011198.10	turquoise	turquoise
ENSG00000011201.12	brown	turquoise
ENSG00000011243.18	green	red
ENSG00000011258.16	turquoise	turquoise
ENSG00000011260.14	turquoise	turquoise
ENSG00000011275.18	turquoise	midnightblue
ENSG00000011295.16	turquoise	turquoise
ENSG00000011304.20	pink	purple
ENSG00000011332.19	brown	brown
ENSG00000011347.10	red	black
ENSG00000011376.12	turquoise	turquoise
ENSG00000011405.13	turquoise	turquoise
ENSG00000011422.12	lightcyan	darkred
ENSG00000011426.11	black	yellow
ENSG00000011451.20	brown	magenta
ENSG00000011454.17	turquoise	turquoise
ENSG00000011465.17	orange	orange
ENSG00000011478.12	green	red
ENSG00000011485.15	turquoise	turquoise
ENSG00000011523.14	turquoise	turquoise
ENSG00000011566.15	turquoise	turquoise
ENSG00000011590.14	blue	blue
ENSG00000011600.12	lightyellow	darkgreen
ENSG00000011638.10	black	yellow
ENSG00000011677.13	brown	brown
ENSG00000012048.23	turquoise	turquoise
ENSG00000012061.15	green	turquoise
ENSG00000012124.17	lightgreen	lightcyan
ENSG00000012171.20	darkred	tan
ENSG00000012174.12	turquoise	turquoise
ENSG00000012211.13	white	purple
ENSG00000012223.13	lightcyan	darkred
ENSG00000012232.9	turquoise	turquoise
ENSG00000012504.15	magenta	pink
ENSG00000012660.14	turquoise	turquoise
ENSG00000012779.11	yellow	green
ENSG00000012817.15	yellow	lightcyan
ENSG00000012822.16	yellow	green
ENSG00000012963.15	blue	blue
ENSG00000012983.11	turquoise	turquoise
ENSG00000013016.16	red	black
ENSG00000013275.8	green	turquoise
ENSG00000013288.9	turquoise	magenta
ENSG00000013293.6	yellow	green
ENSG00000013297.11	darkred	darkturquoise
ENSG00000013306.16	tan	salmon
ENSG00000013364.19	salmon	lightcyan
ENSG00000013374.16	turquoise	lightgreen
ENSG00000013375.16	turquoise	turquoise
ENSG00000013392.8	blue	blue
ENSG00000013441.16	turquoise	turquoise
ENSG00000013503.10	turquoise	turquoise
ENSG00000013523.10	pink	turquoise
ENSG00000013561.18	turquoise	turquoise
ENSG00000013563.14	black	purple
ENSG00000013573.17	turquoise	turquoise
ENSG00000013583.10	brown	turquoise
ENSG00000013588.8	ivory	plum1
ENSG00000013619.14	salmon	lightcyan
ENSG00000013725.14	salmon	lightcyan
ENSG00000013810.19	turquoise	turquoise
ENSG00000014123.10	turquoise	turquoise
ENSG00000014138.9	turquoise	turquoise
ENSG00000014164.7	turquoise	turquoise
ENSG00000014216.15	turquoise	turquoise
ENSG00000014257.16	purple	tan
ENSG00000014824.14	turquoise	turquoise
ENSG00000014914.21	darkorange	orange
ENSG00000014919.12	turquoise	turquoise
ENSG00000015133.19	turquoise	turquoise
ENSG00000015153.14	turquoise	turquoise
ENSG00000015171.19	turquoise	turquoise
ENSG00000015285.11	lightyellow	darkgreen
ENSG00000015413.9	lightgreen	midnightblue
ENSG00000015475.18	brown	brown
ENSG00000015479.19	turquoise	turquoise
ENSG00000015520.14	magenta	pink
ENSG00000015532.10	blue	lightgreen
ENSG00000015568.13	grey	grey
ENSG00000015592.16	brown	brown
ENSG00000015676.18	red	brown
ENSG00000016082.15	brown	magenta
ENSG00000016391.11	mediumpurple3	pink
ENSG00000016402.13	yellow	green
ENSG00000016490.16	blue	blue
ENSG00000016602.9	darkred	darkturquoise
ENSG00000016864.18	greenyellow	turquoise
ENSG00000017260.19	turquoise	turquoise
ENSG00000017427.16	orange	turquoise
ENSG00000017483.15	tan	salmon
ENSG00000017797.13	turquoise	turquoise
ENSG00000018189.13	brown	turquoise
ENSG00000018236.15	brown	brown
ENSG00000018280.17	lightcyan	darkred
ENSG00000018408.14	greenyellow	yellow
ENSG00000018510.16	turquoise	turquoise
ENSG00000018610.14	turquoise	turquoise
ENSG00000018625.15	red	black
ENSG00000018699.13	turquoise	turquoise
ENSG00000018869.16	turquoise	turquoise
ENSG00000019102.12	purple	tan
ENSG00000019144.19	yellow	darkturquoise
ENSG00000019169.10	lightyellow	darkgreen
ENSG00000019186.10	lightcyan	darkred
ENSG00000019485.13	pink	turquoise
ENSG00000019505.8	brown	brown
ENSG00000019549.13	greenyellow	turquoise
ENSG00000019582.15	purple	tan
ENSG00000019991.18	darkturquoise	skyblue
ENSG00000019995.6	turquoise	turquoise
ENSG00000020129.16	red	black
ENSG00000020181.18	darkorange	purple
ENSG00000020256.20	turquoise	turquoise
ENSG00000020426.11	turquoise	turquoise
ENSG00000020577.14	blue	blue
ENSG00000020633.18	cyan	grey60
ENSG00000020922.12	turquoise	turquoise
ENSG00000021300.14	darkred	darkturquoise
ENSG00000021355.13	lightcyan	darkgreen
ENSG00000021461.16	magenta	pink
ENSG00000021488.13	mediumpurple3	royalblue
ENSG00000021574.12	turquoise	turquoise
ENSG00000021645.19	yellow	green
ENSG00000021762.20	brown	magenta
ENSG00000021776.11	turquoise	turquoise
ENSG00000021826.17	magenta	pink
ENSG00000021852.13	magenta	pink
ENSG00000022267.19	orangered4	darkorange2
ENSG00000022277.12	turquoise	cyan
ENSG00000022355.18	yellow	green
ENSG00000022556.16	turquoise	midnightblue
ENSG00000022567.9	blue	red
ENSG00000022840.16	green	turquoise
ENSG00000022976.15	blue	lightgreen
ENSG00000023041.11	greenyellow	turquoise
ENSG00000023171.18	yellow	green
ENSG00000023191.17	green	purple
ENSG00000023228.14	black	yellow
ENSG00000023287.13	turquoise	turquoise
ENSG00000023318.8	turquoise	turquoise
ENSG00000023330.15	salmon	lightcyan
ENSG00000023445.15	lightcyan	darkred
ENSG00000023516.9	turquoise	turquoise
ENSG00000023572.9	blue	blue
ENSG00000023608.5	cyan	midnightblue
ENSG00000023697.13	turquoise	turquoise
ENSG00000023734.11	turquoise	turquoise
ENSG00000023839.12	magenta	pink
ENSG00000023892.11	blue	blue
ENSG00000023902.14	green	blue
ENSG00000023909.10	tan	salmon
ENSG00000024048.10	turquoise	turquoise
ENSG00000024422.12	darkorange	purple
ENSG00000024526.17	turquoise	turquoise
ENSG00000024862.17	grey60	green
ENSG00000025039.15	black	yellow
ENSG00000025156.13	turquoise	turquoise
ENSG00000025293.17	turquoise	turquoise
ENSG00000025423.11	magenta	pink
ENSG00000025434.19	brown	turquoise
ENSG00000025708.14	lightyellow	darkgreen
ENSG00000025770.19	green	red
ENSG00000025772.8	pink	lightgreen
ENSG00000025796.14	turquoise	turquoise
ENSG00000025800.14	turquoise	turquoise
ENSG00000026025.16	turquoise	darkorange
ENSG00000026036.22	green	greenyellow
ENSG00000026103.22	orange	orange
ENSG00000026297.15	lightcyan	darkred
ENSG00000026508.19	darkmagenta	darkgreen
ENSG00000026559.14	brown	mediumpurple3
ENSG00000026652.15	turquoise	turquoise
ENSG00000026751.17	magenta	darkgreen
ENSG00000026950.17	turquoise	turquoise
ENSG00000027001.10	turquoise	turquoise
ENSG00000027075.15	greenyellow	yellow
ENSG00000027644.5	royalblue	royalblue
ENSG00000027697.14	white	paleturquoise
ENSG00000027847.14	green	red
ENSG00000027869.11	pink	purple
ENSG00000028116.17	turquoise	turquoise
ENSG00000028137.19	lightgreen	midnightblue
ENSG00000028203.18	turquoise	turquoise
ENSG00000028277.21	brown	magenta
ENSG00000028310.18	turquoise	turquoise
ENSG00000028528.15	pink	turquoise
ENSG00000028839.10	blue	blue
ENSG00000029153.14	brown	turquoise
ENSG00000029363.17	turquoise	turquoise
ENSG00000029364.12	turquoise	turquoise
ENSG00000029534.20	tan	salmon
ENSG00000029559.7	grey	grey
ENSG00000029639.11	blue	lightgreen
ENSG00000029725.17	turquoise	turquoise
ENSG00000029993.15	turquoise	turquoise
ENSG00000030066.13	turquoise	turquoise
ENSG00000030110.13	pink	purple
ENSG00000030304.14	violet	darkmagenta
ENSG00000030419.16	turquoise	turquoise
ENSG00000030582.18	darkorange	purple
ENSG00000031003.10	turquoise	turquoise
ENSG00000031081.11	black	yellow
ENSG00000031691.7	turquoise	turquoise
ENSG00000031698.13	green	cyan
ENSG00000031823.14	turquoise	turquoise
ENSG00000032219.19	turquoise	turquoise
ENSG00000032389.12	brown	cyan
ENSG00000032444.16	green	cyan
ENSG00000032742.17	turquoise	lightgreen
ENSG00000033011.12	pink	turquoise
ENSG00000033030.15	turquoise	turquoise
ENSG00000033050.9	turquoise	cyan
ENSG00000033100.16	pink	purple
ENSG00000033122.20	plum1	brown
ENSG00000033170.17	turquoise	turquoise
ENSG00000033178.13	turquoise	turquoise
ENSG00000033327.13	turquoise	turquoise
ENSG00000033627.16	brown	brown
ENSG00000033800.13	turquoise	turquoise
ENSG00000033867.16	turquoise	turquoise
ENSG00000034053.14	brown	brown
ENSG00000034152.19	tan	salmon
ENSG00000034239.11	grey60	lightyellow
ENSG00000034510.6	grey	grey
ENSG00000034533.11	turquoise	turquoise
ENSG00000034677.13	turquoise	turquoise
ENSG00000034693.15	turquoise	turquoise
ENSG00000034713.8	yellow	brown
ENSG00000034971.17	darkgreen	darkgrey
ENSG00000035115.22	paleturquoise	turquoise
ENSG00000035141.8	turquoise	turquoise
ENSG00000035403.17	greenyellow	yellow
ENSG00000035499.13	turquoise	turquoise
ENSG00000035664.11	black	yellow
ENSG00000035681.9	turquoise	turquoise
ENSG00000035687.10	turquoise	turquoise
ENSG00000035720.8	grey60	blue
ENSG00000035862.12	turquoise	turquoise
ENSG00000035928.16	turquoise	turquoise
ENSG00000036054.13	turquoise	turquoise
ENSG00000036257.13	blue	blue
ENSG00000036448.10	darkgreen	darkgrey
ENSG00000036473.8	magenta	pink
ENSG00000036530.9	red	black
ENSG00000036549.13	turquoise	turquoise
ENSG00000036565.15	grey	grey
ENSG00000036672.16	blue	blue
ENSG00000036828.16	purple	royalblue
ENSG00000037042.9	red	black
ENSG00000037241.7	blue	blue
ENSG00000037280.16	pink	skyblue3
ENSG00000037474.15	turquoise	greenyellow
ENSG00000037637.11	turquoise	turquoise
ENSG00000037749.12	turquoise	turquoise
ENSG00000037757.14	green	greenyellow
ENSG00000037897.17	midnightblue	red
ENSG00000037965.6	purple	skyblue3
ENSG00000038002.9	pink	midnightblue
ENSG00000038210.14	turquoise	turquoise
ENSG00000038219.13	turquoise	turquoise
ENSG00000038274.17	turquoise	turquoise
ENSG00000038295.8	yellow	green
ENSG00000038358.15	turquoise	turquoise
ENSG00000038382.20	turquoise	turquoise
ENSG00000038427.16	turquoise	turquoise
ENSG00000038532.16	blue	blue
ENSG00000038945.15	lightyellow	darkgreen
ENSG00000039068.19	purple	brown
ENSG00000039123.16	turquoise	turquoise
ENSG00000039139.9	lightcyan	darkred
ENSG00000039319.17	turquoise	turquoise
ENSG00000039523.20	green	turquoise
ENSG00000039537.13	magenta	pink
ENSG00000039560.14	turquoise	turquoise
ENSG00000039600.11	blue	blue
ENSG00000039650.12	green	red
ENSG00000039987.7	cyan	grey60
ENSG00000040199.18	turquoise	turquoise
ENSG00000040275.17	turquoise	turquoise
ENSG00000040341.18	turquoise	turquoise
ENSG00000040487.13	green	greenyellow
ENSG00000040531.15	blue	lightgreen
ENSG00000040608.14	yellow	brown
ENSG00000040633.13	turquoise	turquoise
ENSG00000040731.10	yellow	black
ENSG00000040933.15	brown	brown
ENSG00000041353.10	red	brown
ENSG00000041357.16	midnightblue	darkorange
ENSG00000041515.16	brown	brown
ENSG00000041802.11	turquoise	turquoise
ENSG00000041880.14	purple	tan
ENSG00000041982.16	purple	tan
ENSG00000041988.15	green	cyan
ENSG00000042062.13	tan	salmon
ENSG00000042088.14	turquoise	lightgreen
ENSG00000042286.15	salmon	lightcyan
ENSG00000042304.11	plum1	grey
ENSG00000042317.17	blue	blue
ENSG00000042429.12	turquoise	turquoise
ENSG00000042445.14	turquoise	pink
ENSG00000042493.16	purple	tan
ENSG00000042753.11	green	cyan
ENSG00000042781.14	magenta	pink
ENSG00000042813.8	blue	blue
ENSG00000042832.12	grey	blue
ENSG00000042980.13	grey60	lightyellow
ENSG00000043039.7	blue	blue
ENSG00000043093.15	blue	blue
ENSG00000043143.20	green	green
ENSG00000043355.12	yellow	brown
ENSG00000043462.12	lightyellow	darkred
ENSG00000043514.17	turquoise	turquoise
ENSG00000043591.6	darkgreen	darkgrey
ENSG00000044012.4	magenta	pink
ENSG00000044090.9	pink	purple
ENSG00000044115.21	greenyellow	turquoise
ENSG00000044446.12	pink	purple
ENSG00000044459.15	turquoise	turquoise
ENSG00000044524.11	turquoise	turquoise
ENSG00000044574.8	pink	turquoise
ENSG00000046604.13	greenyellow	turquoise
ENSG00000046647.13	turquoise	greenyellow
ENSG00000046651.15	turquoise	turquoise
ENSG00000046653.15	brown	black
ENSG00000046774.10	blue	blue
ENSG00000046889.19	turquoise	turquoise
ENSG00000047056.16	turquoise	turquoise
ENSG00000047188.16	turquoise	turquoise
ENSG00000047230.15	turquoise	turquoise
ENSG00000047249.18	red	black
ENSG00000047315.16	turquoise	turquoise
ENSG00000047346.12	yellow	turquoise
ENSG00000047365.12	salmon	orangered4
ENSG00000047410.14	turquoise	turquoise
ENSG00000047457.14	lightcyan1	lightsteelblue1
ENSG00000047578.13	turquoise	turquoise
ENSG00000047579.19	red	black
ENSG00000047597.7	tan	salmon
ENSG00000047617.15	blue	blue
ENSG00000047621.12	turquoise	turquoise
ENSG00000047634.15	salmon	lightgreen
ENSG00000047644.18	pink	turquoise
ENSG00000047648.23	greenyellow	turquoise
ENSG00000047662.5	brown	brown
ENSG00000047849.21	turquoise	yellow
ENSG00000047932.14	turquoise	turquoise
ENSG00000047936.10	yellowgreen	lightyellow
ENSG00000048028.11	black	yellow
ENSG00000048052.21	turquoise	turquoise
ENSG00000048140.18	green	cyan
ENSG00000048162.20	brown	red
ENSG00000048342.16	turquoise	turquoise
ENSG00000048392.12	paleturquoise	turquoise
ENSG00000048405.10	turquoise	turquoise
ENSG00000048462.11	blue	blue
ENSG00000048471.14	turquoise	turquoise
ENSG00000048540.15	brown	brown
ENSG00000048544.6	turquoise	turquoise
ENSG00000048545.14	grey	grey
ENSG00000048649.13	turquoise	turquoise
ENSG00000048707.15	turquoise	turquoise
ENSG00000048740.18	brown	turquoise
ENSG00000048828.17	greenyellow	turquoise
ENSG00000048991.16	red	brown
ENSG00000049089.15	darkred	darkturquoise
ENSG00000049130.16	brown	turquoise
ENSG00000049167.14	turquoise	turquoise
ENSG00000049192.15	black	yellow
ENSG00000049239.12	pink	purple
ENSG00000049245.13	greenyellow	turquoise
ENSG00000049246.14	yellow	green
ENSG00000049247.13	grey	grey
ENSG00000049249.8	darkorange	purple
ENSG00000049283.18	lightgreen	midnightblue
ENSG00000049323.16	black	yellow
ENSG00000049449.9	turquoise	turquoise
ENSG00000049540.17	black	yellow
ENSG00000049541.11	turquoise	turquoise
ENSG00000049618.23	turquoise	turquoise
ENSG00000049656.14	green	midnightblue
ENSG00000049759.18	turquoise	turquoise
ENSG00000049768.16	cyan	grey60
ENSG00000049769.14	red	black
ENSG00000049860.14	purple	tan
ENSG00000049883.15	turquoise	turquoise
ENSG00000050030.15	brown	turquoise
ENSG00000050130.18	turquoise	turquoise
ENSG00000050165.18	red	grey
ENSG00000050327.15	purple	tan
ENSG00000050344.9	lightgreen	midnightblue
ENSG00000050393.11	turquoise	turquoise
ENSG00000050405.13	yellow	green
ENSG00000050426.16	turquoise	greenyellow
ENSG00000050438.17	brown	turquoise
ENSG00000050555.18	pink	purple
ENSG00000050628.20	brown	turquoise
ENSG00000050730.16	brown	brown
ENSG00000050748.17	red	black
ENSG00000050767.17	black	purple
ENSG00000050820.17	yellow	red
ENSG00000051009.10	pink	turquoise
ENSG00000051108.15	ivory	plum1
ENSG00000051128.19	yellow	green
ENSG00000051180.17	turquoise	turquoise
ENSG00000051341.14	turquoise	turquoise
ENSG00000051382.9	yellow	green
ENSG00000051523.11	brown	darkgreen
ENSG00000051596.9	turquoise	turquoise
ENSG00000051620.11	white	turquoise
ENSG00000051825.15	turquoise	turquoise
ENSG00000052126.14	turquoise	turquoise
ENSG00000052344.16	purple	royalblue
ENSG00000052723.11	turquoise	turquoise
ENSG00000052749.14	turquoise	midnightblue
ENSG00000052795.13	turquoise	yellow
ENSG00000052802.13	grey	grey
ENSG00000052841.15	turquoise	turquoise
ENSG00000052850.8	turquoise	ivory
ENSG00000053108.17	red	black
ENSG00000053254.15	turquoise	greenyellow
ENSG00000053328.8	turquoise	turquoise
ENSG00000053371.12	pink	purple
ENSG00000053372.5	brown	brown
ENSG00000053438.11	brown	magenta
ENSG00000053501.13	green	cyan
ENSG00000053524.12	red	black
ENSG00000053702.15	yellow	green
ENSG00000053747.16	salmon	orangered4
ENSG00000053770.12	turquoise	turquoise
ENSG00000053900.10	turquoise	greenyellow
ENSG00000053918.18	black	yellow
ENSG00000054116.12	yellow	greenyellow
ENSG00000054118.15	turquoise	turquoise
ENSG00000054148.18	green	darkgrey
ENSG00000054179.12	grey60	lightyellow
ENSG00000054219.11	turquoise	turquoise
ENSG00000054267.22	turquoise	turquoise
ENSG00000054277.14	turquoise	turquoise
ENSG00000054282.16	turquoise	turquoise
ENSG00000054356.14	red	black
ENSG00000054392.13	greenyellow	turquoise
ENSG00000054523.17	brown	turquoise
ENSG00000054598.9	purple	turquoise
ENSG00000054611.14	pink	purple
ENSG00000054654.17	turquoise	turquoise
ENSG00000054690.14	darkred	darkturquoise
ENSG00000054793.14	brown	brown
ENSG00000054796.13	cyan	grey60
ENSG00000054803.4	red	black
ENSG00000054938.15	skyblue	steelblue
ENSG00000054965.10	brown	brown
ENSG00000054967.13	green	turquoise
ENSG00000054983.17	turquoise	turquoise
ENSG00000055044.11	turquoise	turquoise
ENSG00000055070.17	pink	purple
ENSG00000055118.15	grey	salmon
ENSG00000055130.17	turquoise	lightgreen
ENSG00000055147.19	turquoise	lightgreen
ENSG00000055163.20	red	brown
ENSG00000055208.19	turquoise	turquoise
ENSG00000055211.14	turquoise	turquoise
ENSG00000055332.18	turquoise	turquoise
ENSG00000055483.19	green	turquoise
ENSG00000055609.18	turquoise	turquoise
ENSG00000055732.13	greenyellow	turquoise
ENSG00000055813.6	brown	brown
ENSG00000055917.15	turquoise	turquoise
ENSG00000055950.16	darkgrey	red
ENSG00000055955.17	magenta	pink
ENSG00000055957.11	magenta	salmon
ENSG00000056050.7	turquoise	turquoise
ENSG00000056097.16	turquoise	turquoise
ENSG00000056277.16	turquoise	midnightblue
ENSG00000056291.17	lightgreen	midnightblue
ENSG00000056487.16	brown	magenta
ENSG00000056558.11	green	greenyellow
ENSG00000056586.16	turquoise	turquoise
ENSG00000056736.10	yellow	green
ENSG00000056972.20	greenyellow	turquoise
ENSG00000056998.20	turquoise	turquoise
ENSG00000057019.16	turquoise	yellow
ENSG00000057149.16	blue	blue
ENSG00000057252.13	turquoise	turquoise
ENSG00000057294.14	black	yellow
ENSG00000057468.7	blue	grey60
ENSG00000057593.13	magenta	pink
ENSG00000057608.17	turquoise	turquoise
ENSG00000057657.17	lightgreen	midnightblue
ENSG00000057663.16	turquoise	turquoise
ENSG00000057704.13	purple	tan
ENSG00000057757.10	red	black
ENSG00000057935.13	turquoise	turquoise
ENSG00000058056.9	black	yellow
ENSG00000058063.16	turquoise	turquoise
ENSG00000058085.15	lightcyan	darkred
ENSG00000058091.17	turquoise	turquoise
ENSG00000058262.10	pink	turquoise
ENSG00000058272.19	turquoise	turquoise
ENSG00000058335.15	yellow	green
ENSG00000058404.20	yellow	green
ENSG00000058453.17	green	magenta
ENSG00000058600.16	turquoise	greenyellow
ENSG00000058668.14	turquoise	yellow
ENSG00000058673.16	turquoise	turquoise
ENSG00000058729.11	turquoise	turquoise
ENSG00000058799.15	turquoise	turquoise
ENSG00000058804.12	turquoise	turquoise
ENSG00000058866.15	yellow	green
ENSG00000059122.16	yellow	cyan
ENSG00000059145.18	green	greenyellow
ENSG00000059377.17	lightyellow	darkgreen
ENSG00000059378.13	cyan	midnightblue
ENSG00000059573.9	turquoise	turquoise
ENSG00000059588.10	turquoise	turquoise
ENSG00000059691.12	darkgreen	black
ENSG00000059728.11	lightcyan	darkred
ENSG00000059758.8	turquoise	turquoise
ENSG00000059769.20	turquoise	darkorange
ENSG00000059804.16	black	grey
ENSG00000059915.17	red	brown
ENSG00000060069.16	blue	lightgreen
ENSG00000060138.13	blue	blue
ENSG00000060140.9	red	black
ENSG00000060237.17	turquoise	turquoise
ENSG00000060339.14	turquoise	turquoise
ENSG00000060491.16	green	red
ENSG00000060558.4	lightyellow	darkgreen
ENSG00000060566.14	lightcyan1	lightsteelblue1
ENSG00000060642.10	blue	blue
ENSG00000060656.20	turquoise	turquoise
ENSG00000060688.13	turquoise	turquoise
ENSG00000060709.15	red	brown
ENSG00000060718.22	pink	midnightblue
ENSG00000060749.15	turquoise	turquoise
ENSG00000060762.19	grey	grey
ENSG00000060971.18	magenta	pink
ENSG00000060982.15	turquoise	turquoise
ENSG00000061273.18	pink	turquoise
ENSG00000061337.15	brown	mediumpurple3
ENSG00000061455.11	grey	grey
ENSG00000061492.12	blue	grey60
ENSG00000061656.10	blue	blue
ENSG00000061676.15	turquoise	turquoise
ENSG00000061794.13	turquoise	turquoise
ENSG00000061918.13	red	black
ENSG00000061936.9	turquoise	turquoise
ENSG00000061938.19	yellow	green
ENSG00000061987.16	turquoise	turquoise
ENSG00000062038.14	lightgreen	midnightblue
ENSG00000062096.15	brown	black
ENSG00000062194.16	turquoise	turquoise
ENSG00000062282.15	magenta	pink
ENSG00000062370.16	turquoise	turquoise
ENSG00000062485.19	turquoise	yellow
ENSG00000062524.16	cyan	white
ENSG00000062582.14	yellow	green
ENSG00000062598.18	yellow	greenyellow
ENSG00000062650.19	turquoise	turquoise
ENSG00000062716.13	lightcyan	darkred
ENSG00000062725.10	turquoise	turquoise
ENSG00000062822.14	turquoise	turquoise
ENSG00000063015.20	brown	brown
ENSG00000063046.17	turquoise	turquoise
ENSG00000063127.16	blue	blue
ENSG00000063169.10	green	magenta
ENSG00000063176.16	green	cyan
ENSG00000063177.13	midnightblue	red
ENSG00000063180.9	yellow	green
ENSG00000063241.8	darkgrey	turquoise
ENSG00000063244.12	turquoise	turquoise
ENSG00000063245.14	green	magenta
ENSG00000063322.15	red	cyan
ENSG00000063438.17	blue	blue
ENSG00000063515.2	cyan	white
ENSG00000063587.14	salmon	lightcyan
ENSG00000063601.17	turquoise	turquoise
ENSG00000063660.9	green	magenta
ENSG00000063761.16	green	red
ENSG00000063854.13	pink	turquoise
ENSG00000063978.16	turquoise	turquoise
ENSG00000064012.22	greenyellow	turquoise
ENSG00000064042.18	brown	turquoise
ENSG00000064102.15	turquoise	turquoise
ENSG00000064115.11	turquoise	turquoise
ENSG00000064195.7	turquoise	ivory
ENSG00000064199.6	blue	blue
ENSG00000064201.15	tan	salmon
ENSG00000064205.10	blue	blue
ENSG00000064218.5	grey	turquoise
ENSG00000064225.12	purple	tan
ENSG00000064270.12	brown	brown
ENSG00000064300.9	grey	turquoise
ENSG00000064309.14	turquoise	turquoise
ENSG00000064313.12	turquoise	turquoise
ENSG00000064393.16	turquoise	turquoise
ENSG00000064419.13	turquoise	turquoise
ENSG00000064489.23	turquoise	turquoise
ENSG00000064490.14	midnightblue	red
ENSG00000064545.15	midnightblue	red
ENSG00000064547.14	brown	magenta
ENSG00000064601.18	salmon	lightcyan
ENSG00000064607.17	turquoise	greenyellow
ENSG00000064651.14	paleturquoise	turquoise
ENSG00000064652.11	turquoise	turquoise
ENSG00000064655.19	turquoise	turquoise
ENSG00000064666.15	pink	purple
ENSG00000064687.13	tan	salmon
ENSG00000064692.19	turquoise	turquoise
ENSG00000064703.12	blue	blue
ENSG00000064726.10	turquoise	yellow
ENSG00000064763.11	turquoise	turquoise
ENSG00000064787.13	darkred	darkturquoise
ENSG00000064835.11	skyblue	steelblue
ENSG00000064886.14	darkmagenta	sienna3
ENSG00000064932.16	lightcyan	darkred
ENSG00000064933.17	turquoise	turquoise
ENSG00000064961.19	midnightblue	red
ENSG00000064989.13	greenyellow	yellow
ENSG00000064995.18	turquoise	turquoise
ENSG00000064999.15	turquoise	turquoise
ENSG00000065000.18	turquoise	turquoise
ENSG00000065029.15	green	red
ENSG00000065054.14	white	paleturquoise
ENSG00000065057.9	green	red
ENSG00000065060.17	turquoise	turquoise
ENSG00000065135.12	turquoise	turquoise
ENSG00000065150.21	turquoise	turquoise
ENSG00000065154.12	tan	salmon
ENSG00000065183.16	turquoise	turquoise
ENSG00000065243.20	turquoise	turquoise
ENSG00000065268.10	green	red
ENSG00000065308.5	greenyellow	turquoise
ENSG00000065320.9	darkolivegreen	yellowgreen
ENSG00000065325.13	red	black
ENSG00000065328.16	turquoise	turquoise
ENSG00000065357.20	yellow	green
ENSG00000065361.15	pink	purple
ENSG00000065371.17	blue	blue
ENSG00000065413.20	turquoise	turquoise
ENSG00000065427.14	midnightblue	turquoise
ENSG00000065457.10	turquoise	turquoise
ENSG00000065485.20	pink	purple
ENSG00000065491.8	turquoise	turquoise
ENSG00000065518.8	turquoise	red
ENSG00000065526.12	turquoise	turquoise
ENSG00000065534.18	greenyellow	orange
ENSG00000065548.18	turquoise	turquoise
ENSG00000065559.15	red	black
ENSG00000065600.12	turquoise	magenta
ENSG00000065609.14	red	black
ENSG00000065613.15	turquoise	turquoise
ENSG00000065615.14	turquoise	turquoise
ENSG00000065618.21	blue	grey60
ENSG00000065621.15	turquoise	turquoise
ENSG00000065665.21	brown	brown
ENSG00000065675.15	purple	tan
ENSG00000065717.15	yellow	green
ENSG00000065802.12	turquoise	turquoise
ENSG00000065809.13	turquoise	turquoise
ENSG00000065833.9	salmon	lightcyan
ENSG00000065882.16	pink	turquoise
ENSG00000065883.16	turquoise	turquoise
ENSG00000065911.12	turquoise	turquoise
ENSG00000065923.10	brown	brown
ENSG00000065970.9	turquoise	turquoise
ENSG00000065978.19	brown	turquoise
ENSG00000065989.16	red	black
ENSG00000066027.12	black	yellow
ENSG00000066032.18	brown	brown
ENSG00000066044.15	turquoise	turquoise
ENSG00000066056.14	white	paleturquoise
ENSG00000066084.13	turquoise	greenyellow
ENSG00000066117.15	turquoise	turquoise
ENSG00000066135.13	turquoise	turquoise
ENSG00000066136.20	pink	turquoise
ENSG00000066185.13	blue	blue
ENSG00000066230.12	skyblue3	floralwhite
ENSG00000066248.15	red	black
ENSG00000066279.18	turquoise	turquoise
ENSG00000066294.14	lightyellow	salmon
ENSG00000066322.15	darkred	darkturquoise
ENSG00000066336.11	lightyellow	darkgreen
ENSG00000066379.15	midnightblue	red
ENSG00000066382.16	brown	magenta
ENSG00000066405.13	black	yellow
ENSG00000066422.5	turquoise	turquoise
ENSG00000066427.24	turquoise	turquoise
ENSG00000066455.13	turquoise	turquoise
ENSG00000066468.22	turquoise	darkturquoise
ENSG00000066557.6	turquoise	turquoise
ENSG00000066583.12	black	yellow
ENSG00000066629.17	plum1	mediumpurple3
ENSG00000066651.20	turquoise	turquoise
ENSG00000066654.14	turquoise	turquoise
ENSG00000066697.14	turquoise	turquoise
ENSG00000066735.14	brown	mediumpurple3
ENSG00000066739.12	yellow	turquoise
ENSG00000066777.9	turquoise	turquoise
ENSG00000066813.14	magenta	pink
ENSG00000066827.16	pink	turquoise
ENSG00000066855.16	blue	turquoise
ENSG00000066923.17	cyan	grey60
ENSG00000066926.11	tan	salmon
ENSG00000066933.16	turquoise	turquoise
ENSG00000067048.17	turquoise	turquoise
ENSG00000067057.17	black	yellow
ENSG00000067064.11	grey	grey
ENSG00000067066.17	lightcyan	tan
ENSG00000067082.15	turquoise	yellow
ENSG00000067113.17	purple	tan
ENSG00000067141.17	turquoise	turquoise
ENSG00000067167.8	greenyellow	purple
ENSG00000067177.15	pink	turquoise
ENSG00000067182.8	white	purple
ENSG00000067191.16	brown	brown
ENSG00000067208.14	turquoise	turquoise
ENSG00000067221.14	red	brown
ENSG00000067225.18	turquoise	pink
ENSG00000067248.10	turquoise	turquoise
ENSG00000067334.14	turquoise	turquoise
ENSG00000067365.15	blue	turquoise
ENSG00000067369.13	turquoise	turquoise
ENSG00000067445.21	turquoise	turquoise
ENSG00000067533.6	turquoise	turquoise
ENSG00000067560.12	greenyellow	red
ENSG00000067596.12	turquoise	turquoise
ENSG00000067606.17	red	black
ENSG00000067646.12	turquoise	turquoise
ENSG00000067704.10	turquoise	turquoise
ENSG00000067715.14	red	black
ENSG00000067798.16	brown	brown
ENSG00000067829.19	green	cyan
ENSG00000067836.12	yellow	green
ENSG00000067840.12	brown	brown
ENSG00000067842.17	yellow	green
ENSG00000067900.8	turquoise	turquoise
ENSG00000067955.15	turquoise	turquoise
ENSG00000067992.15	salmon	lightcyan
ENSG00000068001.14	pink	purple
ENSG00000068024.16	turquoise	turquoise
ENSG00000068028.17	green	red
ENSG00000068078.18	brown	magenta
ENSG00000068079.7	salmon	turquoise
ENSG00000068097.15	turquoise	turquoise
ENSG00000068120.15	green	red
ENSG00000068137.15	yellow	red
ENSG00000068305.17	black	yellow
ENSG00000068308.13	red	cyan
ENSG00000068323.17	yellow	cyan
ENSG00000068354.16	green	cyan
ENSG00000068366.20	darkturquoise	salmon
ENSG00000068383.19	yellow	green
ENSG00000068394.11	green	cyan
ENSG00000068400.13	yellow	brown
ENSG00000068438.15	green	magenta
ENSG00000068489.12	turquoise	turquoise
ENSG00000068615.18	brown	brown
ENSG00000068650.18	black	yellow
ENSG00000068654.16	turquoise	turquoise
ENSG00000068697.7	turquoise	lightcyan
ENSG00000068724.17	blue	blue
ENSG00000068745.15	green	greenyellow
ENSG00000068781.21	grey	grey
ENSG00000068784.13	turquoise	turquoise
ENSG00000068796.17	turquoise	turquoise
ENSG00000068831.19	brown	brown
ENSG00000068878.15	turquoise	turquoise
ENSG00000068885.15	turquoise	turquoise
ENSG00000068903.20	red	brown
ENSG00000068912.14	turquoise	turquoise
ENSG00000068971.14	yellow	brown
ENSG00000068976.14	black	yellow
ENSG00000068985.5	blue	blue
ENSG00000069011.16	turquoise	turquoise
ENSG00000069018.18	brown	brown
ENSG00000069020.18	black	yellow
ENSG00000069122.19	royalblue	royalblue
ENSG00000069188.17	turquoise	turquoise
ENSG00000069206.15	yellowgreen	violet
ENSG00000069248.12	turquoise	turquoise
ENSG00000069275.13	turquoise	turquoise
ENSG00000069329.18	turquoise	turquoise
ENSG00000069345.12	turquoise	turquoise
ENSG00000069399.15	lightcyan	darkred
ENSG00000069424.15	red	black
ENSG00000069431.11	black	yellow
ENSG00000069482.7	grey	grey
ENSG00000069493.15	turquoise	yellow
ENSG00000069509.6	turquoise	turquoise
ENSG00000069535.14	magenta	turquoise
ENSG00000069667.16	brown	turquoise
ENSG00000069696.7	green	red
ENSG00000069702.11	greenyellow	turquoise
ENSG00000069764.9	cyan	grey60
ENSG00000069812.11	blue	blue
ENSG00000069849.11	brown	turquoise
ENSG00000069869.16	greenyellow	turquoise
ENSG00000069943.10	turquoise	darkorange
ENSG00000069956.12	turquoise	turquoise
ENSG00000069966.18	yellow	green
ENSG00000069974.16	greenyellow	turquoise
ENSG00000069998.12	turquoise	turquoise
ENSG00000070010.19	turquoise	turquoise
ENSG00000070018.9	turquoise	turquoise
ENSG00000070019.5	darkturquoise	skyblue
ENSG00000070031.4	black	yellow
ENSG00000070047.13	turquoise	turquoise
ENSG00000070061.15	turquoise	turquoise
ENSG00000070081.17	blue	blue
ENSG00000070087.14	turquoise	turquoise
ENSG00000070159.14	purple	tan
ENSG00000070182.21	tan	salmon
ENSG00000070190.13	tan	salmon
ENSG00000070193.5	greenyellow	turquoise
ENSG00000070214.16	darkred	darkturquoise
ENSG00000070269.14	turquoise	turquoise
ENSG00000070366.14	turquoise	turquoise
ENSG00000070367.16	turquoise	turquoise
ENSG00000070371.16	blue	blue
ENSG00000070388.11	red	black
ENSG00000070404.10	salmon	lightcyan
ENSG00000070413.20	turquoise	turquoise
ENSG00000070423.18	green	red
ENSG00000070444.15	brown	magenta
ENSG00000070476.15	turquoise	turquoise
ENSG00000070495.14	brown	grey
ENSG00000070501.12	yellow	green
ENSG00000070526.15	salmon	lightcyan
ENSG00000070540.13	black	magenta
ENSG00000070601.10	salmon	lightcyan
ENSG00000070610.14	black	green
ENSG00000070614.15	turquoise	turquoise
ENSG00000070669.17	brown	brown
ENSG00000070718.12	turquoise	turquoise
ENSG00000070729.14	brown	brown
ENSG00000070731.11	grey60	lightyellow
ENSG00000070748.18	brown	turquoise
ENSG00000070756.16	pink	turquoise
ENSG00000070759.17	blue	grey60
ENSG00000070761.8	turquoise	turquoise
ENSG00000070770.9	turquoise	lightgreen
ENSG00000070778.13	turquoise	yellow
ENSG00000070785.17	midnightblue	turquoise
ENSG00000070808.16	red	black
ENSG00000070814.21	turquoise	turquoise
ENSG00000070831.17	turquoise	turquoise
ENSG00000070882.13	turquoise	turquoise
ENSG00000070886.12	brown	brown
ENSG00000070915.9	royalblue	royalblue
ENSG00000070950.10	turquoise	turquoise
ENSG00000070961.15	turquoise	turquoise
ENSG00000070985.13	purple	skyblue3
ENSG00000071051.14	turquoise	turquoise
ENSG00000071054.16	turquoise	turquoise
ENSG00000071073.13	brown	turquoise
ENSG00000071082.11	midnightblue	red
ENSG00000071127.17	pink	turquoise
ENSG00000071189.21	turquoise	turquoise
ENSG00000071203.9	lightgreen	midnightblue
ENSG00000071205.12	black	yellow
ENSG00000071242.12	brown	yellow
ENSG00000071243.16	turquoise	turquoise
ENSG00000071246.11	turquoise	turquoise
ENSG00000071282.12	black	purple
ENSG00000071462.11	cyan	midnightblue
ENSG00000071537.14	turquoise	turquoise
ENSG00000071539.14	turquoise	turquoise
ENSG00000071553.17	red	cyan
ENSG00000071564.16	turquoise	turquoise
ENSG00000071575.11	turquoise	turquoise
ENSG00000071626.16	green	red
ENSG00000071655.18	green	magenta
ENSG00000071677.1	saddlebrown	white
ENSG00000071794.16	turquoise	turquoise
ENSG00000071859.15	green	cyan
ENSG00000071889.16	darkgrey	red
ENSG00000071894.17	green	turquoise
ENSG00000071909.18	purple	tan
ENSG00000071967.12	orange	orange
ENSG00000071991.9	darkgreen	grey
ENSG00000071994.11	turquoise	turquoise
ENSG00000072041.17	brown	brown
ENSG00000072042.13	black	grey
ENSG00000072062.14	darkorange	pink
ENSG00000072071.16	brown	brown
ENSG00000072080.11	magenta	pink
ENSG00000072110.13	black	yellow
ENSG00000072121.16	turquoise	turquoise
ENSG00000072133.11	turquoise	turquoise
ENSG00000072134.15	turquoise	turquoise
ENSG00000072135.13	yellow	green
ENSG00000072163.19	black	yellow
ENSG00000072182.12	brown	magenta
ENSG00000072195.15	black	yellow
ENSG00000072201.14	red	brown
ENSG00000072210.19	turquoise	turquoise
ENSG00000072274.13	tan	salmon
ENSG00000072310.17	tan	salmon
ENSG00000072315.3	brown	turquoise
ENSG00000072364.13	turquoise	turquoise
ENSG00000072401.15	turquoise	turquoise
ENSG00000072415.9	purple	tan
ENSG00000072422.17	turquoise	turquoise
ENSG00000072501.18	turquoise	turquoise
ENSG00000072506.13	midnightblue	red
ENSG00000072518.20	turquoise	turquoise
ENSG00000072571.20	turquoise	turquoise
ENSG00000072609.17	turquoise	turquoise
ENSG00000072657.9	yellow	green
ENSG00000072682.18	lightgreen	midnightblue
ENSG00000072694.21	lightcyan1	lightsteelblue1
ENSG00000072736.19	turquoise	turquoise
ENSG00000072756.17	turquoise	turquoise
ENSG00000072778.20	turquoise	turquoise
ENSG00000072786.13	yellow	green
ENSG00000072803.17	turquoise	turquoise
ENSG00000072818.12	blue	blue
ENSG00000072832.15	brown	magenta
ENSG00000072840.13	purple	turquoise
ENSG00000072849.11	blue	lightgreen
ENSG00000072858.10	yellow	green
ENSG00000072864.15	turquoise	turquoise
ENSG00000072952.18	orange	orange
ENSG00000072954.7	red	black
ENSG00000072958.8	green	cyan
ENSG00000073008.15	pink	purple
ENSG00000073050.11	turquoise	turquoise
ENSG00000073060.16	salmon	lightcyan
ENSG00000073067.14	salmon	purple
ENSG00000073111.14	turquoise	turquoise
ENSG00000073146.16	blue	grey60
ENSG00000073150.14	yellow	green
ENSG00000073169.14	green	greenyellow
ENSG00000073282.13	sienna3	turquoise
ENSG00000073331.18	turquoise	turquoise
ENSG00000073350.13	purple	tan
ENSG00000073417.15	greenyellow	yellow
ENSG00000073464.12	brown	brown
ENSG00000073536.18	turquoise	turquoise
ENSG00000073578.17	black	darkgrey
ENSG00000073584.20	turquoise	turquoise
ENSG00000073598.6	blue	blue
ENSG00000073605.18	yellow	greenyellow
ENSG00000073614.13	turquoise	turquoise
ENSG00000073670.14	yellow	green
ENSG00000073711.11	turquoise	yellow
ENSG00000073712.15	greenyellow	turquoise
ENSG00000073734.10	magenta	pink
ENSG00000073737.16	blue	blue
ENSG00000073754.6	tan	salmon
ENSG00000073756.12	grey	sienna3
ENSG00000073792.15	turquoise	turquoise
ENSG00000073803.14	turquoise	turquoise
ENSG00000073849.15	magenta	pink
ENSG00000073861.3	magenta	pink
ENSG00000073910.22	brown	grey
ENSG00000073921.18	turquoise	turquoise
ENSG00000073969.18	red	black
ENSG00000074047.21	turquoise	turquoise
ENSG00000074054.18	turquoise	turquoise
ENSG00000074071.14	green	magenta
ENSG00000074181.9	turquoise	purple
ENSG00000074201.9	turquoise	turquoise
ENSG00000074211.14	red	black
ENSG00000074219.13	turquoise	purple
ENSG00000074266.21	turquoise	turquoise
ENSG00000074276.10	darkturquoise	pink
ENSG00000074317.11	red	black
ENSG00000074319.13	turquoise	turquoise
ENSG00000074356.17	turquoise	turquoise
ENSG00000074370.18	yellow	green
ENSG00000074410.14	royalblue	royalblue
ENSG00000074416.14	yellow	green
ENSG00000074527.12	purple	royalblue
ENSG00000074582.14	green	red
ENSG00000074590.13	brown	black
ENSG00000074603.19	paleturquoise	turquoise
ENSG00000074621.14	greenyellow	turquoise
ENSG00000074657.13	turquoise	turquoise
ENSG00000074660.16	black	yellow
ENSG00000074695.6	turquoise	turquoise
ENSG00000074696.13	turquoise	turquoise
ENSG00000074706.13	red	black
ENSG00000074755.15	turquoise	turquoise
ENSG00000074771.4	purple	tan
ENSG00000074800.16	pink	turquoise
ENSG00000074803.20	royalblue	royalblue
ENSG00000074842.8	darkturquoise	red
ENSG00000074855.11	brown	magenta
ENSG00000074935.14	yellow	greenyellow
ENSG00000074964.17	yellow	green
ENSG00000074966.11	lightgreen	purple
ENSG00000075035.10	yellow	green
ENSG00000075043.18	yellow	brown
ENSG00000075073.15	red	black
ENSG00000075089.9	turquoise	turquoise
ENSG00000075131.10	turquoise	turquoise
ENSG00000075142.13	brown	turquoise
ENSG00000075151.20	turquoise	turquoise
ENSG00000075188.9	turquoise	turquoise
ENSG00000075213.11	turquoise	turquoise
ENSG00000075218.19	turquoise	turquoise
ENSG00000075223.14	turquoise	turquoise
ENSG00000075234.17	mediumpurple3	pink
ENSG00000075239.14	magenta	grey
ENSG00000075240.17	brown	magenta
ENSG00000075275.16	turquoise	magenta
ENSG00000075290.8	turquoise	ivory
ENSG00000075292.19	turquoise	turquoise
ENSG00000075303.13	turquoise	turquoise
ENSG00000075336.12	grey	yellow
ENSG00000075340.23	brown	brown
ENSG00000075388.4	blue	blue
ENSG00000075391.16	turquoise	turquoise
ENSG00000075399.14	yellow	brown
ENSG00000075407.18	turquoise	turquoise
ENSG00000075413.18	green	greenyellow
ENSG00000075415.12	black	yellow
ENSG00000075420.13	greenyellow	turquoise
ENSG00000075426.12	lightcyan	darkred
ENSG00000075429.9	brown	brown
ENSG00000075461.6	brown	magenta
ENSG00000075539.15	turquoise	turquoise
ENSG00000075568.17	turquoise	turquoise
ENSG00000075618.18	brown	magenta
ENSG00000075624.16	turquoise	turquoise
ENSG00000075643.6	salmon	pink
ENSG00000075651.16	black	yellow
ENSG00000075673.11	royalblue	royalblue
ENSG00000075702.18	blue	blue
ENSG00000075711.21	turquoise	turquoise
ENSG00000075785.13	brown	turquoise
ENSG00000075790.10	blue	blue
ENSG00000075826.17	yellow	greenyellow
ENSG00000075856.12	turquoise	turquoise
ENSG00000075884.14	blue	blue
ENSG00000075886.11	blue	blue
ENSG00000075891.21	purple	tan
ENSG00000075914.13	green	turquoise
ENSG00000075945.13	brown	brown
ENSG00000075975.16	turquoise	lightgreen
ENSG00000076003.5	turquoise	turquoise
ENSG00000076043.10	greenyellow	lightgreen
ENSG00000076053.10	turquoise	turquoise
ENSG00000076067.13	greenyellow	turquoise
ENSG00000076108.11	turquoise	turquoise
ENSG00000076201.15	turquoise	magenta
ENSG00000076242.15	turquoise	turquoise
ENSG00000076248.10	turquoise	turquoise
ENSG00000076258.10	magenta	pink
ENSG00000076321.11	turquoise	turquoise
ENSG00000076344.16	yellow	green
ENSG00000076351.13	yellow	yellow
ENSG00000076356.7	brown	magenta
ENSG00000076382.17	turquoise	turquoise
ENSG00000076513.17	blue	blue
ENSG00000076554.15	yellow	green
ENSG00000076555.15	black	yellow
ENSG00000076604.15	turquoise	turquoise
ENSG00000076641.4	brown	turquoise
ENSG00000076650.7	turquoise	turquoise
ENSG00000076662.10	magenta	pink
ENSG00000076685.18	turquoise	turquoise
ENSG00000076706.17	black	yellow
ENSG00000076716.9	turquoise	magenta
ENSG00000076770.14	lightgreen	purple
ENSG00000076826.9	brown	magenta
ENSG00000076864.19	red	black
ENSG00000076924.12	green	red
ENSG00000076928.17	green	turquoise
ENSG00000076944.16	salmon	lightgreen
ENSG00000076984.17	green	red
ENSG00000077009.13	darkgreen	grey
ENSG00000077044.10	yellow	cyan
ENSG00000077063.11	turquoise	turquoise
ENSG00000077080.10	brown	brown
ENSG00000077092.19	greenyellow	turquoise
ENSG00000077097.15	turquoise	turquoise
ENSG00000077147.16	turquoise	turquoise
ENSG00000077150.20	darkorange	purple
ENSG00000077152.11	turquoise	turquoise
ENSG00000077157.22	black	yellow
ENSG00000077232.18	turquoise	turquoise
ENSG00000077235.18	turquoise	turquoise
ENSG00000077238.14	lightcyan	darkred
ENSG00000077254.14	turquoise	turquoise
ENSG00000077264.15	brown	brown
ENSG00000077274.9	violet	darkmagenta
ENSG00000077279.18	brown	turquoise
ENSG00000077312.9	green	turquoise
ENSG00000077327.16	blue	blue
ENSG00000077348.9	green	red
ENSG00000077380.15	turquoise	turquoise
ENSG00000077420.16	magenta	pink
ENSG00000077454.16	blue	red
ENSG00000077458.13	turquoise	turquoise
ENSG00000077463.15	green	magenta
ENSG00000077498.9	lightgreen	midnightblue
ENSG00000077514.9	turquoise	turquoise
ENSG00000077522.13	black	yellow
ENSG00000077549.18	blue	lightgreen
ENSG00000077585.14	green	turquoise
ENSG00000077616.11	turquoise	turquoise
ENSG00000077684.16	turquoise	turquoise
ENSG00000077713.19	paleturquoise	turquoise
ENSG00000077721.16	turquoise	turquoise
ENSG00000077782.20	pink	turquoise
ENSG00000077800.13	blue	blue
ENSG00000077935.17	cyan	midnightblue
ENSG00000077942.19	pink	turquoise
ENSG00000077943.8	greenyellow	turquoise
ENSG00000077984.6	lightcyan	darkred
ENSG00000078018.20	brown	brown
ENSG00000078043.16	blue	blue
ENSG00000078053.17	brown	brown
ENSG00000078061.13	pink	purple
ENSG00000078070.13	turquoise	turquoise
ENSG00000078081.8	blue	blue
ENSG00000078098.14	greenyellow	orange
ENSG00000078114.18	black	yellow
ENSG00000078124.12	turquoise	turquoise
ENSG00000078140.14	turquoise	turquoise
ENSG00000078142.13	turquoise	turquoise
ENSG00000078177.14	turquoise	turquoise
ENSG00000078237.7	turquoise	turquoise
ENSG00000078246.17	pink	turquoise
ENSG00000078269.15	darkred	darkturquoise
ENSG00000078295.17	red	black
ENSG00000078304.19	turquoise	yellow
ENSG00000078328.21	brown	brown
ENSG00000078369.18	brown	brown
ENSG00000078399.19	purple	tan
ENSG00000078401.7	black	yellow
ENSG00000078403.17	turquoise	turquoise
ENSG00000078487.17	cyan	grey60
ENSG00000078549.14	brown	brown
ENSG00000078579.9	yellow	green
ENSG00000078589.13	magenta	pink
ENSG00000078596.11	orange	orange
ENSG00000078618.21	turquoise	turquoise
ENSG00000078668.14	black	yellow
ENSG00000078674.17	turquoise	lightgreen
ENSG00000078687.17	turquoise	turquoise
ENSG00000078699.21	turquoise	turquoise
ENSG00000078725.13	red	black
ENSG00000078747.15	turquoise	turquoise
ENSG00000078795.16	blue	blue
ENSG00000078804.13	darkred	darkturquoise
ENSG00000078808.17	yellow	greenyellow
ENSG00000078814.16	black	yellow
ENSG00000078898.7	darkturquoise	skyblue
ENSG00000078900.15	yellow	green
ENSG00000078902.16	red	black
ENSG00000078967.13	yellow	brown
ENSG00000079101.16	brown	turquoise
ENSG00000079102.16	brown	turquoise
ENSG00000079112.10	purple	tan
ENSG00000079134.12	turquoise	turquoise
ENSG00000079150.18	greenyellow	turquoise
ENSG00000079156.17	brown	brown
ENSG00000079215.14	yellow	brown
ENSG00000079246.16	turquoise	turquoise
ENSG00000079257.8	tan	salmon
ENSG00000079263.19	blue	blue
ENSG00000079277.21	yellow	greenyellow
ENSG00000079308.19	black	yellow
ENSG00000079313.15	blue	red
ENSG00000079332.15	turquoise	turquoise
ENSG00000079335.20	blue	turquoise
ENSG00000079337.16	purple	tan
ENSG00000079385.22	lightcyan	darkred
ENSG00000079387.14	turquoise	lightgreen
ENSG00000079393.20	blue	blue
ENSG00000079432.7	turquoise	cyan
ENSG00000079435.10	blue	blue
ENSG00000079459.13	black	turquoise
ENSG00000079462.7	brown	magenta
ENSG00000079482.13	turquoise	turquoise
ENSG00000079557.5	magenta	pink
ENSG00000079616.12	turquoise	turquoise
ENSG00000079689.14	yellow	green
ENSG00000079691.18	turquoise	turquoise
ENSG00000079739.17	black	yellow
ENSG00000079785.15	turquoise	turquoise
ENSG00000079805.16	pink	purple
ENSG00000079819.19	greenyellow	turquoise
ENSG00000079841.18	yellow	green
ENSG00000079931.15	purple	tan
ENSG00000079950.14	turquoise	turquoise
ENSG00000079974.17	brown	turquoise
ENSG00000079999.14	green	red
ENSG00000080007.8	cyan	grey60
ENSG00000080031.10	salmon	lightcyan
ENSG00000080166.16	turquoise	ivory
ENSG00000080189.15	green	red
ENSG00000080200.10	black	yellow
ENSG00000080224.17	blue	blue
ENSG00000080293.9	pink	purple
ENSG00000080298.15	turquoise	turquoise
ENSG00000080345.18	turquoise	turquoise
ENSG00000080371.6	turquoise	yellow
ENSG00000080493.17	yellow	green
ENSG00000080503.24	red	brown
ENSG00000080511.5	blue	blue
ENSG00000080546.13	salmon	lightcyan
ENSG00000080561.13	turquoise	turquoise
ENSG00000080572.13	blue	blue
ENSG00000080573.7	red	black
ENSG00000080603.17	turquoise	turquoise
ENSG00000080608.10	turquoise	turquoise
ENSG00000080618.16	magenta	pink
ENSG00000080644.16	turquoise	grey
ENSG00000080709.16	yellow	grey
ENSG00000080802.18	turquoise	turquoise
ENSG00000080815.19	turquoise	turquoise
ENSG00000080819.9	tan	salmon
ENSG00000080822.17	darkred	darkturquoise
ENSG00000080823.23	blue	blue
ENSG00000080824.18	turquoise	turquoise
ENSG00000080839.12	turquoise	turquoise
ENSG00000080845.17	brown	magenta
ENSG00000080854.15	yellow	green
ENSG00000080910.13	magenta	pink
ENSG00000080986.13	turquoise	turquoise
ENSG00000081014.11	turquoise	turquoise
ENSG00000081019.13	turquoise	turquoise
ENSG00000081026.19	turquoise	turquoise
ENSG00000081041.9	magenta	pink
ENSG00000081051.8	darkturquoise	skyblue
ENSG00000081052.13	purple	tan
ENSG00000081059.20	turquoise	turquoise
ENSG00000081087.15	turquoise	turquoise
ENSG00000081138.14	turquoise	turquoise
ENSG00000081148.12	grey60	lightyellow
ENSG00000081154.12	turquoise	turquoise
ENSG00000081177.18	turquoise	turquoise
ENSG00000081181.8	brown	magenta
ENSG00000081189.15	plum1	brown
ENSG00000081237.20	lightcyan	darkred
ENSG00000081248.11	violet	darkmagenta
ENSG00000081277.12	sienna3	darkolivegreen
ENSG00000081307.12	turquoise	turquoise
ENSG00000081320.11	turquoise	turquoise
ENSG00000081377.17	turquoise	yellow
ENSG00000081386.12	turquoise	turquoise
ENSG00000081479.15	purple	turquoise
ENSG00000081665.14	turquoise	turquoise
ENSG00000081692.12	blue	purple
ENSG00000081721.12	turquoise	turquoise
ENSG00000081760.17	green	turquoise
ENSG00000081791.9	yellow	greenyellow
ENSG00000081800.9	royalblue	royalblue
ENSG00000081803.16	yellow	green
ENSG00000081818.4	brown	brown
ENSG00000081842.18	brown	brown
ENSG00000081853.15	turquoise	turquoise
ENSG00000081870.11	turquoise	turquoise
ENSG00000081913.14	brown	magenta
ENSG00000081923.14	purple	tan
ENSG00000081985.11	red	black
ENSG00000082014.16	brown	magenta
ENSG00000082068.9	turquoise	turquoise
ENSG00000082074.18	lightcyan	darkred
ENSG00000082126.18	yellow	green
ENSG00000082146.13	tan	salmon
ENSG00000082153.18	turquoise	turquoise
ENSG00000082175.15	cyan	grey60
ENSG00000082196.20	paleturquoise	turquoise
ENSG00000082212.13	turquoise	turquoise
ENSG00000082213.18	turquoise	turquoise
ENSG00000082258.13	turquoise	turquoise
ENSG00000082269.16	turquoise	turquoise
ENSG00000082293.13	yellow	green
ENSG00000082397.17	yellow	green
ENSG00000082438.17	purple	tan
ENSG00000082458.12	brown	brown
ENSG00000082482.13	brown	brown
ENSG00000082497.12	brown	turquoise
ENSG00000082512.15	turquoise	turquoise
ENSG00000082515.18	midnightblue	darkorange
ENSG00000082516.9	turquoise	turquoise
ENSG00000082641.16	pink	purple
ENSG00000082684.16	brown	magenta
ENSG00000082701.15	turquoise	turquoise
ENSG00000082781.12	pink	purple
ENSG00000082805.20	turquoise	turquoise
ENSG00000082898.17	turquoise	turquoise
ENSG00000082996.19	darkred	darkturquoise
ENSG00000083067.22	yellow	turquoise
ENSG00000083093.10	turquoise	turquoise
ENSG00000083097.14	turquoise	turquoise
ENSG00000083099.11	turquoise	turquoise
ENSG00000083123.15	turquoise	turquoise
ENSG00000083168.11	turquoise	turquoise
ENSG00000083223.18	turquoise	turquoise
ENSG00000083290.20	turquoise	turquoise
ENSG00000083307.12	purple	tan
ENSG00000083312.17	turquoise	turquoise
ENSG00000083444.17	pink	purple
ENSG00000083454.22	brown	brown
ENSG00000083457.12	turquoise	darkorange
ENSG00000083520.15	turquoise	turquoise
ENSG00000083535.16	turquoise	turquoise
ENSG00000083544.15	turquoise	turquoise
ENSG00000083635.8	turquoise	turquoise
ENSG00000083642.19	turquoise	turquoise
ENSG00000083720.13	black	yellow
ENSG00000083750.12	turquoise	turquoise
ENSG00000083782.8	grey	grey
ENSG00000083799.17	turquoise	turquoise
ENSG00000083807.10	magenta	pink
ENSG00000083812.12	turquoise	turquoise
ENSG00000083814.13	green	greenyellow
ENSG00000083817.9	pink	turquoise
ENSG00000083828.16	turquoise	turquoise
ENSG00000083838.16	green	cyan
ENSG00000083844.10	turquoise	turquoise
ENSG00000083845.9	midnightblue	red
ENSG00000083857.14	turquoise	turquoise
ENSG00000083896.12	turquoise	turquoise
ENSG00000083937.9	turquoise	turquoise
ENSG00000084070.12	red	black
ENSG00000084072.17	turquoise	turquoise
ENSG00000084073.9	turquoise	turquoise
ENSG00000084090.13	turquoise	yellow
ENSG00000084092.7	turquoise	turquoise
ENSG00000084093.17	turquoise	turquoise
ENSG00000084110.11	tan	salmon
ENSG00000084112.15	pink	turquoise
ENSG00000084207.18	midnightblue	red
ENSG00000084234.17	yellow	green
ENSG00000084444.14	red	black
ENSG00000084453.16	darkred	darkturquoise
ENSG00000084463.8	turquoise	lightgreen
ENSG00000084623.11	midnightblue	red
ENSG00000084628.10	brown	magenta
ENSG00000084636.18	darkorange	purple
ENSG00000084652.16	pink	turquoise
ENSG00000084674.15	darkturquoise	skyblue
ENSG00000084676.15	turquoise	turquoise
ENSG00000084693.16	blue	blue
ENSG00000084710.14	brown	magenta
ENSG00000084731.15	brown	brown
ENSG00000084733.11	turquoise	turquoise
ENSG00000084734.9	magenta	pink
ENSG00000084754.12	black	yellow
ENSG00000084764.12	red	black
ENSG00000084774.14	turquoise	turquoise
ENSG00000085063.16	lightcyan	tan
ENSG00000085117.12	skyblue3	grey
ENSG00000085185.15	turquoise	turquoise
ENSG00000085224.22	turquoise	turquoise
ENSG00000085231.14	turquoise	turquoise
ENSG00000085265.11	lightcyan	darkred
ENSG00000085274.15	turquoise	turquoise
ENSG00000085276.19	purple	tan
ENSG00000085365.18	brown	turquoise
ENSG00000085377.14	turquoise	turquoise
ENSG00000085382.12	turquoise	turquoise
ENSG00000085415.16	turquoise	turquoise
ENSG00000085433.15	brown	brown
ENSG00000085449.15	turquoise	turquoise
ENSG00000085465.13	blue	blue
ENSG00000085491.17	turquoise	turquoise
ENSG00000085511.20	turquoise	turquoise
ENSG00000085514.16	yellow	greenyellow
ENSG00000085552.17	brown	magenta
ENSG00000085563.15	orange	tan
ENSG00000085644.14	green	blue
ENSG00000085662.14	green	turquoise
ENSG00000085719.13	turquoise	turquoise
ENSG00000085721.12	turquoise	turquoise
ENSG00000085733.16	green	red
ENSG00000085741.13	black	yellow
ENSG00000085760.15	greenyellow	turquoise
ENSG00000085788.14	turquoise	turquoise
ENSG00000085831.15	blue	blue
ENSG00000085832.17	turquoise	yellow
ENSG00000085840.13	turquoise	turquoise
ENSG00000085871.9	darkturquoise	skyblue
ENSG00000085872.15	turquoise	turquoise
ENSG00000085978.22	yellow	brown
ENSG00000085982.13	greenyellow	turquoise
ENSG00000085998.14	green	cyan
ENSG00000085999.13	turquoise	turquoise
ENSG00000086015.22	brown	turquoise
ENSG00000086061.16	turquoise	turquoise
ENSG00000086062.12	greenyellow	turquoise
ENSG00000086065.14	turquoise	turquoise
ENSG00000086102.19	yellow	turquoise
ENSG00000086159.13	royalblue	royalblue
ENSG00000086189.10	turquoise	turquoise
ENSG00000086200.16	turquoise	turquoise
ENSG00000086205.18	darkred	darkturquoise
ENSG00000086232.13	tan	salmon
ENSG00000086288.12	blue	blue
ENSG00000086289.12	yellow	green
ENSG00000086300.15	red	black
ENSG00000086475.15	turquoise	turquoise
ENSG00000086504.17	green	cyan
ENSG00000086506.3	tan	salmon
ENSG00000086544.3	turquoise	turquoise
ENSG00000086548.9	lightgreen	midnightblue
ENSG00000086570.12	yellow	green
ENSG00000086589.12	turquoise	turquoise
ENSG00000086598.11	turquoise	turquoise
ENSG00000086619.14	blue	blue
ENSG00000086666.19	turquoise	lightgreen
ENSG00000086696.11	magenta	pink
ENSG00000086712.13	turquoise	midnightblue
ENSG00000086717.18	blue	blue
ENSG00000086730.17	darkmagenta	darkgreen
ENSG00000086758.16	turquoise	turquoise
ENSG00000086827.9	turquoise	turquoise
ENSG00000086848.15	turquoise	turquoise
ENSG00000086967.10	violet	darkmagenta
ENSG00000086991.13	royalblue	royalblue
ENSG00000087008.16	turquoise	turquoise
ENSG00000087053.18	turquoise	turquoise
ENSG00000087074.8	lightcyan	salmon
ENSG00000087076.9	magenta	pink
ENSG00000087077.14	darkorange	purple
ENSG00000087085.15	tan	salmon
ENSG00000087086.15	darkturquoise	skyblue
ENSG00000087087.20	green	turquoise
ENSG00000087088.20	midnightblue	red
ENSG00000087095.13	red	black
ENSG00000087111.21	pink	turquoise
ENSG00000087116.16	orange	orange
ENSG00000087128.10	grey	grey
ENSG00000087152.15	green	brown
ENSG00000087157.19	turquoise	turquoise
ENSG00000087191.13	green	cyan
ENSG00000087206.17	cyan	grey60
ENSG00000087237.12	tan	salmon
ENSG00000087245.13	darkorange	purple
ENSG00000087250.8	red	black
ENSG00000087253.13	orange	orange
ENSG00000087258.15	brown	brown
ENSG00000087263.17	turquoise	turquoise
ENSG00000087266.17	brown	magenta
ENSG00000087269.16	pink	turquoise
ENSG00000087274.17	turquoise	turquoise
ENSG00000087299.12	turquoise	turquoise
ENSG00000087301.9	turquoise	turquoise
ENSG00000087302.9	midnightblue	lightgreen
ENSG00000087303.18	black	yellow
ENSG00000087338.5	turquoise	turquoise
ENSG00000087365.16	turquoise	turquoise
ENSG00000087448.11	turquoise	turquoise
ENSG00000087460.25	green	cyan
ENSG00000087470.18	turquoise	turquoise
ENSG00000087494.16	red	black
ENSG00000087495.17	brown	brown
ENSG00000087502.18	turquoise	turquoise
ENSG00000087510.7	brown	mediumpurple3
ENSG00000087586.17	turquoise	turquoise
ENSG00000087589.16	greenyellow	turquoise
ENSG00000087842.11	salmon	lightcyan
ENSG00000087884.14	salmon	lightcyan
ENSG00000087903.13	blue	blue
ENSG00000087995.15	turquoise	turquoise
ENSG00000088002.11	skyblue3	floralwhite
ENSG00000088035.18	turquoise	turquoise
ENSG00000088038.19	turquoise	turquoise
ENSG00000088053.11	blue	blue
ENSG00000088179.9	yellow	green
ENSG00000088205.13	turquoise	turquoise
ENSG00000088247.17	turquoise	turquoise
ENSG00000088256.9	yellow	cyan
ENSG00000088280.19	pink	purple
ENSG00000088298.13	green	lightcyan
ENSG00000088305.18	turquoise	magenta
ENSG00000088320.4	darkorange	orange
ENSG00000088325.16	turquoise	turquoise
ENSG00000088356.6	green	red
ENSG00000088367.23	red	black
ENSG00000088386.17	purple	tan
ENSG00000088387.19	red	brown
ENSG00000088448.14	turquoise	darkorange
ENSG00000088451.11	greenyellow	turquoise
ENSG00000088538.13	red	black
ENSG00000088543.15	yellow	green
ENSG00000088682.14	black	yellow
ENSG00000088726.16	tan	salmon
ENSG00000088727.12	blue	blue
ENSG00000088756.12	turquoise	turquoise
ENSG00000088766.12	turquoise	yellow
ENSG00000088782.5	steelblue	violet
ENSG00000088808.18	magenta	midnightblue
ENSG00000088812.18	turquoise	turquoise
ENSG00000088826.18	brown	turquoise
ENSG00000088827.12	tan	salmon
ENSG00000088832.17	turquoise	lightgreen
ENSG00000088833.17	turquoise	cyan
ENSG00000088836.14	lightgreen	floralwhite
ENSG00000088854.12	turquoise	turquoise
ENSG00000088876.13	turquoise	turquoise
ENSG00000088881.20	brown	magenta
ENSG00000088882.8	pink	purple
ENSG00000088888.18	pink	yellow
ENSG00000088899.15	yellow	green
ENSG00000088926.14	magenta	pink
ENSG00000088930.8	turquoise	turquoise
ENSG00000088970.16	blue	lightgreen
ENSG00000088986.11	green	cyan
ENSG00000088992.18	turquoise	turquoise
ENSG00000089006.16	greenyellow	turquoise
ENSG00000089009.15	turquoise	red
ENSG00000089012.14	blue	blue
ENSG00000089022.14	turquoise	turquoise
ENSG00000089041.17	yellow	green
ENSG00000089048.14	turquoise	turquoise
ENSG00000089050.16	turquoise	turquoise
ENSG00000089053.13	turquoise	greenyellow
ENSG00000089057.15	brown	turquoise
ENSG00000089060.11	salmon	lightcyan
ENSG00000089063.15	turquoise	turquoise
ENSG00000089091.16	turquoise	turquoise
ENSG00000089094.19	turquoise	turquoise
ENSG00000089101.18	blue	blue
ENSG00000089116.4	darkolivegreen	yellowgreen
ENSG00000089123.16	turquoise	turquoise
ENSG00000089127.13	magenta	pink
ENSG00000089154.11	turquoise	turquoise
ENSG00000089157.16	midnightblue	purple
ENSG00000089159.16	black	yellow
ENSG00000089163.4	blue	blue
ENSG00000089169.15	red	black
ENSG00000089177.18	greenyellow	turquoise
ENSG00000089195.15	turquoise	turquoise
ENSG00000089199.10	yellow	green
ENSG00000089220.5	red	yellow
ENSG00000089225.19	black	yellow
ENSG00000089234.16	blue	blue
ENSG00000089248.7	green	midnightblue
ENSG00000089250.19	brown	brown
ENSG00000089280.18	turquoise	turquoise
ENSG00000089289.16	turquoise	turquoise
ENSG00000089327.15	white	paleturquoise
ENSG00000089335.21	turquoise	turquoise
ENSG00000089351.14	turquoise	magenta
ENSG00000089356.18	purple	tan
ENSG00000089472.16	turquoise	yellow
ENSG00000089486.17	red	black
ENSG00000089505.17	blue	blue
ENSG00000089558.9	red	brown
ENSG00000089597.18	pink	purple
ENSG00000089639.11	brown	magenta
ENSG00000089682.16	turquoise	turquoise
ENSG00000089685.15	turquoise	turquoise
ENSG00000089692.9	green	red
ENSG00000089693.10	red	cyan
ENSG00000089723.10	blue	blue
ENSG00000089737.17	red	turquoise
ENSG00000089775.11	turquoise	yellow
ENSG00000089818.18	turquoise	turquoise
ENSG00000089820.15	green	purple
ENSG00000089847.12	red	black
ENSG00000089876.12	blue	blue
ENSG00000089902.10	turquoise	turquoise
ENSG00000089916.18	turquoise	turquoise
ENSG00000090006.17	darkorange	purple
ENSG00000090013.11	tan	salmon
ENSG00000090020.11	yellow	turquoise
ENSG00000090054.15	turquoise	turquoise
ENSG00000090060.18	turquoise	turquoise
ENSG00000090061.17	turquoise	lightgreen
ENSG00000090097.21	yellow	brown
ENSG00000090104.12	grey	darkgreen
ENSG00000090238.12	yellow	brown
ENSG00000090263.16	magenta	turquoise
ENSG00000090266.13	darkgreen	darkgrey
ENSG00000090273.14	darkgrey	cyan
ENSG00000090316.16	green	red
ENSG00000090339.9	orangered4	darkred
ENSG00000090372.15	brown	magenta
ENSG00000090376.11	lightyellow	paleturquoise
ENSG00000090382.7	lightcyan	salmon
ENSG00000090402.8	blue	blue
ENSG00000090432.7	pink	turquoise
ENSG00000090447.12	turquoise	turquoise
ENSG00000090470.15	turquoise	turquoise
ENSG00000090487.11	turquoise	darkorange
ENSG00000090512.12	magenta	pink
ENSG00000090520.11	turquoise	turquoise
ENSG00000090530.10	greenyellow	turquoise
ENSG00000090534.20	darkturquoise	skyblue
ENSG00000090539.15	yellow	green
ENSG00000090554.13	sienna3	darkolivegreen
ENSG00000090565.16	brown	cyan
ENSG00000090581.10	green	cyan
ENSG00000090612.21	turquoise	turquoise
ENSG00000090615.15	turquoise	turquoise
ENSG00000090621.14	turquoise	yellow
ENSG00000090659.18	lightyellow	orange
ENSG00000090661.12	darkturquoise	red
ENSG00000090674.16	brown	brown
ENSG00000090686.16	yellow	greenyellow
ENSG00000090776.6	pink	turquoise
ENSG00000090857.13	turquoise	turquoise
ENSG00000090861.15	red	black
ENSG00000090863.11	pink	turquoise
ENSG00000090889.12	turquoise	turquoise
ENSG00000090905.19	turquoise	turquoise
ENSG00000090924.15	turquoise	turquoise
ENSG00000090932.11	brown	magenta
ENSG00000090971.5	green	cyan
ENSG00000090975.12	red	brown
ENSG00000090989.18	turquoise	turquoise
ENSG00000091009.8	turquoise	turquoise
ENSG00000091010.6	turquoise	grey
ENSG00000091039.17	turquoise	turquoise
ENSG00000091073.19	blue	lightgreen
ENSG00000091106.19	lightcyan	darkgreen
ENSG00000091127.14	turquoise	turquoise
ENSG00000091128.13	royalblue	royalblue
ENSG00000091129.21	brown	brown
ENSG00000091136.14	greenyellow	turquoise
ENSG00000091137.14	royalblue	royalblue
ENSG00000091138.13	yellowgreen	lightyellow
ENSG00000091140.14	black	yellow
ENSG00000091157.13	turquoise	turquoise
ENSG00000091164.13	turquoise	turquoise
ENSG00000091181.19	grey60	lightyellow
ENSG00000091262.15	magenta	pink
ENSG00000091317.8	greenyellow	turquoise
ENSG00000091409.15	greenyellow	turquoise
ENSG00000091428.18	red	black
ENSG00000091436.17	black	yellow
ENSG00000091482.8	black	yellow
ENSG00000091483.6	black	yellow
ENSG00000091490.11	yellow	green
ENSG00000091513.16	magenta	pink
ENSG00000091527.15	turquoise	turquoise
ENSG00000091536.19	blue	blue
ENSG00000091542.9	cyan	midnightblue
ENSG00000091583.11	magenta	pink
ENSG00000091592.16	white	paleturquoise
ENSG00000091622.16	yellow	green
ENSG00000091640.8	black	darkgrey
ENSG00000091651.9	turquoise	turquoise
ENSG00000091656.19	turquoise	magenta
ENSG00000091664.9	brown	brown
ENSG00000091704.10	blue	lightgreen
ENSG00000091732.17	turquoise	turquoise
ENSG00000091831.23	grey60	lightyellow
ENSG00000091844.8	brown	brown
ENSG00000091879.13	lightyellow	darkgreen
ENSG00000091947.10	pink	purple
ENSG00000091972.18	brown	turquoise
ENSG00000091986.15	orange	orange
ENSG00000092009.10	sienna3	darkolivegreen
ENSG00000092010.15	white	tan
ENSG00000092020.10	blue	blue
ENSG00000092036.18	turquoise	turquoise
ENSG00000092051.17	red	brown
ENSG00000092054.13	black	yellow
ENSG00000092067.5	lightyellow	darkgreen
ENSG00000092068.20	pink	purple
ENSG00000092094.11	green	greenyellow
ENSG00000092096.16	red	brown
ENSG00000092098.17	yellow	greenyellow
ENSG00000092108.21	turquoise	turquoise
ENSG00000092140.16	turquoise	turquoise
ENSG00000092148.13	turquoise	turquoise
ENSG00000092199.17	turquoise	turquoise
ENSG00000092200.12	blue	blue
ENSG00000092201.10	turquoise	turquoise
ENSG00000092203.15	turquoise	turquoise
ENSG00000092208.17	turquoise	turquoise
ENSG00000092295.12	yellow	green
ENSG00000092330.18	turquoise	magenta
ENSG00000092345.13	cyan	midnightblue
ENSG00000092377.15	turquoise	turquoise
ENSG00000092421.16	turquoise	turquoise
ENSG00000092439.16	turquoise	turquoise
ENSG00000092445.12	yellow	turquoise
ENSG00000092470.12	turquoise	turquoise
ENSG00000092529.25	black	yellow
ENSG00000092531.10	greenyellow	turquoise
ENSG00000092607.15	magenta	pink
ENSG00000092621.12	pink	purple
ENSG00000092758.18	lightgreen	purple
ENSG00000092820.18	turquoise	turquoise
ENSG00000092841.18	black	yellow
ENSG00000092847.12	turquoise	magenta
ENSG00000092850.12	blue	blue
ENSG00000092853.14	turquoise	turquoise
ENSG00000092871.16	grey	darkturquoise
ENSG00000092929.11	tan	salmon
ENSG00000092931.11	turquoise	yellow
ENSG00000092964.18	brown	magenta
ENSG00000092969.12	turquoise	grey
ENSG00000092978.11	turquoise	turquoise
ENSG00000093000.19	turquoise	turquoise
ENSG00000093009.10	turquoise	turquoise
ENSG00000093010.14	green	lightcyan
ENSG00000093072.18	pink	turquoise
ENSG00000093134.15	lightcyan1	lightsteelblue1
ENSG00000093144.19	turquoise	turquoise
ENSG00000093167.18	black	yellow
ENSG00000093183.14	turquoise	turquoise
ENSG00000093217.11	magenta	pink
ENSG00000094631.21	green	greenyellow
ENSG00000094661.3	grey	grey
ENSG00000094755.17	grey	grey
ENSG00000094796.5	yellow	green
ENSG00000094804.12	turquoise	turquoise
ENSG00000094841.14	turquoise	turquoise
ENSG00000094880.11	turquoise	turquoise
ENSG00000094914.14	green	turquoise
ENSG00000094916.16	turquoise	turquoise
ENSG00000094963.14	darkgreen	darkgrey
[truncated: 19,459 more rows]

## Sheet: Module info
Summary of 45 coexpression modules constructed by syndromic WGCNA
Note: grey module contains genes that didn’t cluster into any coexpression module
Module (syndromic)	Gene_ counts	CNV-lncRNA_ counts	mRNA_ counts	Sex_r	Sex_pvalue	Developmental stage_r	Developmental stage_pvalue	Heart_r	Heart_pvalue	Liver_r	Liver_pvalue	Testis_r	Testis_pvalue	Kidney_r	Kidney_pvalue	Brain_r	Brain_pvalue	Cerebellum_r	Cerebellum_pvalue	Ovary_r	Ovary_pvalue
black	632	20	612	0.146798	0.00929952	0.416593	1.43333e-14	-0.253836	5.42747e-06	-0.327103	3.07116e-09	-0.135604	0.0163694	-0.154787	0.00606837	0.545995	1.02231e-25	0.287705	2.2238e-07	-0.0692901	0.221544
blue	2163	96	2067	0.121097	0.0322138	0.319243	7.59306e-09	-0.11706	0.0384682	-0.146911	0.00924483	0.471579	9.78692e-19	-0.0547776	0.334063	-0.0829947	0.142926	-0.0424949	0.453772	0.0124528	0.826308
brown	1143	57	1086	0.0284653	0.615886	0.116748	0.0389914	-0.314271	1.32816e-08	-0.406596	6.84866e-14	-0.196565	0.000468989	-0.214899	0.000127311	0.732489	7.14657e-54	0.344984	3.55116e-10	-0.102516	0.0701079
cyan	341	9	332	0.0226717	0.689489	0.0697142	0.218722	-0.351312	1.6005e-10	-0.572659	1.13931e-28	0.170045	0.00254139	-0.0851979	0.132579	0.436625	5.3132e-16	0.292346	1.38713e-07	0.144329	0.0105696
darkgreen	206	3	203	-0.0583705	0.303279	-0.0379017	0.504065	-0.108611	0.0549189	0.285723	2.71354e-07	0.0209175	0.712405	0.0141422	0.803196	-0.145084	0.010166	-0.0175716	0.756825	-0.0302054	0.594469
darkgrey	154	8	146	0.0391027	0.490639	0.011896	0.833959	0.735857	1.34181e-54	-0.238866	1.94563e-05	-0.0823277	0.146178	-0.116807	0.038891	-0.207974	0.000211132	-0.0263113	0.642853	-0.0637166	0.261058
darkmagenta	66	7	59	0.0413705	0.465816	-0.0110797	0.845203	-0.0218974	0.699571	-0.105113	0.0632621	0.207709	0.00021519	0.0116078	0.837925	-0.063016	0.266348	-0.0214345	0.705623	0.0252496	0.656324
darkolivegreen	69	7	62	0.0811528	0.152041	0.0344465	0.543743	0.0285674	0.614621	-0.0792798	0.161755	0.312925	1.54261e-08	0.000848294	0.988074	-0.16811	0.00284948	-0.0444026	0.433742	-0.00557985	0.921675
darkorange	136	14	122	-0.0251903	0.657079	-0.347359	2.63841e-10	-0.174897	0.00189736	-0.340714	6.01995e-10	0.302792	4.64703e-08	0.165584	0.00330258	0.0200861	0.723359	-0.158323	0.00499202	0.296462	9.06218e-08
darkorange2	32	1	31	-0.0621467	0.273014	-0.0623683	0.271304	0.470377	1.23034e-18	-0.139163	0.0137321	-0.0499308	0.378653	-0.0377259	0.506047	-0.147758	0.00884405	-0.060058	0.289491	-0.0394322	0.486989
darkred	206	15	191	0.0203181	0.720297	-0.0300026	0.596948	-0.0655364	0.247656	0.0569094	0.315564	0.0478672	0.398696	0.196328	0.000476611	-0.154108	0.00629739	-0.0391867	0.489707	0.00328074	0.9539
darkturquoise	178	4	174	0.0983807	0.0822485	0.209057	0.000195289	-0.147047	0.00917966	-0.197865	0.000429187	0.000562017	0.992098	-0.028042	0.621147	0.21037	0.000177557	0.173937	0.00201149	-0.0341703	0.54698
floralwhite	32	2	30	0.0216348	0.703001	-0.00680152	0.904601	-0.0597785	0.291745	-0.127898	0.0236356	0.015337	0.786952	0.366459	2.20752e-11	-0.132729	0.0188124	-0.00631285	0.911426	0.00734582	0.897007
green	862	120	742	0.110756	0.0502701	0.37942	3.72431e-12	-0.201705	0.000329112	-0.299139	6.84536e-08	-0.0825947	0.144869	-0.10248	0.070206	0.0235744	0.677803	0.869452	2.94751e-97	-0.0436009	0.442096
greenyellow	448	85	363	0.00257844	0.963761	-0.0269878	0.634331	-0.279693	4.92506e-07	-0.502827	1.84533e-21	0.0722974	0.202088	0.0258085	0.649219	0.148614	0.0084541	0.52119	3.38457e-23	0.173497	0.00206587
grey	1471	94	1377	0.009911	0.861358	0.229736	4.07468e-05	0.201068	0.00034405	-0.686586	5.79785e-45	-0.0441074	0.436808	0.00175468	0.975334	0.197647	0.000435623	0.372777	9.3644e-12	-0.017203	0.761771
grey60	276	15	261	-0.0515259	0.363592	0.152558	0.00684951	-0.146848	0.00927564	-0.144138	0.0106735	0.340333	6.30756e-10	-0.0677565	0.231965	-0.161458	0.00418512	-0.0753322	0.183743	0.456193	1.7105e-17
ivory	32	0	32	0.034713	0.540628	-0.0623913	0.271127	-0.121089	0.032226	-0.0973671	0.0854696	-0.02537	0.654791	-0.0256138	0.65169	0.243585	1.31234e-05	-0.0675878	0.233132	0.029403	0.604303
lightcyan	297	17	280	0.135267	0.0166408	-0.0757657	0.181225	-0.127448	0.024135	-0.184242	0.00105807	0.717664	8.41295e-51	-0.0623768	0.271239	-0.259131	3.38835e-06	-0.0995552	0.0786395	0.147246	0.0090844
lightcyan1	35	31	4	0.0171483	0.762505	-0.104965	0.0636358	0.386629	1.33701e-12	-0.133229	0.0183661	-0.063648	0.261573	-0.000178678	0.997488	-0.0940729	0.0966439	-0.0799998	0.157967	-0.0329419	0.561492
lightgreen	257	12	245	-0.00268096	0.962321	-0.0253671	0.654828	-0.247061	9.76956e-06	-0.423733	4.54078e-15	0.523411	2.05232e-23	0.144932	0.0102459	-0.0618055	0.275661	-0.103346	0.0678572	0.333641	1.41799e-09
lightsteelblue1	38	1	37	0.0266308	0.638823	0.0189028	0.739047	-0.0995276	0.0787226	0.499419	3.77526e-21	-0.0582035	0.304667	-0.0670504	0.236877	-0.16069	0.00437096	-0.069474	0.220318	-0.0580633	0.305836
lightyellow	226	8	218	0.0725657	0.200415	0.00808122	0.886763	-0.122268	0.030571	-0.124299	0.0278909	0.333513	1.43985e-09	0.030642	0.589149	-0.0673854	0.234538	-0.0358719	0.527189	0.0280945	0.620493
magenta	591	28	563	-0.0705584	0.213182	-0.223411	6.68452e-05	-0.289077	1.93597e-07	-0.444938	1.26799e-16	-0.06711	0.23646	-0.112742	0.0462629	0.707696	7.60545e-49	0.0398429	0.48246	0.00826669	0.884182
mediumpurple3	39	0	39	-0.0691221	0.222669	-0.155722	0.00576536	-0.169269	0.00266099	-0.261907	2.63609e-06	-0.0670262	0.237047	-0.067048	0.236894	0.5092	4.73441e-22	-0.0914521	0.10634	0.0024799	0.965145
midnightblue	337	15	322	-0.19889	0.00040002	-0.121765	0.0312685	-0.178168	0.00155154	-0.218196	9.94901e-05	0.229259	4.23183e-05	-0.0198211	0.726863	-0.181067	0.00129437	-0.111617	0.0484976	0.800476	4.10292e-71
orange	137	6	131	0.0823912	0.145866	-0.152762	0.00677461	0.116006	0.0402605	-0.247109	9.72944e-06	0.506793	7.93985e-22	0.117666	0.0374682	-0.336508	1.00459e-09	-0.123665	0.0287055	0.0924938	0.102398
orangered4	41	2	39	0.105818	0.0615015	0.0299936	0.597058	-0.0743373	0.189616	-0.0977128	0.0843598	0.430672	1.44727e-15	-0.042935	0.449105	-0.143734	0.0108972	-0.0437447	0.440591	0.0311772	0.582657
paleturquoise	72	3	69	-0.0673796	0.234578	-0.205348	0.000254692	0.361641	4.19256e-11	-0.229931	4.01215e-05	0.131502	0.0199481	0.444907	1.27483e-16	-0.434288	7.89251e-16	-0.170719	0.00244132	0.0135911	0.810717
pink	626	18	608	0.0527456	0.35233	0.193226	0.000587581	-0.184911	0.00101363	0.738414	3.70392e-55	-0.0632725	0.264403	-0.0216195	0.703202	-0.286629	2.47808e-07	-0.115681	0.0408256	-0.0603903	0.286826
plum1	43	4	39	-0.00164009	0.976944	-0.0784495	0.166207	-0.016937	0.765345	-0.120549	0.0330093	0.00442113	0.937904	0.308692	2.45784e-08	-0.110453	0.0509066	-0.0485201	0.392286	0.0383843	0.498647
purple	480	16	464	-0.0843025	0.136712	-0.358374	6.43843e-11	-0.0624964	0.270319	-0.267924	1.51452e-06	0.468565	1.73405e-18	0.313296	1.48047e-08	-0.342061	5.10112e-10	-0.237309	2.21166e-05	0.355002	9.9724e-11
red	651	45	606	-0.0513238	0.365479	-0.240541	1.69337e-05	-0.218988	9.37154e-05	-0.309785	2.18066e-08	0.340651	6.0666e-10	0.0221536	0.696229	-0.00626844	0.912047	0.0106524	0.851102	0.317184	9.58345e-09
royalblue	207	7	200	-0.102205	0.0709665	-0.0434022	0.444181	-0.147784	0.00883165	-0.0738949	0.192272	-0.0242951	0.668529	0.575461	5.3766e-29	-0.181859	0.00123129	-0.0615534	0.277628	-0.0162964	0.773976
saddlebrown	86	76	10	0.00459409	0.935479	-0.110944	0.0498795	-0.0168318	0.766761	-0.201018	0.000345261	-0.0254527	0.653738	0.0925639	0.102137	0.135565	0.0164002	-0.0421546	0.457399	0.0325367	0.566318
salmon	369	23	346	-0.0851262	0.132906	-0.178393	0.00153	-0.147703	0.00886963	0.755173	5.4401e-59	-0.0894423	0.114283	-0.0923489	0.102939	-0.269818	1.26856e-06	-0.112943	0.0458733	-0.0403037	0.477406
sienna3	63	3	60	0.04355	0.44263	0.0714317	0.207558	-0.105606	0.0620261	-0.134903	0.0169381	-0.0182137	0.748233	-0.0604462	0.286379	0.240551	1.69192e-05	0.0306868	0.588604	-0.0117362	0.836158
skyblue	101	1	100	-0.0407723	0.472296	-0.138331	0.0143128	-0.191179	0.000673424	0.795	1.73256e-69	-0.0725479	0.200526	-0.0173589	0.759678	-0.311555	1.79508e-08	-0.141701	0.0120871	-0.0494536	0.383232
skyblue3	50	7	43	-0.100901	0.0746631	-0.22728	4.94665e-05	-0.164793	0.00345752	-0.224754	6.02461e-05	0.231265	3.60782e-05	0.600763	4.34875e-32	-0.295154	1.03828e-07	-0.177119	0.00165556	0.24557	1.10943e-05
steelblue	75	0	75	0.119405	0.0347203	0.177703	0.00159694	-0.106221	0.0605134	-0.109102	0.0538245	0.430002	1.61792e-15	-0.0609717	0.282203	-0.0882831	0.119071	-0.032548	0.566183	0.00350705	0.950724
tan	419	11	408	-0.0722752	0.202228	-0.147061	0.00917297	-0.187661	0.000848513	-0.145538	0.00992976	0.0895178	0.113976	0.828234	3.27346e-80	-0.349094	2.12041e-10	-0.136738	0.0154844	0.0490341	0.387285
turquoise	6625	505	6120	-0.0995103	0.0787749	-0.349039	2.13538e-10	-0.240145	1.74994e-05	-0.514002	1.6663e-22	0.0964591	0.0884403	0.248344	8.75183e-06	0.272031	1.02955e-06	-0.0575928	0.309778	0.244221	1.2438e-05
violet	71	1	70	0.0653698	0.248863	0.0790949	0.162738	-0.0503836	0.37434	-0.0495747	0.382067	0.250713	7.13125e-06	-0.0359103	0.526746	-0.0687385	0.225253	-0.0253343	0.655245	0.00334483	0.953
white	107	2	105	-0.102708	0.0695828	0.00756357	0.893972	-0.0895981	0.113651	-0.0794898	0.160643	0.0898195	0.112758	-0.043588	0.442232	-0.0842812	0.136812	-0.0370474	0.513732	0.403073	1.17395e-13
yellow	905	101	804	-0.0260142	0.646612	-0.250852	7.04566e-06	0.83004	7.35982e-81	-0.370703	1.2435e-11	-0.061279	0.279779	0.00154614	0.978265	-0.247094	9.74187e-06	-0.136331	0.0157968	0.00237391	0.966634
yellowgreen	62	0	62	-0.00540149	0.924172	-0.127566	0.0240037	-0.152534	0.00685821	-0.191802	0.000646108	-0.0903709	0.110557	-0.0811933	0.151836	0.459911	8.68226e-18	-0.0450555	0.427005	-0.0423005	0.455842

## Sheet: Modules with hub-lncRNA
29 coexpression modules with hub CNV-lncRNAs
Module (syndromic)	Gene	MM (Corresponding module)
salmon	HSALNG0001795	0.850163
salmon	HSALNG0001796	0.835291
salmon	HSALNG0107206	0.938786
salmon	HSALNG0107209	0.87401
skyblue	HSALNG0001225	0.810037
pink	HSALNG0001087	0.798828
pink	HSALNG0128504	0.821735
saddlebrown	HSALNG0000087	0.817913
saddlebrown	HSALNG0141660	0.917515
saddlebrown	HSALNG0142105	0.927091
saddlebrown	HSALNG0000645	0.874573
saddlebrown	HSALNG0141673	0.841687
saddlebrown	HSALNG0001484	0.873675
saddlebrown	HSALNG0142132	0.844631
saddlebrown	HSALNG0001926	0.796128
saddlebrown	HSALNG0010736	0.816129
saddlebrown	HSALNG0142473	0.907107
saddlebrown	HSALNG0142474	0.896893
saddlebrown	HSALNG0020665	0.825379
saddlebrown	HSALNG0146277	0.901103
saddlebrown	HSALNG0150138	0.847771
saddlebrown	HSALNG0063414	0.88751
saddlebrown	HSALNG0063415	0.896387
saddlebrown	HSALNG0063416	0.880918
saddlebrown	HSALNG0075403	0.806324
saddlebrown	HSALNG0110149	0.880521
saddlebrown	HSALNG0110308	0.957549
saddlebrown	HSALNG0110309	0.936222
saddlebrown	HSALNG0110314	0.838286
saddlebrown	HSALNG0128103	0.819721
saddlebrown	HSALNG0128223	0.798782
saddlebrown	HSALNG0128245	0.807972
saddlebrown	HSALNG0135970	0.837882
saddlebrown	HSALNG0147311	0.84064
lightcyan1	HSALNG0000315	0.813083
lightcyan1	HSALNG0142110	0.865558
lightcyan1	HSALNG0000805	0.811672
lightcyan1	HSALNG0001410	0.892098
lightcyan1	HSALNG0001739	0.907528
lightcyan1	HSALNG0001740	0.824736
lightcyan1	HSALNG0020720	0.812372
lightcyan1	HSALNG0023374	0.837426
lightcyan1	HSALNG0096637	0.821558
lightcyan1	HSALNG0144576	0.796707
lightcyan1	HSALNG0107879	0.882358
lightcyan1	HSALNG0133933	0.87487
lightcyan1	HSALNG0133936	0.860044
lightcyan1	HSALNG0133937	0.839939
yellow	HSALNG0023267	0.850043
yellow	HSALNG0023373	0.843147
yellow	HSALNG0104472	0.813448
yellow	HSALNG0136023	0.834592
yellow	HSALNG0137903	0.799074
darkmagenta	HSALNG0146743	0.800109
red	HSALNG0075449	0.82374
darkorange	HSALNG0001554	0.822438
darkorange	HSALNG0022273	0.805597
skyblue3	HSALNG0000054	0.900293
skyblue3	HSALNG0000055	0.891338
skyblue3	HSALNG0020591	0.841239
lightcyan	HSALNG0063452	0.809666
steelblue	HSALNG0000349	0.820032
violet	HSALNG0150350	0.935855
blue	HSALNG0000232	0.816217
blue	HSALNG0000559	0.801936
blue	HSALNG0001046	0.882433
blue	HSALNG0001092	0.849418
blue	HSALNG0001216	0.909901
blue	HSALNG0011006	0.816876
blue	HSALNG0012114	0.968795
blue	HSALNG0020496	0.937667
blue	HSALNG0020594	0.842667
blue	HSALNG0022233	0.962698
blue	HSALNG0146745	0.824878
blue	HSALNG0023419	0.866236
blue	HSALNG0023501	0.841764
blue	HSALNG0044899	0.836184
blue	HSALNG0044954	0.842447
blue	HSALNG0044959	0.845687
blue	HSALNG0045029	0.880506
blue	HSALNG0149714	0.885987
blue	HSALNG0063166	0.83196
blue	HSALNG0063376	0.904108
blue	HSALNG0063429	0.982807
blue	HSALNG0063513	0.962085
blue	HSALNG0075219	0.886626
blue	HSALNG0080249	0.96069
blue	HSALNG0142850	0.831691
blue	HSALNG0080299	0.903446
blue	HSALNG0144403	0.947543
blue	HSALNG0107284	0.836942
blue	HSALNG0107972	0.878831
blue	HSALNG0110507	0.851962
blue	HSALNG0113270	0.925856
blue	HSALNG0128395	0.93592
blue	HSALNG0135870	0.926766
white	HSALNG0063438	0.885728
white	HSALNG0151194	0.801178
orange	HSALNG0075100	0.83073
orange	HSALNG0107864	0.806068
darkolivegreen	HSALNG0144805	0.939943
darkred	HSALNG0110236	0.877863
darkred	HSALNG0136205	0.8186
darkred	HSALNG0147435	0.858988
darkgreen	HSALNG0022258	0.841031
darkgreen	HSALNG0128118	0.871058
royalblue	HSALNG0001134	0.795317
royalblue	HSALNG0001135	0.820473
floralwhite	HSALNG0001138	0.849181
tan	HSALNG0142131	0.815056
tan	HSALNG0135892	0.816608
sienna3	HSALNG0151004	0.884296
darkturquoise	HSALNG0000163	0.964512
green	HSALNG0000131	0.840524
green	HSALNG0000215	0.855516
green	HSALNG0000224	0.922372
green	HSALNG0000249	0.857696
green	HSALNG0142084	0.826405
green	HSALNG0000837	0.806318
green	HSALNG0000839	0.861434
green	HSALNG0001056	0.921497
green	HSALNG0001139	0.842901
green	HSALNG0001174	0.825959
green	HSALNG0001283	0.835278
green	HSALNG0001974	0.829631
green	HSALNG0011031	0.856716
green	HSALNG0019791	0.807796
green	HSALNG0020353	0.816936
green	HSALNG0063354	0.912594
green	HSALNG0063375	0.824689
green	HSALNG0075302	0.848121
green	HSALNG0075338	0.840174
green	HSALNG0075341	0.827208
green	HSALNG0080309	0.835742
green	HSALNG0096401	0.799766
green	HSALNG0096493	0.798838
green	HSALNG0096569	0.848625
green	HSALNG0110481	0.890874
green	HSALNG0144970	0.892261
green	HSALNG0134092	0.830572
green	HSALNG0134105	0.833207
green	HSALNG0134184	0.847932
green	HSALNG0136260	0.899845
green	HSALNG0147439	0.827789
green	HSALNG0136329	0.878181
brown	HSALNG0000763	0.810742
brown	HSALNG0022112	0.839554
brown	HSALNG0080286	0.820787
brown	HSALNG0088252	0.829296
brown	HSALNG0107395	0.832102
turquoise	HSALNG0001374	0.852897
turquoise	HSALNG0001461	0.846046
turquoise	HSALNG0020702	0.900691
turquoise	HSALNG0022271	0.798812
turquoise	HSALNG0148973	0.800022
turquoise	HSALNG0062881	0.807114
turquoise	HSALNG0096486	0.799391
turquoise	HSALNG0113314	0.803611
turquoise	HSALNG0128219	0.802735
turquoise	HSALNG0137712	0.842479
magenta	HSALNG0142083	0.834532
magenta	HSALNG0063139	0.846212
magenta	HSALNG0135977	0.822559
greenyellow	HSALNG0000125	0.796612
greenyellow	HSALNG0000343	0.84678
greenyellow	HSALNG0000837	0.799301
greenyellow	HSALNG0001174	0.843952
greenyellow	HSALNG0001175	0.831383
greenyellow	HSALNG0012202	0.796114
greenyellow	HSALNG0023413	0.855146
greenyellow	HSALNG0023709	0.807577
greenyellow	HSALNG0110139	0.852085
greenyellow	HSALNG0128032	0.803214
greenyellow	HSALNG0128033	0.892955
greenyellow	HSALNG0134155	0.853071
greenyellow	HSALNG0136269	0.810668

## Sheet: Corresponding modules
Corresponding key modules between non-syndromic WGCNA and syndromic WGCNA
Module (non-syndromic)	Sex_r	Heart_r	Developmental stage_r	Gene_counts	CNV-lncRNA_counts	mRNA_counts	GO_terms_top1	GO_terms_top2	GO_terms_top3
black	-0.0154316	0.883085	-0.197865	682	30	652	muscle system process	muscle contraction	heart process
white	-0.0699721	0.317789	-0.223198	76	0	76	endothelium development	blood vessel endothelial cell migration	endothelial cell differentiation
salmon	0.128976	-0.131758	-0.0795212	281	8	273	steroid biosynthetic process	sterol metabolic process	steroid metabolic process
turquoise	-0.0995772	-0.231379	-0.349434	5688	203	5485	covalent chromatin modification	DNA replication	RNA splicing
Module (syndromic)	Sex_r	Heart_r	Developmental stage_r	Gene_counts	CNV-lncRNA_counts	mRNA_counts	GO_terms_top1	GO_terms_top2	GO_terms_top3
yellow	-0.0260142	0.83004	-0.250827	905	101	804	muscle system process	muscle contraction	heart process
paleturquoise	-0.0673796	0.361641	-0.205516	72	3	69	endothelium development	lymph vessel development	endothelial cell differentiation
lightcyan	0.135267	-0.127448	-0.0758202	297	17	280	steroid biosynthetic process	sterol metabolic process	cholesterol metabolic process
turquoise	-0.0995103	-0.240145	-0.348967	6625	505	6120	DNA replication	covalent chromatin modification	histone modification
Corresponding modules between non-syndromic WGCNA and syndromic WGCNA
Module (non-syndromic)	Module (syndromic)
red	black
blue	blue
brown	brown
green	cyan
lightyellow	darkgreen
darkgreen	darkgrey
violet	darkmagenta
sienna3	darkolivegreen
turquoise; midnightblue	darkorange
orangered4	darkorange2
lightcyan	darkred
darkred	darkturquoise
skyblue3	floralwhite
yellow	green
turquoise; green; yellow	greenyellow
grey	grey
cyan; blue	grey60
turquoise	ivory
salmon	lightcyan
grey	lightcyan1
blue; turquoise	lightgreen
lightcyan1	lightsteelblue1
grey60	lightyellow
brown; turquoise; green	magenta
brown; plum1	mediumpurple3
lightgreen	midnightblue
orange	orange
lightsteelblue1; salmon	orangered4
white	paleturquoise
magenta	pink
ivory	plum1
pink	purple
green	red
royalblue	royalblue
grey	saddlebrown
tan	salmon
darkmagenta	sienna3
darkturquoise	skyblue
purple	skyblue3
skyblue	steelblue
purple	tan
turquoise	turquoise
steelblue	violet
cyan; saddlebrown	white
black	yellow
darkolivegreen	yellowgreen
