# Supplementary material for: Copy number variation-associated lncRNAs may contribute to the etiologies of congenital heart disease
Source: Commun Biol. 2023 Feb 17;6:189. doi: 10.1038/s42003-023-04565-z (PMC9938258; doi:10.1038/s42003-023-04565-z)
Supplement: Supplementary file 12 — Supplementary Data 9 [file 42003_2023_4565_MOESM12_ESM.xlsx]

## Sheet: ASD gene set
Summary of gene set related to autism spectrum disorder (n=207, summarized from SFARI database)
Status	Gene.symbol	Gene.name	Ensembl	Chromosome	Genetic.category	Gene.score	Syndromic	Number.of.reports	Module (syndromic)
9	ACTB	actin beta	ENSG00000075624	7	Rare Single Gene Mutation, Syndromic	1	1	4	turquoise
9	ADNP	Activity-dependent neuroprotector homeobox	ENSG00000101126	20	Rare Single Gene Mutation, Syndromic	1	0	52	turquoise
9	ADSL	adenylosuccinate lyase	ENSG00000239900	22	Rare Single Gene Mutation, Syndromic	1	0	6	yellow
9	AFF2	AF4/FMR2 family, member 2	ENSG00000155966	X	Rare Single Gene Mutation, Syndromic	1	0	16	turquoise
9	AHDC1	AT-hook DNA binding motif containing 1	ENSG00000126705	1	Rare Single Gene Mutation, Syndromic	1	0	13	turquoise
9	ALDH5A1	aldehyde dehydrogenase 5 family, member A1 (succinate-semialdehyde dehydrogenase )	ENSG00000112294	6	Rare Single Gene Mutation, Syndromic	1	0	12	black
9	ANK2	Ankyrin 2, neuronal	ENSG00000145362	4	Rare Single Gene Mutation	1	0	18	brown
9	ANK3	ankyrin 3	ENSG00000151150	10	Rare Single Gene Mutation, Genetic Association	1	0	26	turquoise
9	ANKRD11	ankyrin repeat domain 11	ENSG00000167522	16	Rare Single Gene Mutation, Syndromic	1	0	50	turquoise
9	AP2S1	adaptor related protein complex 2 subunit sigma 1	ENSG00000042753	19	Rare Single Gene Mutation	1	0	2	cyan
9	ARHGEF9	Cdc42 guanine nucleotide exchange factor (GEF) 9	ENSG00000131089	X	Rare Single Gene Mutation, Syndromic	1	0	11	brown
9	ARID1B	AT-rich interaction domain 1B	ENSG00000049618	6	Rare Single Gene Mutation, Syndromic, Functional	1	0	54	turquoise
9	ARX	aristaless related homeobox	ENSG00000004848	X	Rare Single Gene Mutation, Syndromic	1	0	18	magenta
9	ASH1L	Ash1 (absent, small, or homeotic)-like (Drosophila)	ENSG00000116539	1	Rare Single Gene Mutation, Syndromic	1	0	18	turquoise
9	ASXL3	Additional sex combs like 3 (Drosophila)	ENSG00000141431	18	Rare Single Gene Mutation, Syndromic	1	0	28	turquoise
9	ATRX	alpha thalassemia/mental retardation syndrome X-linked	ENSG00000085224	X	Rare Single Gene Mutation, Syndromic	1	0	24	turquoise
9	AUTS2	autism susceptibility candidate 2	ENSG00000158321	7	Rare Single Gene Mutation, Syndromic, Genetic Association, Functional	1	0	43	turquoise
9	BAZ2B	bromodomain adjacent to zinc finger domain 2B	ENSG00000123636	2	Rare Single Gene Mutation	1	0	6	turquoise
9	BCKDK	Branched chain ketoacid dehydrogenase kinase	ENSG00000103507	16	Rare Single Gene Mutation	1	0	4	purple
9	BCL11A	B-cell CLL/lymphoma 11A (zinc finger protein)	ENSG00000119866	2	Rare Single Gene Mutation, Syndromic	1	0	21	magenta
9	BRAF	v-raf murine sarcoma viral oncogene homolog B	ENSG00000157764	7	Rare Single Gene Mutation, Syndromic	1	0	11	turquoise
9	BRSK2	BR serine/threonine kinase 2	ENSG00000174672	11	Rare Single Gene Mutation, Syndromic	1	0	4	brown
9	CACNA1A	Calcium channel, voltage-dependent, P/Q type, alpha 1A subunit	ENSG00000141837	19	Rare Single Gene Mutation, Genetic Association	1	1	19	green
9	CACNA1C	calcium channel, voltage-dependent, L type, alpha 1C subunit	ENSG00000151067	12	Rare Single Gene Mutation, Syndromic, Genetic Association, Functional	1	0	47	yellow
9	CACNA1E	calcium voltage-gated channel subunit alpha1 E	ENSG00000198216	1	Rare Single Gene Mutation	1	0	13	brown
9	CACNA2D3	Calcium channel, voltage-dependent, alpha 2/delta subunit 3	ENSG00000157445	3	Rare Single Gene Mutation	1	0	8	brown
9	CAPRIN1	Cell cycle associated protein 1	ENSG00000135387	11	Rare Single Gene Mutation, Functional	1	0	4	turquoise
9	CASK	calcium/calmodulin dependent serine protein kinase	ENSG00000147044	X	Rare Single Gene Mutation, Syndromic	1	0	18	turquoise
9	CASZ1	castor zinc finger 1	ENSG00000130940	1	Rare Single Gene Mutation	1	0	5	yellow
9	CDKL5	cyclin-dependent kinase-like 5	ENSG00000008086	X	Rare Single Gene Mutation, Syndromic	1	0	38	brown
9	CELF4	CUGBP, Elav-like family member 4	ENSG00000101489	18	Rare Single Gene Mutation, Functional	1	0	12	brown
9	CHAMP1	chromosome alignment maintaining phosphoprotein 1	ENSG00000198824	13	Rare Single Gene Mutation, Syndromic	1	0	6	turquoise
9	CHD2	Chromodomain helicase DNA binding protein 2	ENSG00000173575	15	Rare Single Gene Mutation, Syndromic	1	0	55	turquoise
9	CHD3	chromodomain helicase DNA binding protein 3	ENSG00000170004	17	Rare Single Gene Mutation, Syndromic	1	0	10	mediumpurple3
9	CHD7	chromodomain helicase DNA binding protein 7	ENSG00000171316	8	Rare Single Gene Mutation, Syndromic	1	0	29	turquoise
9	CHD8	chromodomain helicase DNA binding protein 8	ENSG00000100888	14	Rare Single Gene Mutation, Syndromic, Functional	1	0	64	turquoise
9	CIC	capicua transcriptional repressor	ENSG00000079432	19	Rare Single Gene Mutation, Functional	1	0	6	cyan
9	CNOT3	CCR4-NOT transcription complex subunit 3	ENSG00000088038	19	Rare Single Gene Mutation, Syndromic	1	0	8	turquoise
9	CORO1A	coronin 1A	ENSG00000102879	16	Rare Single Gene Mutation	1	0	2	brown
9	CREBBP	CREB binding protein	ENSG00000005339	16	Rare Single Gene Mutation, Syndromic, Genetic Association	1	0	30	turquoise
9	CSDE1	cold shock domain containing E1	ENSG00000009307	1	Rare Single Gene Mutation, Syndromic	1	0	2	turquoise
9	CTCF	CCCTC-binding factor	ENSG00000102974	16	Rare Single Gene Mutation, Syndromic, Functional	1	0	19	turquoise
9	CTNNB1	catenin beta 1	ENSG00000168036	3	Rare Single Gene Mutation, Syndromic	1	0	24	turquoise
9	CUL3	Cullin 3	ENSG00000036257	2	Rare Single Gene Mutation, Genetic Association	1	0	23	blue
9	DDX3X	DEAD (Asp-Glu-Ala-Asp) box helicase 3, X-linked	ENSG00000215301	X	Rare Single Gene Mutation, Syndromic	1	0	26	turquoise
9	CSNK2A1	casein kinase 2 alpha 1	ENSG00000101266	20	Rare Single Gene Mutation, Syndromic	1	0	12	turquoise
9	DEAF1	DEAF1 transcription factor	ENSG00000177030	11	Rare Single Gene Mutation, Syndromic	1	0	19	brown
9	DHCR7	7-dehydrocholesterol reductase	ENSG00000172893	11	Rare Single Gene Mutation, Syndromic	1	0	18	lightcyan
9	DIP2A	DIP2 disco-interacting protein 2 homolog A (Drosophila)	ENSG00000160305	21	Rare Single Gene Mutation, Functional	1	0	9	greenyellow
9	DLG4	discs large MAGUK scaffold protein 4	ENSG00000132535	17	Rare Single Gene Mutation, Syndromic, Functional	1	0	15	brown
9	DMPK	dystrophia myotonica-protein kinase	ENSG00000104936	19	Rare Single Gene Mutation, Syndromic	1	0	10	red
9	DNMT3A	DNA (cytosine-5-)-methyltransferase 3 alpha	ENSG00000119772	2	Rare Single Gene Mutation, Syndromic, Genetic Association	1	0	18	turquoise
9	DPYSL2	dihydropyrimidinase like 2	ENSG00000092964	8	Rare Single Gene Mutation, Genetic Association, Functional	1	0	14	magenta
9	DSCAM	Down syndrome cell adhesion molecule	ENSG00000171587	21	Rare Single Gene Mutation, Genetic Association	1	0	11	brown
9	DYNC1H1	dynein cytoplasmic 1 heavy chain 1	ENSG00000197102	14	Rare Single Gene Mutation, Syndromic	1	0	18	turquoise
9	DYRK1A	Dual-specificity tyrosine-(Y)-phosphorylation regulated kinase 1A	ENSG00000157540	21	Rare Single Gene Mutation, Syndromic, Functional	1	0	51	turquoise
9	EBF3	early B-cell factor 3	ENSG00000108001	10	Rare Single Gene Mutation, Syndromic	1	0	10	turquoise
9	EHMT1	Euchromatic histone-lysine N-methyltransferase 1	ENSG00000181090	9	Rare Single Gene Mutation, Syndromic, Functional	1	0	28	turquoise
9	EIF3G	eukaryotic translation initiation factor 3 subunit G	ENSG00000130811	19	Rare Single Gene Mutation	1	0	4	red
9	ELAVL3	ELAV like neuron-specific RNA binding protein 3	ENSG00000196361	19	Rare Single Gene Mutation	1	0	5	brown
9	EP300	E1A binding protein p300	ENSG00000100393	22	Rare Single Gene Mutation, Syndromic	1	0	18	turquoise
9	FMR1	fragile X mental retardation 1	ENSG00000102081	X	Rare Single Gene Mutation, Syndromic, Genetic Association, Functional	1	0	44	turquoise
9	FOXG1	Forkhead box G1	ENSG00000176165	14	Rare Single Gene Mutation, Syndromic, Genetic Association	1	0	29	mediumpurple3
9	FOXP1	forkhead box P1	ENSG00000114861	3	Rare Single Gene Mutation, Syndromic, Genetic Association, Functional	1	0	52	yellow
9	FOXP2	forkhead box P2	ENSG00000128573	7	Rare Single Gene Mutation, Genetic Association	1	0	44	turquoise
9	GABRB3	gamma-aminobutyric acid (GABA) A receptor, beta 3	ENSG00000166206	15	Rare Single Gene Mutation, Genetic Association	1	0	39	brown
9	GABRB2	gamma-aminobutyric acid type A receptor subunit beta2	ENSG00000145864	5	Rare Single Gene Mutation	1	0	2	green
9	GFAP	glial fibrillary acidic protein	ENSG00000131095	17	Rare Single Gene Mutation	1	0	1	black
9	GIGYF1	GRB10 interacting GYF protein 1	ENSG00000146830	7	Rare Single Gene Mutation	1	0	11	red
9	GIGYF2	GRB10 interacting GYF protein 2	ENSG00000204120	2	Rare Single Gene Mutation	1	0	8	turquoise
9	GRIA2	glutamate ionotropic receptor AMPA type subunit 2	ENSG00000120251	4	Rare Single Gene Mutation	1	0	4	brown
9	GRIN2B	glutamate receptor, inotropic, N-methyl D-apartate 2B	ENSG00000273079	12	Rare Single Gene Mutation, Syndromic, Genetic Association	1	0	58	turquoise
9	HDLBP	high density lipoprotein binding protein	ENSG00000115677	2	Rare Single Gene Mutation	1	0	5	purple
9	GNAI1	G protein subunit alpha i1	ENSG00000127955	7	Rare Single Gene Mutation, Syndromic	1	0	4	turquoise
9	HECTD4	HECT domain E3 ubiquitin protein ligase 4	ENSG00000173064	12	Rare Single Gene Mutation	1	0	6	turquoise
9	HIVEP2	HIVEP zinc finger 2	ENSG00000010818	6	Syndromic, Functional	1	0	8	brown
9	HNRNPH2	heterogeneous nuclear ribonucleoprotein H2	ENSG00000126945	X	Rare Single Gene Mutation, Syndromic	1	0	7	turquoise
9	HNRNPU	heterogeneous nuclear ribonucleoprotein U	ENSG00000153187	1	Rare Single Gene Mutation, Syndromic, Functional	1	0	18	turquoise
9	HRAS	v-Ha-ras Harvey rat sarcoma viral oncogene homolog	ENSG00000174775	11	Rare Single Gene Mutation, Syndromic, Genetic Association	1	0	12	cyan
9	IQSEC2	IQ motif and Sec7 domain 2	ENSG00000124313	X	Rare Single Gene Mutation, Syndromic, Functional	1	0	32	black
9	IRF2BPL	Interferon regulatory factor 2 binding protein-like	ENSG00000119669	14	Rare Single Gene Mutation, Syndromic	1	0	7	turquoise
9	KANSL1	KAT8 regulatory NSL complex subunit 1	ENSG00000120071	17	Rare Single Gene Mutation, Syndromic	1	0	3	turquoise
9	KATNAL2	Katanin p60 subunit A-like 2	ENSG00000167216	18	Rare Single Gene Mutation	1	0	13	blue
9	KCNB1	potassium voltage-gated channel subfamily B member 1	ENSG00000158445	20	Rare Single Gene Mutation, Syndromic	1	0	12	black
9	KCNQ3	potassium voltage-gated channel subfamily Q member 3	ENSG00000184156	8	Rare Single Gene Mutation, Genetic Association	1	0	11	brown
9	KDM3B	lysine demethylase 3B	ENSG00000120733	5	Syndromic	1	0	1	turquoise
9	KDM5B	Lysine (K)-specific demethylase 5B	ENSG00000117139	1	Rare Single Gene Mutation, Syndromic, Functional	1	0	16	turquoise
9	KDM5C	lysine demethylase 5C	ENSG00000126012	X	Rare Single Gene Mutation, Syndromic, Functional	1	0	25	turquoise
9	KDM6B	Lysine (K)-specific demethylase 6B	ENSG00000132510	17	Rare Single Gene Mutation, Syndromic	1	0	12	magenta
9	KMT2A	Lysine (K)-specific methyltransferase 2A	ENSG00000118058	11	Rare Single Gene Mutation, Syndromic	1	0	25	turquoise
9	KMT2C	Lysine (K)-specific methyltransferase 2C	ENSG00000055609	7	Rare Single Gene Mutation, Syndromic, Functional	1	0	21	turquoise
9	KMT2E	Lysine (K)-specific methyltransferase 2E	ENSG00000005483	7	Rare Single Gene Mutation, Syndromic, Genetic Association	1	0	12	turquoise
9	KMT5B	lysine methyltransferase 5B	ENSG00000110066	11	Rare Single Gene Mutation, Syndromic	1	0	13	turquoise
9	KIAA0232	KIAA0232	ENSG00000170871	4	Rare Single Gene Mutation	1	0	3	turquoise
9	LDB1	LIM domain binding 1	ENSG00000198728	10	Rare Single Gene Mutation	1	0	2	turquoise
9	LRRC4C	leucine rich repeat containing 4C	ENSG00000148948	11	Rare Single Gene Mutation	1	0	1	brown
9	LZTR1	Leucine-zipper-like transcription regulator 1	ENSG00000099949	22	Rare Single Gene Mutation, Syndromic	1	0	12	magenta
9	MAGEL2	MAGE-like 2	ENSG00000254585	15	Rare Single Gene Mutation, Syndromic	1	0	18	turquoise
9	MAP1A	microtubule associated protein 1A	ENSG00000166963	15	Rare Single Gene Mutation	1	0	3	black
9	MBD5	Methyl-CpG binding domain protein 5	ENSG00000204406	2	Rare Single Gene Mutation, Syndromic, Functional	1	0	37	turquoise
9	MBOAT7	membrane bound O-acyltransferase domain containing 7	ENSG00000125505	19	Rare Single Gene Mutation, Syndromic	1	0	11	lightcyan
9	MECP2	Methyl CpG binding protein 2	ENSG00000169057	X	Rare Single Gene Mutation, Syndromic, Functional	1	0	89	turquoise
9	MED13	mediator complex subunit 13	ENSG00000108510	17	Rare Single Gene Mutation, Syndromic	1	0	4	turquoise
9	MED13L	Mediator complex subunit 13-like	ENSG00000123066	12	Rare Single Gene Mutation, Syndromic	1	0	35	turquoise
9	MEF2C	myocyte enhancer factor 2C	ENSG00000081189	5	Rare Single Gene Mutation, Syndromic, Genetic Association, Functional	1	0	37	brown
9	MEIS2	Meis homeobox 2	ENSG00000134138	15	Rare Single Gene Mutation, Syndromic	1	0	9	turquoise
9	MKX	mohawk homeobox	ENSG00000150051	10	Rare Single Gene Mutation	1	0	2	black
9	MYT1L	Myelin transcription factor 1-like	ENSG00000186487	2	Rare Single Gene Mutation, Syndromic, Genetic Association	1	0	22	brown
9	NAA15	N(alpha)-acetyltransferase 15, NatA auxiliary subunit	ENSG00000164134	4	Rare Single Gene Mutation, Syndromic	1	0	14	turquoise
9	NACC1	nucleus accumbens associated 1	ENSG00000160877	19	Rare Single Gene Mutation, Syndromic	1	0	7	turquoise
9	NBEA	neurobeachin	ENSG00000172915	13	Rare Single Gene Mutation, Syndromic, Functional	1	0	19	brown
9	NCKAP1	NCK-associated protein 1	ENSG00000061676	2	Rare Single Gene Mutation, Syndromic	1	0	12	turquoise
9	NF1	neurofibromin 1 (neurofibromatosis, von Recklinghausen disease, Watson disease)	ENSG00000196712	17	Rare Single Gene Mutation, Syndromic, Genetic Association	1	0	25	turquoise
9	NIPBL	Nipped-B homolog (Drosophila)	ENSG00000164190	5	Rare Single Gene Mutation, Syndromic	1	0	13	turquoise
9	NLGN2	Neuroligin 2	ENSG00000169992	17	Rare Single Gene Mutation, Functional	1	0	8	brown
9	NLGN3	neuroligin 3	ENSG00000196338	X	Rare Single Gene Mutation	1	0	36	brown
9	NLGN4X	neuroligin 4, X-linked	ENSG00000146938	X	Rare Single Gene Mutation, Genetic Association	1	0	36	turquoise
9	NCOA1	nuclear receptor coactivator 1	ENSG00000084676	2	Rare Single Gene Mutation	1	0	2	turquoise
9	NR3C2	Nuclear receptor subfamily 3, group C, member 2	ENSG00000151623	4	Rare Single Gene Mutation, Syndromic	1	0	8	tan
9	NR4A2	nuclear receptor subfamily 4 group A member 2	ENSG00000153234	2	Rare Single Gene Mutation, Syndromic	1	0	8	brown
9	NRXN1	neurexin 1	ENSG00000179915	2	Rare Single Gene Mutation, Syndromic, Genetic Association, Functional	1	0	92	brown
9	NRXN2	neurexin 2	ENSG00000110076	11	Rare Single Gene Mutation, Genetic Association	1	0	11	brown
9	NRXN3	neurexin 3	ENSG00000021645	14	Rare Single Gene Mutation, Genetic Association	1	0	18	green
9	NSD1	nuclear receptor binding SET domain protein 1	ENSG00000165671	5	Rare Single Gene Mutation, Syndromic	1	0	21	turquoise
9	PACS1	phosphofurin acidic cluster sorting protein 1	ENSG00000175115	11	Rare Single Gene Mutation, Syndromic	1	0	6	turquoise
9	PAH	Phenylalanine hydroxylase	ENSG00000171759	12	Rare Single Gene Mutation, Syndromic	1	0	7	pink
9	PAX5	Paired box 5	ENSG00000196092	9	Rare Single Gene Mutation	1	0	8	yellowgreen
9	NUP155	nucleoporin 155	ENSG00000113569	5	Rare Single Gene Mutation	1	0	1	lightgreen
9	PCCB	propionyl-CoA carboxylase beta subunit	ENSG00000114054	3	Rare Single Gene Mutation, Syndromic	1	1	9	turquoise
9	PCDH19	protocadherin 19	ENSG00000165194	X	Rare Single Gene Mutation, Syndromic, Functional	1	0	38	turquoise
9	PHF2	PHD finger protein 2	ENSG00000197724	9	Rare Single Gene Mutation	1	0	7	turquoise
9	PHF21A	PHD finger protein 21A	ENSG00000135365	11	Rare Single Gene Mutation, Syndromic	1	0	10	turquoise
9	PHF3	PHD finger protein 3	ENSG00000118482	6	Rare Single Gene Mutation	1	0	4	turquoise
9	PHIP	pleckstrin homology domain interacting protein	ENSG00000146247	6	Rare Single Gene Mutation, Syndromic	1	0	14	turquoise
9	POGZ	Pogo transposable element with ZNF domain	ENSG00000143442	1	Rare Single Gene Mutation, Syndromic, Functional	1	0	36	turquoise
9	POMGNT1	protein O-linked mannose N-acetylglucosaminyltransferase 1 (beta 1,2-)	ENSG00000085998	1	Rare Single Gene Mutation, Syndromic	1	0	5	cyan
9	PPP2R5D	Protein phosphatase 2, regulatory subunit B', delta	ENSG00000112640	6	Rare Single Gene Mutation, Syndromic	1	0	18	turquoise
9	PRR12	proline rich 12	ENSG00000126464	19	Rare Single Gene Mutation, Syndromic	1	0	3	turquoise
9	PSMD12	proteasome 26S subunit, non-ATPase 12	ENSG00000197170	17	Syndromic	1	0	3	turquoise
9	PTCHD1	patched domain containing 1	ENSG00000165186	X	Rare Single Gene Mutation, Genetic Association	1	0	12	green
9	PHF12	PHD finger protein 12	ENSG00000109118	17	Rare Single Gene Mutation	1	0	3	turquoise
9	PPP1R9B	protein phosphatase 1 regulatory subunit 9B	ENSG00000108819	17	Rare Single Gene Mutation	1	0	1	brown
9	PPP5C	protein phosphatase 5 catalytic subunit	ENSG00000011485	19	Rare Single Gene Mutation	1	0	2	turquoise
9	PTEN	phosphatase and tensin homolog (mutated in multiple advanced cancers 1)	ENSG00000171862	10	Rare Single Gene Mutation, Syndromic, Functional	1	0	65	turquoise
9	PTK7	Protein tyrosine kinase 7 (inactive)	ENSG00000112655	6	Rare Single Gene Mutation	1	0	5	purple
9	PTPN11	protein tyrosine phosphatase, non-receptor type 11	ENSG00000179295	12	Rare Single Gene Mutation, Syndromic	1	0	17	turquoise
9	RAI1	retinoic acid induced 1	ENSG00000108557	17	Rare Single Gene Mutation, Syndromic	1	0	25	magenta
9	RELN	Reelin	ENSG00000189056	7	Rare Single Gene Mutation, Syndromic, Genetic Association, Functional	1	0	55	green
9	RERE	Arginine-glutamic acid dipeptide (RE) repeats	ENSG00000142599	1	Rare Single Gene Mutation, Syndromic, Genetic Association	1	0	7	turquoise
9	RFX3	regulatory factor X3	ENSG00000080298	9	Rare Single Gene Mutation, Syndromic	1	0	8	turquoise
9	RIMS1	Regulating synaptic membrane exocytosis 1	ENSG00000079841	6	Rare Single Gene Mutation, Genetic Association	1	0	8	green
9	RORB	RAR related orphan receptor B	ENSG00000198963	9	Rare Single Gene Mutation, Syndromic, Functional	1	0	7	turquoise
9	SATB1	SATB homeobox 1	ENSG00000182568	3	Rare Single Gene Mutation, Syndromic	1	0	3	turquoise
9	SCN1A	sodium channel, voltage-gated, type I, alpha subunit	ENSG00000144285	2	Rare Single Gene Mutation, Syndromic, Genetic Association	1	0	68	black
9	SCN2A	sodium channel, voltage-gated, type II, alpha subunit	ENSG00000136531	2	Rare Single Gene Mutation, Syndromic	1	0	74	green
9	SCN8A	sodium channel, voltage gated, type VIII, alpha subunit	ENSG00000196876	12	Rare Single Gene Mutation, Syndromic	1	0	38	black
9	SETBP1	SET binding protein 1	ENSG00000152217	18	Rare Single Gene Mutation, Syndromic	1	0	15	turquoise
9	SETD1A	SET domain containing 1A, histone lysine methyltransferase	ENSG00000099381	16	Rare Single Gene Mutation, Syndromic	1	0	3	turquoise
9	SETD2	SET domain containing 2	ENSG00000181555	3	Rare Single Gene Mutation, Syndromic	1	0	15	turquoise
9	SETD5	SET domain containing 5	ENSG00000168137	3	Rare Single Gene Mutation, Syndromic	1	0	28	turquoise
9	SHANK2	SH3 and multiple ankyrin repeat domains 2	ENSG00000162105	11	Rare Single Gene Mutation, Syndromic, Genetic Association, Functional	1	0	39	brown
9	SHANK3	SH3 and multiple ankyrin repeat domains 3	ENSG00000251322	22	Rare Single Gene Mutation, Syndromic, Genetic Association, Functional	1	0	91	green
9	SIN3A	SIN3 transcription regulator family member A	ENSG00000169375	15	Rare Single Gene Mutation, Syndromic	1	0	13	turquoise
9	SKI	SKIproto-oncogene	ENSG00000157933	1	Rare Single Gene Mutation	1	0	3	green
9	SLC6A1	Solute carrier family 6 (neurotransmitter transporter), member 1	ENSG00000157103	3	Rare Single Gene Mutation, Syndromic, Genetic Association	1	0	33	black
9	SLC9A6	solute carrier family 9 (sodium/hydrogen exchanger), member 6	ENSG00000198689	X	Rare Single Gene Mutation, Syndromic, Functional	1	0	18	brown
9	SMARCA2	SWI/SNF related, matrix associated, actin dependent regulator of chromatin, subfamily a, member 2	ENSG00000080503	9	Rare Single Gene Mutation, Syndromic, Genetic Association	1	1	18	brown
9	SMARCA4	SWI/SNF related, matrix associated, actin dependent regulator of chromatin, subfamily a, member 4	ENSG00000127616	19	Rare Single Gene Mutation, Syndromic	1	0	10	turquoise
9	SMARCC2	SWI/SNF related, matrix associated, actin dependent regulator of chromatin, subfamily c, member 2	ENSG00000139613	12	Rare Single Gene Mutation, Syndromic, Functional	1	0	14	turquoise
9	SON	SONDNA binding protein	ENSG00000115904	21	Rare Single Gene Mutation, Syndromic, Functional	1	0	7	turquoise
9	SOX5	SRY-box 5	ENSG00000134532	12	Rare Single Gene Mutation, Syndromic, Genetic Association	1	0	14	mediumpurple3
9	SPAST	Spastin	ENSG00000021574	2	Rare Single Gene Mutation	1	0	13	turquoise
9	SRCAP	Snf2 related CREBBP activator protein	ENSG00000080603	16	Rare Single Gene Mutation	1	0	5	turquoise
9	STXBP1	Syntaxin binding protein 1	ENSG00000136854	9	Rare Single Gene Mutation, Syndromic, Functional	1	0	48	green
9	SYN1	Synapsin 1	ENSG00000008056	X	Rare Single Gene Mutation, Functional	1	0	22	black
9	SYNGAP1	synaptic Ras GTPase activating protein 1	ENSG00000197283	6	Rare Single Gene Mutation, Syndromic	1	0	62	turquoise
9	SRPRA	SRP receptor subunit alpha	ENSG00000182934	11	Rare Single Gene Mutation	1	0	2	purple
9	TANC2	etratricopeptide repeat, ankyrin repeat and coiled-coil containing 2	ENSG00000170921	17	Rare Single Gene Mutation, Syndromic	1	0	10	turquoise
9	TAOK1	TAO kinase 1	ENSG00000160551	17	Rare Single Gene Mutation, Syndromic	1	0	4	turquoise
9	TBCK	TBC1 domain containing kinase	ENSG00000145348	4	Syndromic	1	0	1	turquoise
9	TBL1XR1	transducin beta like 1 X-linked receptor 1	ENSG00000177565	3	Rare Single Gene Mutation, Syndromic	1	0	24	turquoise
9	TBR1	T-box, brain, 1	ENSG00000136535	2	Rare Single Gene Mutation, Syndromic, Genetic Association, Functional	1	0	33	mediumpurple3
9	TCF20	Transcription factor 20 (AR1)	ENSG00000100207	22	Rare Single Gene Mutation, Syndromic	1	0	11	magenta
9	TCF4	Transcription factor 4	ENSG00000196628	18	Rare Single Gene Mutation, Syndromic, Genetic Association, Functional	1	0	50	turquoise
9	TCF7L2	Transcription factor 7-like 2 (T-cell specific, HMG-box)	ENSG00000148737	10	Rare Single Gene Mutation	1	0	7	grey
9	TLK2	tousled-like kinase 2	ENSG00000146872	17	Rare Single Gene Mutation, Syndromic	1	0	17	lightgreen
9	TEK	TEKreceptortyrosine kinase	ENSG00000120156	9	Rare Single Gene Mutation	1	0	1	yellow
9	TM9SF4	transmembrane 9 superfamily member 4	ENSG00000101337	20	Rare Single Gene Mutation	1	0	2	turquoise
9	TRAF7	TNF receptor associated factor 7	ENSG00000131653	16	Rare Single Gene Mutation, Syndromic	1	0	7	turquoise
9	TRIO	Trio Rho guanine nucleotide exchange factor	ENSG00000038382	5	Rare Single Gene Mutation, Syndromic	1	0	28	turquoise
9	TRIP12	Thyroid hormone receptor interactor 12	ENSG00000153827	2	Rare Single Gene Mutation, Syndromic	1	0	21	lightgreen
9	TSC1	tuberous sclerosis 1	ENSG00000165699	9	Rare Single Gene Mutation, Syndromic	1	0	21	turquoise
9	TSC2	tuberous sclerosis 2	ENSG00000103197	16	Rare Single Gene Mutation, Syndromic, Genetic Association	1	0	34	greenyellow
9	TSHZ3	teashirt zinc finger homeobox 3	ENSG00000121297	19	Rare Single Gene Mutation, Functional	1	0	3	turquoise
9	UBE3A	ubiquitin protein ligase E3A	ENSG00000114062	15	Rare Single Gene Mutation, Syndromic, Genetic Association	1	0	30	turquoise
9	UPF3B	UPF3B, regulator of nonsense mediated mRNA decay	ENSG00000125351	X	Rare Single Gene Mutation, Syndromic	1	0	16	greenyellow
9	USP9X	ubiquitin specific peptidase 9 X-linked	ENSG00000124486	X	Rare Single Gene Mutation, Syndromic, Functional	1	1	11	turquoise
9	VPS13B	vacuolar protein sorting 13 homolog B (yeast)	ENSG00000132549	8	Rare Single Gene Mutation, Syndromic	1	0	20	turquoise
9	TRIM23	tripartite motif containing 23	ENSG00000113595	5	Rare Single Gene Mutation	1	0	4	turquoise
9	VEZF1	vascular endothelial zinc finger 1	ENSG00000136451	17	Rare Single Gene Mutation	1	0	3	turquoise
9	WAC	WW domain containing adaptor with coiled-coil	ENSG00000095787	10	Rare Single Gene Mutation, Syndromic	1	0	21	greenyellow
9	WDFY3	WD repeat and FYVE domain containing 3	ENSG00000163625	4	Rare Single Gene Mutation, Syndromic, Functional	1	0	18	turquoise
9	ZBTB20	Zinc finger and BTB domain containing 20	ENSG00000181722	3	Rare Single Gene Mutation, Syndromic	1	0	25	brown
9	ZNF292	zinc finger protein 292	ENSG00000188994	6	Rare Single Gene Mutation, Syndromic	1	0	6	turquoise
9	ZNF462	Zinc finger protein 462	ENSG00000148143	9	Rare Single Gene Mutation, Syndromic	1	0	9	turquoise
9	UBR1	ubiquitin protein ligase E3 component n-recognin 1	ENSG00000159459	15	Rare Single Gene Mutation	1	0	1	turquoise
9	ZMYND8	zinc finger MYND-type containing 8	ENSG00000101040	20	Rare Single Gene Mutation	1	0	4	turquoise

## Sheet: hypergeometric test results
Enrichment analysis of genes in coexpression modules against gene set related to autism spectrum disorder
Note: Modules in red font represents significant enrichment (PH<0.05).
Module (syndromic)	ASD gene counts (n = 207)	hypergeometric P value (PH)
turquoise	115	7.65714e-14
brown	30	9.18449e-07
mediumpurple3	4	0.000695891
black	10	0.105481
green	10	0.242662
magenta	7	0.367409
cyan	4	0.452446
lightgreen	3	0.46827
yellowgreen	1	0.476614
greenyellow	4	0.521616
purple	4	0.712337
lightcyan	2	0.789792
yellow	5	0.923503
red	3	0.952813
tan	1	0.986407
pink	1	0.998401
grey	1	1
blue	2	1
