# Supplementary material for: Copy number variation-associated lncRNAs may contribute to the etiologies of congenital heart disease
Source: Commun Biol. 2023 Feb 17;6:189. doi: 10.1038/s42003-023-04565-z (PMC9938258; doi:10.1038/s42003-023-04565-z)
Supplement: Supplementary file 13 — Supplementary Data 10 [file 42003_2023_4565_MOESM13_ESM.xlsx]

## Sheet: RWA_results
Relative weight analysis of regulatory role of 30 CNV-lncRNAs to 12 coexpressed CHD genes in heart-realated black module (non-syndromic)
Note: Significant records were highlighted. Records of hub CNV-lncRNA HSALNG0104472 were in red font.
Variables	Raw.RelWeight	Rescaled.RelWeight	Sign	Sign.Rescaled.RelWeight	Criterion	rsquare	cor	CI.Lower.Bound	CI.Upper.Bound	Sig.Lower.Bound	Sig.Upper.Bound	Significant
HSALNG0104472	0.0668359	9.26919	+	9.26919	HAND1	0.721055	0.66845	0.0223	0.1871	0.0112	0.169	T
HSALNG0063467	0.0595475	8.25839	+	8.25839	HAND1	0.721055	0.444101	0.0193	0.1311	0.0077	0.1223	T
HSALNG0137903	0.052417	7.26949	+	7.26949	HAND1	0.721055	0.630238	0.0325	0.092	0.0261	0.0757	T
HSALNG0063321	0.0443184	6.14633	+	6.14633	HAND1	0.721055	0.437681	0.0101	0.1421	0.0021	0.1272	T
HSALNG0146721	0.0439728	6.0984	+	6.0984	HAND1	0.721055	0.53266	0.025	0.0938	0.0146	0.0822	T
HSALNG0022377	0.0348968	4.83969	+	4.83969	HAND1	0.721055	0.508953	0.0136	0.0717	0.0038	0.0711	T
HSALNG0022210	0.0327821	4.5464	+	4.5464	HAND1	0.721055	0.616797	0.0224	0.0488	0.0071	0.0458	T
HSALNG0137632	0.0321868	4.46385	+	4.46385	HAND1	0.721055	0.581274	0.0158	0.054	0.0081	0.0448	T
HSALNG0022389	0.0313007	4.34096	+	4.34096	HAND1	0.721055	0.524431	0.0146	0.0642	0.0047	0.0621	T
HSALNG0133933	0.0288416	3.99992	+	3.99992	HAND1	0.721055	0.488926	0.0146	0.0564	-0.0038	0.0529	F
HSALNG0022169	0.0273901	3.79861	+	3.79861	HAND1	0.721055	0.441339	0.0093	0.0932	0.0045	0.0733	T
HSALNG0062865	0.0262111	3.6351	+	3.6351	HAND1	0.721055	0.572435	0.0149	0.0385	0.0035	0.0296	T
HSALNG0022380	0.0258111	3.57964	+	3.57964	HAND1	0.721055	0.572938	0.0144	0.0385	-0.0016	0.0362	F
HSALNG0022378	0.0228782	3.17288	+	3.17288	HAND1	0.721055	0.404873	0.0112	0.0501	0.0021	0.0398	T
HSALNG0022407	0.0228555	3.16973	+	3.16973	HAND1	0.721055	0.543522	0.0105	0.0377	0.0021	0.0369	T
HSALNG0022410	0.0204695	2.83882	+	2.83882	HAND1	0.721055	0.549988	0.0079	0.0315	-0.0028	0.027	F
HSALNG0022376	0.0193791	2.6876	-	-2.6876	HAND1	0.721055	0.409062	0.0111	0.0313	-0.0022	0.0233	F
HSALNG0137529	0.0187323	2.5979	+	2.5979	HAND1	0.721055	0.415528	0.0068	0.0392	-0.0038	0.0376	F
HSALNG0062861	0.0153605	2.13028	-	-2.13028	HAND1	0.721055	0.427697	0.0083	0.0213	-0.014	0.0158	F
HSALNG0022218	0.0149724	2.07645	+	2.07645	HAND1	0.721055	0.394256	0.0079	0.0241	-0.0066	0.0177	F
HSALNG0062869	0.0112839	1.56492	+	1.56492	HAND1	0.721055	0.317567	0.0062	0.0223	-0.0104	0.0109	F
HSALNG0063463	0.01056	1.46452	-	-1.46452	HAND1	0.721055	-0.236342	0.0049	0.018	-0.0097	0.0127	F
HSALNG0023090	0.00949402	1.31668	-	-1.31668	HAND1	0.721055	0.320697	0.005	0.0131	-0.0263	0.011	F
HSALNG0006712	0.00913892	1.26744	+	1.26744	HAND1	0.721055	0.370223	0.0042	0.0131	-0.0221	0.0105	F
HSALNG0022219	0.00869628	1.20605	-	-1.20605	HAND1	0.721055	0.259363	0.0041	0.0119	-0.0252	0.0091	F
HSALNG0138057	0.00782776	1.0856	+	1.0856	HAND1	0.721055	0.344243	0.0029	0.0139	-0.0228	0.0099	F
HSALNG0023089	0.0074632	1.03504	+	1.03504	HAND1	0.721055	0.280055	0.0044	0.0094	-0.0282	0.0081	F
HSALNG0150351	0.00639098	0.886338	+	0.886338	HAND1	0.721055	0.2565	0.0013	0.0119	-0.0265	0.0103	F
HSALNG0151206	0.00507015	0.703157	+	0.703157	HAND1	0.721055	0.250388	0.0011	0.0119	-0.0291	0.0063	F
HSALNG0096735	0.00397021	0.550611	+	0.550611	HAND1	0.721055	0.195553	0.0009	0.014	-0.0272	0.0092	F
HSALNG0146721	0.0720396	8.60557	+	8.60557	HAND2	0.837128	0.654503	0.0475	0.1195	0.0465	0.1253	T
HSALNG0063467	0.0644329	7.69691	+	7.69691	HAND2	0.837128	0.498364	0.0323	0.1264	0.0321	0.134	T
HSALNG0137903	0.0551457	6.58749	+	6.58749	HAND2	0.837128	0.700183	0.0399	0.0805	0.0377	0.0829	T
HSALNG0022377	0.0488327	5.83336	+	5.83336	HAND2	0.837128	0.615698	0.0303	0.0775	0.0284	0.0759	T
HSALNG0022169	0.0459938	5.49423	+	5.49423	HAND2	0.837128	0.604167	0.027	0.075	0.027	0.08	T
HSALNG0022410	0.0392847	4.69279	+	4.69279	HAND2	0.837128	0.690551	0.0289	0.0583	0.0267	0.0599	T
HSALNG0022376	0.037198	4.44353	+	4.44353	HAND2	0.837128	0.656987	0.0177	0.0548	0.0206	0.0579	T
HSALNG0062861	0.0345112	4.12258	+	4.12258	HAND2	0.837128	0.663577	0.0224	0.0506	0.0223	0.0503	T
HSALNG0062865	0.0326377	3.89878	+	3.89878	HAND2	0.837128	0.723138	0.0257	0.0402	0.0251	0.0411	T
HSALNG0022210	0.0323745	3.86733	+	3.86733	HAND2	0.837128	0.705384	0.0241	0.0413	0.0232	0.0425	T
HSALNG0137529	0.0315035	3.76328	+	3.76328	HAND2	0.837128	0.519157	0.0151	0.0513	0.0167	0.0557	T
HSALNG0137632	0.0306016	3.65555	+	3.65555	HAND2	0.837128	0.665426	0.0207	0.039	0.0199	0.0402	T
HSALNG0104472	0.0301018	3.59584	+	3.59584	HAND2	0.837128	0.682753	0.0202	0.0401	0.0202	0.0413	T
HSALNG0022378	0.0293507	3.50612	+	3.50612	HAND2	0.837128	0.582931	0.0117	0.0459	0.0126	0.0464	T
HSALNG0022407	0.026905	3.21397	+	3.21397	HAND2	0.837128	0.66414	0.0186	0.037	0.0161	0.0383	T
HSALNG0022218	0.026351	3.14779	+	3.14779	HAND2	0.837128	0.514577	0.0151	0.0412	0.0146	0.041	T
HSALNG0063321	0.0226517	2.70588	+	2.70588	HAND2	0.837128	0.41646	0.0102	0.0423	0.0101	0.0473	T
HSALNG0022389	0.021357	2.55123	+	2.55123	HAND2	0.837128	0.568417	0.0133	0.0317	0.0116	0.0333	T
HSALNG0133933	0.0212247	2.53542	+	2.53542	HAND2	0.837128	0.527767	0.0107	0.0339	0.011	0.0332	T
HSALNG0022380	0.0202889	2.42363	+	2.42363	HAND2	0.837128	0.603637	0.0135	0.0253	0.0113	0.026	T
HSALNG0096735	0.0172227	2.05736	+	2.05736	HAND2	0.837128	0.318972	0.0037	0.0496	0.0017	0.0532	T
HSALNG0006712	0.0161679	1.93135	+	1.93135	HAND2	0.837128	0.499765	0.0078	0.0276	0.0071	0.028	T
HSALNG0138057	0.0134587	1.60773	+	1.60773	HAND2	0.837128	0.448388	0.005	0.0278	0.0029	0.03	T
HSALNG0023090	0.0128697	1.53736	+	1.53736	HAND2	0.837128	0.460558	0.0062	0.0216	0.0055	0.023	T
HSALNG0063463	0.011916	1.42344	-	-1.42344	HAND2	0.837128	-0.27215	0.0052	0.0191	0.0039	0.0185	T
HSALNG0150351	0.0103535	1.23679	+	1.23679	HAND2	0.837128	0.320836	0.0034	0.0209	0.0016	0.0259	T
HSALNG0022219	0.00998136	1.19233	+	1.19233	HAND2	0.837128	0.369986	0.0057	0.0128	-0.0017	0.0183	F
HSALNG0062869	0.00943205	1.12672	+	1.12672	HAND2	0.837128	0.354662	0.0047	0.0152	0.0031	0.016	T
HSALNG0023089	0.00756206	0.903335	+	0.903335	HAND2	0.837128	0.365558	0.004	0.0117	-0.0001	0.0146	F
HSALNG0151206	0.00537684	0.642296	+	0.642296	HAND2	0.837128	0.294354	0.0024	0.0143	-0.0009	0.021	F
HSALNG0137632	0.0529053	6.38611	+	6.38611	MYBPC3	0.828443	0.752956	0.0393	0.0736	0.0381	0.0737	T
HSALNG0063467	0.0506297	6.11143	+	6.11143	MYBPC3	0.828443	0.444308	0.0273	0.0993	0.0261	0.0943	T
HSALNG0022410	0.0488435	5.89582	+	5.89582	MYBPC3	0.828443	0.737906	0.0352	0.074	0.0332	0.0714	T
HSALNG0137903	0.046839	5.65386	+	5.65386	MYBPC3	0.828443	0.716028	0.0306	0.0671	0.029	0.0671	T
HSALNG0022407	0.0467338	5.64115	+	5.64115	MYBPC3	0.828443	0.739873	0.035	0.0625	0.0353	0.0667	T
HSALNG0137529	0.0437539	5.28147	+	5.28147	MYBPC3	0.828443	0.567811	0.0214	0.078	0.0211	0.0832	T
HSALNG0022210	0.0436432	5.2681	+	5.2681	MYBPC3	0.828443	0.7679	0.034	0.0546	0.0318	0.0574	T
HSALNG0104472	0.0402651	4.86033	+	4.86033	MYBPC3	0.828443	0.723286	0.026	0.0588	0.0259	0.0596	T
HSALNG0022378	0.0402636	4.86016	+	4.86016	MYBPC3	0.828443	0.64158	0.0185	0.0692	0.0172	0.0726	T
HSALNG0062865	0.0343526	4.14664	+	4.14664	MYBPC3	0.828443	0.740331	0.0245	0.0403	0.0196	0.0405	T
HSALNG0022376	0.0324754	3.92005	+	3.92005	MYBPC3	0.828443	0.674298	0.0146	0.0475	0.0124	0.0504	T
HSALNG0022389	0.0314932	3.80149	+	3.80149	MYBPC3	0.828443	0.592678	0.0197	0.0477	0.0191	0.0455	T
HSALNG0062861	0.0310072	3.74283	+	3.74283	MYBPC3	0.828443	0.65458	0.0171	0.0449	0.0153	0.0464	T
HSALNG0022380	0.0300021	3.6215	+	3.6215	MYBPC3	0.828443	0.663414	0.0224	0.0372	0.018	0.0384	T
HSALNG0133933	0.0261829	3.1605	+	3.1605	MYBPC3	0.828443	0.569332	0.0154	0.0396	0.0143	0.0408	T
HSALNG0022169	0.0249095	3.00678	+	3.00678	MYBPC3	0.828443	0.544954	0.0095	0.0436	0.0066	0.047	T
HSALNG0063321	0.0228035	2.75257	+	2.75257	MYBPC3	0.828443	0.435236	0.0091	0.0403	0.0077	0.0413	T
HSALNG0063463	0.0210008	2.53497	-	-2.53497	MYBPC3	0.828443	-0.307408	0.0145	0.0358	0.0131	0.0394	T
HSALNG0062869	0.020441	2.4674	+	2.4674	MYBPC3	0.828443	0.462528	0.0106	0.0361	0.0102	0.0362	T
HSALNG0006712	0.0182462	2.20246	+	2.20246	MYBPC3	0.828443	0.511081	0.0093	0.0285	0.0069	0.0287	T
HSALNG0022377	0.017861	2.15598	+	2.15598	MYBPC3	0.828443	0.484907	0.0089	0.031	0.0076	0.0333	T
HSALNG0022218	0.0156574	1.88997	+	1.88997	MYBPC3	0.828443	0.439174	0.0087	0.0255	0.0065	0.0268	T
HSALNG0146721	0.0154861	1.8693	+	1.8693	MYBPC3	0.828443	0.485958	0.0085	0.0281	0.0062	0.0307	T
HSALNG0022219	0.0147598	1.78164	+	1.78164	MYBPC3	0.828443	0.422583	0.0074	0.0208	-0.0004	0.0262	F
HSALNG0023089	0.0138178	1.66792	+	1.66792	MYBPC3	0.828443	0.436654	0.0055	0.0207	0.0013	0.0227	T
HSALNG0138057	0.013513	1.63113	+	1.63113	MYBPC3	0.828443	0.448691	0.0055	0.0231	0.0035	0.0238	T
HSALNG0023090	0.010208	1.2322	+	1.2322	MYBPC3	0.828443	0.440826	0.0051	0.0144	0.0009	0.0164	T
HSALNG0096735	0.00887815	1.07167	+	1.07167	MYBPC3	0.828443	0.290996	0.002	0.0207	-0.0005	0.0229	F
HSALNG0151206	0.00619221	0.747452	-	-0.747452	MYBPC3	0.828443	0.280361	0.0028	0.009	-0.0013	0.0114	F
HSALNG0150351	0.00527821	0.637124	+	0.637124	MYBPC3	0.828443	0.258155	0.002	0.0128	-0.0017	0.0163	F
HSALNG0137903	0.0879833	12.6582	+	12.6582	ABCC9	0.695071	0.639894	0.0507	0.144	0.0486	0.1437	T
HSALNG0137529	0.08014	11.5297	+	11.5297	ABCC9	0.695071	0.559475	0.0448	0.1372	0.0445	0.1389	T
HSALNG0137632	0.0730989	10.5168	+	10.5168	ABCC9	0.695071	0.599593	0.0456	0.1153	0.0445	0.1172	T
HSALNG0104472	0.0503682	7.24647	+	7.24647	ABCC9	0.695071	0.561299	0.0304	0.081	0.0287	0.0799	T
HSALNG0063463	0.0313744	4.51384	-	-4.51384	ABCC9	0.695071	-0.345447	0.0204	0.0458	0.0194	0.0461	T
HSALNG0022376	0.0313668	4.51275	+	4.51275	ABCC9	0.695071	0.507128	0.021	0.0452	0.0173	0.0452	T
HSALNG0022210	0.0290168	4.17465	+	4.17465	ABCC9	0.695071	0.509367	0.0212	0.0371	0.0165	0.0391	T
HSALNG0133933	0.0266652	3.83632	+	3.83632	ABCC9	0.695071	0.462206	0.014	0.0549	0.011	0.0582	T
HSALNG0022378	0.0260022	3.74094	+	3.74094	ABCC9	0.695071	0.459941	0.0166	0.0404	0.0116	0.0423	T
HSALNG0138057	0.0259776	3.7374	+	3.7374	ABCC9	0.695071	0.396548	0.0092	0.0539	0.0057	0.0559	T
HSALNG0062865	0.0236246	3.39888	-	-3.39888	ABCC9	0.695071	0.456962	0.0154	0.0304	0.0101	0.0313	T
HSALNG0022380	0.019584	2.81756	+	2.81756	ABCC9	0.695071	0.426272	0.0102	0.0238	0.0028	0.0254	T
HSALNG0022410	0.0195654	2.81488	+	2.81488	ABCC9	0.695071	0.385913	0.0112	0.0246	0.0066	0.026	T
HSALNG0022407	0.0183173	2.63531	+	2.63531	ABCC9	0.695071	0.375841	0.0116	0.0227	0.0081	0.024	T
HSALNG0062861	0.0176086	2.53335	+	2.53335	ABCC9	0.695071	0.426026	0.0091	0.0287	0.0035	0.0316	T
HSALNG0022169	0.0166787	2.39957	+	2.39957	ABCC9	0.695071	0.398915	0.0081	0.0337	0.0012	0.038	T
HSALNG0063321	0.0165424	2.37996	-	-2.37996	ABCC9	0.695071	0.114702	0.0055	0.0338	0.0036	0.0345	T
HSALNG0022218	0.0155006	2.23008	+	2.23008	ABCC9	0.695071	0.287708	0.0068	0.0275	0.0028	0.0283	T
HSALNG0022377	0.0150429	2.16423	+	2.16423	ABCC9	0.695071	0.319695	0.0068	0.0515	0.0043	0.0565	T
HSALNG0023090	0.00970744	1.39661	+	1.39661	ABCC9	0.695071	0.295738	0.0038	0.0142	-0.0047	0.0154	F
HSALNG0062869	0.00918834	1.32193	+	1.32193	ABCC9	0.695071	0.277577	0.004	0.0237	0	0.0265	F
HSALNG0022219	0.00894782	1.28732	+	1.28732	ABCC9	0.695071	0.2567	0.0061	0.0098	-0.01	0.0115	F
HSALNG0022389	0.00711386	1.02347	-	-1.02347	ABCC9	0.695071	0.252384	0.0035	0.0087	-0.0062	0.0099	F
HSALNG0023089	0.0070805	1.01867	+	1.01867	ABCC9	0.695071	0.256668	0.0024	0.0094	-0.0093	0.0105	F
HSALNG0150351	0.00572296	0.823362	+	0.823362	ABCC9	0.695071	0.159386	0.0019	0.0603	-0.0021	0.0681	F
HSALNG0006712	0.00552433	0.794786	-	-0.794786	ABCC9	0.695071	0.202079	0.0024	0.0074	-0.0061	0.0085	F
HSALNG0063467	0.00500394	0.719917	-	-0.719917	ABCC9	0.695071	0.0920845	0.0024	0.0101	-0.0029	0.0117	F
HSALNG0146721	0.00494284	0.711126	+	0.711126	ABCC9	0.695071	0.227774	0.0028	0.006	-0.0087	0.0081	F
HSALNG0151206	0.00437145	0.628921	-	-0.628921	ABCC9	0.695071	0.206148	0.0012	0.0068	-0.0086	0.0081	F
HSALNG0096735	0.00300972	0.433009	-	-0.433009	ABCC9	0.695071	0.12052	0.0007	0.0046	-0.0099	0.006	F
HSALNG0137529	0.0920013	10.8765	+	10.8765	ACTC1	0.845872	0.651948	0.0619	0.1429	0.0621	0.1433	T
HSALNG0137903	0.0862593	10.1977	+	10.1977	ACTC1	0.845872	0.761304	0.0583	0.1539	0.0555	0.1586	T
HSALNG0022169	0.0547536	6.47304	+	6.47304	ACTC1	0.845872	0.592019	0.0322	0.1049	0.0321	0.1043	T
HSALNG0137632	0.0542279	6.41088	+	6.41088	ACTC1	0.845872	0.693081	0.04	0.0773	0.0391	0.0811	T
HSALNG0104472	0.0524011	6.19492	+	6.19492	ACTC1	0.845872	0.718817	0.0341	0.0779	0.0318	0.0802	T
HSALNG0063467	0.036852	4.35668	+	4.35668	ACTC1	0.845872	0.390781	0.0196	0.0709	0.0187	0.0667	T
HSALNG0022377	0.0367045	4.33925	+	4.33925	ACTC1	0.845872	0.528353	0.022	0.0566	0.0203	0.0598	T
HSALNG0022407	0.0363477	4.29707	+	4.29707	ACTC1	0.845872	0.630477	0.0268	0.0555	0.0252	0.0559	T
HSALNG0062861	0.0339859	4.01786	+	4.01786	ACTC1	0.845872	0.619345	0.0214	0.0527	0.0154	0.0528	T
HSALNG0022410	0.0318237	3.76224	+	3.76224	ACTC1	0.845872	0.62054	0.0227	0.0443	0.017	0.0433	T
HSALNG0022210	0.0315469	3.72951	+	3.72951	ACTC1	0.845872	0.65728	0.026	0.0384	0.0188	0.0405	T
HSALNG0022378	0.0292087	3.45309	+	3.45309	ACTC1	0.845872	0.578507	0.0132	0.0568	0.0082	0.054	T
HSALNG0062865	0.0283002	3.34569	+	3.34569	ACTC1	0.845872	0.64903	0.0223	0.0321	0.0147	0.0334	T
HSALNG0022376	0.0279882	3.3088	+	3.3088	ACTC1	0.845872	0.624797	0.0129	0.0427	0.0092	0.0443	T
HSALNG0063463	0.0248957	2.9432	-	-2.9432	ACTC1	0.845872	-0.340176	0.0165	0.0378	0.0159	0.042	T
HSALNG0022380	0.0221096	2.61382	+	2.61382	ACTC1	0.845872	0.561204	0.0155	0.0259	0.0086	0.0266	T
HSALNG0022389	0.0211341	2.4985	+	2.4985	ACTC1	0.845872	0.515303	0.0113	0.0345	0.0072	0.0352	T
HSALNG0133933	0.0207962	2.45855	+	2.45855	ACTC1	0.845872	0.510119	0.0126	0.0272	0.0051	0.0306	T
HSALNG0146721	0.0158185	1.87008	+	1.87008	ACTC1	0.845872	0.449827	0.0078	0.0271	0.0045	0.0297	T
HSALNG0096735	0.0150682	1.78138	+	1.78138	ACTC1	0.845872	0.315952	0.0039	0.0443	0.0001	0.0441	T
HSALNG0062869	0.0138597	1.63852	+	1.63852	ACTC1	0.845872	0.40115	0.0071	0.0247	0.0015	0.0265	T
HSALNG0022219	0.013341	1.57719	+	1.57719	ACTC1	0.845872	0.397457	0.0065	0.0206	-0.0064	0.0315	F
HSALNG0063321	0.0111157	1.31411	+	1.31411	ACTC1	0.845872	0.331663	0.0029	0.0186	-0.0009	0.0217	F
HSALNG0022218	0.0103636	1.2252	+	1.2252	ACTC1	0.845872	0.350231	0.0066	0.0136	-0.0006	0.0144	F
HSALNG0006712	0.00951963	1.12542	+	1.12542	ACTC1	0.845872	0.413399	0.0048	0.0153	-0.0033	0.0156	F
HSALNG0023089	0.00883273	1.04422	+	1.04422	ACTC1	0.845872	0.354461	0.0036	0.0121	-0.0054	0.015	F
HSALNG0023090	0.00879809	1.04012	+	1.04012	ACTC1	0.845872	0.383182	0.0041	0.0129	-0.0035	0.0145	F
HSALNG0138057	0.00809918	0.957495	+	0.957495	ACTC1	0.845872	0.347693	0.0045	0.0114	-0.0026	0.0137	F
HSALNG0150351	0.00538965	0.637171	+	0.637171	ACTC1	0.845872	0.237931	0.0018	0.0106	-0.0049	0.0122	F
HSALNG0151206	0.00432913	0.511795	+	0.511795	ACTC1	0.845872	0.249311	0.0024	0.0061	-0.0092	0.0083	F
HSALNG0146721	0.0802295	9.08952	+	9.08952	GATA6	0.882659	0.68357	0.0575	0.11	0.0566	0.1136	T
HSALNG0063467	0.07308	8.27953	+	8.27953	GATA6	0.882659	0.547326	0.0423	0.1315	0.04	0.1445	T
HSALNG0022218	0.0706626	8.00565	+	8.00565	GATA6	0.882659	0.636407	0.0527	0.0923	0.0486	0.0945	T
HSALNG0022377	0.0594308	6.73315	+	6.73315	GATA6	0.882659	0.655183	0.0363	0.0877	0.0324	0.0819	T
HSALNG0062861	0.0504224	5.71255	+	5.71255	GATA6	0.882659	0.707214	0.0374	0.0667	0.0359	0.0712	T
HSALNG0022169	0.0470374	5.32906	+	5.32906	GATA6	0.882659	0.588882	0.0251	0.0792	0.0239	0.0792	T
HSALNG0137903	0.0419749	4.75551	+	4.75551	GATA6	0.882659	0.647562	0.0329	0.0611	0.029	0.0574	T
HSALNG0022376	0.0404028	4.57739	+	4.57739	GATA6	0.882659	0.645614	0.0253	0.0595	0.0233	0.058	T
HSALNG0022410	0.0362949	4.112	+	4.112	GATA6	0.882659	0.656837	0.0257	0.0516	0.0226	0.051	T
HSALNG0062865	0.034967	3.96155	+	3.96155	GATA6	0.882659	0.72207	0.0275	0.044	0.0224	0.0414	T
HSALNG0137529	0.0338907	3.83962	+	3.83962	GATA6	0.882659	0.507543	0.0203	0.0568	0.0173	0.0516	T
HSALNG0022389	0.0332411	3.76601	+	3.76601	GATA6	0.882659	0.629814	0.0204	0.045	0.0173	0.0453	T
HSALNG0104472	0.0317598	3.5982	+	3.5982	GATA6	0.882659	0.673815	0.0234	0.0433	0.0206	0.041	T
HSALNG0137632	0.0299185	3.38959	+	3.38959	GATA6	0.882659	0.638244	0.0227	0.0403	0.0196	0.0373	T
HSALNG0022210	0.0289157	3.27597	+	3.27597	GATA6	0.882659	0.662006	0.0233	0.037	0.0185	0.0347	T
HSALNG0022378	0.0249815	2.83026	+	2.83026	GATA6	0.882659	0.553488	0.0161	0.0328	0.0111	0.0303	T
HSALNG0022407	0.0228896	2.59326	+	2.59326	GATA6	0.882659	0.613911	0.0174	0.0293	0.0132	0.028	T
HSALNG0023090	0.0193649	2.19392	+	2.19392	GATA6	0.882659	0.481004	0.0112	0.0275	0.0083	0.0263	T
HSALNG0022380	0.0173897	1.97015	+	1.97015	GATA6	0.882659	0.545617	0.0132	0.0206	0.0084	0.0193	T
HSALNG0150351	0.0134764	1.5268	+	1.5268	GATA6	0.882659	0.337169	0.0038	0.0264	0.0008	0.027	T
HSALNG0133933	0.0124678	1.41253	+	1.41253	GATA6	0.882659	0.448234	0.007	0.0163	0.0029	0.0155	T
HSALNG0063463	0.0119361	1.35229	-	-1.35229	GATA6	0.882659	-0.276404	0.0069	0.0178	0.0034	0.016	T
HSALNG0022219	0.0117143	1.32716	+	1.32716	GATA6	0.882659	0.399257	0.0075	0.0162	0.0003	0.0153	T
HSALNG0006712	0.0113206	1.28255	+	1.28255	GATA6	0.882659	0.449718	0.0058	0.0183	0.0009	0.0167	T
HSALNG0023089	0.00864621	0.979564	+	0.979564	GATA6	0.882659	0.360194	0.0041	0.0118	-0.0012	0.0108	F
HSALNG0138057	0.00852289	0.965592	+	0.965592	GATA6	0.882659	0.401913	0.0044	0.0167	-0.0002	0.0134	F
HSALNG0063321	0.00753411	0.853569	+	0.853569	GATA6	0.882659	0.32179	0.0032	0.01	-0.0037	0.0092	F
HSALNG0096735	0.00751259	0.851132	+	0.851132	GATA6	0.882659	0.275683	0.0015	0.0165	-0.0026	0.0164	F
HSALNG0062869	0.006518	0.738451	+	0.738451	GATA6	0.882659	0.261675	0.0044	0.0077	-0.0034	0.0066	F
HSALNG0151206	0.0061563	0.697472	+	0.697472	GATA6	0.882659	0.29746	0.003	0.0205	-0.0014	0.0158	F
HSALNG0022218	0.15571	22.3322	+	22.3322	SMAD6	0.697244	0.628588	0.1119	0.2144	0.1057	0.2195	T
HSALNG0146721	0.091649	13.1445	+	13.1445	SMAD6	0.697244	0.588269	0.0569	0.1455	0.0532	0.1437	T
HSALNG0022377	0.0734253	10.5308	+	10.5308	SMAD6	0.697244	0.55374	0.0518	0.1123	0.0474	0.1157	T
HSALNG0063467	0.0565821	8.11511	+	8.11511	SMAD6	0.697244	0.467707	0.0355	0.0954	0.0282	0.0966	T
HSALNG0062869	0.0331502	4.75447	-	-4.75447	SMAD6	0.697244	-0.113726	0.0209	0.0545	0.0145	0.0476	T
HSALNG0104472	0.0255581	3.66558	+	3.66558	SMAD6	0.697244	0.410438	0.0126	0.0586	0.0044	0.057	T
HSALNG0150351	0.0228415	3.27598	+	3.27598	SMAD6	0.697244	0.334591	0.0086	0.0462	0.0017	0.0485	T
HSALNG0137903	0.0198137	2.84172	+	2.84172	SMAD6	0.697244	0.355449	0.0073	0.0334	-0.0038	0.0343	F
HSALNG0022389	0.0185705	2.66342	+	2.66342	SMAD6	0.697244	0.390907	0.0108	0.0314	-0.0031	0.0297	F
HSALNG0023090	0.0147465	2.11497	+	2.11497	SMAD6	0.697244	0.304423	0.0056	0.025	-0.007	0.0243	F
HSALNG0137632	0.0138348	1.98421	+	1.98421	SMAD6	0.697244	0.281286	0.009	0.0171	-0.0102	0.018	F
HSALNG0138057	0.0137366	1.97012	+	1.97012	SMAD6	0.697244	0.294142	0.0063	0.0245	-0.0066	0.0233	F
HSALNG0022410	0.0136454	1.95705	-	-1.95705	SMAD6	0.697244	0.261259	0.0095	0.0168	-0.0116	0.0176	F
HSALNG0063463	0.0136107	1.95208	-	-1.95208	SMAD6	0.697244	-0.230005	0.0045	0.0247	-0.0027	0.0221	F
HSALNG0062861	0.0119172	1.70919	+	1.70919	SMAD6	0.697244	0.322972	0.0067	0.0192	-0.0138	0.0174	F
HSALNG0062865	0.0118306	1.69676	+	1.69676	SMAD6	0.697244	0.326214	0.0081	0.0143	-0.0124	0.015	F
HSALNG0022169	0.0115223	1.65255	+	1.65255	SMAD6	0.697244	0.279781	0.0051	0.0251	-0.0054	0.0213	F
HSALNG0022407	0.0114986	1.64915	-	-1.64915	SMAD6	0.697244	0.203036	0.0074	0.015	-0.0099	0.0143	F
HSALNG0006712	0.0110781	1.58883	+	1.58883	SMAD6	0.697244	0.285205	0.0059	0.0205	-0.0103	0.0187	F
HSALNG0022210	0.010111	1.45013	+	1.45013	SMAD6	0.697244	0.293913	0.0062	0.0127	-0.0136	0.0134	F
HSALNG0063321	0.00970642	1.39211	+	1.39211	SMAD6	0.697244	0.219972	0.0034	0.0288	-0.0095	0.032	F
HSALNG0022380	0.00909892	1.30498	+	1.30498	SMAD6	0.697244	0.261091	0.0058	0.0104	-0.0161	0.011	F
HSALNG0023089	0.00812184	1.16485	+	1.16485	SMAD6	0.697244	0.204049	0.0036	0.0152	-0.0143	0.0166	F
HSALNG0133933	0.00783751	1.12407	-	-1.12407	SMAD6	0.697244	0.18387	0.0045	0.0101	-0.0156	0.011	F
HSALNG0022378	0.00650865	0.933483	+	0.933483	SMAD6	0.697244	0.253418	0.0025	0.01	-0.0162	0.0103	F
HSALNG0022376	0.00622899	0.893374	+	0.893374	SMAD6	0.697244	0.262362	0.0027	0.0081	-0.0176	0.0086	F
HSALNG0022219	0.00487099	0.698606	+	0.698606	SMAD6	0.697244	0.247911	0.0026	0.0076	-0.0248	0.0131	F
HSALNG0137529	0.00379707	0.544582	-	-0.544582	SMAD6	0.697244	0.145361	0.002	0.0049	-0.0238	0.0059	F
HSALNG0151206	0.00378797	0.543278	-	-0.543278	SMAD6	0.697244	0.127271	0.0016	0.0058	-0.0229	0.0064	F
HSALNG0096735	0.00245331	0.351858	+	0.351858	SMAD6	0.697244	0.135606	0.0007	0.0048	-0.0224	0.0059	F
HSALNG0022169	0.110396	12.4579	+	12.4579	TBX5	0.886146	0.712773	0.0537	0.1818	0.0543	0.1836	T
HSALNG0063467	0.0656054	7.40345	+	7.40345	TBX5	0.886146	0.5128	0.0277	0.1201	0.0313	0.1248	T
HSALNG0022377	0.0597192	6.73921	+	6.73921	TBX5	0.886146	0.611472	0.0397	0.0998	0.0392	0.0982	T
HSALNG0104472	0.0556234	6.27701	+	6.27701	TBX5	0.886146	0.744593	0.0342	0.0808	0.0337	0.0827	T
HSALNG0006712	0.0535166	6.03926	+	6.03926	TBX5	0.886146	0.646189	0.0325	0.0883	0.033	0.096	T
HSALNG0022376	0.0505262	5.70179	+	5.70179	TBX5	0.886146	0.695755	0.0209	0.0848	0.0214	0.0817	T
HSALNG0022219	0.0405656	4.57775	+	4.57775	TBX5	0.886146	0.591003	0.016	0.0811	0.0114	0.0808	T
HSALNG0062861	0.0396571	4.47523	+	4.47523	TBX5	0.886146	0.619763	0.0158	0.0755	0.0149	0.0742	T
HSALNG0022378	0.0362497	4.09071	+	4.09071	TBX5	0.886146	0.633191	0.0125	0.0568	0.0114	0.0561	T
HSALNG0146721	0.032754	3.69622	+	3.69622	TBX5	0.886146	2022-03-24	0.0202	0.0473	0.0206	0.0511	T
HSALNG0023090	0.032102	3.62266	+	3.62266	TBX5	0.886146	0.59695	0.0148	0.0571	0.0127	0.0552	T
HSALNG0023089	0.0296931	3.35082	+	3.35082	TBX5	0.886146	0.552632	0.0066	0.0588	0.0061	0.0585	T
HSALNG0137903	0.027772	3.13402	+	3.13402	TBX5	0.886146	0.551609	0.0144	0.0467	0.0141	0.0467	T
HSALNG0022410	0.0256862	2.89864	+	2.89864	TBX5	0.886146	0.537791	0.0154	0.0431	0.0157	0.0446	T
HSALNG0062865	0.0245951	2.77551	+	2.77551	TBX5	0.886146	0.602486	0.0153	0.0351	0.0142	0.0352	T
HSALNG0150351	0.0220642	2.48991	+	2.48991	TBX5	0.886146	0.367961	0.0079	0.05	0.0069	0.0564	T
HSALNG0022389	0.0216035	2.43792	+	2.43792	TBX5	0.886146	0.544589	0.012	0.0328	0.0114	0.0317	T
HSALNG0096735	0.0208241	2.34997	+	2.34997	TBX5	0.886146	0.36127	0.0042	0.0483	0.0032	0.0462	T
HSALNG0022407	0.0193706	2.18593	+	2.18593	TBX5	0.886146	0.546212	0.0104	0.0293	0.0099	0.0298	T
HSALNG0133933	0.0193336	2.18176	+	2.18176	TBX5	0.886146	0.491717	0.0095	0.0517	0.0086	0.0559	T
HSALNG0022210	0.0177455	2.00255	+	2.00255	TBX5	0.886146	0.541485	0.0148	0.0212	0.0107	0.0228	T
HSALNG0137632	0.0135056	1.52409	+	1.52409	TBX5	0.886146	0.435015	0.0075	0.0196	0.006	0.0199	T
HSALNG0022380	0.0131018	1.47852	-	-1.47852	TBX5	0.886146	0.454705	0.0092	0.0159	0.0076	0.0162	T
HSALNG0063463	0.0107685	1.21521	-	-1.21521	TBX5	0.886146	-0.23383	0.0067	0.0165	0.0065	0.0187	T
HSALNG0062869	0.0094411	1.06541	+	1.06541	TBX5	0.886146	0.373544	0.0054	0.0151	0.0045	0.0159	T
HSALNG0137529	0.00879827	0.992869	+	0.992869	TBX5	0.886146	0.359472	0.0031	0.02	0.0024	0.0223	T
HSALNG0138057	0.0074088	0.83607	+	0.83607	TBX5	0.886146	0.35247	0.0032	0.0117	0.0022	0.0129	T
HSALNG0022218	0.00735847	0.83039	+	0.83039	TBX5	0.886146	0.319188	0.0041	0.0112	0.0033	0.0123	T
HSALNG0063321	0.00587715	0.663226	+	0.663226	TBX5	0.886146	0.268239	0.0019	0.0105	0.0008	0.0122	T
HSALNG0151206	0.0044836	0.505966	-	-0.505966	TBX5	0.886146	0.180513	0.0016	0.007	0.001	0.0085	T
HSALNG0133933	0.11418	12.7054	+	12.7054	TBX20	0.898675	0.755473	0.0905	0.1903	0.0914	0.1959	T
HSALNG0104472	0.0925095	10.294	+	10.294	TBX20	0.898675	0.822999	0.0722	0.1372	0.0747	0.1603	T
HSALNG0022169	0.0903702	10.0559	+	10.0559	TBX20	0.898675	0.654234	0.0456	0.1946	0.0447	0.1653	T
HSALNG0022377	0.062927	7.0022	+	7.0022	TBX20	0.898675	0.589202	0.0387	0.1074	0.0424	0.1052	T
HSALNG0137903	0.0509702	5.67171	+	5.67171	TBX20	0.898675	0.617117	0.023	0.0811	0.0253	0.0839	T
HSALNG0146721	0.0449765	5.00475	+	5.00475	TBX20	0.898675	0.56898	0.0286	0.0867	0.0272	0.0878	T
HSALNG0063467	0.0386702	4.30303	+	4.30303	TBX20	0.898675	0.410247	0.0123	0.0953	0.0118	0.1028	T
HSALNG0137529	0.0336705	3.74668	+	3.74668	TBX20	0.898675	0.495573	0.0096	0.0671	0.01	0.0652	T
HSALNG0022210	0.0308069	3.42803	+	3.42803	TBX20	0.898675	0.602408	0.0169	0.0464	0.0174	0.0519	T
HSALNG0023090	0.0304245	3.38548	+	3.38548	TBX20	0.898675	0.547387	0.0149	0.0541	0.0141	0.058	T
HSALNG0022378	0.0279456	3.10964	+	3.10964	TBX20	0.898675	0.535276	0.0148	0.0579	0.0138	0.0574	T
HSALNG0022380	0.0256469	2.85386	+	2.85386	TBX20	0.898675	0.545999	0.0135	0.044	0.0122	0.0494	T
HSALNG0022389	0.025443	2.83117	+	2.83117	TBX20	0.898675	0.531576	0.0137	0.0425	0.0133	0.0449	T
HSALNG0022376	0.0237953	2.64781	+	2.64781	TBX20	0.898675	0.541152	0.0135	0.0465	0.0127	0.0486	T
HSALNG0062865	0.0233757	2.60113	+	2.60113	TBX20	0.898675	0.571359	0.013	0.0348	0.0113	0.0365	T
HSALNG0062861	0.0232783	2.59029	+	2.59029	TBX20	0.898675	0.543556	0.0112	0.0475	0.0099	0.0468	T
HSALNG0062869	0.0207887	2.31327	+	2.31327	TBX20	0.898675	0.430806	0.011	0.0357	0.0106	0.0363	T
HSALNG0023089	0.0196513	2.1867	+	2.1867	TBX20	0.898675	0.458706	0.0085	0.0488	0.007	0.051	T
HSALNG0137632	0.0161064	1.79224	+	1.79224	TBX20	0.898675	0.43594	0.0086	0.0253	0.0066	0.0273	T
HSALNG0022410	0.0159503	1.77487	+	1.77487	TBX20	0.898675	0.463445	0.0094	0.0234	0.0081	0.0261	T
HSALNG0022219	0.0147399	1.64018	+	1.64018	TBX20	0.898675	0.40356	0.0068	0.0294	0.0032	0.0433	T
HSALNG0006712	0.0137778	1.53312	+	1.53312	TBX20	0.898675	0.450082	0.0071	0.0318	0.0056	0.0336	T
HSALNG0022407	0.0115158	1.28142	-	-1.28142	TBX20	0.898675	0.41562	0.0074	0.0141	0.0055	0.0166	T
HSALNG0138057	0.00984121	1.09508	+	1.09508	TBX20	0.898675	0.360746	0.0047	0.018	0.0032	0.0232	T
HSALNG0150351	0.0096385	1.07252	+	1.07252	TBX20	0.898675	0.269594	0.0033	0.0254	0.0022	0.0295	T
HSALNG0063463	0.00882351	0.981835	-	-0.981835	TBX20	0.898675	-0.23314	0.0055	0.0134	0.0048	0.0165	T
HSALNG0022218	0.00671023	0.74668	-	-0.74668	TBX20	0.898675	0.235772	0.0041	0.0087	0.0032	0.0106	T
HSALNG0151206	0.00453094	0.50418	-	-0.50418	TBX20	0.898675	0.203012	0.0011	0.0071	-0.002	0.0109	F
HSALNG0063321	0.0041369	0.460333	-	-0.460333	TBX20	0.898675	0.165636	0.0016	0.0056	-0.006	0.0079	F
HSALNG0096735	0.00347346	0.386508	+	0.386508	TBX20	0.898675	0.204804	0.0009	0.0064	-0.0058	0.0104	F
HSALNG0022219	0.06485	7.82747	+	7.82747	MYH6	0.828492	0.643296	0.0156	0.1257	0.0124	0.1243	T
HSALNG0022169	0.0632977	7.64011	+	7.64011	MYH6	0.828492	0.555638	0.0129	0.1548	0.0118	0.1446	T
HSALNG0063467	0.0624393	7.5365	+	7.5365	MYH6	0.828492	0.484165	0.0294	0.145	0.0217	0.1394	T
HSALNG0104472	0.0619572	7.47832	+	7.47832	MYH6	0.828492	0.672342	0.0335	0.1173	0.0318	0.1242	T
HSALNG0006712	0.0569115	6.86928	+	6.86928	MYH6	0.828492	0.597179	0.0344	0.1011	0.0313	0.101	T
HSALNG0022377	0.0534364	6.44984	+	6.44984	MYH6	0.828492	0.525671	0.0288	0.109	0.0262	0.0988	T
HSALNG0023089	0.0527632	6.36859	+	6.36859	MYH6	0.828492	0.601941	0.0077	0.0987	0.0064	0.0984	T
HSALNG0022378	0.0469926	5.67207	+	5.67207	MYH6	0.828492	0.607666	0.0113	0.078	0.0076	0.0787	T
HSALNG0022376	0.0387548	4.67776	+	4.67776	MYH6	0.828492	0.588597	0.0119	0.0659	0.0061	0.0608	T
HSALNG0023090	0.0355828	4.29489	+	4.29489	MYH6	0.828492	0.572162	0.0105	0.0619	0.0076	0.0565	T
HSALNG0062861	0.0277215	3.34602	+	3.34602	MYH6	0.828492	0.471936	0.0079	0.0747	0.0045	0.0741	T
HSALNG0146721	0.0273053	3.29578	+	3.29578	MYH6	0.828492	0.495622	0.0156	0.0426	0.0103	0.0415	T
HSALNG0096735	0.0256525	3.09628	+	3.09628	MYH6	0.828492	0.360459	0.0042	0.0701	-0.0062	0.0705	F
HSALNG0022389	0.022437	2.70818	+	2.70818	MYH6	0.828492	0.482383	0.0113	0.038	0.0037	0.0341	T
HSALNG0133933	0.0211043	2.54732	+	2.54732	MYH6	0.828492	0.426661	0.0069	0.0641	0.003	0.0546	T
HSALNG0137903	0.0176546	2.13093	+	2.13093	MYH6	0.828492	0.381252	0.0107	0.0323	-0.0031	0.0312	F
HSALNG0150351	0.0171423	2.0691	+	2.0691	MYH6	0.828492	0.303073	0.0053	0.0414	-0.0037	0.04	F
HSALNG0062865	0.016067	1.93931	+	1.93931	MYH6	0.828492	0.407052	0.0067	0.0249	-0.0015	0.0205	F
HSALNG0022410	0.015163	1.8302	+	1.8302	MYH6	0.828492	0.342341	0.0094	0.0311	-0.0001	0.0255	F
HSALNG0022210	0.012997	1.56875	-	-1.56875	MYH6	0.828492	0.34217	0.008	0.0155	-0.0037	0.0139	F
HSALNG0022380	0.0119894	1.44713	-	-1.44713	MYH6	0.828492	0.272296	0.0074	0.0153	-0.0055	0.0126	F
HSALNG0022407	0.0116167	1.40215	+	1.40215	MYH6	0.828492	0.35057	0.007	0.0159	-0.0088	0.0156	F
HSALNG0137632	0.0112653	1.35974	-	-1.35974	MYH6	0.828492	0.200779	0.0074	0.0186	-0.0056	0.0157	F
HSALNG0063463	0.0105314	1.27116	-	-1.27116	MYH6	0.828492	-0.191634	0.0066	0.0204	-0.0056	0.0133	F
HSALNG0062869	0.00971814	1.17299	+	1.17299	MYH6	0.828492	0.326484	0.0047	0.0188	-0.0042	0.0183	F
HSALNG0151206	0.0075443	0.910606	-	-0.910606	MYH6	0.828492	0.0736945	0.003	0.0182	-0.0038	0.0127	F
HSALNG0022218	0.0069735	0.84171	-	-0.84171	MYH6	0.828492	0.176569	0.0038	0.0105	-0.0099	0.0083	F
HSALNG0063321	0.00646607	0.780462	-	-0.780462	MYH6	0.828492	0.0821246	0.0023	0.0177	-0.0117	0.0126	F
HSALNG0137529	0.00631492	0.762219	-	-0.762219	MYH6	0.828492	0.201783	0.0031	0.0095	-0.013	0.0086	F
HSALNG0138057	0.00584204	0.705141	+	0.705141	MYH6	0.828492	0.2361	0.0026	0.009	-0.0117	0.006	F
HSALNG0137529	0.0850686	10.4987	+	10.4987	MYH7	0.81028	0.648402	0.0603	0.1325	0.0574	0.1392	T
HSALNG0137903	0.071067	8.77068	+	8.77068	MYH7	0.81028	0.736517	0.0495	0.1089	0.0412	0.1045	T
HSALNG0137632	0.0689431	8.50855	+	8.50855	MYH7	0.81028	0.77148	0.0534	0.1022	0.0496	0.099	T
HSALNG0022210	0.0504463	6.22579	+	6.22579	MYH7	0.81028	0.754517	0.0391	0.0684	0.0338	0.0706	T
HSALNG0022407	0.0421986	5.20791	+	5.20791	MYH7	0.81028	0.673015	0.0286	0.0596	0.0275	0.0643	T
HSALNG0022410	0.0405393	5.00312	+	5.00312	MYH7	0.81028	0.677409	0.0292	0.0524	0.0248	0.0545	T
HSALNG0133933	0.0399191	4.92658	+	4.92658	MYH7	0.81028	0.579363	0.0172	0.0634	0.0148	0.0637	T
HSALNG0062865	0.0367007	4.52938	+	4.52938	MYH7	0.81028	0.703023	0.0273	0.0478	0.0226	0.0489	T
HSALNG0022380	0.035995	4.4423	+	4.4423	MYH7	0.81028	0.654384	0.025	0.0519	0.0201	0.0512	T
HSALNG0104472	0.0295737	3.64981	+	3.64981	MYH7	0.81028	0.628747	0.0165	0.043	0.0105	0.0425	T
HSALNG0063467	0.0290447	3.58452	+	3.58452	MYH7	0.81028	0.324678	0.0117	0.0648	0.0114	0.0645	T
HSALNG0062861	0.0282801	3.49017	+	3.49017	MYH7	0.81028	0.605651	0.013	0.0445	0.0104	0.0461	T
HSALNG0022378	0.0265283	3.27397	+	3.27397	MYH7	0.81028	0.512884	0.0097	0.0514	0.005	0.0553	T
HSALNG0063463	0.0233339	2.87974	-	-2.87974	MYH7	0.81028	-0.316579	0.0154	0.0368	0.0143	0.0359	T
HSALNG0062869	0.0226909	2.80038	+	2.80038	MYH7	0.81028	0.424981	0.0121	0.0402	0.0087	0.0395	T
HSALNG0022376	0.0218897	2.7015	+	2.7015	MYH7	0.81028	0.553549	0.0101	0.035	0.0042	0.0354	T
HSALNG0022169	0.021038	2.59639	+	2.59639	MYH7	0.81028	0.480446	0.0071	0.0682	-0.0006	0.0739	F
HSALNG0022389	0.0208723	2.57594	+	2.57594	MYH7	0.81028	0.497343	0.0119	0.0334	0.0058	0.0337	T
HSALNG0063321	0.0189176	2.3347	+	2.3347	MYH7	0.81028	0.388825	0.0072	0.0459	0.0039	0.0455	T
HSALNG0146721	0.0142363	1.75697	+	1.75697	MYH7	0.81028	0.411478	0.007	0.0263	0.0015	0.0259	T
HSALNG0022218	0.0140372	1.7324	+	1.7324	MYH7	0.81028	0.392171	0.0088	0.023	0.0014	0.0222	T
HSALNG0138057	0.0129212	1.59466	+	1.59466	MYH7	0.81028	0.407355	0.0062	0.0246	0.0007	0.0267	T
HSALNG0022377	0.0126597	1.56238	+	1.56238	MYH7	0.81028	0.408361	0.0057	0.0233	-0.0018	0.023	F
HSALNG0023090	0.00737602	0.910305	+	0.910305	MYH7	0.81028	0.319619	0.0049	0.0091	-0.0071	0.0104	F
HSALNG0006712	0.00727883	0.898311	-	-0.898311	MYH7	0.81028	0.324178	0.0044	0.0088	-0.0056	0.009	F
HSALNG0022219	0.00702353	0.866803	-	-0.866803	MYH7	0.81028	0.24185	0.0033	0.0096	-0.0085	0.0111	F
HSALNG0151206	0.00676224	0.834556	+	0.834556	MYH7	0.81028	0.301134	0.0032	0.018	-0.0048	0.0167	F
HSALNG0023089	0.00655135	0.808529	-	-0.808529	MYH7	0.81028	0.266543	0.0048	0.0074	-0.0126	0.0087	F
HSALNG0096735	0.00430289	0.531037	+	0.531037	MYH7	0.81028	0.210231	0.0006	0.0098	-0.0078	0.0132	F
HSALNG0150351	0.00408344	0.503954	-	-0.503954	MYH7	0.81028	0.15867	0.0018	0.0069	-0.0061	0.0071	F
HSALNG0063467	0.116095	14.9453	+	14.9453	NKX2-5	0.776804	0.558711	0.0495	0.2474	0.0456	0.2488	T
HSALNG0137903	0.0662369	8.52686	+	8.52686	NKX2-5	0.776804	0.687615	0.0376	0.1182	0.037	0.1203	T
HSALNG0146721	0.0365707	4.70784	+	4.70784	NKX2-5	0.776804	0.55084	0.0215	0.0761	0.0199	0.0808	T
HSALNG0022407	0.0344602	4.43616	+	4.43616	NKX2-5	0.776804	0.652466	0.0215	0.0554	0.0202	0.0567	T
HSALNG0022410	0.0333009	4.28691	+	4.28691	NKX2-5	0.776804	0.634628	0.0212	0.0516	0.0189	0.0522	T
HSALNG0104472	0.0331737	4.27054	+	4.27054	NKX2-5	0.776804	0.668207	0.0192	0.0587	0.0175	0.061	T
HSALNG0022169	0.0322195	4.1477	+	4.1477	NKX2-5	0.776804	0.521429	0.0127	0.0751	0.0112	0.0789	T
HSALNG0137632	0.0315659	4.06357	+	4.06357	NKX2-5	0.776804	0.623987	0.0204	0.0464	0.0178	0.0465	T
HSALNG0062861	0.0289544	3.72737	+	3.72737	NKX2-5	0.776804	0.610258	0.0162	0.0478	0.0116	0.0472	T
HSALNG0022210	0.028897	3.71999	+	3.71999	NKX2-5	0.776804	0.65479	0.0199	0.0394	0.0179	0.0431	T
HSALNG0022389	0.0278091	3.57994	+	3.57994	NKX2-5	0.776804	0.564291	0.0156	0.0448	0.0131	0.0446	T
HSALNG0062865	0.025476	3.27959	+	3.27959	NKX2-5	0.776804	0.65514	0.0185	0.0317	0.014	0.0328	T
HSALNG0096735	0.0243164	3.13032	+	3.13032	NKX2-5	0.776804	0.339993	0.0046	0.0663	0.002	0.0629	T
HSALNG0022378	0.0239228	3.07964	+	3.07964	NKX2-5	0.776804	0.541175	0.0086	0.0394	0.0055	0.0392	T
HSALNG0022376	0.0225378	2.90135	+	2.90135	NKX2-5	0.776804	0.582205	0.0099	0.0333	0.0063	0.0347	T
HSALNG0022377	0.022402	2.88386	+	2.88386	NKX2-5	0.776804	0.504613	0.0085	0.0473	0.007	0.0484	T
HSALNG0137529	0.0209172	2.69273	+	2.69273	NKX2-5	0.776804	0.469303	0.0089	0.0397	0.0065	0.0428	T
HSALNG0063463	0.0206705	2.66097	-	-2.66097	NKX2-5	0.776804	-0.285471	0.0143	0.0333	0.0123	0.0312	T
HSALNG0063321	0.0198528	2.5557	+	2.5557	NKX2-5	0.776804	0.391355	0.009	0.0429	0.0055	0.0428	T
HSALNG0022380	0.0187645	2.4156	+	2.4156	NKX2-5	0.776804	0.549685	0.012	0.0241	0.0084	0.0249	T
HSALNG0006712	0.0180919	2.32903	+	2.32903	NKX2-5	0.776804	0.49174	0.0093	0.0307	0.0069	0.0295	T
HSALNG0133933	0.0178105	2.29279	+	2.29279	NKX2-5	0.776804	0.483742	0.0094	0.0318	0.0061	0.0339	T
HSALNG0022218	0.0139364	1.79406	+	1.79406	NKX2-5	0.776804	0.42242	0.0077	0.0245	0.0058	0.0252	T
HSALNG0062869	0.0123727	1.59277	+	1.59277	NKX2-5	0.776804	0.370924	0.0071	0.02	0.0045	0.0199	T
HSALNG0023090	0.0110517	1.42271	+	1.42271	NKX2-5	0.776804	0.426148	0.0054	0.0183	0.0023	0.0188	T
HSALNG0022219	0.0095595	1.23062	+	1.23062	NKX2-5	0.776804	0.374215	0.0054	0.013	-0.0035	0.0133	F
HSALNG0150351	0.00819188	1.05456	+	1.05456	NKX2-5	0.776804	0.275443	0.0031	0.0177	-0.0009	0.0172	F
HSALNG0023089	0.00697308	0.897663	+	0.897663	NKX2-5	0.776804	0.35697	0.0035	0.0093	-0.0052	0.0097	F
HSALNG0138057	0.00675256	0.869275	+	0.869275	NKX2-5	0.776804	0.351492	0.0027	0.0103	-0.002	0.0109	F
HSALNG0151206	0.00391999	0.504631	+	0.504631	NKX2-5	0.776804	0.230035	0.0022	0.0048	-0.0047	0.0057	F

## Sheet: Summary
Criterion	Predictor count	Significant_predictor count	Rank (HSALNG0104472)
HAND1	30	13	1
TBX20	30	27	2
ABCC9	30	19	4
MYH6	30	14	4
TBX5	30	30	4
ACTC1	30	21	5
NKX2-5	30	25	6
SMAD6	30	7	6
MYBPC3	30	26	8
MYH7	30	21	10
GATA6	30	24	13
HAND2	30	27	13
