# Supplementary material for: Copy number variation-associated lncRNAs may contribute to the etiologies of congenital heart disease
Source: Commun Biol. 2023 Feb 17;6:189. doi: 10.1038/s42003-023-04565-z (PMC9938258; doi:10.1038/s42003-023-04565-z)
Supplement: Supplementary file 14 — Supplementary Data 11 [file 42003_2023_4565_MOESM14_ESM.xlsx]

## Sheet: tpm of all CD samples
Expression (detailed) of 30 CNV-lncRNAs and 12 coexpressed CHD genes in heart-realated black module (non-syndromic) in cardiomyocyte differentiation dataset (n = 297)
Gene.ID	Gene.symbol	TPM	Sample.ID	Differentiation stage
ENSG00000159251	ACTC1	21.7409	SRX5000840	0
ENSG00000159251	ACTC1	13.0622	SRX5000825	0
ENSG00000159251	ACTC1	15.5808	SRX5000809	0
ENSG00000159251	ACTC1	56.582	SRX5000793	0
ENSG00000159251	ACTC1	19.176	SRX5000777	0
ENSG00000159251	ACTC1	12.6416	SRX5000762	0
ENSG00000159251	ACTC1	20.7368	SRX5000746	0
ENSG00000159251	ACTC1	46.0063	SRX5000730	0
ENSG00000159251	ACTC1	14.0998	SRX5000714	0
ENSG00000159251	ACTC1	18.4842	SRX5000699	0
ENSG00000159251	ACTC1	12.45	SRX5000683	0
ENSG00000159251	ACTC1	15.074	SRX5000668	0
ENSG00000159251	ACTC1	23.5179	SRX5000653	0
ENSG00000159251	ACTC1	10.6073	SRX5000637	0
ENSG00000159251	ACTC1	21.5911	SRX5000621	0
ENSG00000159251	ACTC1	39.0131	SRX5000605	0
ENSG00000159251	ACTC1	18.3488	SRX5000589	0
ENSG00000159251	ACTC1	25.3096	SRX5000573	0
ENSG00000159251	ACTC1	20.398	SRX5000557	0
ENSG00000159251	ACTC1	52.777	SRX5000846	1
ENSG00000159251	ACTC1	14.3429	SRX5000832	1
ENSG00000159251	ACTC1	35.2338	SRX5000816	1
ENSG00000159251	ACTC1	55.6246	SRX5000800	1
ENSG00000159251	ACTC1	21.629	SRX5000784	1
ENSG00000159251	ACTC1	16.4288	SRX5000769	1
ENSG00000159251	ACTC1	33.7881	SRX5000753	1
ENSG00000159251	ACTC1	42.2707	SRX5000737	1
ENSG00000159251	ACTC1	17.1428	SRX5000721	1
ENSG00000159251	ACTC1	25.0453	SRX5000706	1
ENSG00000159251	ACTC1	28.295	SRX5000690	1
ENSG00000159251	ACTC1	34.1459	SRX5000675	1
ENSG00000159251	ACTC1	35.3719	SRX5000660	1
ENSG00000159251	ACTC1	49.478	SRX5000644	1
ENSG00000159251	ACTC1	60.2882	SRX5000628	1
ENSG00000159251	ACTC1	57.2624	SRX5000612	1
ENSG00000159251	ACTC1	26.371	SRX5000596	1
ENSG00000159251	ACTC1	35.3497	SRX5000580	1
ENSG00000159251	ACTC1	24.3529	SRX5000564	1
ENSG00000159251	ACTC1	13.8975	SRX5000833	2
ENSG00000159251	ACTC1	18.6342	SRX5000817	2
ENSG00000159251	ACTC1	42.0647	SRX5000801	2
ENSG00000159251	ACTC1	21.2257	SRX5000785	2
ENSG00000159251	ACTC1	11.4281	SRX5000770	2
ENSG00000159251	ACTC1	37.6796	SRX5000754	2
ENSG00000159251	ACTC1	62.8519	SRX5000738	2
ENSG00000159251	ACTC1	7.7588	SRX5000722	2
ENSG00000159251	ACTC1	15.445	SRX5000707	2
ENSG00000159251	ACTC1	16.6521	SRX5000691	2
ENSG00000159251	ACTC1	30.259	SRX5000645	2
ENSG00000159251	ACTC1	28.1235	SRX5000629	2
ENSG00000159251	ACTC1	104.36	SRX5000613	2
ENSG00000159251	ACTC1	17.7704	SRX5000597	2
ENSG00000159251	ACTC1	15.193	SRX5000581	2
ENSG00000159251	ACTC1	14.3278	SRX5000565	2
ENSG00000159251	ACTC1	16.9112	SRX5000847	3
ENSG00000159251	ACTC1	5.28386	SRX5000834	3
ENSG00000159251	ACTC1	21.1561	SRX5000818	3
ENSG00000159251	ACTC1	27.8733	SRX5000802	3
ENSG00000159251	ACTC1	60.6691	SRX5000786	3
ENSG00000159251	ACTC1	18.801	SRX5000771	3
ENSG00000159251	ACTC1	46.8816	SRX5000755	3
ENSG00000159251	ACTC1	15.4599	SRX5000739	3
ENSG00000159251	ACTC1	10.9497	SRX5000723	3
ENSG00000159251	ACTC1	12.0803	SRX5000708	3
ENSG00000159251	ACTC1	15.7713	SRX5000692	3
ENSG00000159251	ACTC1	36.4547	SRX5000676	3
ENSG00000159251	ACTC1	23.1093	SRX5000661	3
ENSG00000159251	ACTC1	45.8226	SRX5000646	3
ENSG00000159251	ACTC1	37.7964	SRX5000630	3
ENSG00000159251	ACTC1	47.4101	SRX5000614	3
ENSG00000159251	ACTC1	15.1829	SRX5000598	3
ENSG00000159251	ACTC1	18.345	SRX5000582	3
ENSG00000159251	ACTC1	22.0577	SRX5000566	3
ENSG00000159251	ACTC1	38.2028	SRX5000848	4
ENSG00000159251	ACTC1	41.1785	SRX5000819	4
ENSG00000159251	ACTC1	316.707	SRX5000803	4
ENSG00000159251	ACTC1	60.7743	SRX5000787	4
ENSG00000159251	ACTC1	83.233	SRX5000756	4
ENSG00000159251	ACTC1	34.964	SRX5000740	4
ENSG00000159251	ACTC1	633.813	SRX5000724	4
ENSG00000159251	ACTC1	101.979	SRX5000693	4
ENSG00000159251	ACTC1	47.3004	SRX5000677	4
ENSG00000159251	ACTC1	20.2963	SRX5000662	4
ENSG00000159251	ACTC1	48.0522	SRX5000647	4
ENSG00000159251	ACTC1	108.068	SRX5000631	4
ENSG00000159251	ACTC1	143.733	SRX5000615	4
ENSG00000159251	ACTC1	24.1375	SRX5000599	4
ENSG00000159251	ACTC1	40.7344	SRX5000583	4
ENSG00000159251	ACTC1	89.5818	SRX5000567	4
ENSG00000159251	ACTC1	45.5404	SRX5000849	5
ENSG00000159251	ACTC1	93.037	SRX5000835	5
ENSG00000159251	ACTC1	62.1624	SRX5000820	5
ENSG00000159251	ACTC1	240.398	SRX5000804	5
ENSG00000159251	ACTC1	91.4908	SRX5000788	5
ENSG00000159251	ACTC1	109.061	SRX5000772	5
ENSG00000159251	ACTC1	119.439	SRX5000757	5
ENSG00000159251	ACTC1	92.1934	SRX5000741	5
ENSG00000159251	ACTC1	285.44	SRX5000725	5
ENSG00000159251	ACTC1	9.69043	SRX5000709	5
ENSG00000159251	ACTC1	196.422	SRX5000694	5
ENSG00000159251	ACTC1	22.6056	SRX5000678	5
ENSG00000159251	ACTC1	14.2479	SRX5000663	5
ENSG00000159251	ACTC1	75.7292	SRX5000648	5
ENSG00000159251	ACTC1	286.42	SRX5000632	5
ENSG00000159251	ACTC1	1235.83	SRX5000616	5
ENSG00000159251	ACTC1	89.5845	SRX5000600	5
ENSG00000159251	ACTC1	115.935	SRX5000584	5
ENSG00000159251	ACTC1	299.422	SRX5000568	5
ENSG00000159251	ACTC1	290.701	SRX5000850	6
ENSG00000159251	ACTC1	239.342	SRX5000836	6
ENSG00000159251	ACTC1	324.41	SRX5000821	6
ENSG00000159251	ACTC1	1452.29	SRX5000805	6
ENSG00000159251	ACTC1	104.486	SRX5000789	6
ENSG00000159251	ACTC1	1800.76	SRX5000773	6
ENSG00000159251	ACTC1	719.108	SRX5000758	6
ENSG00000159251	ACTC1	256.071	SRX5000742	6
ENSG00000159251	ACTC1	734.416	SRX5000726	6
ENSG00000159251	ACTC1	6.97678	SRX5000710	6
ENSG00000159251	ACTC1	482.347	SRX5000695	6
ENSG00000159251	ACTC1	211.382	SRX5000679	6
ENSG00000159251	ACTC1	566.897	SRX5000664	6
ENSG00000159251	ACTC1	370.667	SRX5000649	6
ENSG00000159251	ACTC1	1600.89	SRX5000633	6
ENSG00000159251	ACTC1	7553.61	SRX5000617	6
ENSG00000159251	ACTC1	1108.99	SRX5000601	6
ENSG00000159251	ACTC1	429.647	SRX5000585	6
ENSG00000159251	ACTC1	2136.19	SRX5000569	6
ENSG00000159251	ACTC1	262.719	SRX5000851	7
ENSG00000159251	ACTC1	543.027	SRX5000837	7
ENSG00000159251	ACTC1	3462.31	SRX5000822	7
ENSG00000159251	ACTC1	5922.86	SRX5000806	7
ENSG00000159251	ACTC1	791.01	SRX5000790	7
ENSG00000159251	ACTC1	2042.09	SRX5000774	7
ENSG00000159251	ACTC1	3193.6	SRX5000759	7
ENSG00000159251	ACTC1	649.903	SRX5000743	7
ENSG00000159251	ACTC1	1926.1	SRX5000727	7
ENSG00000159251	ACTC1	26.2846	SRX5000711	7
ENSG00000159251	ACTC1	938.174	SRX5000696	7
ENSG00000159251	ACTC1	1309.63	SRX5000680	7
ENSG00000159251	ACTC1	741.621	SRX5000665	7
ENSG00000159251	ACTC1	308.182	SRX5000650	7
ENSG00000159251	ACTC1	4897.95	SRX5000634	7
ENSG00000159251	ACTC1	7007.93	SRX5000618	7
ENSG00000159251	ACTC1	3696.17	SRX5000602	7
ENSG00000159251	ACTC1	512.562	SRX5000586	7
ENSG00000159251	ACTC1	4086.93	SRX5000570	7
ENSG00000159251	ACTC1	637.321	SRX5000852	8
ENSG00000159251	ACTC1	1021.44	SRX5000838	8
ENSG00000159251	ACTC1	2863.46	SRX5000823	8
ENSG00000159251	ACTC1	7266.89	SRX5000807	8
ENSG00000159251	ACTC1	1710.91	SRX5000791	8
ENSG00000159251	ACTC1	3663.5	SRX5000775	8
ENSG00000159251	ACTC1	2144.17	SRX5000760	8
ENSG00000159251	ACTC1	1861.53	SRX5000744	8
ENSG00000159251	ACTC1	1794.96	SRX5000728	8
ENSG00000159251	ACTC1	11.8004	SRX5000712	8
ENSG00000159251	ACTC1	3110.64	SRX5000697	8
ENSG00000159251	ACTC1	15.7098	SRX5000681	8
ENSG00000159251	ACTC1	443.438	SRX5000666	8
ENSG00000159251	ACTC1	1823.37	SRX5000651	8
ENSG00000159251	ACTC1	5946.59	SRX5000635	8
ENSG00000159251	ACTC1	7186.13	SRX5000619	8
ENSG00000159251	ACTC1	4981.89	SRX5000603	8
ENSG00000159251	ACTC1	1287.08	SRX5000587	8
ENSG00000159251	ACTC1	2885.52	SRX5000571	8
ENSG00000159251	ACTC1	554.858	SRX5000853	9
ENSG00000159251	ACTC1	1345.53	SRX5000839	9
ENSG00000159251	ACTC1	4965.21	SRX5000824	9
ENSG00000159251	ACTC1	18975.4	SRX5000808	9
ENSG00000159251	ACTC1	1736.23	SRX5000792	9
ENSG00000159251	ACTC1	6911.44	SRX5000776	9
ENSG00000159251	ACTC1	2916.42	SRX5000761	9
ENSG00000159251	ACTC1	2487.76	SRX5000745	9
ENSG00000159251	ACTC1	101.921	SRX5000729	9
ENSG00000159251	ACTC1	82.4024	SRX5000713	9
ENSG00000159251	ACTC1	2328.56	SRX5000698	9
ENSG00000159251	ACTC1	1951.3	SRX5000682	9
ENSG00000159251	ACTC1	824.66	SRX5000667	9
ENSG00000159251	ACTC1	3679.61	SRX5000652	9
ENSG00000159251	ACTC1	6365.18	SRX5000636	9
ENSG00000159251	ACTC1	17961.7	SRX5000620	9
ENSG00000159251	ACTC1	7057.82	SRX5000604	9
ENSG00000159251	ACTC1	1755.05	SRX5000588	9
ENSG00000159251	ACTC1	6720.77	SRX5000572	9
ENSG00000159251	ACTC1	1358.06	SRX5000841	10
ENSG00000159251	ACTC1	4074.32	SRX5000826	10
ENSG00000159251	ACTC1	9995.57	SRX5000810	10
ENSG00000159251	ACTC1	10761.6	SRX5000794	10
ENSG00000159251	ACTC1	537.66	SRX5000778	10
ENSG00000159251	ACTC1	9769.22	SRX5000763	10
ENSG00000159251	ACTC1	2419.1	SRX5000747	10
ENSG00000159251	ACTC1	3149.81	SRX5000731	10
ENSG00000159251	ACTC1	1401.17	SRX5000715	10
ENSG00000159251	ACTC1	72.0806	SRX5000700	10
ENSG00000159251	ACTC1	2371.4	SRX5000684	10
ENSG00000159251	ACTC1	2937.02	SRX5000669	10
ENSG00000159251	ACTC1	2459.25	SRX5000654	10
ENSG00000159251	ACTC1	4320.08	SRX5000638	10
ENSG00000159251	ACTC1	7321.39	SRX5000622	10
ENSG00000159251	ACTC1	17153	SRX5000606	10
ENSG00000159251	ACTC1	8209.49	SRX5000590	10
ENSG00000159251	ACTC1	984.726	SRX5000574	10
ENSG00000159251	ACTC1	10312.8	SRX5000558	10
ENSG00000159251	ACTC1	712.26	SRX5000842	11
ENSG00000159251	ACTC1	777.736	SRX5000827	11
ENSG00000159251	ACTC1	5492.28	SRX5000811	11
ENSG00000159251	ACTC1	11504.6	SRX5000795	11
ENSG00000159251	ACTC1	3472.71	SRX5000779	11
ENSG00000159251	ACTC1	8234.96	SRX5000764	11
ENSG00000159251	ACTC1	5032.31	SRX5000748	11
ENSG00000159251	ACTC1	4453.89	SRX5000732	11
ENSG00000159251	ACTC1	912.411	SRX5000716	11
ENSG00000159251	ACTC1	115.845	SRX5000701	11
ENSG00000159251	ACTC1	4218.98	SRX5000685	11
ENSG00000159251	ACTC1	1972.93	SRX5000670	11
ENSG00000159251	ACTC1	2133.6	SRX5000655	11
ENSG00000159251	ACTC1	7047.15	SRX5000639	11
ENSG00000159251	ACTC1	10006.1	SRX5000623	11
ENSG00000159251	ACTC1	10364.3	SRX5000607	11
ENSG00000159251	ACTC1	13879.7	SRX5000591	11
ENSG00000159251	ACTC1	1842.25	SRX5000575	11
ENSG00000159251	ACTC1	9043.39	SRX5000559	11
ENSG00000159251	ACTC1	2577.53	SRX5000843	12
ENSG00000159251	ACTC1	984.749	SRX5000828	12
ENSG00000159251	ACTC1	10739.4	SRX5000812	12
ENSG00000159251	ACTC1	14477	SRX5000796	12
ENSG00000159251	ACTC1	6422.27	SRX5000780	12
ENSG00000159251	ACTC1	10486.5	SRX5000765	12
ENSG00000159251	ACTC1	4627.53	SRX5000749	12
ENSG00000159251	ACTC1	8618.71	SRX5000733	12
ENSG00000159251	ACTC1	2779.62	SRX5000717	12
ENSG00000159251	ACTC1	437.148	SRX5000702	12
ENSG00000159251	ACTC1	4106.76	SRX5000686	12
ENSG00000159251	ACTC1	5002.06	SRX5000671	12
ENSG00000159251	ACTC1	1452.75	SRX5000656	12
ENSG00000159251	ACTC1	12583.1	SRX5000640	12
ENSG00000159251	ACTC1	7985.7	SRX5000624	12
ENSG00000159251	ACTC1	6136.12	SRX5000608	12
ENSG00000159251	ACTC1	10585.8	SRX5000592	12
ENSG00000159251	ACTC1	1509	SRX5000576	12
ENSG00000159251	ACTC1	9299.74	SRX5000560	12
ENSG00000159251	ACTC1	1655.31	SRX5000829	13
ENSG00000159251	ACTC1	4955.9	SRX5000813	13
ENSG00000159251	ACTC1	5992.98	SRX5000797	13
ENSG00000159251	ACTC1	81.0525	SRX5000781	13
ENSG00000159251	ACTC1	8074.05	SRX5000766	13
ENSG00000159251	ACTC1	2216.78	SRX5000750	13
ENSG00000159251	ACTC1	8319.08	SRX5000734	13
ENSG00000159251	ACTC1	1968.75	SRX5000718	13
ENSG00000159251	ACTC1	167.33	SRX5000703	13
ENSG00000159251	ACTC1	4314.36	SRX5000687	13
ENSG00000159251	ACTC1	1052.8	SRX5000672	13
ENSG00000159251	ACTC1	644.67	SRX5000657	13
ENSG00000159251	ACTC1	6038.68	SRX5000641	13
ENSG00000159251	ACTC1	9871.91	SRX5000625	13
ENSG00000159251	ACTC1	6481.78	SRX5000609	13
ENSG00000159251	ACTC1	9062.28	SRX5000593	13
ENSG00000159251	ACTC1	1362.42	SRX5000577	13
ENSG00000159251	ACTC1	6626.61	SRX5000561	13
ENSG00000159251	ACTC1	3079.26	SRX5000844	14
ENSG00000159251	ACTC1	2749.11	SRX5000830	14
ENSG00000159251	ACTC1	6477.84	SRX5000814	14
ENSG00000159251	ACTC1	12358.1	SRX5000798	14
ENSG00000159251	ACTC1	3411.15	SRX5000782	14
ENSG00000159251	ACTC1	9145.14	SRX5000767	14
ENSG00000159251	ACTC1	4823.28	SRX5000751	14
ENSG00000159251	ACTC1	8811.93	SRX5000735	14
ENSG00000159251	ACTC1	520.013	SRX5000719	14
ENSG00000159251	ACTC1	3203.48	SRX5000704	14
ENSG00000159251	ACTC1	3611.65	SRX5000688	14
ENSG00000159251	ACTC1	3152.06	SRX5000673	14
ENSG00000159251	ACTC1	1238.16	SRX5000658	14
ENSG00000159251	ACTC1	6186.18	SRX5000642	14
ENSG00000159251	ACTC1	6918.51	SRX5000626	14
ENSG00000159251	ACTC1	8099.95	SRX5000610	14
ENSG00000159251	ACTC1	9177.84	SRX5000594	14
ENSG00000159251	ACTC1	833.919	SRX5000578	14
ENSG00000159251	ACTC1	6862.07	SRX5000562	14
ENSG00000159251	ACTC1	2500.05	SRX5000845	15
ENSG00000159251	ACTC1	1657.16	SRX5000831	15
ENSG00000159251	ACTC1	7023.44	SRX5000815	15
ENSG00000159251	ACTC1	4414.22	SRX5000799	15
ENSG00000159251	ACTC1	2749.87	SRX5000783	15
ENSG00000159251	ACTC1	9220.16	SRX5000768	15
ENSG00000159251	ACTC1	2850.39	SRX5000752	15
ENSG00000159251	ACTC1	7516.7	SRX5000736	15
ENSG00000159251	ACTC1	1012.61	SRX5000720	15
ENSG00000159251	ACTC1	227.53	SRX5000705	15
ENSG00000159251	ACTC1	3260.43	SRX5000689	15
ENSG00000159251	ACTC1	2786.33	SRX5000674	15
ENSG00000159251	ACTC1	1577.74	SRX5000659	15
ENSG00000159251	ACTC1	8659.71	SRX5000643	15
ENSG00000159251	ACTC1	8238.91	SRX5000627	15
ENSG00000159251	ACTC1	8616.84	SRX5000611	15
ENSG00000159251	ACTC1	6727.69	SRX5000595	15
ENSG00000159251	ACTC1	554.699	SRX5000579	15
ENSG00000159251	ACTC1	8915.44	SRX5000563	15
ENSG00000141448	GATA6	0.382182	SRX5000840	0
ENSG00000141448	GATA6	0.366942	SRX5000825	0
ENSG00000141448	GATA6	0.160882	SRX5000809	0
ENSG00000141448	GATA6	0.697325	SRX5000793	0
ENSG00000141448	GATA6	0.338131	SRX5000777	0
ENSG00000141448	GATA6	0.571939	SRX5000762	0
ENSG00000141448	GATA6	2.45341	SRX5000746	0
ENSG00000141448	GATA6	0.669162	SRX5000730	0
ENSG00000141448	GATA6	0.419752	SRX5000714	0
ENSG00000141448	GATA6	0.0605303	SRX5000699	0
ENSG00000141448	GATA6	0.221576	SRX5000683	0
ENSG00000141448	GATA6	0.236672	SRX5000668	0
ENSG00000141448	GATA6	0.680056	SRX5000653	0
ENSG00000141448	GATA6	0.528585	SRX5000637	0
ENSG00000141448	GATA6	0.474072	SRX5000621	0
ENSG00000141448	GATA6	0.390863	SRX5000605	0
ENSG00000141448	GATA6	0.553431	SRX5000589	0
ENSG00000141448	GATA6	17.6196	SRX5000573	0
ENSG00000141448	GATA6	0.78512	SRX5000557	0
ENSG00000141448	GATA6	0.182199	SRX5000846	1
ENSG00000141448	GATA6	1.15073	SRX5000832	1
ENSG00000141448	GATA6	0.365789	SRX5000816	1
ENSG00000141448	GATA6	7.39877	SRX5000800	1
ENSG00000141448	GATA6	9.68905	SRX5000784	1
ENSG00000141448	GATA6	14.8589	SRX5000769	1
ENSG00000141448	GATA6	8.74027	SRX5000753	1
ENSG00000141448	GATA6	0.759379	SRX5000737	1
ENSG00000141448	GATA6	7.95282	SRX5000721	1
ENSG00000141448	GATA6	0.189475	SRX5000706	1
ENSG00000141448	GATA6	0.243575	SRX5000690	1
ENSG00000141448	GATA6	4.87384	SRX5000675	1
ENSG00000141448	GATA6	5.19392	SRX5000660	1
ENSG00000141448	GATA6	3.43691	SRX5000644	1
ENSG00000141448	GATA6	3.20004	SRX5000628	1
ENSG00000141448	GATA6	3.14354	SRX5000612	1
ENSG00000141448	GATA6	12.5218	SRX5000596	1
ENSG00000141448	GATA6	8.13106	SRX5000580	1
ENSG00000141448	GATA6	11.0762	SRX5000564	1
ENSG00000141448	GATA6	138.873	SRX5000833	2
ENSG00000141448	GATA6	64.1468	SRX5000817	2
ENSG00000141448	GATA6	266.076	SRX5000801	2
ENSG00000141448	GATA6	128.578	SRX5000785	2
ENSG00000141448	GATA6	268.313	SRX5000770	2
ENSG00000141448	GATA6	120.045	SRX5000754	2
ENSG00000141448	GATA6	97.6419	SRX5000738	2
ENSG00000141448	GATA6	301.373	SRX5000722	2
ENSG00000141448	GATA6	27.7449	SRX5000707	2
ENSG00000141448	GATA6	20.9055	SRX5000691	2
ENSG00000141448	GATA6	102.794	SRX5000645	2
ENSG00000141448	GATA6	176.522	SRX5000629	2
ENSG00000141448	GATA6	115.493	SRX5000613	2
ENSG00000141448	GATA6	219.823	SRX5000597	2
ENSG00000141448	GATA6	25.9329	SRX5000581	2
ENSG00000141448	GATA6	304.526	SRX5000565	2
ENSG00000141448	GATA6	94.7731	SRX5000847	3
ENSG00000141448	GATA6	223.278	SRX5000834	3
ENSG00000141448	GATA6	78.6175	SRX5000818	3
ENSG00000141448	GATA6	336.484	SRX5000802	3
ENSG00000141448	GATA6	201.085	SRX5000786	3
ENSG00000141448	GATA6	308.334	SRX5000771	3
ENSG00000141448	GATA6	131.294	SRX5000755	3
ENSG00000141448	GATA6	165.295	SRX5000739	3
ENSG00000141448	GATA6	284.916	SRX5000723	3
ENSG00000141448	GATA6	69.4902	SRX5000708	3
ENSG00000141448	GATA6	53.4444	SRX5000692	3
ENSG00000141448	GATA6	124.304	SRX5000676	3
ENSG00000141448	GATA6	109.38	SRX5000661	3
ENSG00000141448	GATA6	129.978	SRX5000646	3
ENSG00000141448	GATA6	282.681	SRX5000630	3
ENSG00000141448	GATA6	145.567	SRX5000614	3
ENSG00000141448	GATA6	206.556	SRX5000598	3
ENSG00000141448	GATA6	23.0315	SRX5000582	3
ENSG00000141448	GATA6	321.208	SRX5000566	3
ENSG00000141448	GATA6	43.6492	SRX5000848	4
ENSG00000141448	GATA6	71.1513	SRX5000819	4
ENSG00000141448	GATA6	218.491	SRX5000803	4
ENSG00000141448	GATA6	331.731	SRX5000787	4
ENSG00000141448	GATA6	262.979	SRX5000756	4
ENSG00000141448	GATA6	184.097	SRX5000740	4
ENSG00000141448	GATA6	191.878	SRX5000724	4
ENSG00000141448	GATA6	62.701	SRX5000693	4
ENSG00000141448	GATA6	129.757	SRX5000677	4
ENSG00000141448	GATA6	68.5784	SRX5000662	4
ENSG00000141448	GATA6	78.1588	SRX5000647	4
ENSG00000141448	GATA6	161.66	SRX5000631	4
ENSG00000141448	GATA6	89.1839	SRX5000615	4
ENSG00000141448	GATA6	90.2889	SRX5000599	4
ENSG00000141448	GATA6	59.4419	SRX5000583	4
ENSG00000141448	GATA6	260.898	SRX5000567	4
ENSG00000141448	GATA6	37.6175	SRX5000849	5
ENSG00000141448	GATA6	71.1957	SRX5000835	5
ENSG00000141448	GATA6	77.1957	SRX5000820	5
ENSG00000141448	GATA6	182.176	SRX5000804	5
ENSG00000141448	GATA6	310.714	SRX5000788	5
ENSG00000141448	GATA6	200.212	SRX5000772	5
ENSG00000141448	GATA6	273.307	SRX5000757	5
ENSG00000141448	GATA6	181.144	SRX5000741	5
ENSG00000141448	GATA6	191.193	SRX5000725	5
ENSG00000141448	GATA6	95.3183	SRX5000709	5
ENSG00000141448	GATA6	40.6949	SRX5000694	5
ENSG00000141448	GATA6	156.504	SRX5000678	5
ENSG00000141448	GATA6	88.2358	SRX5000663	5
ENSG00000141448	GATA6	39.0976	SRX5000648	5
ENSG00000141448	GATA6	176.457	SRX5000632	5
ENSG00000141448	GATA6	271.487	SRX5000616	5
ENSG00000141448	GATA6	225.573	SRX5000600	5
ENSG00000141448	GATA6	38.9473	SRX5000584	5
ENSG00000141448	GATA6	234.243	SRX5000568	5
ENSG00000141448	GATA6	40.1083	SRX5000850	6
ENSG00000141448	GATA6	67.0297	SRX5000836	6
ENSG00000141448	GATA6	90.3559	SRX5000821	6
ENSG00000141448	GATA6	181.566	SRX5000805	6
ENSG00000141448	GATA6	226.154	SRX5000789	6
ENSG00000141448	GATA6	173.244	SRX5000773	6
ENSG00000141448	GATA6	236.357	SRX5000758	6
ENSG00000141448	GATA6	183.256	SRX5000742	6
ENSG00000141448	GATA6	135.934	SRX5000726	6
ENSG00000141448	GATA6	35.374	SRX5000710	6
ENSG00000141448	GATA6	66.0051	SRX5000695	6
ENSG00000141448	GATA6	141.279	SRX5000679	6
ENSG00000141448	GATA6	165.334	SRX5000664	6
ENSG00000141448	GATA6	71.678	SRX5000649	6
ENSG00000141448	GATA6	165.766	SRX5000633	6
ENSG00000141448	GATA6	209.475	SRX5000617	6
ENSG00000141448	GATA6	173.009	SRX5000601	6
ENSG00000141448	GATA6	57.8846	SRX5000585	6
ENSG00000141448	GATA6	225.2	SRX5000569	6
ENSG00000141448	GATA6	33.1736	SRX5000851	7
ENSG00000141448	GATA6	78.419	SRX5000837	7
ENSG00000141448	GATA6	170.506	SRX5000822	7
ENSG00000141448	GATA6	135.441	SRX5000806	7
ENSG00000141448	GATA6	279.605	SRX5000790	7
ENSG00000141448	GATA6	170.045	SRX5000774	7
ENSG00000141448	GATA6	221.927	SRX5000759	7
ENSG00000141448	GATA6	167.7	SRX5000743	7
ENSG00000141448	GATA6	130.606	SRX5000727	7
ENSG00000141448	GATA6	18.2954	SRX5000711	7
ENSG00000141448	GATA6	93.2777	SRX5000696	7
ENSG00000141448	GATA6	229.49	SRX5000680	7
ENSG00000141448	GATA6	201.639	SRX5000665	7
ENSG00000141448	GATA6	76.7744	SRX5000650	7
ENSG00000141448	GATA6	202.458	SRX5000634	7
ENSG00000141448	GATA6	112.649	SRX5000618	7
ENSG00000141448	GATA6	173.582	SRX5000602	7
ENSG00000141448	GATA6	49.3421	SRX5000586	7
ENSG00000141448	GATA6	196.449	SRX5000570	7
ENSG00000141448	GATA6	39.7338	SRX5000852	8
ENSG00000141448	GATA6	90.6971	SRX5000838	8
ENSG00000141448	GATA6	153.149	SRX5000823	8
ENSG00000141448	GATA6	187.596	SRX5000807	8
ENSG00000141448	GATA6	207.357	SRX5000791	8
ENSG00000141448	GATA6	184.821	SRX5000775	8
ENSG00000141448	GATA6	190.905	SRX5000760	8
ENSG00000141448	GATA6	211.171	SRX5000744	8
ENSG00000141448	GATA6	129.954	SRX5000728	8
ENSG00000141448	GATA6	11.5833	SRX5000712	8
ENSG00000141448	GATA6	98.0762	SRX5000697	8
ENSG00000141448	GATA6	158.177	SRX5000681	8
ENSG00000141448	GATA6	188.421	SRX5000666	8
ENSG00000141448	GATA6	95.4938	SRX5000651	8
ENSG00000141448	GATA6	175.237	SRX5000635	8
ENSG00000141448	GATA6	121.098	SRX5000619	8
ENSG00000141448	GATA6	220.513	SRX5000603	8
ENSG00000141448	GATA6	22.7263	SRX5000587	8
ENSG00000141448	GATA6	207.107	SRX5000571	8
ENSG00000141448	GATA6	33.423	SRX5000853	9
ENSG00000141448	GATA6	95.8862	SRX5000839	9
ENSG00000141448	GATA6	112.621	SRX5000824	9
ENSG00000141448	GATA6	143.013	SRX5000808	9
ENSG00000141448	GATA6	237.279	SRX5000792	9
ENSG00000141448	GATA6	152.99	SRX5000776	9
ENSG00000141448	GATA6	193.039	SRX5000761	9
ENSG00000141448	GATA6	201.023	SRX5000745	9
ENSG00000141448	GATA6	128.844	SRX5000729	9
ENSG00000141448	GATA6	12.1513	SRX5000713	9
ENSG00000141448	GATA6	104.023	SRX5000698	9
ENSG00000141448	GATA6	196.715	SRX5000682	9
ENSG00000141448	GATA6	205.976	SRX5000667	9
ENSG00000141448	GATA6	145.54	SRX5000652	9
ENSG00000141448	GATA6	176.999	SRX5000636	9
ENSG00000141448	GATA6	93.1822	SRX5000620	9
ENSG00000141448	GATA6	187.932	SRX5000604	9
ENSG00000141448	GATA6	22.4689	SRX5000588	9
ENSG00000141448	GATA6	181.301	SRX5000572	9
ENSG00000141448	GATA6	23.2833	SRX5000841	10
ENSG00000141448	GATA6	93.3305	SRX5000826	10
ENSG00000141448	GATA6	104.612	SRX5000810	10
ENSG00000141448	GATA6	140.01	SRX5000794	10
ENSG00000141448	GATA6	214.847	SRX5000778	10
ENSG00000141448	GATA6	140.065	SRX5000763	10
ENSG00000141448	GATA6	187.495	SRX5000747	10
ENSG00000141448	GATA6	191.115	SRX5000731	10
ENSG00000141448	GATA6	165.351	SRX5000715	10
ENSG00000141448	GATA6	11.9462	SRX5000700	10
ENSG00000141448	GATA6	126.78	SRX5000684	10
ENSG00000141448	GATA6	216.53	SRX5000669	10
ENSG00000141448	GATA6	215.434	SRX5000654	10
ENSG00000141448	GATA6	125.162	SRX5000638	10
ENSG00000141448	GATA6	177.721	SRX5000622	10
ENSG00000141448	GATA6	144.03	SRX5000606	10
ENSG00000141448	GATA6	176.572	SRX5000590	10
ENSG00000141448	GATA6	42.1783	SRX5000574	10
ENSG00000141448	GATA6	190.617	SRX5000558	10
ENSG00000141448	GATA6	20.9339	SRX5000842	11
ENSG00000141448	GATA6	147.003	SRX5000827	11
ENSG00000141448	GATA6	119.402	SRX5000811	11
ENSG00000141448	GATA6	156.482	SRX5000795	11
ENSG00000141448	GATA6	195.5	SRX5000779	11
ENSG00000141448	GATA6	144.138	SRX5000764	11
ENSG00000141448	GATA6	198.223	SRX5000748	11
ENSG00000141448	GATA6	197.483	SRX5000732	11
ENSG00000141448	GATA6	160.161	SRX5000716	11
ENSG00000141448	GATA6	18.0764	SRX5000701	11
ENSG00000141448	GATA6	109.415	SRX5000685	11
ENSG00000141448	GATA6	184.311	SRX5000670	11
ENSG00000141448	GATA6	167.679	SRX5000655	11
ENSG00000141448	GATA6	97.4557	SRX5000639	11
ENSG00000141448	GATA6	161.061	SRX5000623	11
ENSG00000141448	GATA6	125.215	SRX5000607	11
ENSG00000141448	GATA6	109.412	SRX5000591	11
ENSG00000141448	GATA6	61.0227	SRX5000575	11
ENSG00000141448	GATA6	208.001	SRX5000559	11
ENSG00000141448	GATA6	40.3345	SRX5000843	12
ENSG00000141448	GATA6	132.86	SRX5000828	12
ENSG00000141448	GATA6	82.3827	SRX5000812	12
ENSG00000141448	GATA6	119.065	SRX5000796	12
ENSG00000141448	GATA6	195.289	SRX5000780	12
ENSG00000141448	GATA6	143.981	SRX5000765	12
ENSG00000141448	GATA6	180.389	SRX5000749	12
ENSG00000141448	GATA6	147.109	SRX5000733	12
ENSG00000141448	GATA6	191.556	SRX5000717	12
ENSG00000141448	GATA6	78.3884	SRX5000702	12
ENSG00000141448	GATA6	115.73	SRX5000686	12
ENSG00000141448	GATA6	152.512	SRX5000671	12
ENSG00000141448	GATA6	165.176	SRX5000656	12
ENSG00000141448	GATA6	81.0584	SRX5000640	12
ENSG00000141448	GATA6	185.233	SRX5000624	12
ENSG00000141448	GATA6	157.875	SRX5000608	12
ENSG00000141448	GATA6	169.298	SRX5000592	12
ENSG00000141448	GATA6	28.5088	SRX5000576	12
ENSG00000141448	GATA6	212.484	SRX5000560	12
ENSG00000141448	GATA6	125.088	SRX5000829	13
ENSG00000141448	GATA6	102.764	SRX5000813	13
ENSG00000141448	GATA6	142.736	SRX5000797	13
ENSG00000141448	GATA6	214.632	SRX5000781	13
ENSG00000141448	GATA6	169.282	SRX5000766	13
ENSG00000141448	GATA6	202.159	SRX5000750	13
ENSG00000141448	GATA6	158.759	SRX5000734	13
ENSG00000141448	GATA6	180.518	SRX5000718	13
ENSG00000141448	GATA6	23.2621	SRX5000703	13
ENSG00000141448	GATA6	115.575	SRX5000687	13
ENSG00000141448	GATA6	168.699	SRX5000672	13
ENSG00000141448	GATA6	169.467	SRX5000657	13
ENSG00000141448	GATA6	124.444	SRX5000641	13
ENSG00000141448	GATA6	190.015	SRX5000625	13
ENSG00000141448	GATA6	154.223	SRX5000609	13
ENSG00000141448	GATA6	147.625	SRX5000593	13
ENSG00000141448	GATA6	26.3318	SRX5000577	13
ENSG00000141448	GATA6	216.689	SRX5000561	13
ENSG00000141448	GATA6	42.8436	SRX5000844	14
ENSG00000141448	GATA6	104.971	SRX5000830	14
ENSG00000141448	GATA6	110.068	SRX5000814	14
ENSG00000141448	GATA6	172.167	SRX5000798	14
ENSG00000141448	GATA6	212.289	SRX5000782	14
ENSG00000141448	GATA6	138.543	SRX5000767	14
ENSG00000141448	GATA6	211.152	SRX5000751	14
ENSG00000141448	GATA6	138.635	SRX5000735	14
ENSG00000141448	GATA6	166.253	SRX5000719	14
ENSG00000141448	GATA6	156.824	SRX5000704	14
ENSG00000141448	GATA6	132.588	SRX5000688	14
ENSG00000141448	GATA6	217.081	SRX5000673	14
ENSG00000141448	GATA6	177.503	SRX5000658	14
ENSG00000141448	GATA6	117.206	SRX5000642	14
ENSG00000141448	GATA6	207.483	SRX5000626	14
ENSG00000141448	GATA6	155.574	SRX5000610	14
ENSG00000141448	GATA6	158.264	SRX5000594	14
ENSG00000141448	GATA6	28.846	SRX5000578	14
ENSG00000141448	GATA6	205.22	SRX5000562	14
ENSG00000141448	GATA6	61.5358	SRX5000845	15
ENSG00000141448	GATA6	109.131	SRX5000831	15
ENSG00000141448	GATA6	99.936	SRX5000815	15
ENSG00000141448	GATA6	119.038	SRX5000799	15
ENSG00000141448	GATA6	180.792	SRX5000783	15
ENSG00000141448	GATA6	158.572	SRX5000768	15
ENSG00000141448	GATA6	209.377	SRX5000752	15
ENSG00000141448	GATA6	176.095	SRX5000736	15
ENSG00000141448	GATA6	192.017	SRX5000720	15
ENSG00000141448	GATA6	23.4316	SRX5000705	15
ENSG00000141448	GATA6	98.285	SRX5000689	15
ENSG00000141448	GATA6	195.001	SRX5000674	15
ENSG00000141448	GATA6	173.066	SRX5000659	15
ENSG00000141448	GATA6	82.1353	SRX5000643	15
ENSG00000141448	GATA6	209.466	SRX5000627	15
ENSG00000141448	GATA6	165.494	SRX5000611	15
ENSG00000141448	GATA6	152.542	SRX5000595	15
ENSG00000141448	GATA6	57.5489	SRX5000579	15
ENSG00000141448	GATA6	211.704	SRX5000563	15
ENSG00000113196	HAND1	0.179565	SRX5000840	0
ENSG00000113196	HAND1	0.344809	SRX5000825	0
ENSG00000113196	HAND1	0.566918	SRX5000809	0
ENSG00000113196	HAND1	1.02385	SRX5000793	0
ENSG00000113196	HAND1	0	SRX5000777	0
ENSG00000113196	HAND1	0.149289	SRX5000762	0
ENSG00000113196	HAND1	2.16134	SRX5000746	0
ENSG00000113196	HAND1	0.786	SRX5000730	0
ENSG00000113196	HAND1	1.47913	SRX5000714	0
ENSG00000113196	HAND1	0	SRX5000699	0
ENSG00000113196	HAND1	0.208211	SRX5000683	0
ENSG00000113196	HAND1	0.55599	SRX5000668	0
ENSG00000113196	HAND1	0.145236	SRX5000653	0
ENSG00000113196	HAND1	0	SRX5000637	0
ENSG00000113196	HAND1	0.556846	SRX5000621	0
ENSG00000113196	HAND1	1.46915	SRX5000605	0
ENSG00000113196	HAND1	0.325031	SRX5000589	0
ENSG00000113196	HAND1	0.719861	SRX5000573	0
ENSG00000113196	HAND1	1.43454	SRX5000557	0
ENSG00000113196	HAND1	0	SRX5000846	1
ENSG00000113196	HAND1	1.73784	SRX5000832	1
ENSG00000113196	HAND1	0.171863	SRX5000816	1
ENSG00000113196	HAND1	3.41127	SRX5000800	1
ENSG00000113196	HAND1	0.205059	SRX5000784	1
ENSG00000113196	HAND1	0.451377	SRX5000769	1
ENSG00000113196	HAND1	2.44813	SRX5000753	1
ENSG00000113196	HAND1	0.802772	SRX5000737	1
ENSG00000113196	HAND1	0.915824	SRX5000721	1
ENSG00000113196	HAND1	0.111279	SRX5000706	1
ENSG00000113196	HAND1	0.817439	SRX5000690	1
ENSG00000113196	HAND1	1.36712	SRX5000675	1
ENSG00000113196	HAND1	0	SRX5000660	1
ENSG00000113196	HAND1	0.367001	SRX5000644	1
ENSG00000113196	HAND1	0.509664	SRX5000628	1
ENSG00000113196	HAND1	0.900589	SRX5000612	1
ENSG00000113196	HAND1	0.184428	SRX5000596	1
ENSG00000113196	HAND1	0.545758	SRX5000580	1
ENSG00000113196	HAND1	3.12243	SRX5000564	1
ENSG00000113196	HAND1	3.61616	SRX5000833	2
ENSG00000113196	HAND1	4.52953	SRX5000817	2
ENSG00000113196	HAND1	67.8788	SRX5000801	2
ENSG00000113196	HAND1	182.626	SRX5000785	2
ENSG00000113196	HAND1	19.938	SRX5000770	2
ENSG00000113196	HAND1	398.623	SRX5000754	2
ENSG00000113196	HAND1	23.249	SRX5000738	2
ENSG00000113196	HAND1	434.281	SRX5000722	2
ENSG00000113196	HAND1	9.46354	SRX5000707	2
ENSG00000113196	HAND1	0.938435	SRX5000691	2
ENSG00000113196	HAND1	1.83499	SRX5000645	2
ENSG00000113196	HAND1	36.1896	SRX5000629	2
ENSG00000113196	HAND1	48.8902	SRX5000613	2
ENSG00000113196	HAND1	82.8275	SRX5000597	2
ENSG00000113196	HAND1	3.18905	SRX5000581	2
ENSG00000113196	HAND1	215.394	SRX5000565	2
ENSG00000113196	HAND1	40.9247	SRX5000847	3
ENSG00000113196	HAND1	24.71	SRX5000834	3
ENSG00000113196	HAND1	45.8184	SRX5000818	3
ENSG00000113196	HAND1	270.832	SRX5000802	3
ENSG00000113196	HAND1	743.565	SRX5000786	3
ENSG00000113196	HAND1	393.087	SRX5000771	3
ENSG00000113196	HAND1	649	SRX5000755	3
ENSG00000113196	HAND1	135.165	SRX5000739	3
ENSG00000113196	HAND1	840.25	SRX5000723	3
ENSG00000113196	HAND1	204.672	SRX5000708	3
ENSG00000113196	HAND1	12.02	SRX5000692	3
ENSG00000113196	HAND1	620.325	SRX5000676	3
ENSG00000113196	HAND1	259.981	SRX5000661	3
ENSG00000113196	HAND1	29.2021	SRX5000646	3
ENSG00000113196	HAND1	527.438	SRX5000630	3
ENSG00000113196	HAND1	224.562	SRX5000614	3
ENSG00000113196	HAND1	349.975	SRX5000598	3
ENSG00000113196	HAND1	33.3342	SRX5000582	3
ENSG00000113196	HAND1	921.091	SRX5000566	3
ENSG00000113196	HAND1	40.0199	SRX5000848	4
ENSG00000113196	HAND1	142.027	SRX5000819	4
ENSG00000113196	HAND1	469.428	SRX5000803	4
ENSG00000113196	HAND1	917.023	SRX5000787	4
ENSG00000113196	HAND1	810.146	SRX5000756	4
ENSG00000113196	HAND1	245.998	SRX5000740	4
ENSG00000113196	HAND1	2100.69	SRX5000724	4
ENSG00000113196	HAND1	60.2928	SRX5000693	4
ENSG00000113196	HAND1	469.035	SRX5000677	4
ENSG00000113196	HAND1	85.8955	SRX5000662	4
ENSG00000113196	HAND1	44.4642	SRX5000647	4
ENSG00000113196	HAND1	287.797	SRX5000631	4
ENSG00000113196	HAND1	257.887	SRX5000615	4
ENSG00000113196	HAND1	174.196	SRX5000599	4
ENSG00000113196	HAND1	75.3183	SRX5000583	4
ENSG00000113196	HAND1	791.28	SRX5000567	4
ENSG00000113196	HAND1	50.4542	SRX5000849	5
ENSG00000113196	HAND1	195.192	SRX5000835	5
ENSG00000113196	HAND1	285.362	SRX5000820	5
ENSG00000113196	HAND1	397.78	SRX5000804	5
ENSG00000113196	HAND1	652.628	SRX5000788	5
ENSG00000113196	HAND1	148.74	SRX5000772	5
ENSG00000113196	HAND1	585.294	SRX5000757	5
ENSG00000113196	HAND1	101.878	SRX5000741	5
ENSG00000113196	HAND1	2140.82	SRX5000725	5
ENSG00000113196	HAND1	52.7678	SRX5000709	5
ENSG00000113196	HAND1	100.607	SRX5000694	5
ENSG00000113196	HAND1	783.157	SRX5000678	5
ENSG00000113196	HAND1	56.7711	SRX5000663	5
ENSG00000113196	HAND1	81.3777	SRX5000648	5
ENSG00000113196	HAND1	287.648	SRX5000632	5
ENSG00000113196	HAND1	230.994	SRX5000616	5
ENSG00000113196	HAND1	230.643	SRX5000600	5
ENSG00000113196	HAND1	24.1721	SRX5000584	5
ENSG00000113196	HAND1	1024.06	SRX5000568	5
ENSG00000113196	HAND1	30.55	SRX5000850	6
ENSG00000113196	HAND1	100.896	SRX5000836	6
ENSG00000113196	HAND1	159.457	SRX5000821	6
ENSG00000113196	HAND1	1220.5	SRX5000805	6
ENSG00000113196	HAND1	793.001	SRX5000789	6
ENSG00000113196	HAND1	153.31	SRX5000773	6
ENSG00000113196	HAND1	1001.64	SRX5000758	6
ENSG00000113196	HAND1	52.4042	SRX5000742	6
ENSG00000113196	HAND1	1336.43	SRX5000726	6
ENSG00000113196	HAND1	5.89028	SRX5000710	6
ENSG00000113196	HAND1	196.627	SRX5000695	6
ENSG00000113196	HAND1	546.774	SRX5000679	6
ENSG00000113196	HAND1	296.291	SRX5000664	6
ENSG00000113196	HAND1	155.591	SRX5000649	6
ENSG00000113196	HAND1	215.922	SRX5000633	6
ENSG00000113196	HAND1	350.111	SRX5000617	6
ENSG00000113196	HAND1	97.484	SRX5000601	6
ENSG00000113196	HAND1	45.1305	SRX5000585	6
ENSG00000113196	HAND1	968.846	SRX5000569	6
ENSG00000113196	HAND1	19.1832	SRX5000851	7
ENSG00000113196	HAND1	56.852	SRX5000837	7
ENSG00000113196	HAND1	232.102	SRX5000822	7
ENSG00000113196	HAND1	291.833	SRX5000806	7
ENSG00000113196	HAND1	314.039	SRX5000790	7
ENSG00000113196	HAND1	83.1903	SRX5000774	7
ENSG00000113196	HAND1	823.258	SRX5000759	7
ENSG00000113196	HAND1	46.8574	SRX5000743	7
ENSG00000113196	HAND1	1105.93	SRX5000727	7
ENSG00000113196	HAND1	2.1262	SRX5000711	7
ENSG00000113196	HAND1	164.346	SRX5000696	7
ENSG00000113196	HAND1	898.216	SRX5000680	7
ENSG00000113196	HAND1	164.012	SRX5000665	7
ENSG00000113196	HAND1	98.9178	SRX5000650	7
ENSG00000113196	HAND1	227.231	SRX5000634	7
ENSG00000113196	HAND1	247.757	SRX5000618	7
ENSG00000113196	HAND1	65.7102	SRX5000602	7
ENSG00000113196	HAND1	46.9637	SRX5000586	7
ENSG00000113196	HAND1	706.303	SRX5000570	7
ENSG00000113196	HAND1	48.9752	SRX5000852	8
ENSG00000113196	HAND1	54.7972	SRX5000838	8
ENSG00000113196	HAND1	228.763	SRX5000823	8
ENSG00000113196	HAND1	428.096	SRX5000807	8
ENSG00000113196	HAND1	411.559	SRX5000791	8
ENSG00000113196	HAND1	101.03	SRX5000775	8
ENSG00000113196	HAND1	977.554	SRX5000760	8
ENSG00000113196	HAND1	53.1394	SRX5000744	8
ENSG00000113196	HAND1	792.383	SRX5000728	8
ENSG00000113196	HAND1	0.629168	SRX5000712	8
ENSG00000113196	HAND1	332.878	SRX5000697	8
ENSG00000113196	HAND1	920.406	SRX5000681	8
ENSG00000113196	HAND1	89.0347	SRX5000666	8
ENSG00000113196	HAND1	157.708	SRX5000651	8
ENSG00000113196	HAND1	296.611	SRX5000635	8
ENSG00000113196	HAND1	410.279	SRX5000619	8
ENSG00000113196	HAND1	109.913	SRX5000603	8
ENSG00000113196	HAND1	75.7132	SRX5000587	8
ENSG00000113196	HAND1	748.027	SRX5000571	8
ENSG00000113196	HAND1	16.1315	SRX5000853	9
ENSG00000113196	HAND1	42.9425	SRX5000839	9
ENSG00000113196	HAND1	249.192	SRX5000824	9
ENSG00000113196	HAND1	198.599	SRX5000808	9
ENSG00000113196	HAND1	384.03	SRX5000792	9
ENSG00000113196	HAND1	170.312	SRX5000776	9
ENSG00000113196	HAND1	946.533	SRX5000761	9
ENSG00000113196	HAND1	80.0292	SRX5000745	9
ENSG00000113196	HAND1	1128.28	SRX5000729	9
ENSG00000113196	HAND1	1.36747	SRX5000713	9
ENSG00000113196	HAND1	325.061	SRX5000698	9
ENSG00000113196	HAND1	883.298	SRX5000682	9
ENSG00000113196	HAND1	28.4256	SRX5000667	9
ENSG00000113196	HAND1	224.448	SRX5000652	9
ENSG00000113196	HAND1	262.738	SRX5000636	9
ENSG00000113196	HAND1	319.244	SRX5000620	9
ENSG00000113196	HAND1	88.026	SRX5000604	9
ENSG00000113196	HAND1	98.0407	SRX5000588	9
ENSG00000113196	HAND1	385.358	SRX5000572	9
ENSG00000113196	HAND1	22.2207	SRX5000841	10
ENSG00000113196	HAND1	39.2469	SRX5000826	10
ENSG00000113196	HAND1	241.672	SRX5000810	10
ENSG00000113196	HAND1	172.386	SRX5000794	10
ENSG00000113196	HAND1	485.641	SRX5000778	10
ENSG00000113196	HAND1	68.2041	SRX5000763	10
ENSG00000113196	HAND1	816.303	SRX5000747	10
ENSG00000113196	HAND1	75.5129	SRX5000731	10
ENSG00000113196	HAND1	734.056	SRX5000715	10
ENSG00000113196	HAND1	2.61933	SRX5000700	10
ENSG00000113196	HAND1	255.991	SRX5000684	10
ENSG00000113196	HAND1	592.45	SRX5000669	10
ENSG00000113196	HAND1	217.227	SRX5000654	10
ENSG00000113196	HAND1	287.918	SRX5000638	10
ENSG00000113196	HAND1	250.592	SRX5000622	10
ENSG00000113196	HAND1	190.924	SRX5000606	10
ENSG00000113196	HAND1	69.3781	SRX5000590	10
ENSG00000113196	HAND1	29.0006	SRX5000574	10
ENSG00000113196	HAND1	279.11	SRX5000558	10
ENSG00000113196	HAND1	7.84236	SRX5000842	11
ENSG00000113196	HAND1	21.842	SRX5000827	11
ENSG00000113196	HAND1	271.551	SRX5000811	11
ENSG00000113196	HAND1	176.347	SRX5000795	11
ENSG00000113196	HAND1	337.311	SRX5000779	11
ENSG00000113196	HAND1	84.5658	SRX5000764	11
ENSG00000113196	HAND1	614.335	SRX5000748	11
ENSG00000113196	HAND1	78.0287	SRX5000732	11
ENSG00000113196	HAND1	808.742	SRX5000716	11
ENSG00000113196	HAND1	2.26683	SRX5000701	11
ENSG00000113196	HAND1	422.018	SRX5000685	11
ENSG00000113196	HAND1	763.178	SRX5000670	11
ENSG00000113196	HAND1	138.285	SRX5000655	11
ENSG00000113196	HAND1	307.844	SRX5000639	11
ENSG00000113196	HAND1	190.261	SRX5000623	11
ENSG00000113196	HAND1	211.792	SRX5000607	11
ENSG00000113196	HAND1	54.7479	SRX5000591	11
ENSG00000113196	HAND1	34.9886	SRX5000575	11
ENSG00000113196	HAND1	236.14	SRX5000559	11
ENSG00000113196	HAND1	16.5707	SRX5000843	12
ENSG00000113196	HAND1	22.7479	SRX5000828	12
ENSG00000113196	HAND1	332.526	SRX5000812	12
ENSG00000113196	HAND1	169.348	SRX5000796	12
ENSG00000113196	HAND1	240.047	SRX5000780	12
ENSG00000113196	HAND1	100.504	SRX5000765	12
ENSG00000113196	HAND1	942.46	SRX5000749	12
ENSG00000113196	HAND1	89.0349	SRX5000733	12
ENSG00000113196	HAND1	601.952	SRX5000717	12
ENSG00000113196	HAND1	7.10939	SRX5000702	12
ENSG00000113196	HAND1	394.087	SRX5000686	12
ENSG00000113196	HAND1	218.078	SRX5000671	12
ENSG00000113196	HAND1	107.219	SRX5000656	12
ENSG00000113196	HAND1	246.823	SRX5000640	12
ENSG00000113196	HAND1	227.89	SRX5000624	12
ENSG00000113196	HAND1	106.437	SRX5000608	12
ENSG00000113196	HAND1	70.6835	SRX5000592	12
ENSG00000113196	HAND1	196.435	SRX5000576	12
ENSG00000113196	HAND1	406.979	SRX5000560	12
ENSG00000113196	HAND1	35.5611	SRX5000829	13
ENSG00000113196	HAND1	325.21	SRX5000813	13
ENSG00000113196	HAND1	398.187	SRX5000797	13
ENSG00000113196	HAND1	200.477	SRX5000781	13
ENSG00000113196	HAND1	224.132	SRX5000766	13
ENSG00000113196	HAND1	861.27	SRX5000750	13
ENSG00000113196	HAND1	56.3364	SRX5000734	13
ENSG00000113196	HAND1	609.144	SRX5000718	13
ENSG00000113196	HAND1	5.82448	SRX5000703	13
ENSG00000113196	HAND1	428.172	SRX5000687	13
ENSG00000113196	HAND1	851.554	SRX5000672	13
ENSG00000113196	HAND1	40.5805	SRX5000657	13
ENSG00000113196	HAND1	162.07	SRX5000641	13
ENSG00000113196	HAND1	139.652	SRX5000625	13
ENSG00000113196	HAND1	153.163	SRX5000609	13
ENSG00000113196	HAND1	55.834	SRX5000593	13
ENSG00000113196	HAND1	190.253	SRX5000577	13
ENSG00000113196	HAND1	207.093	SRX5000561	13
ENSG00000113196	HAND1	46.4324	SRX5000844	14
ENSG00000113196	HAND1	38.0468	SRX5000830	14
ENSG00000113196	HAND1	262.949	SRX5000814	14
ENSG00000113196	HAND1	157.462	SRX5000798	14
ENSG00000113196	HAND1	221.896	SRX5000782	14
ENSG00000113196	HAND1	131.552	SRX5000767	14
ENSG00000113196	HAND1	710.921	SRX5000751	14
ENSG00000113196	HAND1	47.9719	SRX5000735	14
ENSG00000113196	HAND1	579.17	SRX5000719	14
ENSG00000113196	HAND1	23.3041	SRX5000704	14
ENSG00000113196	HAND1	284.933	SRX5000688	14
ENSG00000113196	HAND1	191.011	SRX5000673	14
ENSG00000113196	HAND1	168.801	SRX5000658	14
ENSG00000113196	HAND1	181.434	SRX5000642	14
ENSG00000113196	HAND1	155.943	SRX5000626	14
ENSG00000113196	HAND1	123.07	SRX5000610	14
ENSG00000113196	HAND1	87.8449	SRX5000594	14
ENSG00000113196	HAND1	215.488	SRX5000578	14
ENSG00000113196	HAND1	300.109	SRX5000562	14
ENSG00000113196	HAND1	13.4683	SRX5000845	15
ENSG00000113196	HAND1	51.2744	SRX5000831	15
ENSG00000113196	HAND1	245.185	SRX5000815	15
ENSG00000113196	HAND1	560.379	SRX5000799	15
ENSG00000113196	HAND1	180.073	SRX5000783	15
ENSG00000113196	HAND1	236.857	SRX5000768	15
ENSG00000113196	HAND1	653.282	SRX5000752	15
ENSG00000113196	HAND1	42.4833	SRX5000736	15
ENSG00000113196	HAND1	523.645	SRX5000720	15
ENSG00000113196	HAND1	1.463	SRX5000705	15
ENSG00000113196	HAND1	665.881	SRX5000689	15
ENSG00000113196	HAND1	169.944	SRX5000674	15
ENSG00000113196	HAND1	104.722	SRX5000659	15
ENSG00000113196	HAND1	225.878	SRX5000643	15
ENSG00000113196	HAND1	172.322	SRX5000627	15
ENSG00000113196	HAND1	126.08	SRX5000611	15
ENSG00000113196	HAND1	85.7476	SRX5000595	15
ENSG00000113196	HAND1	81.8134	SRX5000579	15
ENSG00000113196	HAND1	193.889	SRX5000563	15
ENSG00000164107	HAND2	0	SRX5000840	0
ENSG00000164107	HAND2	0.244316	SRX5000825	0
ENSG00000164107	HAND2	0	SRX5000809	0
ENSG00000164107	HAND2	1.064	SRX5000793	0
ENSG00000164107	HAND2	0.375222	SRX5000777	0
ENSG00000164107	HAND2	0.211559	SRX5000762	0
ENSG00000164107	HAND2	0.510475	SRX5000746	0
ENSG00000164107	HAND2	0.222769	SRX5000730	0
ENSG00000164107	HAND2	0.815143	SRX5000714	0
ENSG00000164107	HAND2	0.13434	SRX5000699	0
ENSG00000164107	HAND2	0.295058	SRX5000683	0
ENSG00000164107	HAND2	0.0656581	SRX5000668	0
ENSG00000164107	HAND2	0.823258	SRX5000653	0
ENSG00000164107	HAND2	0	SRX5000637	0
ENSG00000164107	HAND2	0.473466	SRX5000621	0
ENSG00000164107	HAND2	0.260242	SRX5000605	0
ENSG00000164107	HAND2	0.307069	SRX5000589	0
ENSG00000164107	HAND2	0.113347	SRX5000573	0
ENSG00000164107	HAND2	1.25846	SRX5000557	0
ENSG00000164107	HAND2	0.336975	SRX5000846	1
ENSG00000164107	HAND2	0.820901	SRX5000832	1
ENSG00000164107	HAND2	0.64946	SRX5000816	1
ENSG00000164107	HAND2	1.07425	SRX5000800	1
ENSG00000164107	HAND2	0.0968636	SRX5000784	1
ENSG00000164107	HAND2	1.84788	SRX5000769	1
ENSG00000164107	HAND2	0.746077	SRX5000753	1
ENSG00000164107	HAND2	0.505606	SRX5000737	1
ENSG00000164107	HAND2	0.778692	SRX5000721	1
ENSG00000164107	HAND2	0	SRX5000706	1
ENSG00000164107	HAND2	0.347519	SRX5000690	1
ENSG00000164107	HAND2	0.48434	SRX5000675	1
ENSG00000164107	HAND2	0.400253	SRX5000660	1
ENSG00000164107	HAND2	0.953478	SRX5000644	1
ENSG00000164107	HAND2	0.421311	SRX5000628	1
ENSG00000164107	HAND2	0.595574	SRX5000612	1
ENSG00000164107	HAND2	1.04542	SRX5000596	1
ENSG00000164107	HAND2	0.154679	SRX5000580	1
ENSG00000164107	HAND2	1.55688	SRX5000564	1
ENSG00000164107	HAND2	0.371339	SRX5000833	2
ENSG00000164107	HAND2	0.0822927	SRX5000817	2
ENSG00000164107	HAND2	0.916109	SRX5000801	2
ENSG00000164107	HAND2	1.12484	SRX5000785	2
ENSG00000164107	HAND2	1.77979	SRX5000770	2
ENSG00000164107	HAND2	1.65253	SRX5000754	2
ENSG00000164107	HAND2	1.78778	SRX5000738	2
ENSG00000164107	HAND2	11.8753	SRX5000722	2
ENSG00000164107	HAND2	0.314808	SRX5000707	2
ENSG00000164107	HAND2	0.344779	SRX5000691	2
ENSG00000164107	HAND2	0.433395	SRX5000645	2
ENSG00000164107	HAND2	0.902698	SRX5000629	2
ENSG00000164107	HAND2	0.709379	SRX5000613	2
ENSG00000164107	HAND2	1.08056	SRX5000597	2
ENSG00000164107	HAND2	0.259725	SRX5000581	2
ENSG00000164107	HAND2	3.84113	SRX5000565	2
ENSG00000164107	HAND2	0.263912	SRX5000847	3
ENSG00000164107	HAND2	2.65278	SRX5000834	3
ENSG00000164107	HAND2	0.668515	SRX5000818	3
ENSG00000164107	HAND2	3.31391	SRX5000802	3
ENSG00000164107	HAND2	12.605	SRX5000786	3
ENSG00000164107	HAND2	23.8321	SRX5000771	3
ENSG00000164107	HAND2	8.56635	SRX5000755	3
ENSG00000164107	HAND2	1.37184	SRX5000739	3
ENSG00000164107	HAND2	33.2299	SRX5000723	3
ENSG00000164107	HAND2	1.59444	SRX5000708	3
ENSG00000164107	HAND2	0.331554	SRX5000692	3
ENSG00000164107	HAND2	71.5738	SRX5000676	3
ENSG00000164107	HAND2	2.65345	SRX5000661	3
ENSG00000164107	HAND2	13.7942	SRX5000646	3
ENSG00000164107	HAND2	31.9667	SRX5000630	3
ENSG00000164107	HAND2	1.52872	SRX5000614	3
ENSG00000164107	HAND2	2.069	SRX5000598	3
ENSG00000164107	HAND2	0.202305	SRX5000582	3
ENSG00000164107	HAND2	15.1962	SRX5000566	3
ENSG00000164107	HAND2	2.65721	SRX5000848	4
ENSG00000164107	HAND2	3.8766	SRX5000819	4
ENSG00000164107	HAND2	61.203	SRX5000803	4
ENSG00000164107	HAND2	185.75	SRX5000787	4
ENSG00000164107	HAND2	126.044	SRX5000756	4
ENSG00000164107	HAND2	18.3402	SRX5000740	4
ENSG00000164107	HAND2	135.114	SRX5000724	4
ENSG00000164107	HAND2	1.7625	SRX5000693	4
ENSG00000164107	HAND2	51.2743	SRX5000677	4
ENSG00000164107	HAND2	10.479	SRX5000662	4
ENSG00000164107	HAND2	0.4942	SRX5000647	4
ENSG00000164107	HAND2	49.3531	SRX5000631	4
ENSG00000164107	HAND2	50.1065	SRX5000615	4
ENSG00000164107	HAND2	4.37239	SRX5000599	4
ENSG00000164107	HAND2	3.31109	SRX5000583	4
ENSG00000164107	HAND2	73.8582	SRX5000567	4
ENSG00000164107	HAND2	32.3551	SRX5000849	5
ENSG00000164107	HAND2	16.2085	SRX5000835	5
ENSG00000164107	HAND2	34.6554	SRX5000820	5
ENSG00000164107	HAND2	221.033	SRX5000804	5
ENSG00000164107	HAND2	265.975	SRX5000788	5
ENSG00000164107	HAND2	145.765	SRX5000772	5
ENSG00000164107	HAND2	242.107	SRX5000757	5
ENSG00000164107	HAND2	131.525	SRX5000741	5
ENSG00000164107	HAND2	181.521	SRX5000725	5
ENSG00000164107	HAND2	56.3821	SRX5000709	5
ENSG00000164107	HAND2	16.3624	SRX5000694	5
ENSG00000164107	HAND2	96.6135	SRX5000678	5
ENSG00000164107	HAND2	18.5599	SRX5000663	5
ENSG00000164107	HAND2	6.16086	SRX5000648	5
ENSG00000164107	HAND2	161.749	SRX5000632	5
ENSG00000164107	HAND2	341.604	SRX5000616	5
ENSG00000164107	HAND2	121.134	SRX5000600	5
ENSG00000164107	HAND2	15.7446	SRX5000584	5
ENSG00000164107	HAND2	197.75	SRX5000568	5
ENSG00000164107	HAND2	52.179	SRX5000850	6
ENSG00000164107	HAND2	14.7154	SRX5000836	6
ENSG00000164107	HAND2	51.7587	SRX5000821	6
ENSG00000164107	HAND2	149.431	SRX5000805	6
ENSG00000164107	HAND2	184.868	SRX5000789	6
ENSG00000164107	HAND2	145.688	SRX5000773	6
ENSG00000164107	HAND2	142.263	SRX5000758	6
ENSG00000164107	HAND2	187.095	SRX5000742	6
ENSG00000164107	HAND2	207.602	SRX5000726	6
ENSG00000164107	HAND2	19.0255	SRX5000710	6
ENSG00000164107	HAND2	53.8034	SRX5000695	6
ENSG00000164107	HAND2	88.5765	SRX5000679	6
ENSG00000164107	HAND2	103.502	SRX5000664	6
ENSG00000164107	HAND2	21.517	SRX5000649	6
ENSG00000164107	HAND2	126.751	SRX5000633	6
ENSG00000164107	HAND2	127.894	SRX5000617	6
ENSG00000164107	HAND2	172.303	SRX5000601	6
ENSG00000164107	HAND2	33.0945	SRX5000585	6
ENSG00000164107	HAND2	162.234	SRX5000569	6
ENSG00000164107	HAND2	57.031	SRX5000851	7
ENSG00000164107	HAND2	50.7837	SRX5000837	7
ENSG00000164107	HAND2	241.727	SRX5000822	7
ENSG00000164107	HAND2	63.0428	SRX5000806	7
ENSG00000164107	HAND2	213.453	SRX5000790	7
ENSG00000164107	HAND2	138.526	SRX5000774	7
ENSG00000164107	HAND2	143.67	SRX5000759	7
ENSG00000164107	HAND2	221.185	SRX5000743	7
ENSG00000164107	HAND2	250.398	SRX5000727	7
ENSG00000164107	HAND2	11.7653	SRX5000711	7
ENSG00000164107	HAND2	133.361	SRX5000696	7
ENSG00000164107	HAND2	131.963	SRX5000680	7
ENSG00000164107	HAND2	113.182	SRX5000665	7
ENSG00000164107	HAND2	45.6525	SRX5000650	7
ENSG00000164107	HAND2	119.156	SRX5000634	7
ENSG00000164107	HAND2	86.6976	SRX5000618	7
ENSG00000164107	HAND2	226.855	SRX5000602	7
ENSG00000164107	HAND2	38.5702	SRX5000586	7
ENSG00000164107	HAND2	221.497	SRX5000570	7
ENSG00000164107	HAND2	70.2897	SRX5000852	8
ENSG00000164107	HAND2	25.9568	SRX5000838	8
ENSG00000164107	HAND2	128.967	SRX5000823	8
ENSG00000164107	HAND2	133.31	SRX5000807	8
ENSG00000164107	HAND2	331.312	SRX5000791	8
ENSG00000164107	HAND2	117.552	SRX5000775	8
ENSG00000164107	HAND2	204.357	SRX5000760	8
ENSG00000164107	HAND2	253.408	SRX5000744	8
ENSG00000164107	HAND2	293.812	SRX5000728	8
ENSG00000164107	HAND2	5.94399	SRX5000712	8
ENSG00000164107	HAND2	85.7237	SRX5000697	8
ENSG00000164107	HAND2	94.8454	SRX5000681	8
ENSG00000164107	HAND2	174.399	SRX5000666	8
ENSG00000164107	HAND2	84.7917	SRX5000651	8
ENSG00000164107	HAND2	85.2651	SRX5000635	8
ENSG00000164107	HAND2	143.62	SRX5000619	8
ENSG00000164107	HAND2	185.864	SRX5000603	8
ENSG00000164107	HAND2	18.4432	SRX5000587	8
ENSG00000164107	HAND2	242.663	SRX5000571	8
ENSG00000164107	HAND2	72.3901	SRX5000853	9
ENSG00000164107	HAND2	25.3559	SRX5000839	9
ENSG00000164107	HAND2	135.788	SRX5000824	9
ENSG00000164107	HAND2	81.9248	SRX5000808	9
ENSG00000164107	HAND2	272.352	SRX5000792	9
ENSG00000164107	HAND2	107.368	SRX5000776	9
ENSG00000164107	HAND2	221.659	SRX5000761	9
ENSG00000164107	HAND2	281.083	SRX5000745	9
ENSG00000164107	HAND2	258.895	SRX5000729	9
ENSG00000164107	HAND2	7.02469	SRX5000713	9
ENSG00000164107	HAND2	105.542	SRX5000698	9
ENSG00000164107	HAND2	127.604	SRX5000682	9
ENSG00000164107	HAND2	204.538	SRX5000667	9
ENSG00000164107	HAND2	73.2951	SRX5000652	9
ENSG00000164107	HAND2	134.966	SRX5000636	9
ENSG00000164107	HAND2	100.211	SRX5000620	9
ENSG00000164107	HAND2	194.722	SRX5000604	9
ENSG00000164107	HAND2	11.9527	SRX5000588	9
ENSG00000164107	HAND2	232.976	SRX5000572	9
ENSG00000164107	HAND2	38.5357	SRX5000841	10
ENSG00000164107	HAND2	25.5009	SRX5000826	10
ENSG00000164107	HAND2	124.395	SRX5000810	10
ENSG00000164107	HAND2	68.9769	SRX5000794	10
ENSG00000164107	HAND2	326.837	SRX5000778	10
ENSG00000164107	HAND2	76.8473	SRX5000763	10
ENSG00000164107	HAND2	214.794	SRX5000747	10
ENSG00000164107	HAND2	286.765	SRX5000731	10
ENSG00000164107	HAND2	315.783	SRX5000715	10
ENSG00000164107	HAND2	10.6642	SRX5000700	10
ENSG00000164107	HAND2	82.3204	SRX5000684	10
ENSG00000164107	HAND2	175.709	SRX5000669	10
ENSG00000164107	HAND2	235.386	SRX5000654	10
ENSG00000164107	HAND2	89.9687	SRX5000638	10
ENSG00000164107	HAND2	168.26	SRX5000622	10
ENSG00000164107	HAND2	201.963	SRX5000606	10
ENSG00000164107	HAND2	212.358	SRX5000590	10
ENSG00000164107	HAND2	67.607	SRX5000574	10
ENSG00000164107	HAND2	226.392	SRX5000558	10
ENSG00000164107	HAND2	30.4848	SRX5000842	11
ENSG00000164107	HAND2	7.25013	SRX5000827	11
ENSG00000164107	HAND2	120.026	SRX5000811	11
ENSG00000164107	HAND2	112.874	SRX5000795	11
ENSG00000164107	HAND2	342.993	SRX5000779	11
ENSG00000164107	HAND2	125.334	SRX5000764	11
ENSG00000164107	HAND2	257.056	SRX5000748	11
ENSG00000164107	HAND2	308.206	SRX5000732	11
ENSG00000164107	HAND2	418.706	SRX5000716	11
ENSG00000164107	HAND2	20.4162	SRX5000701	11
ENSG00000164107	HAND2	77.8929	SRX5000685	11
ENSG00000164107	HAND2	174.738	SRX5000670	11
ENSG00000164107	HAND2	212.844	SRX5000655	11
ENSG00000164107	HAND2	105.733	SRX5000639	11
ENSG00000164107	HAND2	127.899	SRX5000623	11
ENSG00000164107	HAND2	184.525	SRX5000607	11
ENSG00000164107	HAND2	80.9831	SRX5000591	11
ENSG00000164107	HAND2	91.8948	SRX5000575	11
ENSG00000164107	HAND2	246.172	SRX5000559	11
ENSG00000164107	HAND2	47.6764	SRX5000843	12
ENSG00000164107	HAND2	9.40223	SRX5000828	12
ENSG00000164107	HAND2	91.6964	SRX5000812	12
ENSG00000164107	HAND2	94.4804	SRX5000796	12
ENSG00000164107	HAND2	332.26	SRX5000780	12
ENSG00000164107	HAND2	81.2281	SRX5000765	12
ENSG00000164107	HAND2	263.72	SRX5000749	12
ENSG00000164107	HAND2	237.461	SRX5000733	12
ENSG00000164107	HAND2	445.598	SRX5000717	12
ENSG00000164107	HAND2	63.643	SRX5000702	12
ENSG00000164107	HAND2	85.5239	SRX5000686	12
ENSG00000164107	HAND2	145.018	SRX5000671	12
ENSG00000164107	HAND2	217.717	SRX5000656	12
ENSG00000164107	HAND2	119.12	SRX5000640	12
ENSG00000164107	HAND2	170.4	SRX5000624	12
ENSG00000164107	HAND2	242.155	SRX5000608	12
ENSG00000164107	HAND2	210.641	SRX5000592	12
ENSG00000164107	HAND2	21.1378	SRX5000576	12
ENSG00000164107	HAND2	277.071	SRX5000560	12
ENSG00000164107	HAND2	13.0952	SRX5000829	13
ENSG00000164107	HAND2	141.21	SRX5000813	13
ENSG00000164107	HAND2	138.234	SRX5000797	13
ENSG00000164107	HAND2	328.55	SRX5000781	13
ENSG00000164107	HAND2	231.138	SRX5000766	13
ENSG00000164107	HAND2	301.414	SRX5000750	13
ENSG00000164107	HAND2	284.027	SRX5000734	13
ENSG00000164107	HAND2	442.429	SRX5000718	13
ENSG00000164107	HAND2	19.0973	SRX5000703	13
ENSG00000164107	HAND2	108.984	SRX5000687	13
ENSG00000164107	HAND2	151.096	SRX5000672	13
ENSG00000164107	HAND2	192.849	SRX5000657	13
ENSG00000164107	HAND2	54.4138	SRX5000641	13
ENSG00000164107	HAND2	180.152	SRX5000625	13
ENSG00000164107	HAND2	265.572	SRX5000609	13
ENSG00000164107	HAND2	125.999	SRX5000593	13
ENSG00000164107	HAND2	28.2125	SRX5000577	13
ENSG00000164107	HAND2	257.419	SRX5000561	13
ENSG00000164107	HAND2	43.9299	SRX5000844	14
ENSG00000164107	HAND2	14.4221	SRX5000830	14
ENSG00000164107	HAND2	168.739	SRX5000814	14
ENSG00000164107	HAND2	182.81	SRX5000798	14
ENSG00000164107	HAND2	263.177	SRX5000782	14
ENSG00000164107	HAND2	184.471	SRX5000767	14
ENSG00000164107	HAND2	295.958	SRX5000751	14
ENSG00000164107	HAND2	190.387	SRX5000735	14
ENSG00000164107	HAND2	455.189	SRX5000719	14
ENSG00000164107	HAND2	213.151	SRX5000704	14
ENSG00000164107	HAND2	116.293	SRX5000688	14
ENSG00000164107	HAND2	217.049	SRX5000673	14
ENSG00000164107	HAND2	234.863	SRX5000658	14
ENSG00000164107	HAND2	63.2735	SRX5000642	14
ENSG00000164107	HAND2	278.099	SRX5000626	14
ENSG00000164107	HAND2	232.759	SRX5000610	14
ENSG00000164107	HAND2	206.541	SRX5000594	14
ENSG00000164107	HAND2	24.2059	SRX5000578	14
ENSG00000164107	HAND2	267.729	SRX5000562	14
ENSG00000164107	HAND2	80.515	SRX5000845	15
ENSG00000164107	HAND2	19.5493	SRX5000831	15
ENSG00000164107	HAND2	160.927	SRX5000815	15
ENSG00000164107	HAND2	191.726	SRX5000799	15
ENSG00000164107	HAND2	180.519	SRX5000783	15
ENSG00000164107	HAND2	282.392	SRX5000768	15
ENSG00000164107	HAND2	327.274	SRX5000752	15
ENSG00000164107	HAND2	275.047	SRX5000736	15
ENSG00000164107	HAND2	412.014	SRX5000720	15
ENSG00000164107	HAND2	20.9051	SRX5000705	15
ENSG00000164107	HAND2	151.243	SRX5000689	15
ENSG00000164107	HAND2	185.852	SRX5000674	15
ENSG00000164107	HAND2	260.338	SRX5000659	15
ENSG00000164107	HAND2	127.464	SRX5000643	15
ENSG00000164107	HAND2	285.495	SRX5000627	15
ENSG00000164107	HAND2	263.999	SRX5000611	15
ENSG00000164107	HAND2	189.857	SRX5000595	15
ENSG00000164107	HAND2	60.6355	SRX5000579	15
ENSG00000164107	HAND2	258.593	SRX5000563	15
ENSG00000134571	MYBPC3	0.500604	SRX5000840	0
ENSG00000134571	MYBPC3	1.99123	SRX5000825	0
ENSG00000134571	MYBPC3	2.70942	SRX5000809	0
ENSG00000134571	MYBPC3	9.78639	SRX5000793	0
ENSG00000134571	MYBPC3	1.02817	SRX5000777	0
ENSG00000134571	MYBPC3	2.14045	SRX5000762	0
ENSG00000134571	MYBPC3	2.72584	SRX5000746	0
ENSG00000134571	MYBPC3	1.6278	SRX5000730	0
ENSG00000134571	MYBPC3	0.589088	SRX5000714	0
ENSG00000134571	MYBPC3	0.226531	SRX5000699	0
ENSG00000134571	MYBPC3	0.953624	SRX5000683	0
ENSG00000134571	MYBPC3	0.941089	SRX5000668	0
ENSG00000134571	MYBPC3	1.50391	SRX5000653	0
ENSG00000134571	MYBPC3	1.23638	SRX5000637	0
ENSG00000134571	MYBPC3	2.21774	SRX5000621	0
ENSG00000134571	MYBPC3	4.46149	SRX5000605	0
ENSG00000134571	MYBPC3	2.41638	SRX5000589	0
ENSG00000134571	MYBPC3	1.43349	SRX5000573	0
ENSG00000134571	MYBPC3	4.32579	SRX5000557	0
ENSG00000134571	MYBPC3	0.170468	SRX5000846	1
ENSG00000134571	MYBPC3	0.384514	SRX5000832	1
ENSG00000134571	MYBPC3	2.05342	SRX5000816	1
ENSG00000134571	MYBPC3	6.6636	SRX5000800	1
ENSG00000134571	MYBPC3	0.816684	SRX5000784	1
ENSG00000134571	MYBPC3	1.67784	SRX5000769	1
ENSG00000134571	MYBPC3	3.86859	SRX5000753	1
ENSG00000134571	MYBPC3	2.23803	SRX5000737	1
ENSG00000134571	MYBPC3	0.802434	SRX5000721	1
ENSG00000134571	MYBPC3	0.132957	SRX5000706	1
ENSG00000134571	MYBPC3	1.26968	SRX5000690	1
ENSG00000134571	MYBPC3	0.884782	SRX5000675	1
ENSG00000134571	MYBPC3	1.55234	SRX5000660	1
ENSG00000134571	MYBPC3	1.2424	SRX5000644	1
ENSG00000134571	MYBPC3	2.38505	SRX5000628	1
ENSG00000134571	MYBPC3	4.01716	SRX5000612	1
ENSG00000134571	MYBPC3	2.71771	SRX5000596	1
ENSG00000134571	MYBPC3	1.78233	SRX5000580	1
ENSG00000134571	MYBPC3	4.97424	SRX5000564	1
ENSG00000134571	MYBPC3	2.62993	SRX5000833	2
ENSG00000134571	MYBPC3	2.0815	SRX5000817	2
ENSG00000134571	MYBPC3	8.34189	SRX5000801	2
ENSG00000134571	MYBPC3	1.02134	SRX5000785	2
ENSG00000134571	MYBPC3	1.81322	SRX5000770	2
ENSG00000134571	MYBPC3	4.10248	SRX5000754	2
ENSG00000134571	MYBPC3	7.15982	SRX5000738	2
ENSG00000134571	MYBPC3	0.423058	SRX5000722	2
ENSG00000134571	MYBPC3	0.212339	SRX5000707	2
ENSG00000134571	MYBPC3	0.456803	SRX5000691	2
ENSG00000134571	MYBPC3	3.14251	SRX5000645	2
ENSG00000134571	MYBPC3	2.18813	SRX5000629	2
ENSG00000134571	MYBPC3	3.72149	SRX5000613	2
ENSG00000134571	MYBPC3	2.3915	SRX5000597	2
ENSG00000134571	MYBPC3	1.31389	SRX5000581	2
ENSG00000134571	MYBPC3	2.56073	SRX5000565	2
ENSG00000134571	MYBPC3	0.222511	SRX5000847	3
ENSG00000134571	MYBPC3	0.447327	SRX5000834	3
ENSG00000134571	MYBPC3	2.32503	SRX5000818	3
ENSG00000134571	MYBPC3	3.44383	SRX5000802	3
ENSG00000134571	MYBPC3	1.07713	SRX5000786	3
ENSG00000134571	MYBPC3	2.16496	SRX5000771	3
ENSG00000134571	MYBPC3	4.54963	SRX5000755	3
ENSG00000134571	MYBPC3	2.26508	SRX5000739	3
ENSG00000134571	MYBPC3	0.668842	SRX5000723	3
ENSG00000134571	MYBPC3	0.244421	SRX5000708	3
ENSG00000134571	MYBPC3	0.908514	SRX5000692	3
ENSG00000134571	MYBPC3	0.426903	SRX5000676	3
ENSG00000134571	MYBPC3	3.32711	SRX5000661	3
ENSG00000134571	MYBPC3	7.26891	SRX5000646	3
ENSG00000134571	MYBPC3	4.62916	SRX5000630	3
ENSG00000134571	MYBPC3	5.15562	SRX5000614	3
ENSG00000134571	MYBPC3	2.9758	SRX5000598	3
ENSG00000134571	MYBPC3	1.33612	SRX5000582	3
ENSG00000134571	MYBPC3	4.08304	SRX5000566	3
ENSG00000134571	MYBPC3	0.832137	SRX5000848	4
ENSG00000134571	MYBPC3	1.66759	SRX5000819	4
ENSG00000134571	MYBPC3	54.5393	SRX5000803	4
ENSG00000134571	MYBPC3	0.616276	SRX5000787	4
ENSG00000134571	MYBPC3	2.84715	SRX5000756	4
ENSG00000134571	MYBPC3	2.56724	SRX5000740	4
ENSG00000134571	MYBPC3	0.426927	SRX5000724	4
ENSG00000134571	MYBPC3	0.675462	SRX5000693	4
ENSG00000134571	MYBPC3	1.22815	SRX5000677	4
ENSG00000134571	MYBPC3	1.93943	SRX5000662	4
ENSG00000134571	MYBPC3	1.31947	SRX5000647	4
ENSG00000134571	MYBPC3	1.22385	SRX5000631	4
ENSG00000134571	MYBPC3	4.69403	SRX5000615	4
ENSG00000134571	MYBPC3	3.17665	SRX5000599	4
ENSG00000134571	MYBPC3	1.86112	SRX5000583	4
ENSG00000134571	MYBPC3	3.94228	SRX5000567	4
ENSG00000134571	MYBPC3	0.36535	SRX5000849	5
ENSG00000134571	MYBPC3	0.298707	SRX5000835	5
ENSG00000134571	MYBPC3	2.78276	SRX5000820	5
ENSG00000134571	MYBPC3	3.35941	SRX5000804	5
ENSG00000134571	MYBPC3	0.31496	SRX5000788	5
ENSG00000134571	MYBPC3	2.36343	SRX5000772	5
ENSG00000134571	MYBPC3	6.37018	SRX5000757	5
ENSG00000134571	MYBPC3	2.63317	SRX5000741	5
ENSG00000134571	MYBPC3	2.63493	SRX5000725	5
ENSG00000134571	MYBPC3	1.08568	SRX5000709	5
ENSG00000134571	MYBPC3	1.51141	SRX5000694	5
ENSG00000134571	MYBPC3	0.949389	SRX5000678	5
ENSG00000134571	MYBPC3	1.84824	SRX5000663	5
ENSG00000134571	MYBPC3	1.90217	SRX5000648	5
ENSG00000134571	MYBPC3	3.42996	SRX5000632	5
ENSG00000134571	MYBPC3	10.4591	SRX5000616	5
ENSG00000134571	MYBPC3	2.42629	SRX5000600	5
ENSG00000134571	MYBPC3	2.51956	SRX5000584	5
ENSG00000134571	MYBPC3	5.79994	SRX5000568	5
ENSG00000134571	MYBPC3	14.7286	SRX5000850	6
ENSG00000134571	MYBPC3	3.08631	SRX5000836	6
ENSG00000134571	MYBPC3	7.4673	SRX5000821	6
ENSG00000134571	MYBPC3	44.1763	SRX5000805	6
ENSG00000134571	MYBPC3	11.2343	SRX5000789	6
ENSG00000134571	MYBPC3	132.609	SRX5000773	6
ENSG00000134571	MYBPC3	72.9877	SRX5000758	6
ENSG00000134571	MYBPC3	48.8403	SRX5000742	6
ENSG00000134571	MYBPC3	45.2072	SRX5000726	6
ENSG00000134571	MYBPC3	0.634029	SRX5000710	6
ENSG00000134571	MYBPC3	18.1844	SRX5000695	6
ENSG00000134571	MYBPC3	24.3748	SRX5000679	6
ENSG00000134571	MYBPC3	29.2113	SRX5000664	6
ENSG00000134571	MYBPC3	5.63953	SRX5000649	6
ENSG00000134571	MYBPC3	116.846	SRX5000633	6
ENSG00000134571	MYBPC3	484.13	SRX5000617	6
ENSG00000134571	MYBPC3	69.1636	SRX5000601	6
ENSG00000134571	MYBPC3	36.7722	SRX5000585	6
ENSG00000134571	MYBPC3	166.438	SRX5000569	6
ENSG00000134571	MYBPC3	37.7227	SRX5000851	7
ENSG00000134571	MYBPC3	6.60401	SRX5000837	7
ENSG00000134571	MYBPC3	179.928	SRX5000822	7
ENSG00000134571	MYBPC3	744.197	SRX5000806	7
ENSG00000134571	MYBPC3	134.283	SRX5000790	7
ENSG00000134571	MYBPC3	305.846	SRX5000774	7
ENSG00000134571	MYBPC3	764.57	SRX5000759	7
ENSG00000134571	MYBPC3	188.243	SRX5000743	7
ENSG00000134571	MYBPC3	201.621	SRX5000727	7
ENSG00000134571	MYBPC3	2.90331	SRX5000711	7
ENSG00000134571	MYBPC3	44.5628	SRX5000696	7
ENSG00000134571	MYBPC3	238.556	SRX5000680	7
ENSG00000134571	MYBPC3	95.042	SRX5000665	7
ENSG00000134571	MYBPC3	8.00443	SRX5000650	7
ENSG00000134571	MYBPC3	739.106	SRX5000634	7
ENSG00000134571	MYBPC3	1111.91	SRX5000618	7
ENSG00000134571	MYBPC3	512.813	SRX5000602	7
ENSG00000134571	MYBPC3	64.6566	SRX5000586	7
ENSG00000134571	MYBPC3	970.057	SRX5000570	7
ENSG00000134571	MYBPC3	151.896	SRX5000852	8
ENSG00000134571	MYBPC3	99.8536	SRX5000838	8
ENSG00000134571	MYBPC3	393.677	SRX5000823	8
ENSG00000134571	MYBPC3	1506.71	SRX5000807	8
ENSG00000134571	MYBPC3	413.229	SRX5000791	8
ENSG00000134571	MYBPC3	912.493	SRX5000775	8
ENSG00000134571	MYBPC3	503.966	SRX5000760	8
ENSG00000134571	MYBPC3	695.06	SRX5000744	8
ENSG00000134571	MYBPC3	209.454	SRX5000728	8
ENSG00000134571	MYBPC3	1.00231	SRX5000712	8
ENSG00000134571	MYBPC3	446.76	SRX5000697	8
ENSG00000134571	MYBPC3	1.59934	SRX5000681	8
ENSG00000134571	MYBPC3	71.5031	SRX5000666	8
ENSG00000134571	MYBPC3	243.406	SRX5000651	8
ENSG00000134571	MYBPC3	1080.61	SRX5000635	8
ENSG00000134571	MYBPC3	1231.97	SRX5000619	8
ENSG00000134571	MYBPC3	1529.02	SRX5000603	8
ENSG00000134571	MYBPC3	145.36	SRX5000587	8
ENSG00000134571	MYBPC3	892.022	SRX5000571	8
ENSG00000134571	MYBPC3	98.2053	SRX5000853	9
ENSG00000134571	MYBPC3	351.367	SRX5000839	9
ENSG00000134571	MYBPC3	1302.09	SRX5000824	9
ENSG00000134571	MYBPC3	2243.02	SRX5000808	9
ENSG00000134571	MYBPC3	326.554	SRX5000792	9
ENSG00000134571	MYBPC3	1159.65	SRX5000776	9
ENSG00000134571	MYBPC3	610.997	SRX5000761	9
ENSG00000134571	MYBPC3	880.824	SRX5000745	9
ENSG00000134571	MYBPC3	15.03	SRX5000729	9
ENSG00000134571	MYBPC3	6.73964	SRX5000713	9
ENSG00000134571	MYBPC3	439.948	SRX5000698	9
ENSG00000134571	MYBPC3	457.173	SRX5000682	9
ENSG00000134571	MYBPC3	190.913	SRX5000667	9
ENSG00000134571	MYBPC3	744.296	SRX5000652	9
ENSG00000134571	MYBPC3	1497.68	SRX5000636	9
ENSG00000134571	MYBPC3	1431.45	SRX5000620	9
ENSG00000134571	MYBPC3	1990.85	SRX5000604	9
ENSG00000134571	MYBPC3	151.815	SRX5000588	9
ENSG00000134571	MYBPC3	1354.55	SRX5000572	9
ENSG00000134571	MYBPC3	188.259	SRX5000841	10
ENSG00000134571	MYBPC3	896.427	SRX5000826	10
ENSG00000134571	MYBPC3	1841.58	SRX5000810	10
ENSG00000134571	MYBPC3	2176.23	SRX5000794	10
ENSG00000134571	MYBPC3	99.3782	SRX5000778	10
ENSG00000134571	MYBPC3	1743.54	SRX5000763	10
ENSG00000134571	MYBPC3	666.515	SRX5000747	10
ENSG00000134571	MYBPC3	1093.68	SRX5000731	10
ENSG00000134571	MYBPC3	280.781	SRX5000715	10
ENSG00000134571	MYBPC3	6.30883	SRX5000700	10
ENSG00000134571	MYBPC3	409.186	SRX5000684	10
ENSG00000134571	MYBPC3	643.828	SRX5000669	10
ENSG00000134571	MYBPC3	519.391	SRX5000654	10
ENSG00000134571	MYBPC3	995.415	SRX5000638	10
ENSG00000134571	MYBPC3	1483.65	SRX5000622	10
ENSG00000134571	MYBPC3	2307.44	SRX5000606	10
ENSG00000134571	MYBPC3	1985.35	SRX5000590	10
ENSG00000134571	MYBPC3	122.202	SRX5000574	10
ENSG00000134571	MYBPC3	1878.77	SRX5000558	10
ENSG00000134571	MYBPC3	100.988	SRX5000842	11
ENSG00000134571	MYBPC3	272.254	SRX5000827	11
ENSG00000134571	MYBPC3	1241.88	SRX5000811	11
ENSG00000134571	MYBPC3	2871.67	SRX5000795	11
ENSG00000134571	MYBPC3	652.541	SRX5000779	11
ENSG00000134571	MYBPC3	2233.24	SRX5000764	11
ENSG00000134571	MYBPC3	1386.53	SRX5000748	11
ENSG00000134571	MYBPC3	1309.95	SRX5000732	11
ENSG00000134571	MYBPC3	180.984	SRX5000716	11
ENSG00000134571	MYBPC3	10.954	SRX5000701	11
ENSG00000134571	MYBPC3	621.708	SRX5000685	11
ENSG00000134571	MYBPC3	476.774	SRX5000670	11
ENSG00000134571	MYBPC3	469.588	SRX5000655	11
ENSG00000134571	MYBPC3	1535.08	SRX5000639	11
ENSG00000134571	MYBPC3	1694.76	SRX5000623	11
ENSG00000134571	MYBPC3	2339.8	SRX5000607	11
ENSG00000134571	MYBPC3	1891.09	SRX5000591	11
ENSG00000134571	MYBPC3	214.475	SRX5000575	11
ENSG00000134571	MYBPC3	1870.92	SRX5000559	11
ENSG00000134571	MYBPC3	303.399	SRX5000843	12
ENSG00000134571	MYBPC3	276.722	SRX5000828	12
ENSG00000134571	MYBPC3	1676.02	SRX5000812	12
ENSG00000134571	MYBPC3	3450.47	SRX5000796	12
ENSG00000134571	MYBPC3	1155.58	SRX5000780	12
ENSG00000134571	MYBPC3	2467.68	SRX5000765	12
ENSG00000134571	MYBPC3	946.233	SRX5000749	12
ENSG00000134571	MYBPC3	1872.36	SRX5000733	12
ENSG00000134571	MYBPC3	505.398	SRX5000717	12
ENSG00000134571	MYBPC3	73.4792	SRX5000702	12
ENSG00000134571	MYBPC3	733.111	SRX5000686	12
ENSG00000134571	MYBPC3	1396.17	SRX5000671	12
ENSG00000134571	MYBPC3	345.991	SRX5000656	12
ENSG00000134571	MYBPC3	2154.79	SRX5000640	12
ENSG00000134571	MYBPC3	1663.98	SRX5000624	12
ENSG00000134571	MYBPC3	2848.4	SRX5000608	12
ENSG00000134571	MYBPC3	2255.71	SRX5000592	12
ENSG00000134571	MYBPC3	203.582	SRX5000576	12
ENSG00000134571	MYBPC3	1515.76	SRX5000560	12
ENSG00000134571	MYBPC3	475.977	SRX5000829	13
ENSG00000134571	MYBPC3	1741.11	SRX5000813	13
ENSG00000134571	MYBPC3	2215.41	SRX5000797	13
ENSG00000134571	MYBPC3	12.1771	SRX5000781	13
ENSG00000134571	MYBPC3	2893.27	SRX5000766	13
ENSG00000134571	MYBPC3	560.395	SRX5000750	13
ENSG00000134571	MYBPC3	2147.8	SRX5000734	13
ENSG00000134571	MYBPC3	426.209	SRX5000718	13
ENSG00000134571	MYBPC3	7.91428	SRX5000703	13
ENSG00000134571	MYBPC3	862.856	SRX5000687	13
ENSG00000134571	MYBPC3	293.303	SRX5000672	13
ENSG00000134571	MYBPC3	151.452	SRX5000657	13
ENSG00000134571	MYBPC3	1144.99	SRX5000641	13
ENSG00000134571	MYBPC3	2096.2	SRX5000625	13
ENSG00000134571	MYBPC3	3038.32	SRX5000609	13
ENSG00000134571	MYBPC3	2712.35	SRX5000593	13
ENSG00000134571	MYBPC3	263.19	SRX5000577	13
ENSG00000134571	MYBPC3	2367.59	SRX5000561	13
ENSG00000134571	MYBPC3	497.535	SRX5000844	14
ENSG00000134571	MYBPC3	567.575	SRX5000830	14
ENSG00000134571	MYBPC3	2214.08	SRX5000814	14
ENSG00000134571	MYBPC3	4147.26	SRX5000798	14
ENSG00000134571	MYBPC3	422.942	SRX5000782	14
ENSG00000134571	MYBPC3	2754.99	SRX5000767	14
ENSG00000134571	MYBPC3	1239.49	SRX5000751	14
ENSG00000134571	MYBPC3	2665.52	SRX5000735	14
ENSG00000134571	MYBPC3	114.383	SRX5000719	14
ENSG00000134571	MYBPC3	1125.34	SRX5000704	14
ENSG00000134571	MYBPC3	872.392	SRX5000688	14
ENSG00000134571	MYBPC3	841.15	SRX5000673	14
ENSG00000134571	MYBPC3	253.691	SRX5000658	14
ENSG00000134571	MYBPC3	1325.08	SRX5000642	14
ENSG00000134571	MYBPC3	1975.3	SRX5000626	14
ENSG00000134571	MYBPC3	2721.68	SRX5000610	14
ENSG00000134571	MYBPC3	2716.32	SRX5000594	14
ENSG00000134571	MYBPC3	207.324	SRX5000578	14
ENSG00000134571	MYBPC3	1688.57	SRX5000562	14
ENSG00000134571	MYBPC3	579.849	SRX5000845	15
ENSG00000134571	MYBPC3	653.177	SRX5000831	15
ENSG00000134571	MYBPC3	2711.19	SRX5000815	15
ENSG00000134571	MYBPC3	1288.08	SRX5000799	15
ENSG00000134571	MYBPC3	504.992	SRX5000783	15
ENSG00000134571	MYBPC3	3329.17	SRX5000768	15
ENSG00000134571	MYBPC3	1035.47	SRX5000752	15
ENSG00000134571	MYBPC3	2793.59	SRX5000736	15
ENSG00000134571	MYBPC3	279.342	SRX5000720	15
ENSG00000134571	MYBPC3	19.4465	SRX5000705	15
ENSG00000134571	MYBPC3	740.651	SRX5000689	15
ENSG00000134571	MYBPC3	723.092	SRX5000674	15
ENSG00000134571	MYBPC3	286.888	SRX5000659	15
ENSG00000134571	MYBPC3	2679.24	SRX5000643	15
ENSG00000134571	MYBPC3	2245.28	SRX5000627	15
ENSG00000134571	MYBPC3	3368.17	SRX5000611	15
ENSG00000134571	MYBPC3	3006.41	SRX5000595	15
ENSG00000134571	MYBPC3	116.013	SRX5000579	15
ENSG00000134571	MYBPC3	3031.37	SRX5000563	15
ENSG00000197616	MYH6	6.29254	SRX5000840	0
ENSG00000197616	MYH6	14.6207	SRX5000825	0
ENSG00000197616	MYH6	14.0832	SRX5000809	0
ENSG00000197616	MYH6	29.373	SRX5000793	0
ENSG00000197616	MYH6	6.07759	SRX5000777	0
ENSG00000197616	MYH6	14.3694	SRX5000762	0
ENSG00000197616	MYH6	13.9278	SRX5000746	0
ENSG00000197616	MYH6	7.78577	SRX5000730	0
ENSG00000197616	MYH6	3.05241	SRX5000714	0
ENSG00000197616	MYH6	0.863735	SRX5000699	0
ENSG00000197616	MYH6	6.17762	SRX5000683	0
ENSG00000197616	MYH6	4.189	SRX5000668	0
ENSG00000197616	MYH6	7.83788	SRX5000653	0
ENSG00000197616	MYH6	7.15583	SRX5000637	0
ENSG00000197616	MYH6	8.66409	SRX5000621	0
ENSG00000197616	MYH6	19.5638	SRX5000605	0
ENSG00000197616	MYH6	12.1748	SRX5000589	0
ENSG00000197616	MYH6	6.83913	SRX5000573	0
ENSG00000197616	MYH6	15.2249	SRX5000557	0
ENSG00000197616	MYH6	0.799965	SRX5000846	1
ENSG00000197616	MYH6	2.0751	SRX5000832	1
ENSG00000197616	MYH6	14.1732	SRX5000816	1
ENSG00000197616	MYH6	23.4151	SRX5000800	1
ENSG00000197616	MYH6	5.98829	SRX5000784	1
ENSG00000197616	MYH6	11.1076	SRX5000769	1
ENSG00000197616	MYH6	14.9072	SRX5000753	1
ENSG00000197616	MYH6	14.0867	SRX5000737	1
ENSG00000197616	MYH6	2.4391	SRX5000721	1
ENSG00000197616	MYH6	1.19587	SRX5000706	1
ENSG00000197616	MYH6	6.05379	SRX5000690	1
ENSG00000197616	MYH6	3.37356	SRX5000675	1
ENSG00000197616	MYH6	8.98717	SRX5000660	1
ENSG00000197616	MYH6	5.70166	SRX5000644	1
ENSG00000197616	MYH6	9.34689	SRX5000628	1
ENSG00000197616	MYH6	16.8318	SRX5000612	1
ENSG00000197616	MYH6	14.4555	SRX5000596	1
ENSG00000197616	MYH6	12.1381	SRX5000580	1
ENSG00000197616	MYH6	16.494	SRX5000564	1
ENSG00000197616	MYH6	13.0762	SRX5000833	2
ENSG00000197616	MYH6	13.1868	SRX5000817	2
ENSG00000197616	MYH6	30.9004	SRX5000801	2
ENSG00000197616	MYH6	5.26364	SRX5000785	2
ENSG00000197616	MYH6	12.8002	SRX5000770	2
ENSG00000197616	MYH6	20.6596	SRX5000754	2
ENSG00000197616	MYH6	65.746	SRX5000738	2
ENSG00000197616	MYH6	2.10939	SRX5000722	2
ENSG00000197616	MYH6	0.903039	SRX5000707	2
ENSG00000197616	MYH6	5.55405	SRX5000691	2
ENSG00000197616	MYH6	13.3752	SRX5000645	2
ENSG00000197616	MYH6	10.5195	SRX5000629	2
ENSG00000197616	MYH6	14.8913	SRX5000613	2
ENSG00000197616	MYH6	12.6924	SRX5000597	2
ENSG00000197616	MYH6	5.90886	SRX5000581	2
ENSG00000197616	MYH6	11.9285	SRX5000565	2
ENSG00000197616	MYH6	0.652621	SRX5000847	3
ENSG00000197616	MYH6	2.79893	SRX5000834	3
ENSG00000197616	MYH6	16.0356	SRX5000818	3
ENSG00000197616	MYH6	14.8652	SRX5000802	3
ENSG00000197616	MYH6	10.1094	SRX5000786	3
ENSG00000197616	MYH6	15.4776	SRX5000771	3
ENSG00000197616	MYH6	17.4472	SRX5000755	3
ENSG00000197616	MYH6	12.2126	SRX5000739	3
ENSG00000197616	MYH6	2.44122	SRX5000723	3
ENSG00000197616	MYH6	0.931944	SRX5000708	3
ENSG00000197616	MYH6	5.43179	SRX5000692	3
ENSG00000197616	MYH6	6.45725	SRX5000676	3
ENSG00000197616	MYH6	16.5219	SRX5000661	3
ENSG00000197616	MYH6	36.8828	SRX5000646	3
ENSG00000197616	MYH6	15.8099	SRX5000630	3
ENSG00000197616	MYH6	15.3313	SRX5000614	3
ENSG00000197616	MYH6	13.5835	SRX5000598	3
ENSG00000197616	MYH6	10.9727	SRX5000582	3
ENSG00000197616	MYH6	16.0636	SRX5000566	3
ENSG00000197616	MYH6	6.30811	SRX5000848	4
ENSG00000197616	MYH6	12.4427	SRX5000819	4
ENSG00000197616	MYH6	101.845	SRX5000803	4
ENSG00000197616	MYH6	8.08866	SRX5000787	4
ENSG00000197616	MYH6	14.4873	SRX5000756	4
ENSG00000197616	MYH6	9.03557	SRX5000740	4
ENSG00000197616	MYH6	3.0052	SRX5000724	4
ENSG00000197616	MYH6	5.80466	SRX5000693	4
ENSG00000197616	MYH6	4.28653	SRX5000677	4
ENSG00000197616	MYH6	7.20518	SRX5000662	4
ENSG00000197616	MYH6	8.26952	SRX5000647	4
ENSG00000197616	MYH6	10.7686	SRX5000631	4
ENSG00000197616	MYH6	21.0005	SRX5000615	4
ENSG00000197616	MYH6	13.757	SRX5000599	4
ENSG00000197616	MYH6	8.57323	SRX5000583	4
ENSG00000197616	MYH6	17.8867	SRX5000567	4
ENSG00000197616	MYH6	10.3227	SRX5000849	5
ENSG00000197616	MYH6	15.2879	SRX5000835	5
ENSG00000197616	MYH6	22.1481	SRX5000820	5
ENSG00000197616	MYH6	96.1797	SRX5000804	5
ENSG00000197616	MYH6	23.1866	SRX5000788	5
ENSG00000197616	MYH6	114.89	SRX5000772	5
ENSG00000197616	MYH6	123.444	SRX5000757	5
ENSG00000197616	MYH6	56.9046	SRX5000741	5
ENSG00000197616	MYH6	82.7774	SRX5000725	5
ENSG00000197616	MYH6	6.86894	SRX5000709	5
ENSG00000197616	MYH6	49.0452	SRX5000694	5
ENSG00000197616	MYH6	7.29548	SRX5000678	5
ENSG00000197616	MYH6	10.1912	SRX5000663	5
ENSG00000197616	MYH6	8.92644	SRX5000648	5
ENSG00000197616	MYH6	156.265	SRX5000632	5
ENSG00000197616	MYH6	1194.95	SRX5000616	5
ENSG00000197616	MYH6	58.709	SRX5000600	5
ENSG00000197616	MYH6	94.3027	SRX5000584	5
ENSG00000197616	MYH6	217.969	SRX5000568	5
ENSG00000197616	MYH6	331.539	SRX5000850	6
ENSG00000197616	MYH6	76.3633	SRX5000836	6
ENSG00000197616	MYH6	283.071	SRX5000821	6
ENSG00000197616	MYH6	1127.16	SRX5000805	6
ENSG00000197616	MYH6	219.521	SRX5000789	6
ENSG00000197616	MYH6	3842.92	SRX5000773	6
ENSG00000197616	MYH6	1156.82	SRX5000758	6
ENSG00000197616	MYH6	492.166	SRX5000742	6
ENSG00000197616	MYH6	482.282	SRX5000726	6
ENSG00000197616	MYH6	1.52487	SRX5000710	6
ENSG00000197616	MYH6	504.574	SRX5000695	6
ENSG00000197616	MYH6	525.629	SRX5000679	6
ENSG00000197616	MYH6	846.572	SRX5000664	6
ENSG00000197616	MYH6	96.9717	SRX5000649	6
ENSG00000197616	MYH6	1522	SRX5000633	6
ENSG00000197616	MYH6	8809.26	SRX5000617	6
ENSG00000197616	MYH6	1970.07	SRX5000601	6
ENSG00000197616	MYH6	889.911	SRX5000585	6
ENSG00000197616	MYH6	3322.29	SRX5000569	6
ENSG00000197616	MYH6	466.031	SRX5000851	7
ENSG00000197616	MYH6	743.742	SRX5000837	7
ENSG00000197616	MYH6	4739.63	SRX5000822	7
ENSG00000197616	MYH6	5839.51	SRX5000806	7
ENSG00000197616	MYH6	2093.36	SRX5000790	7
ENSG00000197616	MYH6	4814.82	SRX5000774	7
ENSG00000197616	MYH6	5789.48	SRX5000759	7
ENSG00000197616	MYH6	1851.44	SRX5000743	7
ENSG00000197616	MYH6	1175.43	SRX5000727	7
ENSG00000197616	MYH6	15.8243	SRX5000711	7
ENSG00000197616	MYH6	1697.32	SRX5000696	7
ENSG00000197616	MYH6	2916.68	SRX5000680	7
ENSG00000197616	MYH6	959.984	SRX5000665	7
ENSG00000197616	MYH6	265.267	SRX5000650	7
ENSG00000197616	MYH6	6866.11	SRX5000634	7
ENSG00000197616	MYH6	12060.5	SRX5000618	7
ENSG00000197616	MYH6	8386.44	SRX5000602	7
ENSG00000197616	MYH6	1128.67	SRX5000586	7
ENSG00000197616	MYH6	6671.93	SRX5000570	7
ENSG00000197616	MYH6	1169.4	SRX5000852	8
ENSG00000197616	MYH6	1589.79	SRX5000838	8
ENSG00000197616	MYH6	5532.65	SRX5000823	8
ENSG00000197616	MYH6	9237.54	SRX5000807	8
ENSG00000197616	MYH6	4210.58	SRX5000791	8
ENSG00000197616	MYH6	8026.79	SRX5000775	8
ENSG00000197616	MYH6	2985.6	SRX5000760	8
ENSG00000197616	MYH6	4951.43	SRX5000744	8
ENSG00000197616	MYH6	1314.01	SRX5000728	8
ENSG00000197616	MYH6	7.16563	SRX5000712	8
ENSG00000197616	MYH6	5512.01	SRX5000697	8
ENSG00000197616	MYH6	12.3525	SRX5000681	8
ENSG00000197616	MYH6	625.009	SRX5000666	8
ENSG00000197616	MYH6	2682.2	SRX5000651	8
ENSG00000197616	MYH6	7077.29	SRX5000635	8
ENSG00000197616	MYH6	11801.4	SRX5000619	8
ENSG00000197616	MYH6	11505.7	SRX5000603	8
ENSG00000197616	MYH6	1416.28	SRX5000587	8
ENSG00000197616	MYH6	5653.89	SRX5000571	8
ENSG00000197616	MYH6	694.242	SRX5000853	9
ENSG00000197616	MYH6	3016.86	SRX5000839	9
ENSG00000197616	MYH6	11597.3	SRX5000824	9
ENSG00000197616	MYH6	11292.8	SRX5000808	9
ENSG00000197616	MYH6	3782.58	SRX5000792	9
ENSG00000197616	MYH6	11582.7	SRX5000776	9
ENSG00000197616	MYH6	3126.91	SRX5000761	9
ENSG00000197616	MYH6	5995.94	SRX5000745	9
ENSG00000197616	MYH6	55.9736	SRX5000729	9
ENSG00000197616	MYH6	64.1735	SRX5000713	9
ENSG00000197616	MYH6	5318.1	SRX5000698	9
ENSG00000197616	MYH6	3244.78	SRX5000682	9
ENSG00000197616	MYH6	1496.57	SRX5000667	9
ENSG00000197616	MYH6	4946.98	SRX5000652	9
ENSG00000197616	MYH6	8431.14	SRX5000636	9
ENSG00000197616	MYH6	10454.2	SRX5000620	9
ENSG00000197616	MYH6	15978.9	SRX5000604	9
ENSG00000197616	MYH6	1678.06	SRX5000588	9
ENSG00000197616	MYH6	9516.37	SRX5000572	9
ENSG00000197616	MYH6	1435.62	SRX5000841	10
ENSG00000197616	MYH6	8292.42	SRX5000826	10
ENSG00000197616	MYH6	17703.4	SRX5000810	10
ENSG00000197616	MYH6	5387.69	SRX5000794	10
ENSG00000197616	MYH6	1042.51	SRX5000778	10
ENSG00000197616	MYH6	15445.3	SRX5000763	10
ENSG00000197616	MYH6	4017.02	SRX5000747	10
ENSG00000197616	MYH6	7290.72	SRX5000731	10
ENSG00000197616	MYH6	1675.67	SRX5000715	10
ENSG00000197616	MYH6	61.2223	SRX5000700	10
ENSG00000197616	MYH6	4671.06	SRX5000684	10
ENSG00000197616	MYH6	5691.1	SRX5000669	10
ENSG00000197616	MYH6	4917.91	SRX5000654	10
ENSG00000197616	MYH6	6933.37	SRX5000638	10
ENSG00000197616	MYH6	8664.05	SRX5000622	10
ENSG00000197616	MYH6	12674.9	SRX5000606	10
ENSG00000197616	MYH6	16735	SRX5000590	10
ENSG00000197616	MYH6	1438.76	SRX5000574	10
ENSG00000197616	MYH6	11354.7	SRX5000558	10
ENSG00000197616	MYH6	509.069	SRX5000842	11
ENSG00000197616	MYH6	1555.75	SRX5000827	11
ENSG00000197616	MYH6	11342.6	SRX5000811	11
ENSG00000197616	MYH6	5529.34	SRX5000795	11
ENSG00000197616	MYH6	5581.12	SRX5000779	11
ENSG00000197616	MYH6	16291.3	SRX5000764	11
ENSG00000197616	MYH6	5646.16	SRX5000748	11
ENSG00000197616	MYH6	7278.22	SRX5000732	11
ENSG00000197616	MYH6	924.32	SRX5000716	11
ENSG00000197616	MYH6	69.7281	SRX5000701	11
ENSG00000197616	MYH6	5572.09	SRX5000685	11
ENSG00000197616	MYH6	3440.97	SRX5000670	11
ENSG00000197616	MYH6	4487.16	SRX5000655	11
ENSG00000197616	MYH6	7079.89	SRX5000639	11
ENSG00000197616	MYH6	6554.91	SRX5000623	11
ENSG00000197616	MYH6	9167.72	SRX5000607	11
ENSG00000197616	MYH6	11196.9	SRX5000591	11
ENSG00000197616	MYH6	1436.36	SRX5000575	11
ENSG00000197616	MYH6	9342.69	SRX5000559	11
ENSG00000197616	MYH6	1545.27	SRX5000843	12
ENSG00000197616	MYH6	1612.34	SRX5000828	12
ENSG00000197616	MYH6	5991.55	SRX5000812	12
ENSG00000197616	MYH6	4629.19	SRX5000796	12
ENSG00000197616	MYH6	9900.99	SRX5000780	12
ENSG00000197616	MYH6	15755.1	SRX5000765	12
ENSG00000197616	MYH6	3000.25	SRX5000749	12
ENSG00000197616	MYH6	7495.83	SRX5000733	12
ENSG00000197616	MYH6	2387.34	SRX5000717	12
ENSG00000197616	MYH6	411.784	SRX5000702	12
ENSG00000197616	MYH6	6178.6	SRX5000686	12
ENSG00000197616	MYH6	7083.03	SRX5000671	12
ENSG00000197616	MYH6	3193.12	SRX5000656	12
ENSG00000197616	MYH6	8203.23	SRX5000640	12
ENSG00000197616	MYH6	6283.03	SRX5000624	12
ENSG00000197616	MYH6	2843.74	SRX5000608	12
ENSG00000197616	MYH6	15730.9	SRX5000592	12
ENSG00000197616	MYH6	2034.87	SRX5000576	12
ENSG00000197616	MYH6	6333.24	SRX5000560	12
ENSG00000197616	MYH6	2809.79	SRX5000829	13
ENSG00000197616	MYH6	11118.3	SRX5000813	13
ENSG00000197616	MYH6	2605.02	SRX5000797	13
ENSG00000197616	MYH6	95.5965	SRX5000781	13
ENSG00000197616	MYH6	14401.6	SRX5000766	13
ENSG00000197616	MYH6	2023.72	SRX5000750	13
ENSG00000197616	MYH6	8059.05	SRX5000734	13
ENSG00000197616	MYH6	2048.68	SRX5000718	13
ENSG00000197616	MYH6	43.7433	SRX5000703	13
ENSG00000197616	MYH6	6099.74	SRX5000687	13
ENSG00000197616	MYH6	1561.49	SRX5000672	13
ENSG00000197616	MYH6	1154.1	SRX5000657	13
ENSG00000197616	MYH6	5249.05	SRX5000641	13
ENSG00000197616	MYH6	6356.28	SRX5000625	13
ENSG00000197616	MYH6	7257.87	SRX5000609	13
ENSG00000197616	MYH6	12478.6	SRX5000593	13
ENSG00000197616	MYH6	2081.25	SRX5000577	13
ENSG00000197616	MYH6	6433.98	SRX5000561	13
ENSG00000197616	MYH6	1656.61	SRX5000844	14
ENSG00000197616	MYH6	2457.67	SRX5000830	14
ENSG00000197616	MYH6	12637.6	SRX5000814	14
ENSG00000197616	MYH6	2373.55	SRX5000798	14
ENSG00000197616	MYH6	2667.41	SRX5000782	14
ENSG00000197616	MYH6	12393.5	SRX5000767	14
ENSG00000197616	MYH6	3834.12	SRX5000751	14
ENSG00000197616	MYH6	6434.31	SRX5000735	14
ENSG00000197616	MYH6	401.108	SRX5000719	14
ENSG00000197616	MYH6	4681.44	SRX5000704	14
ENSG00000197616	MYH6	6882.32	SRX5000688	14
ENSG00000197616	MYH6	3748.84	SRX5000673	14
ENSG00000197616	MYH6	2053	SRX5000658	14
ENSG00000197616	MYH6	3435.04	SRX5000642	14
ENSG00000197616	MYH6	5671.48	SRX5000626	14
ENSG00000197616	MYH6	8888.71	SRX5000610	14
ENSG00000197616	MYH6	12499.6	SRX5000594	14
ENSG00000197616	MYH6	2086.22	SRX5000578	14
ENSG00000197616	MYH6	3526.08	SRX5000562	14
ENSG00000197616	MYH6	1352.33	SRX5000845	15
ENSG00000197616	MYH6	2725.61	SRX5000831	15
ENSG00000197616	MYH6	11970	SRX5000815	15
ENSG00000197616	MYH6	1235.4	SRX5000799	15
ENSG00000197616	MYH6	2470.6	SRX5000783	15
ENSG00000197616	MYH6	14091.3	SRX5000768	15
ENSG00000197616	MYH6	2335.81	SRX5000752	15
ENSG00000197616	MYH6	6716.01	SRX5000736	15
ENSG00000197616	MYH6	1035.41	SRX5000720	15
ENSG00000197616	MYH6	94.1204	SRX5000705	15
ENSG00000197616	MYH6	5359.94	SRX5000689	15
ENSG00000197616	MYH6	3488.51	SRX5000674	15
ENSG00000197616	MYH6	2056.19	SRX5000659	15
ENSG00000197616	MYH6	3921.31	SRX5000643	15
ENSG00000197616	MYH6	5169.57	SRX5000627	15
ENSG00000197616	MYH6	6732.1	SRX5000611	15
ENSG00000197616	MYH6	9493.84	SRX5000595	15
ENSG00000197616	MYH6	1194.28	SRX5000579	15
ENSG00000197616	MYH6	6947.56	SRX5000563	15
ENSG00000092054	MYH7	0.253393	SRX5000840	0
ENSG00000092054	MYH7	0.43792	SRX5000825	0
ENSG00000092054	MYH7	0.42667	SRX5000809	0
ENSG00000092054	MYH7	4.39221	SRX5000793	0
ENSG00000092054	MYH7	0	SRX5000777	0
ENSG00000092054	MYH7	0.337071	SRX5000762	0
ENSG00000092054	MYH7	1.72832	SRX5000746	0
ENSG00000092054	MYH7	0.354932	SRX5000730	0
ENSG00000092054	MYH7	0.278303	SRX5000714	0
ENSG00000092054	MYH7	0.0802651	SRX5000699	0
ENSG00000092054	MYH7	0.17629	SRX5000683	0
ENSG00000092054	MYH7	0.54921	SRX5000668	0
ENSG00000092054	MYH7	0.368909	SRX5000653	0
ENSG00000092054	MYH7	0.992972	SRX5000637	0
ENSG00000092054	MYH7	1.25727	SRX5000621	0
ENSG00000092054	MYH7	2.85063	SRX5000605	0
ENSG00000092054	MYH7	0.580978	SRX5000589	0
ENSG00000092054	MYH7	0.507916	SRX5000573	0
ENSG00000092054	MYH7	2.14003	SRX5000557	0
ENSG00000092054	MYH7	0.120801	SRX5000846	1
ENSG00000092054	MYH7	0.108993	SRX5000832	1
ENSG00000092054	MYH7	0.388038	SRX5000816	1
ENSG00000092054	MYH7	2.65906	SRX5000800	1
ENSG00000092054	MYH7	0	SRX5000784	1
ENSG00000092054	MYH7	0.254784	SRX5000769	1
ENSG00000092054	MYH7	1.40416	SRX5000753	1
ENSG00000092054	MYH7	0.755221	SRX5000737	1
ENSG00000092054	MYH7	0.206778	SRX5000721	1
ENSG00000092054	MYH7	0.188438	SRX5000706	1
ENSG00000092054	MYH7	0.276847	SRX5000690	1
ENSG00000092054	MYH7	0.0964609	SRX5000675	1
ENSG00000092054	MYH7	0.478285	SRX5000660	1
ENSG00000092054	MYH7	0.983996	SRX5000644	1
ENSG00000092054	MYH7	1.0069	SRX5000628	1
ENSG00000092054	MYH7	1.83005	SRX5000612	1
ENSG00000092054	MYH7	0.702691	SRX5000596	1
ENSG00000092054	MYH7	0.308059	SRX5000580	1
ENSG00000092054	MYH7	2.15415	SRX5000564	1
ENSG00000092054	MYH7	0.443734	SRX5000833	2
ENSG00000092054	MYH7	0.590017	SRX5000817	2
ENSG00000092054	MYH7	3.99569	SRX5000801	2
ENSG00000092054	MYH7	0.0516977	SRX5000785	2
ENSG00000092054	MYH7	0.310155	SRX5000770	2
ENSG00000092054	MYH7	1.42618	SRX5000754	2
ENSG00000092054	MYH7	0.648526	SRX5000738	2
ENSG00000092054	MYH7	0.199865	SRX5000722	2
ENSG00000092054	MYH7	0.0752364	SRX5000707	2
ENSG00000092054	MYH7	0.0588565	SRX5000691	2
ENSG00000092054	MYH7	2.12334	SRX5000645	2
ENSG00000092054	MYH7	1.28094	SRX5000629	2
ENSG00000092054	MYH7	1.88373	SRX5000613	2
ENSG00000092054	MYH7	0.618708	SRX5000597	2
ENSG00000092054	MYH7	0.589684	SRX5000581	2
ENSG00000092054	MYH7	1.17418	SRX5000565	2
ENSG00000092054	MYH7	0.236522	SRX5000847	3
ENSG00000092054	MYH7	0.105665	SRX5000834	3
ENSG00000092054	MYH7	0.399423	SRX5000818	3
ENSG00000092054	MYH7	1.47348	SRX5000802	3
ENSG00000092054	MYH7	0.101773	SRX5000786	3
ENSG00000092054	MYH7	0.623263	SRX5000771	3
ENSG00000092054	MYH7	1.20903	SRX5000755	3
ENSG00000092054	MYH7	0.785492	SRX5000739	3
ENSG00000092054	MYH7	0.15799	SRX5000723	3
ENSG00000092054	MYH7	0	SRX5000708	3
ENSG00000092054	MYH7	0.619051	SRX5000692	3
ENSG00000092054	MYH7	0.324132	SRX5000676	3
ENSG00000092054	MYH7	1.17887	SRX5000661	3
ENSG00000092054	MYH7	4.01783	SRX5000646	3
ENSG00000092054	MYH7	2.69724	SRX5000630	3
ENSG00000092054	MYH7	2.23269	SRX5000614	3
ENSG00000092054	MYH7	0.945317	SRX5000598	3
ENSG00000092054	MYH7	0.261891	SRX5000582	3
ENSG00000092054	MYH7	1.59637	SRX5000566	3
ENSG00000092054	MYH7	0.136082	SRX5000848	4
ENSG00000092054	MYH7	0.330883	SRX5000819	4
ENSG00000092054	MYH7	28.8601	SRX5000803	4
ENSG00000092054	MYH7	0.0545901	SRX5000787	4
ENSG00000092054	MYH7	1.3138	SRX5000756	4
ENSG00000092054	MYH7	0.338467	SRX5000740	4
ENSG00000092054	MYH7	0.0504233	SRX5000724	4
ENSG00000092054	MYH7	0.167532	SRX5000693	4
ENSG00000092054	MYH7	0.696256	SRX5000677	4
ENSG00000092054	MYH7	0.496299	SRX5000662	4
ENSG00000092054	MYH7	0.885822	SRX5000647	4
ENSG00000092054	MYH7	1.01681	SRX5000631	4
ENSG00000092054	MYH7	2.13485	SRX5000615	4
ENSG00000092054	MYH7	0.722581	SRX5000599	4
ENSG00000092054	MYH7	0.659435	SRX5000583	4
ENSG00000092054	MYH7	1.99548	SRX5000567	4
ENSG00000092054	MYH7	0.0431506	SRX5000849	5
ENSG00000092054	MYH7	0.476273	SRX5000835	5
ENSG00000092054	MYH7	0.582632	SRX5000820	5
ENSG00000092054	MYH7	1.50355	SRX5000804	5
ENSG00000092054	MYH7	0.223195	SRX5000788	5
ENSG00000092054	MYH7	0.540268	SRX5000772	5
ENSG00000092054	MYH7	1.43815	SRX5000757	5
ENSG00000092054	MYH7	0.339269	SRX5000741	5
ENSG00000092054	MYH7	0.570542	SRX5000725	5
ENSG00000092054	MYH7	0.109909	SRX5000709	5
ENSG00000092054	MYH7	0.364614	SRX5000694	5
ENSG00000092054	MYH7	0.246686	SRX5000678	5
ENSG00000092054	MYH7	0.43658	SRX5000663	5
ENSG00000092054	MYH7	1.5035	SRX5000648	5
ENSG00000092054	MYH7	1.13429	SRX5000632	5
ENSG00000092054	MYH7	2.57143	SRX5000616	5
ENSG00000092054	MYH7	0.752226	SRX5000600	5
ENSG00000092054	MYH7	0.399732	SRX5000584	5
ENSG00000092054	MYH7	1.64404	SRX5000568	5
ENSG00000092054	MYH7	0.635314	SRX5000850	6
ENSG00000092054	MYH7	0.831096	SRX5000836	6
ENSG00000092054	MYH7	1.79625	SRX5000821	6
ENSG00000092054	MYH7	4.58252	SRX5000805	6
ENSG00000092054	MYH7	0.0527229	SRX5000789	6
ENSG00000092054	MYH7	5.33153	SRX5000773	6
ENSG00000092054	MYH7	3.8805	SRX5000758	6
ENSG00000092054	MYH7	2.92361	SRX5000742	6
ENSG00000092054	MYH7	2.38241	SRX5000726	6
ENSG00000092054	MYH7	0.0898602	SRX5000710	6
ENSG00000092054	MYH7	1.1085	SRX5000695	6
ENSG00000092054	MYH7	2.01646	SRX5000679	6
ENSG00000092054	MYH7	1.15624	SRX5000664	6
ENSG00000092054	MYH7	1.44449	SRX5000649	6
ENSG00000092054	MYH7	3.77528	SRX5000633	6
ENSG00000092054	MYH7	14.7521	SRX5000617	6
ENSG00000092054	MYH7	4.8427	SRX5000601	6
ENSG00000092054	MYH7	3.36507	SRX5000585	6
ENSG00000092054	MYH7	8.49824	SRX5000569	6
ENSG00000092054	MYH7	1.18433	SRX5000851	7
ENSG00000092054	MYH7	1.49139	SRX5000837	7
ENSG00000092054	MYH7	5.30876	SRX5000822	7
ENSG00000092054	MYH7	74.5804	SRX5000806	7
ENSG00000092054	MYH7	2.7067	SRX5000790	7
ENSG00000092054	MYH7	11.9978	SRX5000774	7
ENSG00000092054	MYH7	25.5073	SRX5000759	7
ENSG00000092054	MYH7	8.3863	SRX5000743	7
ENSG00000092054	MYH7	33.0522	SRX5000727	7
ENSG00000092054	MYH7	0.77153	SRX5000711	7
ENSG00000092054	MYH7	3.81476	SRX5000696	7
ENSG00000092054	MYH7	11.9981	SRX5000680	7
ENSG00000092054	MYH7	10.5893	SRX5000665	7
ENSG00000092054	MYH7	1.57838	SRX5000650	7
ENSG00000092054	MYH7	52.7379	SRX5000634	7
ENSG00000092054	MYH7	55.14	SRX5000618	7
ENSG00000092054	MYH7	57.7628	SRX5000602	7
ENSG00000092054	MYH7	4.30773	SRX5000586	7
ENSG00000092054	MYH7	61.0509	SRX5000570	7
ENSG00000092054	MYH7	8.23556	SRX5000852	8
ENSG00000092054	MYH7	4.92474	SRX5000838	8
ENSG00000092054	MYH7	10.4229	SRX5000823	8
ENSG00000092054	MYH7	106.793	SRX5000807	8
ENSG00000092054	MYH7	5.21206	SRX5000791	8
ENSG00000092054	MYH7	58.5582	SRX5000775	8
ENSG00000092054	MYH7	10.6735	SRX5000760	8
ENSG00000092054	MYH7	44.4992	SRX5000744	8
ENSG00000092054	MYH7	41.445	SRX5000728	8
ENSG00000092054	MYH7	0.35514	SRX5000712	8
ENSG00000092054	MYH7	19.5635	SRX5000697	8
ENSG00000092054	MYH7	0.528902	SRX5000681	8
ENSG00000092054	MYH7	4.96546	SRX5000666	8
ENSG00000092054	MYH7	13.0529	SRX5000651	8
ENSG00000092054	MYH7	113.654	SRX5000635	8
ENSG00000092054	MYH7	54.9484	SRX5000619	8
ENSG00000092054	MYH7	138.235	SRX5000603	8
ENSG00000092054	MYH7	39.8415	SRX5000587	8
ENSG00000092054	MYH7	32.1932	SRX5000571	8
ENSG00000092054	MYH7	16.4922	SRX5000853	9
ENSG00000092054	MYH7	21.1012	SRX5000839	9
ENSG00000092054	MYH7	82.9552	SRX5000824	9
ENSG00000092054	MYH7	585.072	SRX5000808	9
ENSG00000092054	MYH7	19.8492	SRX5000792	9
ENSG00000092054	MYH7	166.609	SRX5000776	9
ENSG00000092054	MYH7	19.0565	SRX5000761	9
ENSG00000092054	MYH7	74.0362	SRX5000745	9
ENSG00000092054	MYH7	1.25626	SRX5000729	9
ENSG00000092054	MYH7	2.84631	SRX5000713	9
ENSG00000092054	MYH7	28.9643	SRX5000698	9
ENSG00000092054	MYH7	16.4668	SRX5000682	9
ENSG00000092054	MYH7	13.8116	SRX5000667	9
ENSG00000092054	MYH7	103.726	SRX5000652	9
ENSG00000092054	MYH7	264.52	SRX5000636	9
ENSG00000092054	MYH7	571.925	SRX5000620	9
ENSG00000092054	MYH7	317.812	SRX5000604	9
ENSG00000092054	MYH7	86.2096	SRX5000588	9
ENSG00000092054	MYH7	122.005	SRX5000572	9
ENSG00000092054	MYH7	79.8173	SRX5000841	10
ENSG00000092054	MYH7	212.466	SRX5000826	10
ENSG00000092054	MYH7	222.083	SRX5000810	10
ENSG00000092054	MYH7	772.569	SRX5000794	10
ENSG00000092054	MYH7	6.02414	SRX5000778	10
ENSG00000092054	MYH7	273.088	SRX5000763	10
ENSG00000092054	MYH7	40.2215	SRX5000747	10
ENSG00000092054	MYH7	132.67	SRX5000731	10
ENSG00000092054	MYH7	122.927	SRX5000715	10
ENSG00000092054	MYH7	3.02741	SRX5000700	10
ENSG00000092054	MYH7	38.816	SRX5000684	10
ENSG00000092054	MYH7	95.5672	SRX5000669	10
ENSG00000092054	MYH7	31.1714	SRX5000654	10
ENSG00000092054	MYH7	196.402	SRX5000638	10
ENSG00000092054	MYH7	458.313	SRX5000622	10
ENSG00000092054	MYH7	1073.63	SRX5000606	10
ENSG00000092054	MYH7	558.817	SRX5000590	10
ENSG00000092054	MYH7	29.2785	SRX5000574	10
ENSG00000092054	MYH7	616.024	SRX5000558	10
ENSG00000092054	MYH7	38.7336	SRX5000842	11
ENSG00000092054	MYH7	20.3816	SRX5000827	11
ENSG00000092054	MYH7	100.158	SRX5000811	11
ENSG00000092054	MYH7	1110.22	SRX5000795	11
ENSG00000092054	MYH7	37.8146	SRX5000779	11
ENSG00000092054	MYH7	261.214	SRX5000764	11
ENSG00000092054	MYH7	55.9708	SRX5000748	11
ENSG00000092054	MYH7	115.454	SRX5000732	11
ENSG00000092054	MYH7	69.1879	SRX5000716	11
ENSG00000092054	MYH7	2.94293	SRX5000701	11
ENSG00000092054	MYH7	63.2498	SRX5000685	11
ENSG00000092054	MYH7	59.6004	SRX5000670	11
ENSG00000092054	MYH7	20.2177	SRX5000655	11
[truncated: 10,476 more rows]

## Sheet: Expression trend in CD dataset
Expression pattern of 30 CNV-lncRNAs and 12 coexpressed CHD genes in heart-realated black module (non-syndromic) in cardiomyocyte differentiation dataset (n = 297)
Gene_ID	Differentiation_stage (day)	Mean_tpm	Symbol
ENSG00000159251	0	22.3379	ACTC1
ENSG00000159251	1	35.0104	ACTC1
ENSG00000159251	2	28.6045	ACTC1
ENSG00000159251	3	26.2114	ACTC1
ENSG00000159251	4	114.547	ACTC1
ENSG00000159251	5	183.403	ACTC1
ENSG00000159251	6	1073.11	ACTC1
ENSG00000159251	7	2227.32	ACTC1
ENSG00000159251	8	2666.12	ACTC1
ENSG00000159251	9	4669.57	ACTC1
ENSG00000159251	10	5242.51	ACTC1
ENSG00000159251	11	5327.23	ACTC1
ENSG00000159251	12	6358.5	ACTC1
ENSG00000159251	13	4382.6	ACTC1
ENSG00000159251	14	5297.88	ACTC1
ENSG00000159251	15	4658.42	ACTC1
ENSG00000141448	0	1.45317	GATA6
ENSG00000141448	1	5.42675	GATA6
ENSG00000141448	2	148.674	GATA6
ENSG00000141448	3	173.143	GATA6
ENSG00000141448	4	144.04	GATA6
ENSG00000141448	5	152.174	GATA6
ENSG00000141448	6	139.211	GATA6
ENSG00000141448	7	144.283	GATA6
ENSG00000141448	8	141.78	GATA6
ENSG00000141448	9	138.127	GATA6
ENSG00000141448	10	141.425	GATA6
ENSG00000141448	11	135.841	GATA6
ENSG00000141448	12	135.749	GATA6
ENSG00000141448	13	146.237	GATA6
ENSG00000141448	14	150.185	GATA6
ENSG00000141448	15	140.798	GATA6
ENSG00000113196	0	0.637145	HAND1
ENSG00000113196	1	0.951044	HAND1
ENSG00000113196	2	95.8418	HAND1
ENSG00000113196	3	332.945	HAND1
ENSG00000113196	4	435.718	HAND1
ENSG00000113196	5	391.071	HAND1
ENSG00000113196	6	406.677	HAND1
ENSG00000113196	7	294.465	HAND1
ENSG00000113196	8	328.289	HAND1
ENSG00000113196	9	306.951	HAND1
ENSG00000113196	10	254.234	HAND1
ENSG00000113196	11	250.636	HAND1
ENSG00000113196	12	236.681	HAND1
ENSG00000113196	13	274.695	HAND1
ENSG00000113196	14	206.755	HAND1
ENSG00000113196	15	228.126	HAND1
ENSG00000164107	0	0.377599	HAND2
ENSG00000164107	1	0.674534	HAND2
ENSG00000164107	2	1.71728	HAND2
ENSG00000164107	3	11.9692	HAND2
ENSG00000164107	4	48.6248	HAND2
ENSG00000164107	5	121.221	HAND2
ENSG00000164107	6	107.595	HAND2
ENSG00000164107	7	132.027	HAND2
ENSG00000164107	8	141.08	HAND2
ENSG00000164107	9	139.455	HAND2
ENSG00000164107	10	155.214	HAND2
ENSG00000164107	11	160.317	HAND2
ENSG00000164107	12	166.103	HAND2
ENSG00000164107	13	181.327	HAND2
ENSG00000164107	14	192.266	HAND2
ENSG00000164107	15	196.544	HAND2
ENSG00000134571	0	2.25344	MYBPC3
ENSG00000134571	1	2.08601	MYBPC3
ENSG00000134571	2	2.72254	MYBPC3
ENSG00000134571	3	2.50105	MYBPC3
ENSG00000134571	4	5.22231	MYBPC3
ENSG00000134571	5	2.79235	MYBPC3
ENSG00000134571	6	70.0911	MYBPC3
ENSG00000134571	7	334.244	MYBPC3
ENSG00000134571	8	554.189	MYBPC3
ENSG00000134571	9	802.798	MYBPC3
ENSG00000134571	10	1017.79	MYBPC3
ENSG00000134571	11	1125.01	MYBPC3
ENSG00000134571	12	1360.26	MYBPC3
ENSG00000134571	13	1300.58	MYBPC3
ENSG00000134571	14	1492.14	MYBPC3
ENSG00000134571	15	1546.92	MYBPC3
ENSG00000197616	0	10.4354	MYH6
ENSG00000197616	1	9.66161	MYH6
ENSG00000197616	2	14.9697	MYH6
ENSG00000197616	3	12.1067	MYH6
ENSG00000197616	4	15.7978	MYH6
ENSG00000197616	5	123.667	MYH6
ENSG00000197616	6	1394.77	MYH6
ENSG00000197616	7	3604.33	MYH6
ENSG00000197616	8	4490.06	MYH6
ENSG00000197616	9	5909.19	MYH6
ENSG00000197616	10	7128.03	MYH6
ENSG00000197616	11	5947.7	MYH6
ENSG00000197616	12	5821.76	MYH6
ENSG00000197616	13	5104.32	MYH6
ENSG00000197616	14	5175.19	MYH6
ENSG00000197616	15	4652.1	MYH6
ENSG00000092054	0	0.932279	MYH7
ENSG00000092054	1	0.732826	MYH7
ENSG00000092054	2	0.966908	MYH7
ENSG00000092054	3	0.998213	MYH7
ENSG00000092054	4	2.49121	MYH7
ENSG00000092054	5	0.78316	MYH7
ENSG00000092054	6	3.34026	MYH7
ENSG00000092054	7	22.314	MYH7
ENSG00000092054	8	37.2685	MYH7
ENSG00000092054	9	132.353	MYH7
ENSG00000092054	10	261.206	MYH7
ENSG00000092054	11	314.769	MYH7
ENSG00000092054	12	621.531	MYH7
ENSG00000092054	13	551.061	MYH7
ENSG00000092054	14	787.592	MYH7
ENSG00000092054	15	837.089	MYH7
ENSG00000183072	0	1.84679	NKX2-5
ENSG00000183072	1	1.99882	NKX2-5
ENSG00000183072	2	3.45564	NKX2-5
ENSG00000183072	3	3.33945	NKX2-5
ENSG00000183072	4	8.9639	NKX2-5
ENSG00000183072	5	48.6062	NKX2-5
ENSG00000183072	6	183.292	NKX2-5
ENSG00000183072	7	390.986	NKX2-5
ENSG00000183072	8	494.694	NKX2-5
ENSG00000183072	9	580.064	NKX2-5
ENSG00000183072	10	658.401	NKX2-5
ENSG00000183072	11	674.701	NKX2-5
ENSG00000183072	12	645.666	NKX2-5
ENSG00000183072	13	675.959	NKX2-5
ENSG00000183072	14	746.816	NKX2-5
ENSG00000183072	15	745.039	NKX2-5
ENSG00000137834	0	6.242	SMAD6
ENSG00000137834	1	5.29818	SMAD6
ENSG00000137834	2	23.0709	SMAD6
ENSG00000137834	3	45.7114	SMAD6
ENSG00000137834	4	120.977	SMAD6
ENSG00000137834	5	149.886	SMAD6
ENSG00000137834	6	138.205	SMAD6
ENSG00000137834	7	155.677	SMAD6
ENSG00000137834	8	134.101	SMAD6
ENSG00000137834	9	129.398	SMAD6
ENSG00000137834	10	141.951	SMAD6
ENSG00000137834	11	115.751	SMAD6
ENSG00000137834	12	117.849	SMAD6
ENSG00000137834	13	116.028	SMAD6
ENSG00000137834	14	128.946	SMAD6
ENSG00000137834	15	108.251	SMAD6
ENSG00000089225	0	1.10973	TBX5
ENSG00000089225	1	0.738721	TBX5
ENSG00000089225	2	0.728151	TBX5
ENSG00000089225	3	1.01126	TBX5
ENSG00000089225	4	6.26688	TBX5
ENSG00000089225	5	32.3784	TBX5
ENSG00000089225	6	49.0972	TBX5
ENSG00000089225	7	69.9769	TBX5
ENSG00000089225	8	85.0467	TBX5
ENSG00000089225	9	92.2131	TBX5
ENSG00000089225	10	103.85	TBX5
ENSG00000089225	11	106.972	TBX5
ENSG00000089225	12	101.722	TBX5
ENSG00000089225	13	107.103	TBX5
ENSG00000089225	14	119.705	TBX5
ENSG00000089225	15	118.909	TBX5
ENSG00000164532	0	0.489288	TBX20
ENSG00000164532	1	0.458514	TBX20
ENSG00000164532	2	4.77389	TBX20
ENSG00000164532	3	9.32437	TBX20
ENSG00000164532	4	34.2188	TBX20
ENSG00000164532	5	69.7892	TBX20
ENSG00000164532	6	100.13	TBX20
ENSG00000164532	7	155.245	TBX20
ENSG00000164532	8	153.484	TBX20
ENSG00000164532	9	154.1	TBX20
ENSG00000164532	10	186.896	TBX20
ENSG00000164532	11	165.598	TBX20
ENSG00000164532	12	164.868	TBX20
ENSG00000164532	13	191.701	TBX20
ENSG00000164532	14	171.592	TBX20
ENSG00000164532	15	211.351	TBX20
ENSG00000069431	0	0.0274284	ABCC9
ENSG00000069431	1	0.0114013	ABCC9
ENSG00000069431	2	0.722132	ABCC9
ENSG00000069431	3	0.273114	ABCC9
ENSG00000069431	4	0.106044	ABCC9
ENSG00000069431	5	0.355995	ABCC9
ENSG00000069431	6	0.414164	ABCC9
ENSG00000069431	7	0.632843	ABCC9
ENSG00000069431	8	1.02194	ABCC9
ENSG00000069431	9	1.86489	ABCC9
ENSG00000069431	10	2.0514	ABCC9
ENSG00000069431	11	2.38956	ABCC9
ENSG00000069431	12	3.17703	ABCC9
ENSG00000069431	13	2.67417	ABCC9
ENSG00000069431	14	3.64907	ABCC9
ENSG00000069431	15	3.22525	ABCC9
HSALNG0006712	0	0.132103
HSALNG0006712	1	0.181423
HSALNG0006712	2	0.164336
HSALNG0006712	3	0
HSALNG0006712	4	0.0870673
HSALNG0006712	5	0.04198
HSALNG0006712	6	0.254799
HSALNG0006712	7	1.00243
HSALNG0006712	8	1.3861
HSALNG0006712	9	1.82073
HSALNG0006712	10	2.1434
HSALNG0006712	11	3.47695
HSALNG0006712	12	3.19888
HSALNG0006712	13	4.0022
HSALNG0006712	14	4.18259
HSALNG0006712	15	5.84896
HSALNG0022169	0	0.00101263
HSALNG0022169	1	0.00523292
HSALNG0022169	2	0
HSALNG0022169	3	0.0371257
HSALNG0022169	4	0.00604982
HSALNG0022169	5	0.00509116
HSALNG0022169	6	0.00911529
HSALNG0022169	7	0.00703243
HSALNG0022169	8	0.00420887
HSALNG0022169	9	0.0152027
HSALNG0022169	10	0.014499
HSALNG0022169	11	0.0169573
HSALNG0022169	12	0.0166398
HSALNG0022169	13	0.00698884
HSALNG0022169	14	0.015979
HSALNG0022169	15	0.0120984
HSALNG0022210	0	0.0380166
HSALNG0022210	1	0
HSALNG0022210	2	0
HSALNG0022210	3	0.151531
HSALNG0022210	4	0.211234
HSALNG0022210	5	0.0429363
HSALNG0022210	6	0.0283371
HSALNG0022210	7	0.539302
HSALNG0022210	8	0.467542
HSALNG0022210	9	1.94641
HSALNG0022210	10	3.27482
HSALNG0022210	11	4.28731
HSALNG0022210	12	5.20292
HSALNG0022210	13	6.91931
HSALNG0022210	14	7.41676
HSALNG0022210	15	9.67147
HSALNG0022218	0	1.61042
HSALNG0022218	1	0.249769
HSALNG0022218	2	0.654542
HSALNG0022218	3	0.483568
HSALNG0022218	4	0.449838
HSALNG0022218	5	0.997635
HSALNG0022218	6	0.533035
HSALNG0022218	7	0.967592
HSALNG0022218	8	1.06624
HSALNG0022218	9	2.23747
HSALNG0022218	10	4.58276
HSALNG0022218	11	3.18576
HSALNG0022218	12	6.04833
HSALNG0022218	13	4.88874
HSALNG0022218	14	7.28449
HSALNG0022218	15	5.06388
HSALNG0022219	0	0.0274216
HSALNG0022219	1	0.0102823
HSALNG0022219	2	0.0200326
HSALNG0022219	3	0.0362329
HSALNG0022219	4	0.00675855
HSALNG0022219	5	0.0205332
HSALNG0022219	6	0.0106336
HSALNG0022219	7	0.015722
HSALNG0022219	8	0.0288627
HSALNG0022219	9	0.147951
HSALNG0022219	10	0.188181
HSALNG0022219	11	0.166234
HSALNG0022219	12	0.367598
HSALNG0022219	13	0.226095
HSALNG0022219	14	0.370817
HSALNG0022219	15	0.319567
HSALNG0022376	0	0.14489
HSALNG0022376	1	0.0154226
HSALNG0022376	2	0.0966759
HSALNG0022376	3	0.0946602
HSALNG0022376	4	0.037705
HSALNG0022376	5	0.170034
HSALNG0022376	6	0.141481
HSALNG0022376	7	0.318323
HSALNG0022376	8	0.133965
HSALNG0022376	9	0.205427
HSALNG0022376	10	0.340763
HSALNG0022376	11	0.182183
HSALNG0022376	12	0.482731
HSALNG0022376	13	0.171103
HSALNG0022376	14	0.190207
HSALNG0022376	15	0.254231
HSALNG0022377	0	0.628892
HSALNG0022377	1	0.165621
HSALNG0022377	2	0.507315
HSALNG0022377	3	0.290794
HSALNG0022377	4	0.116853
HSALNG0022377	5	0.358078
HSALNG0022377	6	0.109516
HSALNG0022377	7	0.234134
HSALNG0022377	8	0.280845
HSALNG0022377	9	0.339183
HSALNG0022377	10	0.443648
HSALNG0022377	11	0.246994
HSALNG0022377	12	0.619439
HSALNG0022377	13	0.327386
HSALNG0022377	14	0.273626
HSALNG0022377	15	0.301772
HSALNG0022378	0	0
HSALNG0022378	1	0
HSALNG0022378	2	0
HSALNG0022378	3	0.00853689
HSALNG0022378	4	0.0355876
HSALNG0022378	5	0
HSALNG0022378	6	0.0202395
HSALNG0022378	7	0
HSALNG0022378	8	0.0149177
HSALNG0022378	9	0.0346847
HSALNG0022378	10	0.106572
HSALNG0022378	11	0.00951288
HSALNG0022378	12	0.0152392
HSALNG0022378	13	0.0124369
HSALNG0022378	14	0.0338826
HSALNG0022378	15	0.0722866
HSALNG0022380	0	4.32709
HSALNG0022380	1	0.849031
HSALNG0022380	2	2.37947
HSALNG0022380	3	2.40659
HSALNG0022380	4	2.52808
HSALNG0022380	5	3.20034
HSALNG0022380	6	2.81993
HSALNG0022380	7	5.46453
HSALNG0022380	8	6.97809
HSALNG0022380	9	10.8636
HSALNG0022380	10	13.3062
HSALNG0022380	11	12.6431
HSALNG0022380	12	14.2526
HSALNG0022380	13	16.0804
HSALNG0022380	14	13.7637
HSALNG0022380	15	12.6762
HSALNG0146721	0	1.56901
HSALNG0146721	1	0.188743
HSALNG0146721	2	0.653892
HSALNG0146721	3	1.26412
HSALNG0146721	4	1.10193
HSALNG0146721	5	2.16898
HSALNG0146721	6	1.69188
HSALNG0146721	7	4.28693
HSALNG0146721	8	5.02574
HSALNG0146721	9	5.44636
HSALNG0146721	10	6.14819
HSALNG0146721	11	4.33217
HSALNG0146721	12	5.19137
HSALNG0146721	13	4.65369
HSALNG0146721	14	5.20212
HSALNG0146721	15	4.75496
HSALNG0022389	0	2.06881
HSALNG0022389	1	0.873141
HSALNG0022389	2	1.29984
HSALNG0022389	3	1.37086
HSALNG0022389	4	0.337758
HSALNG0022389	5	2.97832
HSALNG0022389	6	1.19983
HSALNG0022389	7	3.25631
HSALNG0022389	8	3.12444
HSALNG0022389	9	4.8537
HSALNG0022389	10	6.60031
HSALNG0022389	11	5.7146
HSALNG0022389	12	6.85164
HSALNG0022389	13	7.51741
HSALNG0022389	14	7.08992
HSALNG0022389	15	6.20295
HSALNG0022407	0	0.825889
HSALNG0022407	1	0.705349
HSALNG0022407	2	0.773073
HSALNG0022407	3	0.774526
HSALNG0022407	4	0.64805
HSALNG0022407	5	0.581348
HSALNG0022407	6	0.40714
HSALNG0022407	7	0.614911
HSALNG0022407	8	0.506485
HSALNG0022407	9	0.447877
HSALNG0022407	10	0.602974
HSALNG0022407	11	0.465136
HSALNG0022407	12	0.600069
HSALNG0022407	13	0.691084
HSALNG0022407	14	0.731676
HSALNG0022407	15	0.792104
HSALNG0022410	0	2.55367
HSALNG0022410	1	0.797661
HSALNG0022410	2	0.869382
HSALNG0022410	3	1.00943
HSALNG0022410	4	0.962005
HSALNG0022410	5	1.43492
HSALNG0022410	6	0.886204
HSALNG0022410	7	1.07245
HSALNG0022410	8	1.25419
HSALNG0022410	9	1.52095
HSALNG0022410	10	2.38089
HSALNG0022410	11	1.63696
HSALNG0022410	12	2.1439
HSALNG0022410	13	2.70967
HSALNG0022410	14	2.72121
HSALNG0022410	15	3.3296
HSALNG0023089	0	1.45095
HSALNG0023089	1	0.827587
HSALNG0023089	2	0.921059
HSALNG0023089	3	1.24833
HSALNG0023089	4	0.986909
HSALNG0023089	5	0.745908
HSALNG0023089	6	0.661216
HSALNG0023089	7	0.870992
HSALNG0023089	8	0.748679
HSALNG0023089	9	0.594784
HSALNG0023089	10	1.10229
HSALNG0023089	11	1.17741
HSALNG0023089	12	1.90433
HSALNG0023089	13	0.859802
HSALNG0023089	14	1.08686
HSALNG0023089	15	1.45775
HSALNG0023090	0	29.2814
HSALNG0023090	1	15.0189
HSALNG0023090	2	13.8565
HSALNG0023090	3	13.2417
HSALNG0023090	4	8.52715
HSALNG0023090	5	15.6276
HSALNG0023090	6	7.50449
HSALNG0023090	7	12.9163
HSALNG0023090	8	9.85238
HSALNG0023090	9	13.6483
HSALNG0023090	10	19.4037
HSALNG0023090	11	10.7616
HSALNG0023090	12	12.4345
HSALNG0023090	13	11.5292
HSALNG0023090	14	13.2237
HSALNG0023090	15	12.0063
HSALNG0062861	0	2.75257
HSALNG0062861	1	3.52901
HSALNG0062861	2	3.58215
HSALNG0062861	3	3.49602
HSALNG0062861	4	5.31818
HSALNG0062861	5	4.93459
HSALNG0062861	6	4.73424
HSALNG0062861	7	5.12563
HSALNG0062861	8	5.06464
HSALNG0062861	9	5.30107
HSALNG0062861	10	5.30495
HSALNG0062861	11	4.81272
HSALNG0062861	12	5.75575
HSALNG0062861	13	4.91668
HSALNG0062861	14	5.01289
HSALNG0062861	15	4.3981
HSALNG0062865	0	0.00945061
HSALNG0062865	1	0.00439505
HSALNG0062865	2	0.0121272
HSALNG0062865	3	0.0251233
HSALNG0062865	4	0.0385685
HSALNG0062865	5	0.058541
HSALNG0062865	6	0.206092
HSALNG0062865	7	0.543944
HSALNG0062865	8	0.400751
HSALNG0062865	9	0.475118
HSALNG0062865	10	0.654981
HSALNG0062865	11	0.476145
HSALNG0062865	12	0.567921
HSALNG0062865	13	0.50088
HSALNG0062865	14	0.461577
HSALNG0062865	15	0.468625
HSALNG0062869	0	0.0676138
HSALNG0062869	1	0.0829161
HSALNG0062869	2	0.0977933
HSALNG0062869	3	0.0867553
HSALNG0062869	4	0.143382
HSALNG0062869	5	0.190181
HSALNG0062869	6	0.397771
HSALNG0062869	7	0.512384
HSALNG0062869	8	0.920455
HSALNG0062869	9	0.841611
HSALNG0062869	10	0.901102
HSALNG0062869	11	0.997416
HSALNG0062869	12	0.988204
HSALNG0062869	13	0.973705
HSALNG0062869	14	0.923715
HSALNG0062869	15	0.964581
HSALNG0063321	0	0.0382433
HSALNG0063321	1	0
HSALNG0063321	2	0.0936258
HSALNG0063321	3	0.100719
HSALNG0063321	4	0.0503741
HSALNG0063321	5	0.0229709
HSALNG0063321	6	0
HSALNG0063321	7	0.201248
HSALNG0063321	8	0.206731
HSALNG0063321	9	0.0775423
HSALNG0063321	10	0.0190975
HSALNG0063321	11	0.199316
HSALNG0063321	12	0.0465117
HSALNG0063321	13	0.1169
HSALNG0063321	14	0.14412
HSALNG0063321	15	0.184215
HSALNG0063463	0	0
HSALNG0063463	1	0
HSALNG0063463	2	0
HSALNG0063463	3	0
HSALNG0063463	4	0
HSALNG0063463	5	0
HSALNG0063463	6	0
HSALNG0063463	7	0
HSALNG0063463	8	0
HSALNG0063463	9	0
HSALNG0063463	10	0
HSALNG0063463	11	0
HSALNG0063463	12	0
HSALNG0063463	13	0
HSALNG0063463	14	0
HSALNG0063463	15	0
HSALNG0063467	0	0.0515037
HSALNG0063467	1	0.0165761
HSALNG0063467	2	0.0219744
HSALNG0063467	3	0.0408402
HSALNG0063467	4	0.149797
HSALNG0063467	5	0.524015
HSALNG0063467	6	0.618723
HSALNG0063467	7	0.955176
HSALNG0063467	8	0.770737
HSALNG0063467	9	1.20178
HSALNG0063467	10	1.32415
HSALNG0063467	11	1.04902
HSALNG0063467	12	1.72254
HSALNG0063467	13	1.22324
HSALNG0063467	14	1.81461
HSALNG0063467	15	1.34653
HSALNG0150351	0	0.27125
HSALNG0150351	1	0.0298996
HSALNG0150351	2	0.0642721
HSALNG0150351	3	0.0854449
HSALNG0150351	4	0.242196
HSALNG0150351	5	0.377521
HSALNG0150351	6	0.358544
HSALNG0150351	7	0.665184
HSALNG0150351	8	0.544839
HSALNG0150351	9	0.636434
HSALNG0150351	10	0.738166
HSALNG0150351	11	0.640052
HSALNG0150351	12	0.80165
HSALNG0150351	13	0.658347
HSALNG0150351	14	1.02985
HSALNG0150351	15	0.954725
HSALNG0096735	0	0.0791044
HSALNG0096735	1	0.0357076
HSALNG0096735	2	0
HSALNG0096735	3	0
HSALNG0096735	4	0
HSALNG0096735	5	0
HSALNG0096735	6	0
HSALNG0096735	7	0
HSALNG0096735	8	0
HSALNG0096735	9	0
HSALNG0096735	10	0
HSALNG0096735	11	0
HSALNG0096735	12	0
HSALNG0096735	13	0.0563148
HSALNG0096735	14	0
HSALNG0096735	15	0
HSALNG0104472	0	0.737071
HSALNG0104472	1	0.759713
HSALNG0104472	2	0.745818
HSALNG0104472	3	0.448226
HSALNG0104472	4	0.390487
HSALNG0104472	5	0.891353
HSALNG0104472	6	1.72097
HSALNG0104472	7	4.68051
HSALNG0104472	8	4.87123
HSALNG0104472	9	6.04047
HSALNG0104472	10	7.75933
HSALNG0104472	11	4.77465
HSALNG0104472	12	6.96311
HSALNG0104472	13	5.7441
HSALNG0104472	14	7.25834
HSALNG0104472	15	6.7068
HSALNG0133933	0	0.190331
HSALNG0133933	1	0.220318
HSALNG0133933	2	0.438385
HSALNG0133933	3	0.200529
HSALNG0133933	4	0.184224
HSALNG0133933	5	0.136934
HSALNG0133933	6	0.328158
HSALNG0133933	7	0.429657
HSALNG0133933	8	0.856352
HSALNG0133933	9	1.08234
HSALNG0133933	10	1.2699
HSALNG0133933	11	1.55899
HSALNG0133933	12	2.24392
HSALNG0133933	13	3.00947
HSALNG0133933	14	3.06709
HSALNG0133933	15	4.68825
HSALNG0137529	0	0.0394872
HSALNG0137529	1	0.202358
HSALNG0137529	2	0
HSALNG0137529	3	0.0327291
HSALNG0137529	4	0
HSALNG0137529	5	0.0155291
HSALNG0137529	6	0
HSALNG0137529	7	0.00450993
HSALNG0137529	8	0.0536753
HSALNG0137529	9	0.0306812
HSALNG0137529	10	0.0448132
HSALNG0137529	11	0.0284857
HSALNG0137529	12	0.0225777
HSALNG0137529	13	0.0417197
HSALNG0137529	14	0.035921
HSALNG0137529	15	0.0136874
HSALNG0137632	0	0.116054
HSALNG0137632	1	0.0633747
HSALNG0137632	2	0.0455669
HSALNG0137632	3	0.0874231
HSALNG0137632	4	0.214659
HSALNG0137632	5	0.229601
HSALNG0137632	6	0.194704
HSALNG0137632	7	0.12172
HSALNG0137632	8	0.114907
HSALNG0137632	9	0.21647
HSALNG0137632	10	0.313024
HSALNG0137632	11	0.315472
HSALNG0137632	12	0.520813
HSALNG0137632	13	0.419703
HSALNG0137632	14	0.54105
HSALNG0137632	15	0.487391
HSALNG0137903	0	1.24298
HSALNG0137903	1	0.41916
HSALNG0137903	2	0.181027
HSALNG0137903	3	0.313028
HSALNG0137903	4	1.40824
HSALNG0137903	5	1.6848
HSALNG0137903	6	2.73192
HSALNG0137903	7	3.24361
HSALNG0137903	8	4.88386
HSALNG0137903	9	5.66465
HSALNG0137903	10	6.36095
HSALNG0137903	11	8.22322
HSALNG0137903	12	8.3031
HSALNG0137903	13	8.58719
HSALNG0137903	14	9.11942
HSALNG0137903	15	7.68791
HSALNG0151206	0	0.0468963
HSALNG0151206	1	0.0775263
HSALNG0151206	2	0
HSALNG0151206	3	0.0889636
HSALNG0151206	4	0
HSALNG0151206	5	0.0523239
HSALNG0151206	6	0.02915
HSALNG0151206	7	0.128179
HSALNG0151206	8	0.149804
HSALNG0151206	9	0.071256
HSALNG0151206	10	0.07565
HSALNG0151206	11	0.125043
HSALNG0151206	12	0.0632449
HSALNG0151206	13	0.13481
HSALNG0151206	14	0.151474
HSALNG0151206	15	0.0914079
HSALNG0138057	0	0.00794769
HSALNG0138057	1	0.0170812
HSALNG0138057	2	0
HSALNG0138057	3	0
HSALNG0138057	4	0
HSALNG0138057	5	0.00628378
HSALNG0138057	6	0.0336284
HSALNG0138057	7	0.0217937
HSALNG0138057	8	0
HSALNG0138057	9	0.0291636
HSALNG0138057	10	0.00682555
HSALNG0138057	11	0
HSALNG0138057	12	0.0299251
HSALNG0138057	13	0.0376491
HSALNG0138057	14	0.0137132
HSALNG0138057	15	0.0299564

## Sheet: Correlation in CD dataset
Correlation of 30 CNV-lncRNAs and 12 coexpressed CHD genes in heart-realated black module (non-syndromic) in cardiomyocyte differentiation dataset (n = 297)
CNV-lncRNA	CHD genes (ensembl)	cor	p	p.adj	CHD genes (symbol)
HSALNG0006712	ENSG00000164107	0.322278	1.32381e-08	2.65917e-08	HAND2
HSALNG0022169	ENSG00000164107	0.0367022	0.528656	0.570727	HAND2
HSALNG0022210	ENSG00000164107	0.298846	1.52975e-07	2.90274e-07	HAND2
HSALNG0022218	ENSG00000164107	0.547513	0	0	HAND2
HSALNG0022219	ENSG00000164107	0.30743	6.39724e-08	1.23969e-07	HAND2
HSALNG0022376	ENSG00000164107	0.202996	0.000431005	0.0006577	HAND2
HSALNG0022377	ENSG00000164107	0.108185	0.0625981	0.0782499	HAND2
HSALNG0022378	ENSG00000164107	0.186701	0.00122734	0.00180816	HAND2
HSALNG0022380	ENSG00000164107	0.680247	0	0	HAND2
HSALNG0146721	ENSG00000164107	0.825017	0	0	HAND2
HSALNG0022389	ENSG00000164107	0.353975	3.4068e-10	7.3947e-10	HAND2
HSALNG0022407	ENSG00000164107	-0.0400545	0.491672	0.534667	HAND2
HSALNG0022410	ENSG00000164107	0.222726	0.00010842	0.000172755	HAND2
HSALNG0023089	ENSG00000164107	0.0475584	0.41415	0.457552	HAND2
HSALNG0023090	ENSG00000164107	-0.0450615	0.439112	0.482695	HAND2
HSALNG0062861	ENSG00000164107	0.39335	1.97931e-12	4.76805e-12	HAND2
HSALNG0062865	ENSG00000164107	0.547445	0	0	HAND2
HSALNG0062869	ENSG00000164107	0.555997	0	0	HAND2
HSALNG0063321	ENSG00000164107	0.202844	0.000435402	0.000664154	HAND2
HSALNG0063463	ENSG00000164107	NA	NA	NA	HAND2
HSALNG0063467	ENSG00000164107	0.610123	0	0	HAND2
HSALNG0150351	ENSG00000164107	0.601237	0	0	HAND2
HSALNG0096735	ENSG00000164107	-0.0590539	0.310434	0.351395	HAND2
HSALNG0104472	ENSG00000164107	0.287895	4.46815e-07	8.26039e-07	HAND2
HSALNG0133933	ENSG00000164107	0.399047	8.85958e-13	2.16851e-12	HAND2
HSALNG0137529	ENSG00000164107	-0.0632849	0.276982	0.316346	HAND2
HSALNG0137632	ENSG00000164107	0.408349	2.30704e-13	5.79318e-13	HAND2
HSALNG0137903	ENSG00000164107	0.233804	4.72473e-05	7.72041e-05	HAND2
HSALNG0151206	ENSG00000164107	0.0165483	0.776407	0.802727	HAND2
HSALNG0138057	ENSG00000164107	0.0299962	0.606636	0.645509	HAND2
HSALNG0006712	ENSG00000113196	-0.031985	0.582981	0.622961	HAND1
HSALNG0022169	ENSG00000113196	-0.0148305	0.799094	0.823046	HAND1
HSALNG0022210	ENSG00000113196	0.00145588	0.980067	0.982774	HAND1
HSALNG0022218	ENSG00000113196	0.180401	0.00179925	0.00261622	HAND1
HSALNG0022219	ENSG00000113196	0.000578897	0.992074	0.993233	HAND1
HSALNG0022376	ENSG00000113196	0.0925053	0.111633	0.135205	HAND1
HSALNG0022377	ENSG00000113196	-0.0676189	0.245342	0.282778	HAND1
HSALNG0022378	ENSG00000113196	0.0627681	0.280932	0.320513	HAND1
HSALNG0022380	ENSG00000113196	0.197788	0.000607649	0.000916679	HAND1
HSALNG0146721	ENSG00000113196	0.268955	2.57022e-06	4.54798e-06	HAND1
HSALNG0022389	ENSG00000113196	-0.0270169	0.642847	0.679613	HAND1
HSALNG0022407	ENSG00000113196	-0.0686606	0.238128	0.275024	HAND1
HSALNG0022410	ENSG00000113196	-0.0403332	0.488661	0.531749	HAND1
HSALNG0023089	ENSG00000113196	-0.0407557	0.484115	0.527293	HAND1
HSALNG0023090	ENSG00000113196	-0.0727373	0.211335	0.246076	HAND1
HSALNG0062861	ENSG00000113196	0.339879	1.82562e-09	3.82631e-09	HAND1
HSALNG0062865	ENSG00000113196	0.214847	0.000190992	0.000299034	HAND1
HSALNG0062869	ENSG00000113196	0.0502719	0.387993	0.431176	HAND1
HSALNG0063321	ENSG00000113196	0.0567644	0.3296	0.371351	HAND1
HSALNG0063463	ENSG00000113196	NA	NA	NA	HAND1
HSALNG0063467	ENSG00000113196	-0.0207217	0.722107	0.753193	HAND1
HSALNG0150351	ENSG00000113196	0.0190029	0.744319	0.773447	HAND1
HSALNG0096735	ENSG00000113196	-0.0449436	0.440312	0.483895	HAND1
HSALNG0104472	ENSG00000113196	-0.00909983	0.875903	0.891673	HAND1
HSALNG0133933	ENSG00000113196	-0.0255907	0.660492	0.696116	HAND1
HSALNG0137529	ENSG00000113196	-0.0543468	0.350647	0.393118	HAND1
HSALNG0137632	ENSG00000113196	0.0827138	0.155058	0.184184	HAND1
HSALNG0137903	ENSG00000113196	-0.0966432	0.0964348	0.117788	HAND1
HSALNG0151206	ENSG00000113196	0.0400358	0.491874	0.534866	HAND1
HSALNG0138057	ENSG00000113196	-0.00818302	0.888319	0.902731	HAND1
HSALNG0006712	ENSG00000183072	0.652488	0	0	NKX2-5
HSALNG0022169	ENSG00000183072	0.0180441	0.756804	0.784906	NKX2-5
HSALNG0022210	ENSG00000183072	0.616457	0	0	NKX2-5
HSALNG0022218	ENSG00000183072	0.31438	3.09319e-08	6.09621e-08	NKX2-5
HSALNG0022219	ENSG00000183072	0.441027	1.33227e-15	3.68505e-15	NKX2-5
HSALNG0022376	ENSG00000183072	0.204593	0.000387226	0.000593148	NKX2-5
HSALNG0022377	ENSG00000183072	0.174564	0.0025369	0.00364303	NKX2-5
HSALNG0022378	ENSG00000183072	0.132292	0.0225898	0.0296732	NKX2-5
HSALNG0022380	ENSG00000183072	0.45914	0	0	NKX2-5
HSALNG0146721	ENSG00000183072	0.542614	0	0	NKX2-5
HSALNG0022389	ENSG00000183072	0.686992	0	0	NKX2-5
HSALNG0022407	ENSG00000183072	0.0412329	0.479007	0.522238	NKX2-5
HSALNG0022410	ENSG00000183072	0.393729	1.87717e-12	4.52627e-12	NKX2-5
HSALNG0023089	ENSG00000183072	0.0396224	0.496361	0.539246	NKX2-5
HSALNG0023090	ENSG00000183072	-0.096113	0.0982847	0.119897	NKX2-5
HSALNG0062861	ENSG00000183072	0.130685	0.0242995	0.0318118	NKX2-5
HSALNG0062865	ENSG00000183072	0.469686	0	0	NKX2-5
HSALNG0062869	ENSG00000183072	0.805319	0	0	NKX2-5
HSALNG0063321	ENSG00000183072	0.163372	0.00476332	0.00667845	NKX2-5
HSALNG0063463	ENSG00000183072	NA	NA	NA	NKX2-5
HSALNG0063467	ENSG00000183072	0.708939	0	0	NKX2-5
HSALNG0150351	ENSG00000183072	0.471811	0	0	NKX2-5
HSALNG0096735	ENSG00000183072	0.0213834	0.713618	0.745283	NKX2-5
HSALNG0104472	ENSG00000183072	0.739245	0	0	NKX2-5
HSALNG0133933	ENSG00000183072	0.606087	0	0	NKX2-5
HSALNG0137529	ENSG00000183072	0.0488925	0.401162	0.444496	NKX2-5
HSALNG0137632	ENSG00000183072	0.423498	2.35367e-14	6.17216e-14	NKX2-5
HSALNG0137903	ENSG00000183072	0.370864	4.07554e-11	9.23692e-11	NKX2-5
HSALNG0151206	ENSG00000183072	0.0720099	0.21595	0.251063	NKX2-5
HSALNG0138057	ENSG00000183072	0.0293221	0.61475	0.653235	NKX2-5
HSALNG0006712	ENSG00000164532	0.423354	2.39808e-14	6.28617e-14	TBX20
HSALNG0022169	ENSG00000164532	0.0731946	0.208471	0.242946	TBX20
HSALNG0022210	ENSG00000164532	0.527042	0	0	TBX20
HSALNG0022218	ENSG00000164532	0.435048	3.77476e-15	1.02545e-14	TBX20
HSALNG0022219	ENSG00000164532	0.38031	1.17644e-11	2.73308e-11	TBX20
HSALNG0022376	ENSG00000164532	0.173918	0.00263352	0.00377598	TBX20
HSALNG0022377	ENSG00000164532	0.0687532	0.237494	0.27434	TBX20
HSALNG0022378	ENSG00000164532	0.163718	0.00467412	0.00655788	TBX20
HSALNG0022380	ENSG00000164532	0.477635	0	0	TBX20
HSALNG0146721	ENSG00000164532	0.622585	0	0	TBX20
HSALNG0022389	ENSG00000164532	0.55882	0	0	TBX20
HSALNG0022407	ENSG00000164532	0.153993	0.0078476	0.0107863	TBX20
HSALNG0022410	ENSG00000164532	0.408576	2.23155e-13	5.60698e-13	TBX20
HSALNG0023089	ENSG00000164532	0.100778	0.0829413	0.102146	TBX20
HSALNG0023090	ENSG00000164532	-0.0899772	0.121806	0.146789	TBX20
HSALNG0062861	ENSG00000164532	0.32374	1.12831e-08	2.27452e-08	TBX20
HSALNG0062865	ENSG00000164532	0.744812	0	0	TBX20
HSALNG0062869	ENSG00000164532	0.706472	0	0	TBX20
HSALNG0063321	ENSG00000164532	0.153283	0.0081415	0.0111735	TBX20
HSALNG0063463	ENSG00000164532	NA	NA	NA	TBX20
HSALNG0063467	ENSG00000164532	0.554164	0	0	TBX20
HSALNG0150351	ENSG00000164532	0.376496	1.95226e-11	4.48984e-11	TBX20
HSALNG0096735	ENSG00000164532	-0.0161885	0.781143	0.806944	TBX20
HSALNG0104472	ENSG00000164532	0.533073	0	0	TBX20
HSALNG0133933	ENSG00000164532	0.536457	0	0	TBX20
HSALNG0137529	ENSG00000164532	0.0194249	0.738845	0.768479	TBX20
HSALNG0137632	ENSG00000164532	0.371273	3.86531e-11	8.76988e-11	TBX20
HSALNG0137903	ENSG00000164532	0.146194	0.0116553	0.0157557	TBX20
HSALNG0151206	ENSG00000164532	-0.00036414	0.995014	0.995765	TBX20
HSALNG0138057	ENSG00000164532	0.0382569	0.51133	0.553849	TBX20
HSALNG0006712	ENSG00000134571	0.631321	0	0	MYBPC3
HSALNG0022169	ENSG00000134571	0.0573347	0.324756	0.366314	MYBPC3
HSALNG0022210	ENSG00000134571	0.718168	0	0	MYBPC3
HSALNG0022218	ENSG00000134571	0.538922	0	0	MYBPC3
HSALNG0022219	ENSG00000134571	0.683232	0	0	MYBPC3
HSALNG0022376	ENSG00000134571	0.284556	6.14046e-07	1.12648e-06	MYBPC3
HSALNG0022377	ENSG00000134571	0.224397	9.58978e-05	0.00015343	MYBPC3
HSALNG0022378	ENSG00000134571	0.171418	0.00303987	0.00433493	MYBPC3
HSALNG0022380	ENSG00000134571	0.479018	0	0	MYBPC3
HSALNG0146721	ENSG00000134571	0.491779	0	0	MYBPC3
HSALNG0022389	ENSG00000134571	0.672482	0	0	MYBPC3
HSALNG0022407	ENSG00000134571	0.178503	0.00201414	0.00291762	MYBPC3
HSALNG0022410	ENSG00000134571	0.496362	0	0	MYBPC3
HSALNG0023089	ENSG00000134571	0.0990745	0.0883037	0.108383	MYBPC3
HSALNG0023090	ENSG00000134571	-0.0558227	0.337698	0.379733	MYBPC3
HSALNG0062861	ENSG00000134571	0.225557	8.80189e-05	0.000141174	MYBPC3
HSALNG0062865	ENSG00000134571	0.458912	0	0	MYBPC3
HSALNG0062869	ENSG00000134571	0.806711	0	0	MYBPC3
HSALNG0063321	ENSG00000134571	0.156099	0.00703122	0.00970966	MYBPC3
HSALNG0063463	ENSG00000134571	NA	NA	NA	MYBPC3
HSALNG0063467	ENSG00000134571	0.752344	0	0	MYBPC3
HSALNG0150351	ENSG00000134571	0.428581	1.06581e-14	2.83863e-14	MYBPC3
HSALNG0096735	ENSG00000134571	-0.00632555	0.913556	0.925039	MYBPC3
HSALNG0104472	ENSG00000134571	0.585501	0	0	MYBPC3
HSALNG0133933	ENSG00000134571	0.665008	0	0	MYBPC3
HSALNG0137529	ENSG00000134571	0.0540702	0.353107	0.395651	MYBPC3
HSALNG0137632	ENSG00000134571	0.641722	0	0	MYBPC3
HSALNG0137903	ENSG00000134571	0.321208	1.48728e-08	2.98023e-08	MYBPC3
HSALNG0151206	ENSG00000134571	0.0432961	0.457268	0.500815	MYBPC3
HSALNG0138057	ENSG00000134571	0.0571019	0.326727	0.368367	MYBPC3
HSALNG0006712	ENSG00000069431	0.417736	5.68434e-14	1.46669e-13	ABCC9
HSALNG0022169	ENSG00000069431	0.0477836	0.41194	0.455332	ABCC9
HSALNG0022210	ENSG00000069431	0.590166	0	0	ABCC9
HSALNG0022218	ENSG00000069431	0.496323	0	0	ABCC9
HSALNG0022219	ENSG00000069431	0.569972	0	0	ABCC9
HSALNG0022376	ENSG00000069431	0.206956	0.000330004	0.000508042	ABCC9
HSALNG0022377	ENSG00000069431	0.126957	0.0287011	0.0372957	ABCC9
HSALNG0022378	ENSG00000069431	0.138162	0.0171988	0.0228621	ABCC9
HSALNG0022380	ENSG00000069431	0.373937	2.73246e-11	6.24124e-11	ABCC9
HSALNG0146721	ENSG00000069431	0.269981	2.34561e-06	4.15968e-06	ABCC9
HSALNG0022389	ENSG00000069431	0.394912	1.59028e-12	3.84743e-12	ABCC9
HSALNG0022407	ENSG00000069431	0.150442	0.00941686	0.0128457	ABCC9
HSALNG0022410	ENSG00000069431	0.402701	5.24913e-13	1.29771e-12	ABCC9
HSALNG0023089	ENSG00000069431	0.163737	0.00466919	0.00655132	ABCC9
HSALNG0023090	ENSG00000069431	-0.0654661	0.260729	0.299165	ABCC9
HSALNG0062861	ENSG00000069431	0.0985664	0.089956	0.110299	ABCC9
HSALNG0062865	ENSG00000069431	0.275004	1.49087e-06	2.67525e-06	ABCC9
HSALNG0062869	ENSG00000069431	0.523533	0	0	ABCC9
HSALNG0063321	ENSG00000069431	0.111773	0.0543334	0.0684377	ABCC9
HSALNG0063463	ENSG00000069431	NA	NA	NA	ABCC9
HSALNG0063467	ENSG00000069431	0.547131	0	0	ABCC9
HSALNG0150351	ENSG00000069431	0.284016	6.46196e-07	1.1839e-06	ABCC9
HSALNG0096735	ENSG00000069431	-0.0126851	0.827664	0.848793	ABCC9
HSALNG0104472	ENSG00000069431	0.338606	2.11585e-09	4.42213e-09	ABCC9
HSALNG0133933	ENSG00000069431	0.576254	0	0	ABCC9
HSALNG0137529	ENSG00000069431	-0.0229686	0.693422	0.726535	ABCC9
HSALNG0137632	ENSG00000069431	0.526632	0	0	ABCC9
HSALNG0137903	ENSG00000069431	0.183417	0.00150042	0.00219586	ABCC9
HSALNG0151206	ENSG00000069431	0.0141403	0.808258	0.831336	ABCC9
HSALNG0138057	ENSG00000069431	0.14027	0.0155572	0.0207732	ABCC9
HSALNG0006712	ENSG00000089225	0.427423	1.28786e-14	3.41693e-14	TBX5
HSALNG0022169	ENSG00000089225	0.0463766	0.425859	0.469318	TBX5
HSALNG0022210	ENSG00000089225	0.506038	0	0	TBX5
HSALNG0022218	ENSG00000089225	0.565083	0	0	TBX5
HSALNG0022219	ENSG00000089225	0.46658	0	0	TBX5
HSALNG0022376	ENSG00000089225	0.321153	1.49615e-08	2.9976e-08	TBX5
HSALNG0022377	ENSG00000089225	0.226992	7.91153e-05	0.000127289	TBX5
HSALNG0022378	ENSG00000089225	0.251979	1.10597e-05	1.88227e-05	TBX5
HSALNG0022380	ENSG00000089225	0.584172	0	0	TBX5
HSALNG0146721	ENSG00000089225	0.785833	0	0	TBX5
HSALNG0022389	ENSG00000089225	0.47318	0	0	TBX5
HSALNG0022407	ENSG00000089225	0.0750258	0.197281	0.230727	TBX5
HSALNG0022410	ENSG00000089225	0.316476	2.47538e-08	4.90285e-08	TBX5
HSALNG0023089	ENSG00000089225	0.0310134	0.594484	0.633885	TBX5
HSALNG0023090	ENSG00000089225	-0.0104992	0.85701	0.874978	TBX5
HSALNG0062861	ENSG00000089225	0.379892	1.24389e-11	2.88629e-11	TBX5
HSALNG0062865	ENSG00000089225	0.710991	0	0	TBX5
HSALNG0062869	ENSG00000089225	0.790856	0	0	TBX5
HSALNG0063321	ENSG00000089225	0.247127	1.64767e-05	2.77437e-05	TBX5
HSALNG0063463	ENSG00000089225	NA	NA	NA	TBX5
HSALNG0063467	ENSG00000089225	0.689896	0	0	TBX5
HSALNG0150351	ENSG00000089225	0.559708	0	0	TBX5
HSALNG0096735	ENSG00000089225	-0.0325047	0.576871	0.617128	TBX5
HSALNG0104472	ENSG00000089225	0.569667	0	0	TBX5
HSALNG0133933	ENSG00000089225	0.561966	0	0	TBX5
HSALNG0137529	ENSG00000089225	0.0169568	0.771039	0.797903	TBX5
HSALNG0137632	ENSG00000089225	0.452764	2.22045e-16	6.33774e-16	TBX5
HSALNG0137903	ENSG00000089225	0.309246	5.30067e-08	1.03174e-07	TBX5
HSALNG0151206	ENSG00000089225	0.0736255	0.205797	0.240051	TBX5
HSALNG0138057	ENSG00000089225	0.00470191	0.935689	0.944313	TBX5
HSALNG0006712	ENSG00000197616	0.590875	0	0	MYH6
HSALNG0022169	ENSG00000197616	0.0282465	0.627793	0.66556	MYH6
HSALNG0022210	ENSG00000197616	0.46882	0	0	MYH6
HSALNG0022218	ENSG00000197616	0.162909	0.00488522	0.00684279	MYH6
HSALNG0022219	ENSG00000197616	0.305674	7.66374e-08	1.4787e-07	MYH6
HSALNG0022376	ENSG00000197616	0.156306	0.00695517	0.0096085	MYH6
HSALNG0022377	ENSG00000197616	0.126088	0.0298192	0.0386703	MYH6
HSALNG0022378	ENSG00000197616	0.117576	0.0428923	0.054659	MYH6
HSALNG0022380	ENSG00000197616	0.435804	3.33067e-15	9.06964e-15	MYH6
HSALNG0146721	ENSG00000197616	0.548072	0	0	MYH6
HSALNG0022389	ENSG00000197616	0.682113	0	0	MYH6
HSALNG0022407	ENSG00000197616	-0.0601679	0.30138	0.341996	MYH6
HSALNG0022410	ENSG00000197616	0.287793	4.51213e-07	8.33901e-07	MYH6
HSALNG0023089	ENSG00000197616	0.0211304	0.716859	0.74828	MYH6
HSALNG0023090	ENSG00000197616	-0.108038	0.0629592	0.0786717	MYH6
HSALNG0062861	ENSG00000197616	0.111892	0.0540749	0.06813	MYH6
HSALNG0062865	ENSG00000197616	0.44614	6.66134e-16	1.86801e-15	MYH6
HSALNG0062869	ENSG00000197616	0.774193	0	0	MYH6
HSALNG0063321	ENSG00000197616	0.137591	0.0176687	0.0234594	MYH6
HSALNG0063463	ENSG00000197616	NA	NA	NA	MYH6
HSALNG0063467	ENSG00000197616	0.633001	0	0	MYH6
HSALNG0150351	ENSG00000197616	0.429791	8.88178e-15	2.37379e-14	MYH6
HSALNG0096735	ENSG00000197616	0.00900295	0.877213	0.892856	MYH6
HSALNG0104472	ENSG00000197616	0.72	0	0	MYH6
HSALNG0133933	ENSG00000197616	0.477318	0	0	MYH6
HSALNG0137529	ENSG00000197616	0.0527809	0.364721	0.407562	MYH6
HSALNG0137632	ENSG00000197616	0.299133	1.48655e-07	2.82259e-07	MYH6
HSALNG0137903	ENSG00000197616	0.319614	1.76755e-08	3.52847e-08	MYH6
HSALNG0151206	ENSG00000197616	0.0694343	0.232868	0.269365	MYH6
HSALNG0138057	ENSG00000197616	0.000451383	0.993819	0.994722	MYH6
HSALNG0006712	ENSG00000092054	0.309767	5.02097e-08	9.78406e-08	MYH7
HSALNG0022169	ENSG00000092054	0.0498049	0.392422	0.43568	MYH7
HSALNG0022210	ENSG00000092054	0.649722	0	0	MYH7
HSALNG0022218	ENSG00000092054	0.63146	0	0	MYH7
HSALNG0022219	ENSG00000092054	0.691895	0	0	MYH7
HSALNG0022376	ENSG00000092054	0.189539	0.00102898	0.00152488	MYH7
HSALNG0022377	ENSG00000092054	0.190336	0.000978839	0.00145277	MYH7
HSALNG0022378	ENSG00000092054	0.162584	0.00497239	0.00696032	MYH7
HSALNG0022380	ENSG00000092054	0.29344	2.61127e-07	4.89075e-07	MYH7
HSALNG0146721	ENSG00000092054	0.26497	3.6536e-06	6.40687e-06	MYH7
HSALNG0022389	ENSG00000092054	0.417826	5.59552e-14	1.44418e-13	MYH7
HSALNG0022407	ENSG00000092054	0.341189	1.56753e-09	3.29561e-09	MYH7
HSALNG0022410	ENSG00000092054	0.469523	0	0	MYH7
HSALNG0023089	ENSG00000092054	0.160276	0.0056329	0.00784684	MYH7
HSALNG0023090	ENSG00000092054	-0.0419629	0.471252	0.514682	MYH7
HSALNG0062861	ENSG00000092054	0.156409	0.00691758	0.00955865	MYH7
HSALNG0062865	ENSG00000092054	0.379422	1.32441e-11	3.06914e-11	MYH7
HSALNG0062869	ENSG00000092054	0.533378	0	0	MYH7
HSALNG0063321	ENSG00000092054	0.0501472	0.389172	0.432373	MYH7
HSALNG0063463	ENSG00000092054	NA	NA	NA	MYH7
HSALNG0063467	ENSG00000092054	0.565063	0	0	MYH7
HSALNG0150351	ENSG00000092054	0.236666	3.7869e-05	6.22671e-05	MYH7
HSALNG0096735	ENSG00000092054	-0.0248229	0.67007	0.705036	MYH7
HSALNG0104472	ENSG00000092054	0.359317	1.76406e-10	3.88018e-10	MYH7
HSALNG0133933	ENSG00000092054	0.649068	0	0	MYH7
HSALNG0137529	ENSG00000092054	0.0299767	0.60687	0.645737	MYH7
HSALNG0137632	ENSG00000092054	0.590559	0	0	MYH7
HSALNG0137903	ENSG00000092054	0.136335	0.0187414	0.024819	MYH7
HSALNG0151206	ENSG00000092054	-0.0256512	0.659739	0.695396	MYH7
HSALNG0138057	ENSG00000092054	0.0700828	0.228523	0.264689	MYH7
HSALNG0006712	ENSG00000159251	0.509444	0	0	ACTC1
HSALNG0022169	ENSG00000159251	0.0468485	0.42116	0.464613	ACTC1
HSALNG0022210	ENSG00000159251	0.5776	0	0	ACTC1
HSALNG0022218	ENSG00000159251	0.426007	1.59872e-14	4.22305e-14	ACTC1
HSALNG0022219	ENSG00000159251	0.66196	0	0	ACTC1
HSALNG0022376	ENSG00000159251	0.270962	2.14842e-06	3.81859e-06	ACTC1
HSALNG0022377	ENSG00000159251	0.155863	0.00711872	0.00982499	ACTC1
HSALNG0022378	ENSG00000159251	0.189732	0.00101659	0.00150699	ACTC1
HSALNG0022380	ENSG00000159251	0.414738	8.92619e-14	2.28431e-13	ACTC1
HSALNG0146721	ENSG00000159251	0.435606	3.55271e-15	9.65641e-15	ACTC1
HSALNG0022389	ENSG00000159251	0.582348	0	0	ACTC1
HSALNG0022407	ENSG00000159251	0.084209	0.147706	0.175942	ACTC1
HSALNG0022410	ENSG00000159251	0.353702	3.52222e-10	7.63966e-10	ACTC1
HSALNG0023089	ENSG00000159251	0.0830529	0.153367	0.182291	ACTC1
HSALNG0023090	ENSG00000159251	-0.109849	0.0586449	0.0735707	ACTC1
HSALNG0062861	ENSG00000159251	0.209276	0.000281573	0.000435784	ACTC1
HSALNG0062865	ENSG00000159251	0.446272	4.44089e-16	1.24949e-15	ACTC1
HSALNG0062869	ENSG00000159251	0.753283	0	0	ACTC1
HSALNG0063321	ENSG00000159251	0.120238	0.0383661	0.0491559	ACTC1
HSALNG0063463	ENSG00000159251	NA	NA	NA	ACTC1
HSALNG0063467	ENSG00000159251	0.677081	0	0	ACTC1
HSALNG0150351	ENSG00000159251	0.345553	9.38267e-10	1.99388e-09	ACTC1
HSALNG0096735	ENSG00000159251	-0.0291238	0.617146	0.655495	ACTC1
HSALNG0104472	ENSG00000159251	0.572849	0	0	ACTC1
HSALNG0133933	ENSG00000159251	0.589362	0	0	ACTC1
HSALNG0137529	ENSG00000159251	0.0471388	0.418286	0.461714	ACTC1
HSALNG0137632	ENSG00000159251	0.589184	0	0	ACTC1
HSALNG0137903	ENSG00000159251	0.27471	1.53134e-06	2.746e-06	ACTC1
HSALNG0151206	ENSG00000159251	0.0627677	0.280935	0.320515	ACTC1
HSALNG0138057	ENSG00000159251	0.0408157	0.483471	0.526666	ACTC1
HSALNG0006712	ENSG00000137834	0.268259	2.73424e-06	4.83043e-06	SMAD6
HSALNG0022169	ENSG00000137834	0.0218539	0.707601	0.739746	SMAD6
HSALNG0022210	ENSG00000137834	0.125734	0.0302859	0.0392442	SMAD6
HSALNG0022218	ENSG00000137834	0.0974919	0.0935312	0.114432	SMAD6
HSALNG0022219	ENSG00000137834	0.0894911	0.123842	0.14908	SMAD6
HSALNG0022376	ENSG00000137834	0.0986714	0.0896124	0.109903	SMAD6
HSALNG0022377	ENSG00000137834	-0.0207236	0.722083	0.753182	SMAD6
HSALNG0022378	ENSG00000137834	0.052899	0.363647	0.406462	SMAD6
HSALNG0022380	ENSG00000137834	0.202281	0.000452053	0.000688775	SMAD6
HSALNG0146721	ENSG00000137834	0.31043	4.68542e-08	9.14643e-08	SMAD6
HSALNG0022389	ENSG00000137834	0.267807	2.84591e-06	5.02195e-06	SMAD6
HSALNG0022407	ENSG00000137834	-0.0544925	0.349355	0.391787	SMAD6
HSALNG0022410	ENSG00000137834	0.129205	0.0259721	0.0338959	SMAD6
HSALNG0023089	ENSG00000137834	0.111085	0.055844	0.0702428	SMAD6
HSALNG0023090	ENSG00000137834	-0.187858	0.0011426	0.0016872	SMAD6
HSALNG0062861	ENSG00000137834	0.185279	0.00133949	0.00196773	SMAD6
HSALNG0062865	ENSG00000137834	0.34058	1.68274e-09	3.53269e-09	SMAD6
HSALNG0062869	ENSG00000137834	0.308241	5.88264e-08	1.14213e-07	SMAD6
HSALNG0063321	ENSG00000137834	0.0356503	0.540545	0.582218	SMAD6
HSALNG0063463	ENSG00000137834	NA	NA	NA	SMAD6
HSALNG0063467	ENSG00000137834	0.294237	2.41511e-07	4.53128e-07	SMAD6
HSALNG0150351	ENSG00000137834	0.229096	6.75827e-05	0.000109248	SMAD6
HSALNG0096735	ENSG00000137834	-0.0798303	0.170014	0.200797	SMAD6
HSALNG0104472	ENSG00000137834	0.248227	1.50639e-05	2.54256e-05	SMAD6
HSALNG0133933	ENSG00000137834	0.166504	0.00400846	0.00565714	SMAD6
HSALNG0137529	ENSG00000137834	-0.0893187	0.12457	0.149916	SMAD6
HSALNG0137632	ENSG00000137834	0.232801	5.10212e-05	8.31861e-05	SMAD6
HSALNG0137903	ENSG00000137834	0.150832	0.0092322	0.0126047	SMAD6
HSALNG0151206	ENSG00000137834	-0.00228542	0.968715	0.97298	SMAD6
HSALNG0138057	ENSG00000137834	-0.0299187	0.607567	0.646377	SMAD6
HSALNG0006712	ENSG00000141448	0.128054	0.0273399	0.0356041	GATA6
HSALNG0022169	ENSG00000141448	0.0698988	0.229749	0.266018	GATA6
HSALNG0022210	ENSG00000141448	0.113022	0.0516767	0.0652554	GATA6
HSALNG0022218	ENSG00000141448	0.267755	2.85904e-06	5.04466e-06	GATA6
HSALNG0022219	ENSG00000141448	0.147231	0.0110697	0.0149992	GATA6
HSALNG0022376	ENSG00000141448	0.119701	0.0392448	0.0502234	GATA6
HSALNG0022377	ENSG00000141448	0.00117378	0.983929	0.986099	GATA6
HSALNG0022378	ENSG00000141448	0.108921	0.0608227	0.0761567	GATA6
HSALNG0022380	ENSG00000141448	0.324332	1.05739e-08	2.13458e-08	GATA6
HSALNG0146721	ENSG00000141448	0.512233	0	0	GATA6
HSALNG0022389	ENSG00000141448	0.171446	0.00303509	0.00432825	GATA6
HSALNG0022407	ENSG00000141448	-0.0128451	0.825525	0.846883	GATA6
HSALNG0022410	ENSG00000141448	-0.0141172	0.808565	0.831599	GATA6
HSALNG0023089	ENSG00000141448	-0.042185	0.468906	0.512376	GATA6
HSALNG0023090	ENSG00000141448	-0.175687	0.00237645	0.0034213	GATA6
HSALNG0062861	ENSG00000141448	0.310731	4.54043e-08	8.86905e-08	GATA6
HSALNG0062865	ENSG00000141448	0.375615	2.19249e-11	5.02952e-11	GATA6
HSALNG0062869	ENSG00000141448	0.31047	4.66624e-08	9.10983e-08	GATA6
HSALNG0063321	ENSG00000141448	0.108994	0.0606508	0.0759526	GATA6
HSALNG0063463	ENSG00000141448	NA	NA	NA	GATA6
HSALNG0063467	ENSG00000141448	0.377876	1.6267e-11	3.75488e-11	GATA6
HSALNG0150351	ENSG00000141448	0.384711	6.50324e-12	1.52915e-11	GATA6
HSALNG0096735	ENSG00000141448	-0.112263	0.053278	0.0671764	GATA6
HSALNG0104472	ENSG00000141448	0.153755	0.00794499	0.0109135	GATA6
HSALNG0133933	ENSG00000141448	0.177363	0.00215428	0.00311283	GATA6
HSALNG0137529	ENSG00000141448	-0.0939459	0.106141	0.128927	GATA6
HSALNG0137632	ENSG00000141448	0.177248	0.00216897	0.0031333	GATA6
HSALNG0137903	ENSG00000141448	0.0796948	0.170742	0.201599	GATA6
HSALNG0151206	ENSG00000141448	-0.00350421	0.952047	0.958651	GATA6
HSALNG0138057	ENSG00000141448	-0.0580439	0.318797	0.360085	GATA6

## Sheet: Correlation Matrix 
Correlation Matrix based on expression of 30 CNV-lncRNAs and 12 coexpressed CHD genes in cardiomyocyte differentiation dataset (n = 297)
	ACTC1	GATA6	HAND1	HAND2	MYBPC3	MYH6	MYH7	NKX2-5	SMAD6	TBX5	TBX20	ABCC9	HSALNG0006712	HSALNG0022169	HSALNG0022210	HSALNG0022218	HSALNG0022219	HSALNG0022376	HSALNG0022377	HSALNG0022378	HSALNG0022380	HSALNG0146721	HSALNG0022389	HSALNG0022407	HSALNG0022410	HSALNG0023089	HSALNG0023090	HSALNG0062861	HSALNG0062865	HSALNG0062869	HSALNG0063321	HSALNG0063463	HSALNG0063467	HSALNG0150351	HSALNG0096735	HSALNG0104472	HSALNG0133933	HSALNG0137529	HSALNG0137632	HSALNG0137903	HSALNG0151206	HSALNG0138057
ACTC1	1	0.224049	-0.0115732	0.388942	0.894695	0.827687	0.707629	0.832817	0.341696	0.661095	0.734811	0.717157	0.509444	0.0468485	0.5776	0.426007	0.66196	0.270962	0.155863	0.189732	0.414738	0.435606	0.582348	0.084209	0.353702	0.0830529	-0.109849	0.209276	0.446272	0.753283	0.120238	NA	0.677081	0.345553	-0.0291238	0.572849	0.589362	0.0471388	0.589184	0.27471	0.0627677	0.0408157
GATA6	0.224049	1	0.507648	0.597607	0.239523	0.256838	0.150688	0.258643	0.454034	0.495532	0.426533	0.161294	0.128054	0.0698988	0.113022	0.267755	0.147231	0.119701	0.00117378	0.108921	0.324332	0.512233	0.171446	-0.0128451	-0.0141172	-0.042185	-0.175687	0.310731	0.375615	0.31047	0.108994	NA	0.377876	0.384711	-0.112263	0.153755	0.177363	-0.0939459	0.177248	0.0796948	-0.00350421	-0.0580439
HAND1	-0.0115732	0.507648	1	0.406569	-0.0442484	-0.0207111	-0.0704346	-0.028737	0.215198	0.201017	0.188202	-0.0829034	-0.031985	-0.0148305	0.00145588	0.180401	0.000578897	0.0925053	-0.0676189	0.0627681	0.197788	0.268955	-0.0270169	-0.0686606	-0.0403332	-0.0407557	-0.0727373	0.339879	0.214847	0.0502719	0.0567644	NA	-0.0207217	0.0190029	-0.0449436	-0.00909983	-0.0255907	-0.0543468	0.0827138	-0.0966432	0.0400358	-0.00818303
HAND2	0.388942	0.597607	0.406569	1	0.442972	0.413665	0.321275	0.456452	0.381569	0.755057	0.632911	0.287469	0.322278	0.0367022	0.298846	0.547513	0.30743	0.202996	0.108185	0.186701	0.680247	0.825017	0.353975	-0.0400545	0.222726	0.0475584	-0.0450615	0.39335	0.547445	0.555997	0.202844	NA	0.610123	0.601237	-0.0590539	0.287895	0.399047	-0.0632849	0.408349	0.233804	0.0165483	0.0299962
MYBPC3	0.894695	0.239523	-0.0442484	0.442972	1	0.789119	0.82187	0.894325	0.301219	0.709276	0.752669	0.762618	0.631321	0.0573347	0.718168	0.538922	0.683232	0.284556	0.224397	0.171418	0.479018	0.491779	0.672482	0.178503	0.496362	0.0990745	-0.0558227	0.225557	0.458912	0.806711	0.156099	NA	0.752344	0.428581	-0.00632555	0.585501	0.665008	0.0540702	0.641722	0.321208	0.0432961	0.0571019
MYH6	0.827687	0.256838	-0.0207111	0.413665	0.789119	1	0.41144	0.931727	0.43853	0.661562	0.748557	0.496069	0.590875	0.0282465	0.46882	0.162909	0.305674	0.156306	0.126088	0.117576	0.435804	0.548072	0.682113	-0.0601679	0.287793	0.0211304	-0.108038	0.111892	0.44614	0.774193	0.137591	NA	0.633001	0.429791	0.00900295	0.72	0.477318	0.0527809	0.299133	0.319614	0.0694343	0.000451383
MYH7	0.707629	0.150688	-0.0704346	0.321275	0.82187	0.41144	1	0.590079	0.128715	0.536278	0.598584	0.781747	0.309767	0.0498049	0.649722	0.63146	0.691895	0.189539	0.190336	0.162584	0.29344	0.26497	0.417826	0.341189	0.469523	0.160276	-0.0419629	0.156409	0.379422	0.533378	0.0501472	NA	0.565063	0.236666	-0.0248229	0.359317	0.649068	0.0299767	0.590559	0.136335	-0.0256512	0.0700828
NKX2-5	0.832817	0.258643	-0.028737	0.456452	0.894325	0.931727	0.590079	1	0.427159	0.729866	0.763211	0.601801	0.652488	0.0180441	0.616457	0.31438	0.441027	0.204593	0.174564	0.132292	0.45914	0.542614	0.686992	0.0412329	0.393729	0.0396224	-0.096113	0.130685	0.469686	0.805319	0.163372	NA	0.708939	0.471811	0.0213834	0.739245	0.606087	0.0488925	0.423498	0.370864	0.0720099	0.0293221
SMAD6	0.341696	0.454034	0.215198	0.381569	0.301219	0.43853	0.128715	0.427159	1	0.325718	0.530525	0.259298	0.268259	0.0218539	0.125734	0.0974919	0.0894911	0.0986714	-0.0207236	0.052899	0.202281	0.31043	0.267807	-0.0544925	0.129205	0.111085	-0.187858	0.185279	0.34058	0.308241	0.0356503	NA	0.294237	0.229096	-0.0798303	0.248227	0.166504	-0.0893187	0.232801	0.150832	-0.00228542	-0.0299187
TBX5	0.661095	0.495532	0.201017	0.755057	0.709276	0.661562	0.536278	0.729866	0.325718	1	0.788619	0.45628	0.427423	0.0463766	0.506038	0.565083	0.46658	0.321153	0.226992	0.251979	0.584172	0.785833	0.47318	0.0750258	0.316476	0.0310134	-0.0104992	0.379892	0.710991	0.790856	0.247127	NA	0.689896	0.559708	-0.0325047	0.569667	0.561966	0.0169568	0.452764	0.309246	0.0736255	0.00470191
TBX20	0.734811	0.426533	0.188202	0.632911	0.752669	0.748557	0.598584	0.763211	0.530525	0.788619	1	0.549566	0.423354	0.0731946	0.527042	0.435048	0.38031	0.173918	0.0687532	0.163718	0.477635	0.622585	0.55882	0.153993	0.408576	0.100778	-0.0899772	0.32374	0.744812	0.706472	0.153283	NA	0.554164	0.376496	-0.0161885	0.533073	0.536457	0.0194249	0.371273	0.146194	-0.00036414	0.0382569
ABCC9	0.717157	0.161294	-0.0829034	0.287469	0.762618	0.496069	0.781747	0.601801	0.259298	0.45628	0.549566	1	0.417736	0.0477836	0.590166	0.496323	0.569972	0.206956	0.126957	0.138162	0.373937	0.269981	0.394912	0.150442	0.402701	0.163737	-0.0654661	0.0985664	0.275004	0.523533	0.111773	NA	0.547131	0.284016	-0.0126851	0.338606	0.576254	-0.0229686	0.526632	0.183417	0.0141403	0.14027
HSALNG0006712	0.509444	0.128054	-0.031985	0.322278	0.631321	0.590875	0.309767	0.652488	0.268259	0.427423	0.423354	0.417736	1	0.049575	0.587578	0.204456	0.347658	0.182396	0.123603	0.123888	0.48215	0.35683	0.565739	-0.0564799	0.278393	-0.000667167	-0.0342334	0.13875	0.18335	0.530034	0.169617	NA	0.467863	0.399941	0.094979	0.462398	0.422964	-0.0204244	0.427651	0.359493	0.108666	0.0191195
HSALNG0022169	0.0468485	0.0698988	-0.0148305	0.0367022	0.0573347	0.0282465	0.0498049	0.0180441	0.0218539	0.0463766	0.0731946	0.0477836	0.049575	1	0.0314653	0.0713508	0.105093	0.0553044	0.0325018	0.132506	0.0312592	0.04949	0.107868	0.0780709	0.0830633	-0.00155462	0.0114828	0.147593	0.0901733	0.066411	-0.000682568	NA	0.0414267	0.033992	-0.0149395	-0.027477	0.0600316	0.235567	0.109721	0.0131158	-0.0379039	-0.0101939
HSALNG0022210	0.5776	0.113022	0.00145588	0.298846	0.718168	0.46882	0.649722	0.616457	0.125734	0.506038	0.527042	0.590166	0.587578	0.0314653	1	0.476889	0.5318	0.199198	0.139487	0.11415	0.501954	0.279871	0.460529	0.264037	0.431479	0.110921	-0.00248199	0.16497	0.310846	0.578338	0.124942	NA	0.479981	0.246387	0.0805493	0.47842	0.589223	0.0289276	0.499802	0.181467	0.0389575	0.0891544
HSALNG0022218	0.426007	0.267755	0.180401	0.547513	0.538922	0.162909	0.63146	0.31438	0.0974919	0.565083	0.435048	0.496323	0.204456	0.0713508	0.476889	1	0.708974	0.305939	0.275047	0.249339	0.489194	0.468741	0.320447	0.326209	0.45952	0.184558	0.160802	0.410052	0.487265	0.433726	0.0211462	NA	0.474526	0.245165	-0.0469573	0.125514	0.341025	-0.02395	0.638903	0.0188932	-0.0230638	0.0665584
HSALNG0022219	0.66196	0.147231	0.000578897	0.30743	0.683232	0.305674	0.691895	0.441027	0.0894911	0.46658	0.38031	0.569972	0.347658	0.105093	0.5318	0.708974	1	0.351977	0.195419	0.181471	0.335858	0.251518	0.321046	0.239277	0.32216	0.0817795	0.0168252	0.329426	0.294446	0.497709	0.0486083	NA	0.604659	0.302627	-0.0241466	0.188073	0.495587	0.057566	0.780962	0.247733	0.0164448	0.0737774
HSALNG0022376	0.270962	0.119701	0.0925053	0.202996	0.284556	0.156306	0.189539	0.204593	0.0986714	0.321153	0.173918	0.206956	0.182396	0.0553044	0.199198	0.305939	0.351977	1	0.235205	0.134836	0.173562	0.206051	0.182569	0.10002	0.190703	0.066226	0.0956714	0.327723	0.229792	0.300519	0.130471	NA	0.343275	0.132213	-0.0477963	0.186627	0.129823	0.0631198	0.378169	0.184697	0.0495523	0.0315527
HSALNG0022377	0.155863	0.00117378	-0.0676189	0.108185	0.224397	0.126088	0.190336	0.174564	-0.0207236	0.226992	0.0687532	0.126957	0.123603	0.0325018	0.139487	0.275047	0.195419	0.235205	1	0.0283457	0.107927	0.168625	0.202694	0.161492	0.31395	0.18972	0.282772	0.114441	0.126863	0.162473	0.0398511	NA	0.218936	0.115976	0.0243947	0.207081	0.126341	-0.0481259	0.203594	0.14829	0.0278115	-0.00116892
HSALNG0022378	0.189732	0.108921	0.0627681	0.186701	0.171418	0.117576	0.162584	0.132292	0.052899	0.251979	0.163718	0.138162	0.123888	0.132506	0.11415	0.249339	0.181471	0.134836	0.0283457	1	0.0907259	0.225664	0.121699	-0.00220155	0.06225	-0.0646226	0.0111112	0.111708	0.151296	0.168762	0.0121385	NA	0.122769	0.0569024	-0.0263264	0.0691312	0.223685	0.00409537	0.244998	0.133926	0.0245721	-0.0519048
HSALNG0022380	0.414738	0.324332	0.197788	0.680247	0.479018	0.435804	0.29344	0.45914	0.202281	0.584172	0.477635	0.373937	0.48215	0.0312592	0.501954	0.489194	0.335858	0.173562	0.107927	0.0907259	1	0.717495	0.407895	-0.0636472	0.308987	0.0658187	0.0907754	0.30906	0.401093	0.539088	0.177388	NA	0.534881	0.56542	-0.00743019	0.308488	0.41871	-0.0329928	0.377548	0.231757	0.0708508	0.0356699
HSALNG0146721	0.435606	0.512233	0.268955	0.825017	0.491779	0.548072	0.26497	0.542614	0.31043	0.785833	0.622585	0.269981	0.35683	0.04949	0.279871	0.468741	0.251518	0.206051	0.168625	0.225664	0.717495	1	0.434287	-0.0576894	0.268298	0.0282907	0.104243	0.342332	0.612365	0.63364	0.268687	NA	0.615982	0.65231	-0.0465264	0.380533	0.366855	-0.000113153	0.279614	0.244087	0.0196764	0.00245755
HSALNG0022389	0.582348	0.171446	-0.0270169	0.353975	0.672482	0.682113	0.417826	0.686992	0.267807	0.47318	0.55882	0.394912	0.565739	0.107868	0.460529	0.320447	0.321046	0.182569	0.202694	0.121699	0.407895	0.434287	1	0.0821138	0.390898	-0.0588684	0.0203587	0.269736	0.346426	0.599779	0.0934576	NA	0.525607	0.330803	0.0170344	0.449839	0.355997	0.0371298	0.370848	0.158687	0.0383928	0.0397013
HSALNG0022407	0.084209	-0.0128451	-0.0686606	-0.0400545	0.178503	-0.0601679	0.341189	0.0412329	-0.0544925	0.0750258	0.153993	0.150442	-0.0564799	0.0780709	0.264037	0.326209	0.239277	0.10002	0.161492	-0.00220155	-0.0636472	-0.0576894	0.0821138	1	0.387796	0.150991	0.259993	0.157701	0.135387	0.0726286	0.00571872	NA	0.0108091	-0.125933	-0.0518167	0.034116	0.15623	-0.010428	0.208855	-0.048696	-0.121038	-0.0104461
HSALNG0022410	0.353702	-0.0141172	-0.0403332	0.222726	0.496362	0.287793	0.469523	0.393729	0.129205	0.316476	0.408576	0.402701	0.278393	0.0830633	0.431479	0.45952	0.32216	0.190703	0.31395	0.06225	0.308987	0.268298	0.390898	0.387796	1	0.337186	0.272541	0.143024	0.273443	0.362854	0.0409245	NA	0.334903	0.181405	0.00578619	0.238256	0.392551	-0.0223195	0.350706	0.155627	-0.025937	0.04643
HSALNG0023089	0.0830529	-0.042185	-0.0407557	0.0475584	0.0990745	0.0211304	0.160276	0.0396224	0.111085	0.0310134	0.100778	0.163737	-0.000667167	-0.00155462	0.110921	0.184558	0.0817795	0.066226	0.18972	-0.0646226	0.0658187	0.0282907	-0.0588684	0.150991	0.337186	1	0.117436	-0.0833926	0.109643	-0.0120471	0.0427848	NA	0.0527159	-0.0476709	0.00488094	0.0745955	0.137998	-0.0566423	0.119319	-0.0577709	-0.113551	-0.0946587
HSALNG0023090	-0.109849	-0.175687	-0.0727373	-0.0450615	-0.0558227	-0.108038	-0.0419629	-0.096113	-0.187858	-0.0104992	-0.0899772	-0.0654661	-0.0342334	0.0114828	-0.00248199	0.160802	0.0168252	0.0956714	0.282772	0.0111112	0.0907754	0.104243	0.0203587	0.259993	0.272541	0.117436	1	0.0893669	0.0506183	-0.0995112	-0.0359004	NA	-0.0907461	0.045318	-0.0188709	-0.0344084	-0.0572961	-0.0308181	-0.00485403	-0.0113222	-0.059058	-0.0226648
HSALNG0062861	0.209276	0.310731	0.339879	0.39335	0.225557	0.111892	0.156409	0.130685	0.185279	0.379892	0.32374	0.0985664	0.13875	0.147593	0.16497	0.410052	0.329426	0.327723	0.114441	0.111708	0.30906	0.342332	0.269736	0.157701	0.143024	-0.0833926	0.0893669	1	0.434541	0.348856	0.0531713	NA	0.300153	0.219747	-0.0740227	-0.0200861	0.102809	0.0477009	0.409839	0.113192	-0.00593141	-0.0627824
HSALNG0062865	0.446272	0.375615	0.214847	0.547445	0.458912	0.44614	0.379422	0.469686	0.34058	0.710991	0.744812	0.275004	0.18335	0.0901733	0.310846	0.487265	0.294446	0.229792	0.126863	0.151296	0.401093	0.612365	0.346426	0.135387	0.273443	0.109643	0.0506183	0.434541	1	0.455854	0.113951	NA	0.332054	0.26637	-0.044698	0.369716	0.295113	0.0503699	0.25944	-0.00134549	0.00870437	-0.00591563
HSALNG0062869	0.753283	0.31047	0.0502719	0.555997	0.806711	0.774193	0.533378	0.805319	0.308241	0.790856	0.706472	0.523533	0.530034	0.066411	0.578338	0.433726	0.497709	0.300519	0.162473	0.168762	0.539088	0.63364	0.599779	0.0726286	0.362854	-0.0120471	-0.0995112	0.348856	0.455854	1	0.201306	NA	0.732523	0.48572	-0.0516302	0.531974	0.535651	0.0455902	0.508778	0.410465	0.0601807	0.0435171
HSALNG0063321	0.120238	0.108994	0.0567644	0.202844	0.156099	0.137591	0.0501472	0.163372	0.0356503	0.247127	0.153283	0.111773	0.169617	-0.000682568	0.124942	0.0211462	0.0486083	0.130471	0.0398511	0.0121385	0.177388	0.268687	0.0934576	0.00571872	0.0409245	0.0427848	-0.0359004	0.0531713	0.113951	0.201306	1	NA	0.173314	0.207892	-0.0308528	0.0776109	0.165939	0.00341956	0.0806078	0.225387	0.0275979	0.00365786
HSALNG0063463	NA	NA	NA	NA	NA	NA	NA	NA	NA	NA	NA	NA	NA	NA	NA	NA	NA	NA	NA	NA	NA	NA	NA	NA	NA	NA	NA	NA	NA	NA	NA	1	NA	NA	NA	NA	NA	NA	NA	NA	NA	NA
HSALNG0063467	0.677081	0.377876	-0.0207217	0.610123	0.752344	0.633001	0.565063	0.708939	0.294237	0.689896	0.554164	0.547131	0.467863	0.0414267	0.479981	0.474526	0.604659	0.343275	0.218936	0.122769	0.534881	0.615982	0.525607	0.0108091	0.334903	0.0527159	-0.0907461	0.300153	0.332054	0.732523	0.173314	NA	1	0.687375	-0.0198955	0.444508	0.547703	0.0473479	0.597153	0.503729	0.0530174	0.0557188
HSALNG0150351	0.345553	0.384711	0.0190029	0.601237	0.428581	0.429791	0.236666	0.471811	0.229096	0.559708	0.376496	0.284016	0.399941	0.033992	0.246387	0.245165	0.302627	0.132213	0.115976	0.0569024	0.56542	0.65231	0.330803	-0.125933	0.181405	-0.0476709	0.045318	0.219747	0.26637	0.48572	0.207892	NA	0.687375	1	-0.0531853	0.272336	0.470895	-0.0372719	0.34753	0.460018	0.084963	0.0348663
HSALNG0096735	-0.0291238	-0.112263	-0.0449436	-0.0590539	-0.00632555	0.00900295	-0.0248229	0.0213834	-0.0798303	-0.0325047	-0.0161885	-0.0126851	0.094979	-0.0149395	0.0805493	-0.0469573	-0.0241466	-0.0477963	0.0243947	-0.0263264	-0.00743019	-0.0465264	0.0170344	-0.0518167	0.00578619	0.00488094	-0.0188709	-0.0740227	-0.044698	-0.0516302	-0.0308528	NA	-0.0198955	-0.0531853	1	0.0448806	0.0121555	0.0163231	-0.0124181	0.0226676	0.00109079	0.0686609
HSALNG0104472	0.572849	0.153755	-0.00909983	0.287895	0.585501	0.72	0.359317	0.739245	0.248227	0.569667	0.533073	0.338606	0.462398	-0.027477	0.47842	0.125514	0.188073	0.186627	0.207081	0.0691312	0.308488	0.380533	0.449839	0.034116	0.238256	0.0745955	-0.0344084	-0.0200861	0.369716	0.531974	0.0776109	NA	0.444508	0.272336	0.0448806	1	0.359947	0.016662	0.110631	0.117708	0.1391	0.0142191
HSALNG0133933	0.589362	0.177363	-0.0255907	0.399047	0.665008	0.477318	0.649068	0.606087	0.166504	0.561966	0.536457	0.576254	0.422964	0.0600316	0.589223	0.341025	0.495587	0.129823	0.126341	0.223685	0.41871	0.366855	0.355997	0.15623	0.392551	0.137998	-0.0572961	0.102809	0.295113	0.535651	0.165939	NA	0.547703	0.470895	0.0121555	0.359947	1	0.00391209	0.535829	0.482899	0.0276058	0.0460597
HSALNG0137529	0.0471388	-0.0939459	-0.0543468	-0.0632849	0.0540702	0.0527809	0.0299767	0.0488925	-0.0893187	0.0169568	0.0194249	-0.0229686	-0.0204244	0.235567	0.0289276	-0.02395	0.057566	0.0631198	-0.0481259	0.00409537	-0.0329928	-0.000113153	0.0371298	-0.010428	-0.0223195	-0.0566423	-0.0308181	0.0477009	0.0503699	0.0455902	0.00341956	NA	0.0473479	-0.0372719	0.0163231	0.016662	0.00391209	1	0.0239129	-0.0162381	-0.0735855	-0.0455428
HSALNG0137632	0.589184	0.177248	0.0827138	0.408349	0.641722	0.299133	0.590559	0.423498	0.232801	0.452764	0.371273	0.526632	0.427651	0.109721	0.499802	0.638903	0.780962	0.378169	0.203594	0.244998	0.377548	0.279614	0.370848	0.208855	0.350706	0.119319	-0.00485403	0.409839	0.25944	0.508778	0.0806078	NA	0.597153	0.34753	-0.0124181	0.110631	0.535829	0.0239129	1	0.451275	0.0216883	0.089604
HSALNG0137903	0.27471	0.0796948	-0.0966432	0.233804	0.321208	0.319614	0.136335	0.370864	0.150832	0.309246	0.146194	0.183417	0.359493	0.0131158	0.181467	0.0188932	0.247733	0.184697	0.14829	0.133926	0.231757	0.244087	0.158687	-0.048696	0.155627	-0.0577709	-0.0113222	0.113192	-0.00134549	0.410465	0.225387	NA	0.503729	0.460018	0.0226676	0.117708	0.482899	-0.0162381	0.451275	1	0.0475435	0.0086529
HSALNG0151206	0.0627677	-0.00350421	0.0400358	0.0165483	0.0432961	0.0694343	-0.0256512	0.0720099	-0.00228542	0.0736255	-0.00036414	0.0141403	0.108666	-0.0379039	0.0389575	-0.0230638	0.0164448	0.0495523	0.0278115	0.0245721	0.0708508	0.0196764	0.0383928	-0.121038	-0.025937	-0.113551	-0.059058	-0.00593141	0.00870437	0.0601807	0.0275979	NA	0.0530174	0.084963	0.00109079	0.1391	0.0276058	-0.0735855	0.0216883	0.0475435	1	0.129177
HSALNG0138057	0.0408157	-0.0580439	-0.00818303	0.0299962	0.0571019	0.000451383	0.0700828	0.0293221	-0.0299187	0.00470191	0.0382569	0.14027	0.0191195	-0.0101939	0.0891544	0.0665584	0.0737774	0.0315527	-0.00116892	-0.0519048	0.0356699	0.00245755	0.0397013	-0.0104461	0.04643	-0.0946587	-0.0226648	-0.0627824	-0.00591563	0.0435171	0.00365786	NA	0.0557188	0.0348663	0.0686609	0.0142191	0.0460597	-0.0455428	0.089604	0.0086529	0.129177	1
