# Supplementary material for: Copy number variation-associated lncRNAs may contribute to the etiologies of congenital heart disease
Source: Commun Biol. 2023 Feb 17;6:189. doi: 10.1038/s42003-023-04565-z (PMC9938258; doi:10.1038/s42003-023-04565-z)
Supplement: Supplementary file 15 — Supplementary Data 12 [file 42003_2023_4565_MOESM15_ESM.xlsx]

## Sheet: Metadata
Metadata of HSALNG0104472 knockdown and overexpression samples and controls (adult human cardiomyocyte cell line, AC16)
SampleID	Group	Replicate
163.1.163	knockdown	Rep1
163.2.163	knockdown	Rep2
163.3.163	knockdown	Rep3
163NL.1.163NL	knockdown_control	Rep1
163NL.2.163NL	knockdown_control	Rep2
163NL.3.163NL	knockdown_control	Rep3
290.1.290	overexpression	Rep1
290.2.290	overexpression	Rep2
290.3.290	overexpression	Rep3
290NL.1.290NL	overexpression_control	Rep1
290NL.2.290NL	overexpression_control	Rep2
290NL.3.290NL	overexpression_control	Rep3

## Sheet: DEA results (Kd group)
Differential expression analysis of HSALNG0104472 knockdown group
Note: 1668 DEGs are in red font, 1310 of which are protein coding genes (|log2FoldChange|≥1, Padj<0.05)
Gene_ID	Ensembl	baseMean	log2FoldChange	lfcSE	stat	pvalue	padj	description	Entrez_ID
PAEP	ENSG00000122133	27.5588	-5.52722	0.983213	-5.62159	1.89206e-08	2.34584e-07	progestagen associated endometrial protein	100287102
SERPINA3	ENSG00000196136	61.0225	-5.41748	0.6566	-8.25081	1.5732e-16	8.33247e-15	serpin family A member 3	653635
MIR1-1HG	ENSG00000174407	4.89479	-5.37802	1.43222	-3.75504	0.000173317	0.000818207	MIR1-1 host gene	102465910
KRT37	ENSG00000108417	24.45	-5.34737	0.974453	-5.48756	4.07516e-08	4.71376e-07	keratin 37	102465909
HOTS	NA	9.39479	-5.31922	1.30207	-4.0852	4.40382e-05	0.000242982	NA	102466751
HSD11B1	ENSG00000117594	17.4112	-5.30973	1.13575	-4.67507	2.93847e-06	2.19404e-05	hydroxysteroid 11-beta dehydrogenase 1	103504738
C8orf4	NA	347.297	-5.0932	0.448536	-11.3552	6.99096e-30	1.58293e-27	NA	100302278
PLA2G5	ENSG00000127472	3.93302	-5.06402	1.45681	-3.47611	0.000508744	0.00210493	phospholipase A2 group V	100422919
KLHL6	ENSG00000172578	6.70549	-4.80953	1.35242	-3.55624	0.000376204	0.00161483	kelch like family member 6	100422831
SNORD53	ENSG00000265145	3.05792	-4.6982	1.55831	-3.01494	0.00257033	0.00865408	small nucleolar RNA, C/D box 53	100422834
LOC101929095	NA	3.01506	-4.69038	1.54972	-3.02661	0.00247314	0.00837669	NA	645520
CD93	ENSG00000125810	60.3663	-4.66239	0.586527	-7.94914	1.87817e-15	8.44196e-14	CD93 molecule	654835
GPR25	ENSG00000170128	5.90022	-4.6554	1.36114	-3.42022	0.000625716	0.00252996	G protein-coupled receptor 25	641702
TREM1	ENSG00000124731	14.8315	-4.56354	1.02497	-4.45238	8.49245e-06	5.64881e-05	triggering receptor expressed on myeloid cells 1	79501
LINC00866	ENSG00000227356	5.49588	-4.55088	1.36675	-3.3297	0.000869405	0.00338021	long intergenic non-protein coding RNA 866	729737
LINC00887	ENSG00000214145	23.3445	-4.47258	0.801093	-5.58309	2.36282e-08	2.86098e-07	long intergenic non-protein coding RNA 887	677784
TFAMP1	NA	2.46502	-4.39241	1.58521	-2.77087	0.00559074	NA	transcription factor A, mitochondrial pseudogene 1	729759
RS1	ENSG00000102104	2.26611	-4.26524	1.6682	-2.55679	0.0105642	NA	retinoschisin 1	26683
IL1B	ENSG00000125538	6682.9	-4.22092	0.168125	-25.1058	4.29871e-139	3.89334e-135	interleukin 1 beta	81399
CCL24	ENSG00000106178	4.34778	-4.20161	1.41981	-2.95927	0.00308369	0.0101009	C-C motif chemokine ligand 24	100132287
DUSP13	ENSG00000079393	2.11187	-4.16533	1.66446	-2.50251	0.0123316	NA	dual specificity phosphatase 13	100132062
C1orf95	NA	35.2603	-4.11869	0.620655	-6.63603	3.22241e-11	6.81105e-10	NA	101928626
SMCP	ENSG00000163206	4.18462	-4.09961	1.42748	-2.87192	0.00407993	0.012795	sperm mitochondria associated cysteine rich protein	NA
ZNF32-AS3	ENSG00000223910	1.96079	-4.06039	1.67923	-2.41801	0.0156055	NA	ZNF32 antisense RNA 3	NA
SERPINB4	ENSG00000206073	7.57942	-4.05812	1.19508	-3.39569	0.000684556	0.00273732	serpin family B member 4	100288069
LRRC10B	ENSG00000204950	3.93629	-4.05418	1.43837	-2.81859	0.00482349	0.014744	leucine rich repeat containing 10B	400728
LEMD1	ENSG00000186007	7.19749	-4.04561	1.24484	-3.24991	0.00115441	0.00432671	LEM domain containing 1	79854
PTGIR	ENSG00000160013	36.1918	-4.04291	0.622466	-6.49499	8.30399e-11	1.63854e-09	prostaglandin I2 receptor	643837
CPXM1	ENSG00000088882	20.4103	-4.00999	0.755431	-5.30821	1.10707e-07	1.16185e-06	carboxypeptidase X, M14 family member 1	284593
CIB4	ENSG00000157884	1.86806	-3.98675	1.77667	-2.24394	0.0248361	NA	calcium and integrin binding family member 4	NA
MIRLET7G	ENSG00000199150	1.84203	-3.96876	1.71525	-2.31381	0.0206782	NA	microRNA let-7g	148398
MIR199A1	ENSG00000207752	1.83888	-3.96673	1.71555	-2.31222	0.0207656	NA	microRNA 199a-1	26155
TNIP3	ENSG00000050730	26.5172	-3.93509	0.621001	-6.33669	2.34754e-10	4.26513e-09	TNFAIP3 interacting protein 3	339451
FGF3	ENSG00000186895	1.77109	-3.9215	1.74437	-2.24809	0.0245701	NA	fibroblast growth factor 3	84069
HMGN2P46	NA	32.702	-3.85336	0.60434	-6.37614	1.81603e-10	3.38088e-09	high mobility group nucleosomal binding domain 2 pseudogene 46	84808
LINC00877	ENSG00000241163	3.43406	-3.84821	1.47921	-2.60153	0.00928092	0.0258161	long intergenic non-protein coding RNA 877	57801
LINC00032	ENSG00000283945	3.39659	-3.83433	1.47337	-2.60242	0.00925693	0.0257613	long intergenic non-protein coding RNA 32	9636
ABCG1	ENSG00000160179	322.183	-3.80118	0.270305	-14.0626	6.4516e-45	5.56497e-42	ATP binding cassette subfamily G member 1	375790
KCNJ1	ENSG00000151704	3.37822	-3.7697	1.4779	-2.55071	0.0107503	0.0292828	potassium inwardly rectifying channel subfamily J member 1	401934
LOC101927055	ENSG00000237298	1.59506	-3.75962	1.85493	-2.02683	0.04268	NA	uncharacterized LOC101927055	54991
MIR210	ENSG00000199038	3.33331	-3.75292	1.47265	-2.54841	0.0108216	0.0294371	microRNA 210	254099
KERA	ENSG00000139330	1.56903	-3.73882	1.78348	-2.09637	0.0360497	NA	keratocan	406984
SLC32A1	ENSG00000101438	1.56903	-3.73882	1.78348	-2.09637	0.0360497	NA	solute carrier family 32 member 1	406983
LINC01091	ENSG00000249464	1.50438	-3.68817	1.82573	-2.02011	0.0433724	NA	long intergenic non-protein coding RNA 1091	554210
ZPBP2	ENSG00000186075	2.99024	-3.64358	1.50602	-2.41934	0.0155488	0.0399051	zona pellucida binding protein 2	254173
THCAT158	NA	50.428	-3.60493	0.519899	-6.93391	4.09367e-12	1.00888e-10	NA	8784
CFI	ENSG00000205403	7.88616	-3.60345	1.03769	-3.47258	0.000515484	0.00212796	complement factor I	7293
EVADR	NA	1.42109	-3.59881	1.8276	-1.96915	0.0489361	NA	uncharacterized LOC101928353	51150
FUT3	ENSG00000171124	7.77933	-3.59642	1.05863	-3.39723	0.000680707	0.00272477	fucosyltransferase 3 (Lewis blood group)	126792
LINC00443	ENSG00000230156	1.4065	-3.58639	1.84652	-1.94224	0.0521079	NA	long intergenic non-protein coding RNA 443	NA
DISC2	NA	1.40021	-3.58113	1.84779	-1.93806	0.0526158	NA	disrupted in schizophrenia 2	118424
LOC101927502	ENSG00000233926	1.40021	-3.58113	1.84779	-1.93806	0.0526158	NA	uncharacterized LOC101927502	6339
CXCL8	ENSG00000169429	4995.08	-3.53332	0.15796	-22.3685	7.98246e-111	4.81981e-107	C-X-C motif chemokine ligand 8	116983
FAM83A	ENSG00000147689	35.1933	-3.52219	0.525369	-6.70422	2.0248e-11	4.42427e-10	family with sequence similarity 83 member A	102465434
SERPIND1	ENSG00000099937	3898.77	-3.50003	0.168473	-20.775	7.28619e-96	2.63964e-92	serpin family D member 1	126789
FRY-AS1	NA	2.7141	-3.49841	1.52721	-2.29072	0.0219794	0.0533191	FRY antisense RNA 1	NA
H19	ENSG00000130600	1.32836	-3.49544	1.92924	-1.81183	0.0700131	NA	H19 imprinted maternally expressed transcript	102465435
ACPP	NA	48.259	-3.49401	0.471822	-7.40536	1.30799e-13	4.30781e-12	NA	80772
KRTAP5-1	ENSG00000205869	7.24049	-3.48766	1.0735	-3.24887	0.00115863	0.00433919	keratin associated protein 5-1	83756
TXNIP	ENSG00000265972	4774.64	-3.48357	0.641532	-5.43007	5.63306e-08	6.27922e-07	thioredoxin interacting protein	1855
CPAMD8	ENSG00000160111	70.754	-3.47645	0.387868	-8.96296	3.16067e-19	2.57894e-17	C3 and PZP like alpha-2-macroglobulin domain containing 8	102466740
MAP6	ENSG00000171533	59.6346	-3.47199	0.412595	-8.41501	3.92875e-17	2.28827e-15	microtubule associated protein 6	54587
BTNL2	ENSG00000204290	1.30233	-3.47093	1.87751	-1.84869	0.0645025	NA	butyrophilin like 2	54998
RBAK-RBAKDN	ENSG00000272968	4.89726	-3.46983	1.3234	-2.62191	0.00874397	0.0245563	RBAK-RBAKDN readthrough	81669
MEDAG	ENSG00000102802	10.2863	-3.46672	0.910962	-3.80556	0.000141483	0.000686533	mesenteric estrogen dependent adipogenesis	NA
LCE1F	ENSG00000240386	2.80079	-3.45544	1.59307	-2.16905	0.030079	0.0694874	late cornified envelope 1F	55052
MIR613	ENSG00000207983	1.28459	-3.45455	1.88172	-1.83585	0.0663803	NA	microRNA 613	441869
SYNPR	ENSG00000163630	1.26371	-3.43474	1.93593	-1.77421	0.0760285	NA	synaptoporin	643965
LINC00950	NA	34.3499	-3.43251	0.557951	-6.15199	7.65167e-10	1.25773e-08	NA	NA
GRIK2	ENSG00000164418	2.59534	-3.42919	1.54036	-2.22622	0.0259992	0.0613774	glutamate ionotropic receptor kainate type subunit 2	64856
PKNOX2	ENSG00000165495	30.3855	-3.42785	0.53154	-6.4489	1.12662e-10	2.17566e-09	PBX/knotted 1 homeobox 2	219293
NEK5	ENSG00000197168	28.0697	-3.39782	0.542834	-6.25942	3.86406e-10	6.79549e-09	NIMA related kinase 5	83858
CSF3	ENSG00000108342	2242.13	-3.3783	0.122906	-27.487	2.51387e-166	4.55362e-162	colony stimulating factor 3	55210
PART1	ENSG00000152931	2.66001	-3.37349	1.59001	-2.12168	0.0338645	0.076716	prostate androgen-regulated transcript 1	339453
WFDC10B	ENSG00000182931	19.727	-3.34786	0.715507	-4.67901	2.88269e-06	2.15951e-05	WAP four-disulfide core domain 10B	29101
CSAG3	ENSG00000268916	1.19816	-3.34582	1.97204	-1.69663	0.0897672	NA	CSAG family member 3	NA
C20orf166-AS1	NA	147.362	-3.32873	0.316949	-10.5024	8.41927e-26	1.4253e-23	NA	142678
TMEM178A	ENSG00000152154	26.8298	-3.32743	0.558961	-5.95288	2.63467e-09	3.91825e-08	transmembrane protein 178A	8510
WNT4	ENSG00000162552	42.9941	-3.3151	0.472336	-7.01851	2.24253e-12	5.88712e-11	Wnt family member 4	8511
CACNA1S	ENSG00000081248	18.6795	-3.3115	0.673033	-4.92027	8.64245e-07	7.41169e-06	calcium voltage-gated channel subunit alpha1 S	984
PLA1A	ENSG00000144837	1.15954	-3.30617	1.98962	-1.66171	0.0965707	NA	phospholipase A1 member A	728661
CTD-2201E9.1	NA	1.15954	-3.30617	1.98962	-1.66171	0.0965707	NA	NA	728642
COL22A1	ENSG00000169436	189.917	-3.30553	0.268343	-12.3183	7.21707e-35	2.4666e-32	collagen type XXII alpha 1 chain	NA
TAS1R2	ENSG00000179002	1.15124	-3.29743	1.95299	-1.6884	0.0913347	NA	taste 1 receptor member 2	65220
2022-12-01	NA	1.15124	-3.29743	1.95299	-1.6884	0.0913347	NA	NA	2782
MIR1915	ENSG00000222071	1.1481	-3.29423	1.95399	-1.6859	0.0918143	NA	microRNA 1915	163688
MORN5	ENSG00000185681	1.13665	-3.28189	1.99702	-1.64339	0.100301	NA	MORN repeat containing 5	339456
CD40	ENSG00000101017	26.9616	-3.2774	0.589603	-5.55867	2.71841e-08	3.23956e-07	CD40 molecule	85452
FUT5	ENSG00000130383	6.36719	-3.2729	1.09474	-2.98966	0.00279288	0.00928091	fucosyltransferase 5	2563
GS1-279B7.1	ENSG00000261024	4.29606	-3.26615	1.309	-2.49516	0.0125901	0.0334298	microtubule associated protein 1 light chain 3 beta pseudogene	5590
LINC01215	ENSG00000271856	25.696	-3.25532	0.583661	-5.57742	2.44111e-08	2.94788e-07	long intergenic non-protein coding RNA 1215	199990
ADGRG3	ENSG00000182885	7.15702	-3.24413	1.0837	-2.99356	0.00275743	0.00917488	adhesion G protein-coupled receptor G3	6497
KCNJ3	ENSG00000162989	2.41129	-3.2423	1.57449	-2.05926	0.039469	NA	potassium inwardly rectifying channel subfamily J member 3	79906
IL33	ENSG00000137033	8.51038	-3.22482	0.979916	-3.29092	0.000998608	0.0038162	interleukin 33	100129534
IGFL2	ENSG00000204866	6.0841	-3.21875	1.11137	-2.89621	0.00377696	0.0119692	IGF like family member 2	11079
C10orf10	NA	113.914	-3.21579	0.631548	-5.09192	3.54464e-07	3.31137e-06	NA	5192
CHRM2	ENSG00000181072	2.22132	-3.18911	1.59468	-1.99984	0.0455175	NA	cholinergic receptor muscarinic 2	9651
AZGP1	ENSG00000160862	4.1124	-3.17037	1.35231	-2.34441	0.0190573	0.0473336	alpha-2-glycoprotein 1, zinc-binding	55229
TNF	ENSG00000232810	5.51586	-3.16138	1.13396	-2.78792	0.0053048	0.0159806	tumor necrosis factor	388585
LCE1E	ENSG00000186226	6.33173	-3.16064	1.08128	-2.92305	0.00346619	0.0111621	late cornified envelope 1E	NA
PEG3	ENSG00000198300	1.04707	-3.155	2.01242	-1.56777	0.116936	NA	paternally expressed 3	8764
IGLL3P	NA	1.04707	-3.155	2.01242	-1.56777	0.116936	NA	immunoglobulin lambda like polypeptide 3, pseudogene	100996583
VNN1	ENSG00000112299	10.1555	-3.15091	0.844026	-3.7332	0.000189065	0.000883949	vanin 1	NA
LOC101929217	ENSG00000253455	1.04078	-3.14805	2.06471	-1.5247	0.127335	NA	uncharacterized LOC101929217	79258
PARP15	ENSG00000173200	1.03248	-3.13816	2.01805	-1.55505	0.119935	NA	poly(ADP-ribose) polymerase family member 15	100287898
LOC101929284	NA	1.03248	-3.13816	2.01805	-1.55505	0.119935	NA	NA	140625
CCL7	ENSG00000108688	17.3801	-3.12945	0.644944	-4.85228	1.22048e-06	1.00719e-05	C-C motif chemokine ligand 7	NA
SLAMF9	ENSG00000162723	3.94092	-3.12627	1.32599	-2.35768	0.0183893	0.0459138	SLAM family member 9	63976
OR2A9P	NA	1.01475	-3.11747	2.03569	-1.53141	0.125668	NA	olfactory receptor family 2 subfamily A member 9 pseudogene	100422968
KIAA1210	ENSG00000250423	1.0116	-3.11368	2.06071	-1.51098	0.130794	NA	KIAA1210	27237
ARHGAP36	ENSG00000147256	1.0116	-3.11368	2.06071	-1.51098	0.130794	NA	Rho GTPase activating protein 36	1953
ACR	ENSG00000100312	3.88771	-3.10809	1.31351	-2.36625	0.0179695	0.0450616	acrosin	693135
RAB6C-AS1	ENSG00000225449	2.2548	-3.10504	1.63492	-1.8992	0.0575387	NA	RAB6C antisense RNA 1	127262
LUCAT1	ENSG00000248323	288.733	-3.08912	0.500515	-6.17188	6.74843e-10	1.12148e-08	lung cancer associated transcript 1	49856
UNC13C	ENSG00000137766	2.07023	-3.08343	1.62015	-1.90318	0.0570166	NA	unc-13 homolog C	7161
LINC01219	NA	5.95591	-3.07236	1.12602	-2.72852	0.00636193	0.0186503	long intergenic non-protein coding RNA 1219	57212
LOC101927356	NA	5.92853	-3.0531	1.08948	-2.80235	0.00507319	0.0153569	NA	148870
BLACAT1	NA	184.499	-3.04388	0.245987	-12.3742	3.60654e-35	1.25632e-32	bladder cancer associated transcript 1	388588
NLRP6	ENSG00000174885	37.5279	-3.02492	0.493693	-6.12713	8.94799e-10	1.45106e-08	NLR family pyrin domain containing 6	57470
OR52B4	ENSG00000221996	0.942896	-2.99913	2.28496	-1.31256	0.189333	NA	olfactory receptor family 52 subfamily B member 4	9731
SEMA5A	ENSG00000112902	95.1028	-2.99155	0.305405	-9.79535	1.17883e-22	1.44279e-20	semaphorin 5A	1677
LINC01054	NA	0.936604	-2.99129	2.34768	-1.27414	0.202612	NA	long intergenic non-protein coding RNA 1054	339448
CXCR2P1	NA	2.06959	-2.98745	1.62553	-1.83784	0.0660861	NA	C-X-C motif chemokine receptor 2 pseudogene 1	100133612
SERPINA1	ENSG00000197249	52.8622	-2.98462	0.45102	-6.61749	3.65361e-11	7.58961e-10	serpin family A member 1	728716
KRT15	ENSG00000171346	748.877	-2.98123	0.454652	-6.55717	5.48368e-11	1.10614e-09	keratin 15	NA
PHGR1	ENSG00000233041	0.928307	-2.97834	2.12098	-1.40423	0.160251	NA	proline, histidine and glycine rich 1	55966
EWSAT1	ENSG00000212766	0.928307	-2.97834	2.12098	-1.40423	0.160251	NA	Ewing sarcoma associated transcript 1	NA
MTSS1	ENSG00000170873	1012.74	-2.97567	0.343683	-8.65818	4.79373e-18	3.15758e-16	MTSS I-BAR domain containing 1	100616421
PRR5-ARHGAP8	ENSG00000248405	0.925161	-2.97439	2.13273	-1.39464	0.163125	NA	PRR5-ARHGAP8 readthrough	261734
MIR4505	ENSG00000264741	0.922015	-2.97056	2.17326	-1.36687	0.171667	NA	microRNA 4505	8514
SLC6A1	ENSG00000157103	172.867	-2.9699	0.235999	-12.5843	2.575e-36	9.7174e-34	solute carrier family 6 member 1	26038
MIR4257	ENSG00000264553	3.54693	-2.96919	1.35998	-2.18325	0.0290173	0.067344	microRNA 4257	6146
MIR151A	ENSG00000254324	0.918869	-2.96714	2.35882	-1.25789	0.208431	NA	microRNA 151a	NA
MIR760	ENSG00000211575	0.916865	-2.96326	2.13689	-1.38671	0.165529	NA	microRNA 760	388591
ZBBX	ENSG00000169064	12.2195	-2.96316	0.789661	-3.75245	0.000175113	0.000825613	zinc finger B-box domain containing	23463
CACNG1	ENSG00000108878	0.910572	-2.95503	2.10575	-1.40332	0.160523	NA	calcium voltage-gated channel auxiliary subunit gamma 1	148645
LOC285484	NA	0.910572	-2.95503	2.10575	-1.40332	0.160523	NA	NA	390992
IGFN1	ENSG00000163395	148.417	-2.95359	0.564127	-5.23569	1.64372e-07	1.66151e-06	immunoglobulin like and fibronectin type III domain containing 1	387509
LAMC2	ENSG00000058085	587.506	-2.95158	0.224233	-13.163	1.43362e-39	7.21348e-37	laminin subunit gamma 2	11332
TMEM213	ENSG00000214128	0.907426	-2.95102	2.14178	-1.37784	0.168253	NA	transmembrane protein 213	54626
TRG-AS1	ENSG00000281103	5.16365	-2.94878	1.12317	-2.6254	0.00865479	0.0243361	T cell receptor gamma locus antisense RNA 1	83715
CXCL11	ENSG00000169248	13.8246	-2.94429	0.706273	-4.16877	3.06246e-05	0.000176386	C-X-C motif chemokine ligand 11	100422975
LOC101928174	NA	0.89913	-2.93974	2.13581	-1.37641	0.168696	NA	NA	8718
CNR2	ENSG00000188822	0.895984	-2.93568	2.11325	-1.38918	0.164779	NA	cannabinoid receptor 2	57449
TMEM26	ENSG00000196932	0.895984	-2.93568	2.11325	-1.38918	0.164779	NA	transmembrane protein 26	79707
CCDC33	ENSG00000140481	17.2321	-2.93487	0.632704	-4.63861	3.50753e-06	2.56501e-05	coiled-coil domain containing 33	80835
PLP1	ENSG00000123560	1.89221	-2.93357	1.74552	-1.68063	0.0928341	NA	proteolipid protein 1	3104
LRG1	ENSG00000171236	18.2191	-2.92228	0.6631	-4.407	1.04813e-05	6.78794e-05	leucine rich alpha-2-glycoprotein 1	9903
TOP1P2	NA	0.878249	-2.91165	2.15741	-1.3496	0.177144	NA	DNA topoisomerase I pseudogene 2	148479
LOC101929717	NA	3.09139	-2.90907	1.47078	-1.97791	0.0479391	0.102221	NA	90326
UNC5B-AS1	ENSG00000237512	3.4221	-2.89937	1.37238	-2.11265	0.0346303	0.078148	UNC5B antisense RNA 1	55735
LOC284578	NA	1.96542	-2.89783	1.67205	-1.7331	0.0830775	NA	NA	NA
ECSCR	ENSG00000249751	105.545	-2.87777	0.309536	-9.29706	1.44384e-20	1.3693e-18	endothelial cell surface expressed chemotaxis and apoptosis regulator	23261
DUOXA2	ENSG00000140274	1.95463	-2.87373	1.65805	-1.7332	0.08306	NA	dual oxidase maturation factor 2	9341
CEACAM16	ENSG00000213892	1.9268	-2.87125	1.68054	-1.70853	0.0875381	NA	CEA cell adhesion molecule 16, tectorial membrane component	8863
MRPL23-AS1	ENSG00000226416	35.5867	-2.86403	0.438728	-6.52804	6.66344e-11	1.33234e-09	MRPL23 antisense RNA 1	10911
TNFRSF9	ENSG00000049249	345.491	-2.86039	0.204771	-13.9687	2.41989e-44	1.90582e-41	TNF receptor superfamily member 9	3604
CHRNA9	ENSG00000174343	95.6719	-2.85901	0.329136	-8.68641	3.74072e-18	2.49115e-16	cholinergic receptor nicotinic alpha 9 subunit	11315
HRAT92	ENSG00000223855	97.0125	-2.85261	0.344501	-8.2804	1.22766e-16	6.67805e-15	heart tissue-associated transcript 92	54206
BEAN1	ENSG00000166546	83.1939	-2.84535	0.351081	-8.10455	5.2943e-16	2.57107e-14	brain expressed associated with NEDD4 1	NA
PARK2	NA	31.0565	-2.82612	0.457942	-6.17135	6.77102e-10	1.1242e-08	NA	50651
MMP9	ENSG00000100985	393.584	-2.82141	0.401258	-7.03142	2.04441e-12	5.40621e-11	matrix metallopeptidase 9	473
PAUPAR	ENSG00000281880	3.25214	-2.82003	1.37824	-2.04611	0.0407454	0.0895382	PAX6 upstream antisense RNA	NA
LIF	ENSG00000128342	2508.43	-2.81654	0.128926	-21.8462	8.44119e-106	3.82259e-102	LIF interleukin 6 family cytokine	2023
LOC101060498	NA	2.93511	-2.81636	1.4701	-1.91577	0.0553949	0.115306	NA	102465436
MRVI1-AS1	NA	7.00921	-2.81534	0.984811	-2.85876	0.004253	0.0132483	NA	100505975
UNC5A	ENSG00000113763	426.376	-2.81433	0.196542	-14.3192	1.65929e-46	1.58191e-43	unc-5 netrin receptor A	765
IFITM1	ENSG00000185885	160.66	-2.80723	0.297162	-9.44682	3.49292e-21	3.57462e-19	interferon induced transmembrane protein 1	155184
CCL2	ENSG00000108691	248.402	-2.80413	0.196099	-14.2996	2.20162e-46	1.99401e-43	C-C motif chemokine ligand 2	6518
SYCP2L	ENSG00000153157	5.75036	-2.79692	1.04701	-2.67136	0.00755452	0.0216044	synaptonemal complex protein 2 like	80045
MIR1289-1	ENSG00000221763	1.72854	-2.795	1.71883	-1.6261	0.103928	NA	microRNA 1289-1	407040
NOX3	ENSG00000074771	1.7191	-2.78936	1.79307	-1.55564	0.119794	NA	NADPH oxidase 3	9563
B3GNT6	ENSG00000198488	1.71395	-2.78379	1.70243	-1.63518	0.102011	NA	UDP-GlcNAc:betaGal beta-1,3-N-acetylglucosaminyltransferase 6	80176
HES2	ENSG00000069812	262.28	-2.78322	0.221067	-12.5899	2.3994e-36	9.24738e-34	hes family bHLH transcription factor 2	NA
NDRG1	ENSG00000104419	4538.98	-2.77936	0.3973	-6.99563	2.64064e-12	6.75602e-11	N-myc downstream regulated 1	84275
LINC00456	ENSG00000233124	0.809545	-2.77861	2.39851	-1.15847	0.246671	NA	long intergenic non-protein coding RNA 456	199953
TRPC5OS	ENSG00000204025	0.809545	-2.77861	2.39851	-1.15847	0.246671	NA	TRPC5 opposite strand	5293
MIR320C1	ENSG00000221493	1.7025	-2.77519	1.70349	-1.62912	0.103288	NA	microRNA 320c-1	644997
LINC01565	ENSG00000198685	4.64077	-2.77076	1.15953	-2.38956	0.0168686	0.0427713	long intergenic non-protein coding RNA 1565	101929074
SLC17A2	ENSG00000112337	0.803253	-2.76936	2.45363	-1.12868	0.259033	NA	solute carrier family 17 member 2	22883
ALDH1L1-AS1	ENSG00000250218	1.83587	-2.76578	1.68943	-1.63711	0.101607	NA	ALDH1L1 antisense RNA 1	56998
IL5RA	ENSG00000091181	0.798103	-2.75964	2.26125	-1.22041	0.222311	NA	interleukin 5 receptor subunit alpha	84328
IZUMO3	ENSG00000205442	0.798103	-2.75964	2.26125	-1.22041	0.222311	NA	IZUMO family member 3	64802
WFDC13	ENSG00000168634	12.1924	-2.75841	0.805502	-3.42447	0.000616004	0.00249403	WAP four-disulfide core domain 13	100847055
BAALC-AS1	NA	3.13137	-2.75654	1.37844	-1.99975	0.0455275	0.0981184	BAALC antisense RNA 1	116362
LCP2	ENSG00000043462	4.52965	-2.75644	1.21004	-2.27797	0.0227284	0.0548643	lymphocyte cytosolic protein 2	10277
ZP4	ENSG00000116996	0.794956	-2.75469	2.22931	-1.23567	0.216581	NA	zona pellucida glycoprotein 4	23095
LOC101929517	NA	0.794956	-2.75469	2.22931	-1.23567	0.216581	NA	NA	NA
LOC101927062	NA	0.794956	-2.75469	2.22931	-1.23567	0.216581	NA	NA	26827
TMED11P	ENSG00000215367	0.794956	-2.75469	2.22931	-1.23567	0.216581	NA	transmembrane p24 trafficking protein 11, pseudogene	103625684
TSPAN32	ENSG00000064201	8.42169	-2.75416	0.879569	-3.13126	0.0017406	0.0061576	tetraspanin 32	101954275
MIR4731	ENSG00000265110	0.79181	-2.75001	2.23142	-1.2324	0.217798	NA	microRNA 4731	101954271
LOC100506474	ENSG00000225649	0.79181	-2.75001	2.23142	-1.2324	0.217798	NA	uncharacterized LOC100506474	101954278
C2orf78	ENSG00000187833	1.79031	-2.74944	1.74045	-1.57972	0.11417	NA	chromosome 2 open reading frame 78	5226
LOC400867	NA	0.788664	-2.74548	2.26766	-1.21071	0.226007	NA	uncharacterized LOC400867	NA
RPS6KA2-AS1	NA	0.788664	-2.74548	2.26766	-1.21071	0.226007	NA	RPS6KA2 antisense RNA 1	NA
HGC6.3	ENSG00000235994	0.788664	-2.74548	2.26766	-1.21071	0.226007	NA	uncharacterized LOC100128124	1325
LYZL2	ENSG00000151033	1.77887	-2.74153	1.70017	-1.6125	0.106853	NA	lysozyme like 2	1676
TMEM229A	ENSG00000234224	1.77372	-2.73659	1.73605	-1.57633	0.11495	NA	transmembrane protein 229A	5195
LINC01589	ENSG00000238120	4.11451	-2.73638	1.26913	-2.15611	0.0310753	0.0714883	long intergenic non-protein coding RNA 1589	54897
RPS6KA6	ENSG00000072133	3.13832	-2.73308	1.37013	-1.99476	0.0460686	0.0990489	ribosomal protein S6 kinase A6	148345
ARL2-SNX15	ENSG00000273003	0.780368	-2.73233	2.23919	-1.22023	0.222376	NA	ARL2-SNX15 readthrough (NMD candidate)	23435
CA10	ENSG00000154975	0.780368	-2.73233	2.23919	-1.22023	0.222376	NA	carbonic anhydrase 10	10747
OR5AK4P	ENSG00000283307	0.777221	-2.72756	2.21675	-1.23043	0.218535	NA	olfactory receptor family 5 subfamily AK member 4 pseudogene	6723
MIR1269B	ENSG00000265503	0.777221	-2.72756	2.21675	-1.23043	0.218535	NA	microRNA 1269b	5394
GALNTL5	ENSG00000106648	0.777221	-2.72756	2.21675	-1.23043	0.218535	NA	polypeptide N-acetylgalactosaminyltransferase like 5	2475
MIR3149	ENSG00000266712	0.777221	-2.72756	2.21675	-1.23043	0.218535	NA	microRNA 3149	100873935
LOC101929080	NA	2.77573	-2.72584	1.45912	-1.86814	0.0617425	0.126145	NA	10218
C10orf105	ENSG00000214688	32.1081	-2.72451	0.500925	-5.43896	5.35912e-08	6.00341e-07	chromosome 10 open reading frame 105	29914
LGI1	ENSG00000108231	0.774075	-2.72282	2.24358	-1.21361	0.224898	NA	leucine rich glioma inactivated 1	NA
ASCL1	ENSG00000139352	0.774075	-2.72282	2.24358	-1.21361	0.224898	NA	achaete-scute family bHLH transcription factor 1	NA
IP6K3	ENSG00000161896	0.774075	-2.72282	2.24358	-1.21361	0.224898	NA	inositol hexakisphosphate kinase 3	26232
ZFAT-AS1	ENSG00000248492	0.774075	-2.72282	2.24358	-1.21361	0.224898	NA	ZFAT antisense RNA 1	93611
FAAH2	ENSG00000165591	0.770929	-2.71781	2.44066	-1.11356	0.26547	NA	fatty acid amide hydrolase 2	26270
MEOX1	ENSG00000005102	20.3591	-2.7147	0.588917	-4.60964	4.0337e-06	2.90754e-05	mesenchyme homeobox 1	10459
SIGLEC15	ENSG00000197046	26.8854	-2.71217	0.540042	-5.02214	5.10984e-07	4.61875e-06	sialic acid binding Ig like lectin 15	374946
LAMB2P1	NA	46.0118	-2.71114	0.450364	-6.01988	1.7455e-09	2.68519e-08	laminin subunit beta 2 pseudogene 1	57085
LINC01512	NA	1.63695	-2.70629	1.90226	-1.42267	0.154831	NA	long intergenic non-protein coding RNA 1512	284498
C3	ENSG00000125730	223.344	-2.70522	0.451834	-5.9872	2.1348e-09	3.23867e-08	complement C3	NA
MIR5089	ENSG00000264999	0.762633	-2.70483	2.25169	-1.20125	0.229656	NA	microRNA 5089	4524
CSF2	ENSG00000164400	179.346	-2.70354	0.267183	-10.1187	4.56508e-24	6.56284e-22	colony stimulating factor 2	1185
ATP2B3	ENSG00000067842	14.836	-2.7014	0.664673	-4.06426	4.81849e-05	0.000262977	ATPase plasma membrane Ca2+ transporting 3	100379251
KRT17	ENSG00000128422	0.759486	-2.7	2.25397	-1.19788	0.230962	NA	keratin 17	4878
LOC102723824	NA	0.759486	-2.7	2.25397	-1.19788	0.230962	NA	NA	4879
LOC283710	ENSG00000259772	3.38865	-2.69636	1.37052	-1.9674	0.0491376	0.104237	uncharacterized LOC283710	26829
LINC01252	ENSG00000247157	12.7298	-2.69631	0.700341	-3.85	0.000118119	0.000584115	long intergenic non-protein coding RNA 1252	90231
STC1	ENSG00000159167	1661.42	-2.69482	0.197058	-13.6753	1.42682e-42	8.61515e-40	stanniocalcin 1	5351
FCRLA	ENSG00000132185	6.75557	-2.69413	0.963208	-2.79703	0.00515741	0.015578	Fc receptor like A	9927
ANKRD22	ENSG00000152766	10.1182	-2.68374	0.803852	-3.3386	0.000842014	0.00328688	ankyrin repeat domain 22	60672
FCGR2C	NA	2.98229	-2.67907	1.40447	-1.90753	0.0564519	0.11724	Fc fragment of IgG receptor IIc (gene/pseudogene)	102466982
SBSN	ENSG00000189001	230.662	-2.67841	0.253001	-10.5866	3.44014e-26	6.16977e-24	suprabasin	943
ITGB3	ENSG00000259207	3224.58	-2.67455	0.365907	-7.30938	2.68382e-13	8.35305e-12	integrin subunit beta 3	102465836
DSC3	ENSG00000134762	1.59833	-2.67088	1.74689	-1.52894	0.126279	NA	desmocollin 3	7133
LINC00485	ENSG00000258169	0.741751	-2.66989	2.46696	-1.08226	0.279138	NA	long intergenic non-protein coding RNA 485	100616438
ACTG1P4	NA	6.91768	-2.66258	0.925736	-2.87617	0.0040253	0.0126478	actin gamma 1 pseudogene 4	55187
EFCC1	ENSG00000114654	2.64867	-2.66039	1.50522	-1.76744	0.0771548	0.150862	EF-hand and coiled-coil domain containing 1	677885
LOC101926975	NA	10.6386	-2.6577	0.755507	-3.51778	0.000435179	0.00183706	NA	677882
LOC100505938	NA	2.99353	-2.65564	1.40717	-1.88722	0.059131	0.121785	uncharacterized LOC100505938	9249
BCL2A1	ENSG00000140379	447.873	-2.65079	0.170499	-15.5473	1.65945e-54	2.1471e-51	BCL2 related protein A1	102466722
MIR21	ENSG00000284190	29.734	-2.65073	0.498146	-5.32118	1.03098e-07	1.0883e-06	microRNA 21	343066
TMEM105	ENSG00000185332	3.30336	-2.64754	1.37434	-1.92641	0.0540538	0.112914	TMEM105 long non-coding RNA	126767
CH17-408M7.1	NA	1.56286	-2.64201	1.73669	-1.52129	0.128186	NA	NA	93190
CPN2	ENSG00000178772	1.55971	-2.63963	1.75158	-1.507	0.13181	NA	carboxypeptidase N subunit 2	390999
LINC01432	ENSG00000234435	5.50905	-2.63438	1.02832	-2.56184	0.0104118	0.0284346	long intergenic non-protein coding RNA 1432	65121
C5orf66-AS2	NA	1.54513	-2.62761	1.75342	-1.49856	0.133987	NA	NA	440560
STON1	ENSG00000243244	374.871	-2.62616	0.222935	-11.7799	4.95429e-32	1.38065e-29	stonin 1	343069
SERPINB3	ENSG00000057149	5.52744	-2.62454	1.03072	-2.54632	0.0108866	0.0295963	serpin family B member 3	65122
OR10V2P	ENSG00000255538	1.64866	-2.61378	1.72134	-1.51846	0.128898	NA	olfactory receptor family 10 subfamily V member 2 pseudogene	400735
HNMT	ENSG00000150540	1.64866	-2.61378	1.72134	-1.51846	0.128898	NA	histamine N-methyltransferase	343071
TCEAL6	ENSG00000204071	1.6619	-2.6032	1.7642	-1.47557	0.140059	NA	transcription elongation factor A like 6	441871
MAGEC3	ENSG00000165509	2.84065	-2.59906	1.39948	-1.85716	0.063289	0.128898	MAGE family member C3	440561
CXCL2	ENSG00000081041	231.644	-2.59772	0.208773	-12.4428	1.53071e-35	5.65862e-33	C-X-C motif chemokine ligand 2	NA
KCNH2	ENSG00000055118	27.8513	-2.59338	0.483732	-5.3612	8.26687e-08	8.91877e-07	potassium voltage-gated channel subfamily H member 2	649330
ART3	ENSG00000156219	25.45	-2.58988	0.498103	-5.19949	1.99831e-07	1.97584e-06	ADP-ribosyltransferase 3 (inactive)	101060301
PTPN5	ENSG00000110786	59.7875	-2.58277	0.364085	-7.09385	1.30432e-12	3.5852e-11	protein tyrosine phosphatase non-receptor type 5	441873
THBD	ENSG00000178726	3749.81	-2.57146	0.134142	-19.1697	6.62494e-82	2.00007e-78	thrombomodulin	645359
SYCE3	ENSG00000217442	2.49129	-2.56132	1.49716	-1.71078	0.0871214	NA	synaptonemal complex central element protein 3	NA
LOC101928973	NA	3.06809	-2.55569	1.40283	-1.82182	0.0684824	0.137345	NA	NA
LPAR5	ENSG00000184574	5.84432	-2.55456	1.02179	-2.50008	0.0124165	0.0330706	lysophosphatidic acid receptor 5	440563
PTGDS	ENSG00000107317	1.47957	-2.5461	1.81349	-1.40397	0.160327	NA	prostaglandin D2 synthase	343070
CPLX4	ENSG00000166569	1.47642	-2.54336	1.81385	-1.40219	0.160858	NA	complexin 4	NA
CDH22	ENSG00000149654	61.9537	-2.54315	0.325359	-7.81646	5.433e-15	2.27283e-13	cadherin 22	NA
UCA1	ENSG00000214049	123.789	-2.54137	0.318648	-7.97548	1.5179e-15	6.92575e-14	urothelial cancer associated 1	653606
C15orf59-AS1	NA	7.14088	-2.54105	0.911525	-2.78769	0.0053085	0.0159864	NA	343068
LOC100505984	NA	5.81151	-2.5356	0.990329	-2.56036	0.0104564	0.028548	NA	391002
WNT9B	ENSG00000158955	2.73962	-2.53518	1.4158	-1.79063	0.0733523	0.145055	Wnt family member 9B	NA
TRIM61	ENSG00000183439	0.682487	-2.53221	2.84034	-0.891517	0.372652	NA	tripartite motif containing 61	653619
FAM205A	ENSG00000205108	1.46183	-2.52968	1.7824	-1.41926	0.155823	NA	family with sequence similarity 205 member A	729528
SIRPB1	ENSG00000101307	24.4735	-2.52907	0.515724	-4.90392	9.39421e-07	7.98155e-06	signal regulatory protein beta 1	645414
CXCL17	ENSG00000189377	10.033	-2.52822	0.779465	-3.24353	0.00118057	0.00440833	C-X-C motif chemokine ligand 17	NA
KCNJ15	ENSG00000157551	1.45869	-2.52707	1.78828	-1.41313	0.157617	NA	potassium inwardly rectifying channel subfamily J member 15	391004
AKR1C1	ENSG00000187134	10.2472	-2.52483	0.762891	-3.30956	0.000934437	0.00360289	aldo-keto reductase family 1 member C1	645425
SLC7A8	ENSG00000092068	603.958	-2.52408	0.205329	-12.2929	9.89302e-35	3.25822e-32	solute carrier family 7 member 8	126755
SLC14A1	ENSG00000141469	7.51271	-2.52244	0.892901	-2.825	0.00472809	0.0144806	solute carrier family 14 member 1 (Kidd blood group)	10630
NR5A1	ENSG00000136931	7.36003	-2.52146	0.90002	-2.80156	0.00508563	0.0153868	nuclear receptor subfamily 5 group A member 1	7799
IFNL2	ENSG00000183709	0.676194	-2.51828	2.55311	-0.986358	0.323958	NA	interferon lambda 2	23254
MGC32805	ENSG00000250328	1.56537	-2.51477	1.76252	-1.4268	0.153638	NA	uncharacterized LOC153163	200197
GM140	NA	0.673048	-2.51256	2.55656	-0.982787	0.325712	NA	NA	55092
LOC284788	ENSG00000204684	0.673048	-2.51256	2.55656	-0.982787	0.325712	NA	uncharacterized LOC284788	NA
UGT2B7	ENSG00000171234	0.673048	-2.51256	2.55656	-0.982787	0.325712	NA	UDP glucuronosyltransferase family 2 member B7	114827
KCNE3	ENSG00000175538	0.669901	-2.50704	2.59483	-0.966167	0.333961	NA	potassium voltage-gated channel subfamily E regulatory subunit 3	79180
SSUH2	ENSG00000125046	100.922	-2.50657	0.33524	-7.47693	7.60796e-14	2.61525e-12	ssu-2 homolog	11330
MIR921	ENSG00000215952	0.666755	-2.50247	2.8612	-0.87462	0.381781	NA	microRNA 921	63036
GRIA2	ENSG00000120251	1.57546	-2.50192	1.76039	-1.42123	0.155249	NA	glutamate ionotropic receptor AMPA type subunit 2	51032
SLC4A10	ENSG00000144290	5.05064	-2.50032	1.05636	-2.36692	0.0179368	0.0450072	solute carrier family 4 member 10	842
CSMD2-AS1	ENSG00000231163	1.54763	-2.49934	1.75019	-1.42804	0.153281	NA	CSMD2 antisense RNA 1	23341
JAKMIP1	ENSG00000152969	179.508	-2.49711	0.216119	-11.5543	7.02024e-31	1.81664e-28	janus kinase and microtubule interacting protein 1	79814
LINC00551	ENSG00000272274	5.41119	-2.49615	1.02227	-2.44176	0.014616	0.0379303	long intergenic non-protein coding RNA 551	84301
CTNNA2	ENSG00000066032	6.90741	-2.49062	0.891615	-2.79339	0.00521593	0.0157338	catenin alpha 2	6248
LINC01143	ENSG00000237751	1.56288	-2.4905	1.79858	-1.3847	0.166144	NA	long intergenic non-protein coding RNA 1143	23207
WISP1	NA	3.54048	-2.49013	1.25883	-1.97813	0.047914	0.102192	NA	284723
SLC30A2	ENSG00000158014	0.661605	-2.49005	2.38942	-1.04211	0.29736	NA	solute carrier family 30 member 2	388595
CCDC172	ENSG00000182645	0.658459	-2.48429	2.36792	-1.04914	0.294112	NA	coiled-coil domain containing 172	54751
LOC101928940	ENSG00000256195	0.658459	-2.48429	2.36792	-1.04914	0.294112	NA	uncharacterized LOC101928940	440567
TPH2	ENSG00000139287	0.658459	-2.48429	2.36792	-1.04914	0.294112	NA	tryptophan hydroxylase 2	729614
LOC100131303	NA	0.658459	-2.48429	2.36792	-1.04914	0.294112	NA	NA	23013
MIR642A	ENSG00000207773	0.658459	-2.48429	2.36792	-1.04914	0.294112	NA	microRNA 642a	NA
AQP7P3	NA	0.658459	-2.48429	2.36792	-1.04914	0.294112	NA	aquaporin 7 pseudogene 3	7709
PCA3	ENSG00000225937	0.658459	-2.48429	2.36792	-1.04914	0.294112	NA	prostate cancer associated 3	NA
KLHL34	ENSG00000185915	0.658459	-2.48429	2.36792	-1.04914	0.294112	NA	kelch like family member 34	27129
LOC100287072	NA	0.655313	-2.47877	2.39539	-1.03481	0.300759	NA	ribosomal protein S6 kinase B1 pseudogene	1187
SPPL2C	ENSG00000185294	0.655313	-2.47877	2.39539	-1.03481	0.300759	NA	signal peptide peptidase like 2C	1188
PALM3	ENSG00000187867	0.655313	-2.47877	2.39539	-1.03481	0.300759	NA	paralemmin 3	348487
MIR643	ENSG00000208002	0.655313	-2.47877	2.39539	-1.03481	0.300759	NA	microRNA 643	1969
MIR4803	ENSG00000264099	0.655313	-2.47877	2.39539	-1.03481	0.300759	NA	microRNA 4803	128272
GK3P	ENSG00000229894	1.52046	-2.47219	1.90969	-1.29455	0.195476	NA	glycerol kinase 3 pseudogene	NA
HEPACAM2	ENSG00000188175	1.39719	-2.47154	1.81619	-1.36084	0.173563	NA	HEPACAM family member 2	54455
UTS2R	ENSG00000181408	2.67362	-2.47088	1.49409	-1.65377	0.0981745	0.183693	urotensin 2 receptor	26099
MYH16	NA	146.76	-2.47016	0.316278	-7.81007	5.71564e-15	2.37461e-13	myosin heavy chain 16 pseudogene	374955
SCNN1G	ENSG00000166828	4.11123	-2.46853	1.24106	-1.98906	0.0466947	0.100145	sodium channel epithelial 1 subunit gamma	55707
PAGE2B	ENSG00000238269	1.51216	-2.4676	1.76934	-1.39465	0.163123	NA	PAGE family member 2B	114819
DCDC2C	ENSG00000214866	2.95942	-2.46614	1.37949	-1.78771	0.0738229	0.145795	doublecortin domain containing 2C	26871
LOC653602	NA	2.95427	-2.46363	1.37945	-1.78594	0.0741085	0.146215	NA	26870
LILRB2	ENSG00000131042	0.647017	-2.46325	2.58631	-0.952422	0.340883	NA	leukocyte immunoglobulin like receptor B2	26869
LINC01247	ENSG00000227007	0.647017	-2.46325	2.58631	-0.952422	0.340883	NA	long intergenic non-protein coding RNA 1247	26866
LSAMP-AS1	ENSG00000240922	0.647017	-2.46325	2.58631	-0.952422	0.340883	NA	LSAMP antisense RNA 1	26863
LLPH-AS1	NA	2.33076	-2.46287	1.52812	-1.6117	0.107028	NA	NA	26865
P3H2-AS1	ENSG00000225764	18.0451	-2.45948	0.570744	-4.30925	1.63807e-05	0.000101131	P3H2 antisense RNA 1	6060
SPINK8	ENSG00000229453	1.3826	-2.45761	1.85876	-1.32218	0.186109	NA	serine peptidase inhibitor Kazal type 8 (putative)	NA
MIR3189	ENSG00000264175	0.64387	-2.45741	2.3819	-1.0317	0.302212	NA	microRNA 3189	100500876
LOC101926960	NA	0.64387	-2.45741	2.3819	-1.0317	0.302212	NA	uncharacterized LOC101926960	55672
MIR676	ENSG00000211991	0.64387	-2.45741	2.3819	-1.0317	0.302212	NA	microRNA 676	84809
RNASE13	ENSG00000206150	0.640724	-2.45169	2.385	-1.02796	0.303967	NA	ribonuclease A family member 13 (inactive)	11209
MIR423	ENSG00000283935	0.640724	-2.45169	2.385	-1.02796	0.303967	NA	microRNA 423	NA
BMP15	ENSG00000130385	0.640724	-2.45169	2.385	-1.02796	0.303967	NA	bone morphogenetic protein 15	NA
ADCYAP1R1	ENSG00000078549	134.324	-2.44696	0.259207	-9.44019	3.72101e-21	3.78665e-19	ADCYAP receptor type I	284729
RERGL	ENSG00000111404	0.637578	-2.44538	2.59758	-0.941404	0.346498	NA	RERG like	11223
KLK1	ENSG00000167748	2.63295	-2.43478	1.45961	-1.6681	0.0952951	0.179231	kallikrein 1	9696
LOC101927292	NA	5.97478	-2.42991	0.958332	-2.53556	0.0112267	0.0303963	NA	4237
P2RY6	ENSG00000171631	6.0255	-2.42939	0.964297	-2.51934	0.0117577	0.0315898	pyrimidinergic receptor P2Y6	23400
C1orf229	NA	0.629282	-2.42892	2.6077	-0.931441	0.351626	NA	NA	6390
UNC45B	ENSG00000141161	0.629282	-2.42892	2.6077	-0.931441	0.351626	NA	unc-45 myosin chaperone B	11240
NPSR1-AS1	ENSG00000197085	0.629282	-2.42892	2.6077	-0.931441	0.351626	NA	NPSR1 antisense RNA 1	29943
MIR124-2HG	ENSG00000254377	0.629282	-2.42892	2.6077	-0.931441	0.351626	NA	MIR124-2 host gene	51702
LOC101927189	ENSG00000236740	0.626135	-2.42404	2.42435	-0.999873	0.317372	NA	uncharacterized LOC101927189	100616188
PGM5-AS1	ENSG00000224958	0.626135	-2.42404	2.42435	-0.999873	0.317372	NA	PGM5 antisense RNA 1	23569
MIR505	ENSG00000207633	0.626135	-2.42404	2.42435	-0.999873	0.317372	NA	microRNA 505	353238
DISC1-IT1	ENSG00000226758	2.54362	-2.42114	1.50334	-1.61051	0.107287	NA	DISC1 intronic transcript 1	55920
FGF19	ENSG00000162344	33.3669	-2.41998	0.481525	-5.02565	5.01718e-07	4.53725e-06	fibroblast growth factor 19	55160
RFX8	ENSG00000196460	554.984	-2.4183	0.190796	-12.6748	8.15675e-37	3.28336e-34	regulatory factor X8	81569
PLA2G4C	ENSG00000105499	130.675	-2.41808	0.319455	-7.56938	3.75004e-14	1.35857e-12	phospholipase A2 group IVC	NA
LINC00958	ENSG00000251381	0.622989	-2.41675	2.61557	-0.923987	0.355493	NA	long intergenic non-protein coding RNA 958	84966
MGC15885	ENSG00000259458	0.622989	-2.41675	2.61557	-0.923987	0.355493	NA	uncharacterized protein MGC15885	127707
LINC01207	NA	0.622989	-2.41675	2.61557	-0.923987	0.355493	NA	NA	5081
BMP5	ENSG00000112175	0.622989	-2.41675	2.61557	-0.923987	0.355493	NA	bone morphogenetic protein 5	80834
KDR	ENSG00000128052	45.2337	-2.41644	0.419849	-5.7555	8.63865e-09	1.15229e-07	kinase insert domain receptor	8659
ENAM	ENSG00000132464	1.36395	-2.41475	1.97653	-1.22171	0.221817	NA	enamelin	100616120
CDHR1	ENSG00000148600	19.5765	-2.41333	0.574632	-4.19979	2.67164e-05	0.000156261	cadherin related family member 1	100302276
MIR210HG	ENSG00000247095	146.336	-2.41234	0.241693	-9.98103	1.84541e-23	2.43998e-21	MIR210 host gene	126917
EQTN	ENSG00000120160	1.36081	-2.41144	1.96834	-1.22511	0.220532	NA	equatorin	23352
WFDC3	ENSG00000124116	50.2493	-2.40541	0.423548	-5.67919	1.3533e-08	1.72997e-07	WAP four-disulfide core domain 3	23065
P2RY12	ENSG00000169313	3.64917	-2.40372	1.22214	-1.96681	0.0492055	0.104345	purinergic receptor P2Y12	51154
LOC399715	NA	14.2491	-2.40271	0.650556	-3.69332	0.000221342	0.00101247	NA	246181
CCDC170	ENSG00000120262	9.7214	-2.40092	0.763502	-3.14461	0.00166307	0.0059266	coiled-coil domain containing 170	22977
CNTN6	ENSG00000134115	8.41106	-2.40004	0.865605	-2.77267	0.00555982	0.0166354	contactin 6	100506730
DSCAML1	ENSG00000177103	6.46738	-2.39852	0.989629	-2.42366	0.015365	0.0395007	DS cell adhesion molecule like 1	8574
GRIN3B	ENSG00000116032	157.601	-2.39799	0.279386	-8.58309	9.23565e-18	5.86998e-16	glutamate ionotropic receptor NMDA type subunit 3B	NA
CASP10	ENSG00000003400	33.8313	-2.38784	0.436556	-5.46971	4.50763e-08	5.158e-07	caspase 10	832
PRCD	ENSG00000214140	74.7483	-2.38782	0.315327	-7.57253	3.66013e-14	1.32865e-12	photoreceptor disc component	NA
DPYD-AS2	ENSG00000235777	0.6084	-2.38719	2.66903	-0.894403	0.371106	NA	DPYD antisense RNA 2	NA
MIR1913	ENSG00000222958	0.6084	-2.38719	2.66903	-0.894403	0.371106	NA	microRNA 1913	644068
APCDD1L	ENSG00000198768	49.389	-2.38715	0.388916	-6.13796	8.35903e-10	1.3641e-08	APC down-regulated 1 like	4681
OASL	ENSG00000135114	128.069	-2.38659	0.322885	-7.39145	1.4524e-13	4.73178e-12	2'-5'-oligoadenylate synthetase like	3362
GSDMA	ENSG00000167914	2.20886	-2.38142	1.56814	-1.51863	0.128857	NA	gasdermin A	255104
LRRC15	ENSG00000172061	145.252	-2.38037	0.26199	-9.08575	1.02987e-19	8.88333e-18	leucine rich repeat containing 15	54546
LOC105616981	NA	2.21829	-2.3802	1.53668	-1.54892	0.121402	NA	NA	23252
WEE2	ENSG00000214102	2.212	-2.37867	1.54659	-1.53801	0.124046	NA	WEE2 oocyte meiosis inhibiting kinase	30814
PAMR1	ENSG00000149090	687.163	-2.37734	0.178029	-13.3536	1.12843e-40	6.38763e-38	peptidase domain containing associated with muscle regeneration 1	5320
FAM225B	ENSG00000225684	2.82092	-2.37715	1.40304	-1.69428	0.0902114	0.171342	family with sequence similarity 225 member B	5322
IL13RA2	ENSG00000123496	261.141	-2.3768	0.214792	-11.0656	1.84233e-28	3.70799e-26	interleukin 13 receptor subunit alpha 2	26279
ST8SIA3	ENSG00000177511	1.32848	-2.37625	1.8271	-1.30056	0.19341	NA	ST8 alpha-N-acetyl-neuraminide alpha-2,8-sialyltransferase 3	64600
ADAMTSL4	ENSG00000143382	945.173	-2.37431	0.187535	-12.6606	9.77388e-37	3.84878e-34	ADAMTS like 4	391013
G0S2	ENSG00000123689	2941.25	-2.37422	0.151436	-15.678	2.13892e-55	2.98033e-52	G0/G1 switch 2	NA
MIR5698	ENSG00000263987	2.4875	-2.37124	1.45304	-1.63192	0.102697	NA	microRNA 5698	127733
SELE	ENSG00000007908	1.32219	-2.37047	1.84302	-1.28618	0.198379	NA	selectin E	127731
SPINT4	ENSG00000149651	3.98548	-2.36889	1.20685	-1.96287	0.0496616	0.105213	serine peptidase inhibitor, Kunitz type 4	339505
USP12-AS1	NA	1.465	-2.36887	1.82572	-1.2975	0.19446	NA	USP12 antisense RNA 1	55450
CELA3A	ENSG00000142789	5.75814	-2.36776	0.967766	-2.44662	0.0144203	0.0375024	chymotrypsin like elastase 3A	79594
C15orf48	ENSG00000166920	88.7412	-2.36757	0.288696	-8.2009	2.38589e-16	1.22778e-14	chromosome 15 open reading frame 48	163933
LINC01108	ENSG00000226673	1.31075	-2.35877	1.82103	-1.29529	0.195219	NA	long intergenic non-protein coding RNA 1108	978
LOC101928539	NA	0.593812	-2.35385	2.96977	-0.792604	0.428009	NA	NA	65018
OR13D1	ENSG00000179055	0.593812	-2.35385	2.96977	-0.792604	0.428009	NA	olfactory receptor family 13 subfamily D member 1	102464833
LOC101241902	NA	24.47	-2.35271	0.478508	-4.91675	8.79911e-07	7.53247e-06	chromosome 4 open reading frame 46 pseudogene	100861548
HAS2	ENSG00000170961	56.3668	-2.34618	0.3854	-6.08765	1.14582e-09	1.81906e-08	hyaluronan synthase 2	1650
MIR6732	ENSG00000283724	1.29616	-2.34437	1.8333	-1.27877	0.200977	NA	microRNA 6732	57576
ITGAX	ENSG00000140678	654.363	-2.34432	0.173106	-13.5427	8.75323e-42	5.11471e-39	integrin subunit alpha X	400745
MAPT	ENSG00000186868	379.589	-2.34158	0.203946	-11.4814	1.63662e-30	4.06107e-28	microtubule associated protein tau	50809
PPIL6	ENSG00000185250	43.6638	-2.34105	0.373473	-6.26833	3.64934e-10	6.45549e-09	peptidylprolyl isomerase like 6	8672
LRAT	ENSG00000121207	2.49131	-2.341	1.44164	-1.62385	0.104408	NA	lecithin retinol acyltransferase	100302155
LINC00890	NA	7.64885	-2.34095	0.847299	-2.76284	0.00573015	0.0170702	NA	1889
C2orf73	ENSG00000177994	1.41114	-2.34065	1.79178	-1.30633	0.191441	NA	chromosome 2 open reading frame 73	NA
MIR4441	ENSG00000264810	1.40799	-2.33752	1.8016	-1.29747	0.194471	NA	microRNA 4441	84224
C1orf177	NA	2.48187	-2.33566	1.48279	-1.57518	0.115216	NA	NA	249
ACOXL	ENSG00000153093	3.54679	-2.32853	1.21118	-1.92254	0.0545383	0.113775	acyl-CoA oxidase like	5909
LINC01429	ENSG00000227964	7.07699	-2.32825	0.875965	-2.65792	0.00786243	0.0223404	long intergenic non-protein coding RNA 1429	84196
THEM5	ENSG00000196407	2.14644	-2.32712	1.58475	-1.46845	0.141982	NA	thioesterase superfamily member 5	401944
LOC100505530	NA	5.20176	-2.32294	1.00752	-2.3056	0.0211327	0.0516109	NA	3339
SUN3	ENSG00000164744	26.4287	-2.31686	0.488081	-4.74687	2.0659e-06	1.60127e-05	Sad1 and UNC84 domain containing 3	23436
MIR6079	ENSG00000283477	2.68263	-2.31483	1.44194	-1.60535	0.108417	0.198691	microRNA 6079	10136
BHLHE22	ENSG00000180828	8.28584	-2.30115	0.795888	-2.8913	0.00383655	0.0121304	basic helix-loop-helix family member e22	NA
SYN3	ENSG00000185666	97.8103	-2.30078	0.306777	-7.49984	6.38938e-14	2.22145e-12	synapsin III	29092
PIK3IP1	ENSG00000100100	81.455	-2.29866	0.336172	-6.83775	8.04467e-12	1.87062e-10	phosphoinositide-3-kinase interacting protein 1	998
LINC01470	ENSG00000249484	17.0077	-2.29386	0.589399	-3.89186	9.94777e-05	0.000502213	long intergenic non-protein coding RNA 1470	54361
GMFG	ENSG00000130755	17.5917	-2.28786	0.571615	-4.00244	6.26921e-05	0.000332441	glia maturation factor gamma	100616433
LOC101927708	ENSG00000255367	8.85409	-2.28783	0.785892	-2.91113	0.00360128	0.0115111	uncharacterized LOC101927708	9923
HAPLN2	ENSG00000132702	45.3107	-2.28419	0.357951	-6.38129	1.75602e-10	3.286e-09	hyaluronan and proteoglycan link protein 2	2046
LUZP2	ENSG00000187398	3.44891	-2.27898	1.23002	-1.8528	0.0639109	0.129872	leucine zipper protein 2	102466615
LINC01271	ENSG00000233077	66.0693	-2.27851	0.320907	-7.10022	1.24561e-12	3.42903e-11	long intergenic non-protein coding RNA 1271	712
PTP4A3	ENSG00000184489	251.258	-2.27492	0.198693	-11.4494	2.36724e-30	5.79463e-28	protein tyrosine phosphatase 4A3	714
STMN2	ENSG00000104435	8.77688	-2.2737	0.913296	-2.48956	0.0127902	0.0339005	stathmin 2	713
LINC01358	NA	57.3614	-2.27269	0.349363	-6.50524	7.75717e-11	1.53567e-09	long intergenic non-protein coding RNA 1358	2048
CABP1	ENSG00000157782	78.7313	-2.26806	0.277678	-8.16794	3.13703e-16	1.58285e-14	calcium binding protein 1	100616391
LINC01556	NA	3.05714	-2.2605	1.32401	-1.70731	0.0877644	0.167661	long intergenic non-protein coding RNA 1556	100422914
DDO	ENSG00000203797	3.68466	-2.25753	1.21923	-1.85161	0.0640822	0.130059	D-aspartate oxidase	646262
PGM5P3-AS1	ENSG00000277631	5.73907	-2.24959	0.950777	-2.36606	0.0179787	0.045075	PGM5P3 antisense RNA 1	NA
DMBT1	ENSG00000187908	3.65347	-2.24896	1.17615	-1.91214	0.0558586	0.116141	deleted in malignant brain tumors 1	23028
P2RX3	ENSG00000109991	2.03397	-2.24718	1.65384	-1.35877	0.174221	NA	purinergic receptor P2X 3	100422866
MMP28	ENSG00000271447	14.3229	-2.24236	0.617751	-3.62987	0.000283561	0.00125677	matrix metallopeptidase 28	NA
LINC01260	ENSG00000283440	18.6885	-2.24228	0.557675	-4.02076	5.80102e-05	0.000310428	long intergenic non-protein coding RNA 1260	7798
ZC3H6	ENSG00000188177	157.349	-2.23965	0.252949	-8.85415	8.4326e-19	6.20927e-17	zinc finger CCCH-type containing 6	3352
ADAMTS7P1	ENSG00000274376	4.91352	-2.2394	1.02121	-2.19289	0.0283155	0.0659433	ADAMTS7 pseudogene 1	100996511
BRDT	ENSG00000137948	2.34651	-2.23883	1.47159	-1.52137	0.128168	NA	bromodomain testis associated	10236
NOX5	ENSG00000255346	20.9715	-2.2361	0.540831	-4.13457	3.55627e-05	0.000200805	NADPH oxidase 5	80818
ABAT	ENSG00000183044	191.308	-2.23189	0.239311	-9.32631	1.09624e-20	1.05065e-18	4-aminobutyrate aminotransferase	148898
ENTHD1	ENSG00000176177	2.62087	-2.2315	1.43266	-1.55759	0.11933	0.214375	ENTH domain containing 1	6920
LOC100128317	ENSG00000233491	22.0213	-2.2302	0.509465	-4.37754	1.20029e-05	7.63412e-05	uncharacterized LOC100128317	55616
LOC100507065	NA	12.5866	-2.2284	0.676283	-3.29507	0.000983974	0.00376584	uncharacterized LOC100507065	1870
TMC1	ENSG00000165091	3.94266	-2.22776	1.20714	-1.8455	0.0649655	0.131573	transmembrane channel like 1	101928163
SLC6A15	ENSG00000072041	2.60628	-2.22673	1.42025	-1.56785	0.116916	0.210875	solute carrier family 6 member 15	3399
TTLL10	ENSG00000162571	1.3247	-2.21692	1.98201	-1.11852	0.263344	NA	tubulin tyrosine ligase like 10	259283
OPRL1	ENSG00000125510	128.29	-2.21618	0.276809	-8.00618	1.18326e-15	5.43998e-14	opioid related nociceptin receptor 1	6135
RASL10A	ENSG00000100276	74.9562	-2.21442	0.309877	-7.14612	8.92676e-13	2.51086e-11	RAS like family 10 member A	NA
TEX43	ENSG00000196900	1.32155	-2.21347	1.98826	-1.11327	0.265592	NA	testis expressed 43	NA
ARRDC4	ENSG00000140450	455.568	-2.20845	0.49178	-4.49073	7.09787e-06	4.82081e-05	arrestin domain containing 4	57095
OSM	ENSG00000099985	2.26142	-2.20488	1.54546	-1.42668	0.153671	NA	oncostatin M	11313
LOC101928880	NA	1.19198	-2.20112	1.87809	-1.172	0.241196	NA	NA	2582
ABCA9-AS1	ENSG00000231749	0.542843	-2.20056	2.78226	-0.790926	0.428987	NA	ABCA9 antisense RNA 1	3155
NAMA	ENSG00000271086	1.98077	-2.19649	1.58556	-1.38531	0.165957	NA	non-protein coding RNA, associated with MAP kinase pathway and growth arrest	2517
CACNA1C-AS4	ENSG00000256025	1.18569	-2.1949	1.92445	-1.14053	0.254064	NA	CACNA1C antisense RNA 4	1269
LINC00928	ENSG00000259218	1.18569	-2.1949	1.92445	-1.14053	0.254064	NA	long intergenic non-protein coding RNA 928	100616492
LPA	ENSG00000198670	1.18569	-2.1949	1.92445	-1.14053	0.254064	NA	lipoprotein(a)	55629
GPIHBP1	ENSG00000277494	1.18569	-2.1949	1.92445	-1.14053	0.254064	NA	glycosylphosphatidylinositol anchored high density lipoprotein binding protein 1	10772
SPATA31E1	ENSG00000177992	1.18569	-2.1949	1.92445	-1.14053	0.254064	NA	SPATA31 subfamily E member 1	127294
KCND2	ENSG00000184408	4.86006	-2.19395	1.03729	-2.11509	0.0344227	0.0777568	potassium voltage-gated channel subfamily D member 2	58985
MUC15	ENSG00000169550	0.539697	-2.19325	2.76263	-0.793899	0.427254	NA	mucin 15, cell surface associated	163702
MIR3162	ENSG00000264559	0.539697	-2.19325	2.76263	-0.793899	0.427254	NA	microRNA 3162	NA
MIR3125	ENSG00000264370	0.539697	-2.19325	2.76263	-0.793899	0.427254	NA	microRNA 3125	57822
UMODL1-AS1	ENSG00000184385	0.539697	-2.19325	2.76263	-0.793899	0.427254	NA	UMODL1 antisense RNA 1	90529
MYLK-AS2	ENSG00000250174	0.539697	-2.19325	2.76263	-0.793899	0.427254	NA	MYLK antisense RNA 2	57185
SLIT2-IT1	ENSG00000248228	0.539697	-2.19325	2.76263	-0.793899	0.427254	NA	SLIT2 intronic transcript 1	100750325
C11orf85	NA	2.62782	-2.19176	1.45899	-1.50224	0.133034	0.233892	NA	11123
CLEC4GP1	NA	0.53655	-2.18627	2.79236	-0.782948	0.433658	NA	C-type lectin domain family 4 member G pseudogene 1	NA
FAM182A	ENSG00000125804	0.53655	-2.18627	2.79236	-0.782948	0.433658	NA	family with sequence similarity 182 member A	400746
PCK1	ENSG00000124253	0.53655	-2.18627	2.79236	-0.782948	0.433658	NA	phosphoenolpyruvate carboxykinase 1	10250
LOC644145	NA	0.53655	-2.18627	2.79236	-0.782948	0.433658	NA	NA	25932
STAP1	ENSG00000035720	1.1774	-2.18502	1.88162	-1.16124	0.245543	NA	signal transducing adaptor family member 1	864
SPINK7	ENSG00000145879	1.3202	-2.18497	1.84726	-1.18282	0.236882	NA	serine peptidase inhibitor Kazal type 7	102465437
HCLS1	ENSG00000180353	112.891	-2.18451	0.267137	-8.17749	2.89826e-16	1.47056e-14	hematopoietic cell-specific Lyn substrate 1	100616365
LOC729987	NA	1.31706	-2.18173	1.83851	-1.18668	0.235354	NA	NA	25949
SERPING1	ENSG00000149131	1.29237	-2.18168	1.84415	-1.18302	0.2368	NA	serpin family G member 1	57035
HTR3C	ENSG00000178084	1.29237	-2.18168	1.84415	-1.18302	0.2368	NA	5-hydroxytryptamine receptor 3C	6007
RPL13AP3	ENSG00000177350	1.17425	-2.18163	1.8824	-1.15896	0.246473	NA	ribosomal protein L13a pseudogene 3	23585
GSG1L	ENSG00000169181	1.17425	-2.18163	1.8824	-1.15896	0.246473	NA	GSG1 like	6006
MIR4304	ENSG00000265526	0.533404	-2.18035	3.09068	-0.705459	0.480524	NA	microRNA 4304	NA
CNGA2	ENSG00000183862	0.533404	-2.18035	3.09068	-0.705459	0.480524	NA	cyclic nucleotide gated channel subunit alpha 2	26119
EFHD1	ENSG00000115468	73.3972	-2.18028	0.294652	-7.39949	1.36707e-13	4.49422e-12	EF-hand domain family member D1	57134
IL15	ENSG00000164136	64.8776	-2.1797	0.329646	-6.61226	3.78504e-11	7.84464e-10	interleukin 15	NA
STH	ENSG00000256762	1.31391	-2.17831	1.84848	-1.17844	0.238622	NA	saitohin	56181
L3MBTL4-AS1	ENSG00000264707	1.16796	-2.17541	2.04452	-1.06402	0.28732	NA	L3MBTL4 antisense RNA 1	646471
CHST1	ENSG00000175264	229.162	-2.17464	0.232572	-9.35042	8.73043e-21	8.59473e-19	carbohydrate sulfotransferase 1	79000
JCHAIN	ENSG00000132465	1.31076	-2.17456	1.88374	-1.15438	0.248344	NA	joining chain of multimeric IgA and IgM	164091
MUC3A	ENSG00000169894	44.8997	-2.17223	0.362291	-5.99581	2.02475e-09	3.08984e-08	mucin 3A, cell surface associated	3925
NDNF	ENSG00000173376	165.966	-2.17	0.235329	-9.22112	2.94019e-20	2.71728e-18	neuron derived neurotrophic factor	100500808
LOC401242	NA	1.16281	-2.16882	1.91547	-1.13227	0.257523	NA	NA	5051
TUSC7	ENSG00000243197	0.528254	-2.16654	2.80586	-0.772148	0.440027	NA	tumor suppressor candidate 7	2134
PHEX-AS1	ENSG00000224204	0.528254	-2.16654	2.80586	-0.772148	0.440027	NA	PHEX antisense RNA 1	7780
DNAI1	ENSG00000122735	17.8157	-2.1661	0.532233	-4.06984	4.70448e-05	0.000257375	dynein axonemal intermediate chain 1	84676
CASP12	ENSG00000204403	1.30247	-2.16583	1.84129	-1.17626	0.239493	NA	caspase 12 (gene/pseudogene)	149420
LINC01352	ENSG00000238078	1.15966	-2.16535	1.89561	-1.1423	0.25333	NA	long intergenic non-protein coding RNA 1352	79927
GPR182	ENSG00000166856	4.517	-2.1646	1.0821	-2.00038	0.0454597	0.0979957	G protein-coupled receptor 182	51042
MROH5	ENSG00000226807	4.39355	-2.16301	1.06795	-2.0254	0.0428266	0.0932292	maestro heat like repeat family member 5 (gene/pseudogene)	10256
FGB	ENSG00000171564	1.15651	-2.16188	1.91715	-1.12765	0.259466	NA	fibrinogen beta chain	378807
LOC100507140	NA	10.1342	-2.15951	0.723794	-2.9836	0.00284881	0.00944251	NA	NA
CXCL3	ENSG00000163734	169.78	-2.15864	0.22384	-9.64371	5.22638e-22	5.84387e-20	C-X-C motif chemokine ligand 3	64793
HS6ST2	ENSG00000171004	1.29617	-2.15858	1.87198	-1.1531	0.24887	NA	heparan sulfate 6-O-sulfotransferase 2	83442
ISM2	ENSG00000100593	58.6632	-2.15849	0.334398	-6.45485	1.08325e-10	2.10085e-09	isthmin 2	91544
LMX1A	ENSG00000162761	0.525108	-2.15847	2.57463	-0.838362	0.401828	NA	LIM homeobox transcription factor 1 alpha	1043
LINC00626	ENSG00000225826	0.525108	-2.15847	2.57463	-0.838362	0.401828	NA	long intergenic non-protein coding RNA 626	NA
FAM71C	ENSG00000180219	0.525108	-2.15847	2.57463	-0.838362	0.401828	NA	family with sequence similarity 71 member C	257101
HERC2P4	NA	0.525108	-2.15847	2.57463	-0.838362	0.401828	NA	hect domain and RLD 2 pseudogene 4	79727
IL1RN	ENSG00000136689	0.525108	-2.15847	2.57463	-0.838362	0.401828	NA	interleukin 1 receptor antagonist	79947
CXCR2	ENSG00000180871	0.525108	-2.15847	2.57463	-0.838362	0.401828	NA	C-X-C motif chemokine receptor 2	NA
LINC00494	ENSG00000235621	0.525108	-2.15847	2.57463	-0.838362	0.401828	NA	long intergenic non-protein coding RNA 494	3151
HHATL	ENSG00000010282	0.525108	-2.15847	2.57463	-0.838362	0.401828	NA	hedgehog acyltransferase like	6195
MIR95	ENSG00000207807	0.525108	-2.15847	2.57463	-0.838362	0.401828	NA	microRNA 95	100302190
DEAR	NA	0.525108	-2.15847	2.57463	-0.838362	0.401828	NA	NA	8289
FLJ41200	NA	0.525108	-2.15847	2.57463	-0.838362	0.401828	NA	NA	55650
CACNA1C-AS2	ENSG00000256271	1.27149	-2.15846	1.87789	-1.14941	0.250388	NA	CACNA1C antisense RNA 2	84243
ELFN1-AS1	ENSG00000236081	6.62445	-2.15746	0.863317	-2.49903	0.0124533	0.0331392	ELFN1 antisense RNA 1	2810
SIGLEC1	ENSG00000088827	11.3213	-2.1555	0.673288	-3.20145	0.00136738	0.00501797	sialic acid binding Ig like lectin 1	54707
RNASE4	ENSG00000258818	146.825	-2.15417	0.30247	-7.12193	1.0643e-12	2.97053e-11	ribonuclease A family member 4	63906
MIR1273E	NA	1.29303	-2.15283	1.99508	-1.07907	0.280556	NA	NA	8431
TRIM63	ENSG00000158022	3.51877	-2.15205	1.23836	-1.73783	0.0822411	0.158835	tripartite motif containing 63	10726
IGSF22	ENSG00000179057	27.6529	-2.15164	0.476754	-4.51311	6.38849e-06	4.3967e-05	immunoglobulin superfamily member 22	126695
FCER1A	ENSG00000179639	0.521962	-2.15144	2.57906	-0.834193	0.404172	NA	Fc fragment of IgE receptor Ia	388610
LINC00703	ENSG00000224382	0.521962	-2.15144	2.57906	-0.834193	0.404172	NA	long intergenic non-protein coding RNA 703	NA
IFIT1B	ENSG00000204010	0.521962	-2.15144	2.57906	-0.834193	0.404172	NA	interferon induced protein with tetratricopeptide repeats 1B	6548
LOC100507205	NA	0.521962	-2.15144	2.57906	-0.834193	0.404172	NA	NA	23038
SIAH3	ENSG00000215475	0.521962	-2.15144	2.57906	-0.834193	0.404172	NA	siah E3 ubiquitin protein ligase family member 3	84065
POTEB3	ENSG00000278522	0.521962	-2.15144	2.57906	-0.834193	0.404172	NA	POTE ankyrin domain family member B3	644961
GNG8	ENSG00000167414	0.521962	-2.15144	2.57906	-0.834193	0.404172	NA	G protein subunit gamma 8	100887744
POMC	ENSG00000115138	0.521962	-2.15144	2.57906	-0.834193	0.404172	NA	proopiomelanocortin	84958
LOC101929680	NA	0.521962	-2.15144	2.57906	-0.834193	0.404172	NA	NA	9064
DEFB124	ENSG00000180383	0.521962	-2.15144	2.57906	-0.834193	0.404172	NA	defensin beta 124	8547
MIR548O2	ENSG00000275453	0.521962	-2.15144	2.57906	-0.834193	0.404172	NA	microRNA 548o-2	388611
ZBP1	ENSG00000124256	0.521962	-2.15144	2.57906	-0.834193	0.404172	NA	Z-DNA binding protein 1	2827
MIR550A3	ENSG00000212024	0.521962	-2.15144	2.57906	-0.834193	0.404172	NA	microRNA 550a-3	10163
MIR592	ENSG00000207692	0.521962	-2.15144	2.57906	-0.834193	0.404172	NA	microRNA 592	27245
LOC101927450	ENSG00000260995	0.521962	-2.15144	2.57906	-0.834193	0.404172	NA	uncharacterized LOC101927450	2268
MIR126	ENSG00000199161	0.521962	-2.15144	2.57906	-0.834193	0.404172	NA	microRNA 126	2537
RARRES3	NA	12.6535	-2.14935	0.727469	-2.95456	0.00313116	0.0102342	NA	199870
ELAVL3	ENSG00000196361	1.26005	-2.14605	1.86014	-1.1537	0.248622	NA	ELAV like RNA binding protein 3	23673
GNAZ	ENSG00000128266	322.715	-2.14567	0.163893	-13.0919	3.66214e-39	1.74568e-36	G protein subunit alpha z	5511
IFITM5	ENSG00000206013	0.518815	-2.14456	2.82191	-0.759967	0.447275	NA	interferon induced transmembrane protein 5	677774
MIR3170	ENSG00000263399	0.518815	-2.14456	2.82191	-0.759967	0.447275	NA	microRNA 3170	9473
YWHAEP7	ENSG00000276715	0.518815	-2.14456	2.82191	-0.759967	0.447275	NA	tyrosine 3-monooxygenase/tryptophan 5-monooxygenase activation protein epsilon pseudogene 7	6118
LINC01419	ENSG00000253898	0.518815	-2.14456	2.82191	-0.759967	0.447275	NA	long intergenic non-protein coding RNA 1419	27293
TNMD	ENSG00000000005	0.518815	-2.14456	2.82191	-0.759967	0.447275	NA	tenomodulin	55113
RGS9	ENSG00000108370	144.391	-2.14271	0.296045	-7.2378	4.56038e-13	1.3609e-11	regulator of G protein signaling 9	2140
ABI3BP	ENSG00000154175	26.7984	-2.14115	0.484366	-4.42051	9.84694e-06	6.42997e-05	ABI family member 3 binding protein	5724
DGCR5	ENSG00000273032	110.097	-2.13943	0.233889	-9.14721	5.84219e-20	5.18752e-18	DiGeorge syndrome critical region gene 5	22826
HGF	ENSG00000019991	12.4293	-2.1386	0.687248	-3.11184	0.00185927	0.00651933	hepatocyte growth factor	NA
CD79B	ENSG00000007312	7.24141	-2.13858	0.872844	-2.45013	0.0142805	0.0372091	CD79b molecule	83667
LINC00266-1	NA	5.28245	-2.13657	1.0032	-2.12976	0.0331918	0.0754186	long intergenic non-protein coding RNA 266-1	54797
LOC100506258	ENSG00000251364	9.06438	-2.13073	0.757716	-2.81205	0.00492274	0.0149992	uncharacterized LOC100506258	65979
LOC440461	NA	3.15818	-2.13057	1.24816	-1.70697	0.0878269	0.167763	NA	8420
LOC100996455	NA	9.1198	-2.12594	0.776134	-2.73914	0.00616003	0.0181613	NA	1104
LOC101928140	NA	1.24231	-2.12517	1.89912	-1.11903	0.263127	NA	NA	6080
KLK15	ENSG00000174562	0.510519	-2.12431	2.81142	-0.755601	0.449889	NA	kallikrein related peptidase 15	26768
MIR4640	ENSG00000284370	0.510519	-2.12431	2.81142	-0.755601	0.449889	NA	microRNA 4640	54952
LINC01445	ENSG00000231427	0.510519	-2.12431	2.81142	-0.755601	0.449889	NA	long intergenic non-protein coding RNA 1445	85028
BST2	ENSG00000130303	10.2059	-2.12195	0.744499	-2.85018	0.00436949	0.0135599	bone marrow stromal cell antigen 2	692212
CDH3	ENSG00000062038	5.21981	-2.11869	0.995705	-2.12783	0.0333514	0.0757242	cadherin 3	677838
OR51E2	ENSG00000167332	0.507373	-2.11757	2.60021	-0.814384	0.415425	NA	olfactory receptor family 51 subfamily E member 2	677825
CLEC2A	ENSG00000188393	0.507373	-2.11757	2.60021	-0.814384	0.415425	NA	C-type lectin domain family 2 member A	692073
KRT73-AS1	ENSG00000257495	0.507373	-2.11757	2.60021	-0.814384	0.415425	NA	KRT73 antisense RNA 1	115273
TMEM30B	ENSG00000182107	0.507373	-2.11757	2.60021	-0.814384	0.415425	NA	transmembrane protein 30B	6883
LINC01254	ENSG00000260913	0.507373	-2.11757	2.60021	-0.814384	0.415425	NA	long intergenic non-protein coding RNA 1254	26824
MIR640	ENSG00000207821	0.507373	-2.11757	2.60021	-0.814384	0.415425	NA	microRNA 640	10691
LOC100131635	ENSG00000228804	0.507373	-2.11757	2.60021	-0.814384	0.415425	NA	hCG1645011-like	51441
LOC101929468	NA	0.507373	-2.11757	2.60021	-0.814384	0.415425	NA	NA	4985
POU4F2	ENSG00000151615	0.507373	-2.11757	2.60021	-0.814384	0.415425	NA	POU class 4 homeobox 2	2035
C5orf64	ENSG00000178722	0.507373	-2.11757	2.60021	-0.814384	0.415425	NA	chromosome 5 putative open reading frame 64	399474
PCDHB1	ENSG00000171815	0.507373	-2.11757	2.60021	-0.814384	0.415425	NA	protocadherin beta 1	6429
LOC102724612	ENSG00000253894	0.507373	-2.11757	2.60021	-0.814384	0.415425	NA	uncharacterized LOC102724612	51102
GAGE10	ENSG00000215274	0.507373	-2.11757	2.60021	-0.814384	0.415425	NA	G antigen 10	10076
LINC01386	ENSG00000251324	1.88289	-2.1165	1.64809	-1.28421	0.199069	NA	long intergenic non-protein coding RNA 1386	NA
SMTNL1	ENSG00000214872	15.423	-2.11334	0.606961	-3.48183	0.000498002	0.00206568	smoothelin like 1	NA
GSTT2	ENSG00000099984	3.70313	-2.11251	1.18851	-1.77745	0.0754947	0.148288	glutathione S-transferase theta 2 (gene/pseudogene)	4146
PTPRE	ENSG00000132334	552.324	-2.11189	0.193576	-10.9099	1.03394e-27	1.97145e-25	protein tyrosine phosphatase receptor type E	100129196
YPEL2	ENSG00000175155	322.598	-2.11065	0.239084	-8.82806	1.06505e-18	7.62539e-17	yippee like 2	7805
NFAM1	ENSG00000235568	30.284	-2.10967	0.437459	-4.82256	1.41727e-06	1.1502e-05	NFAT activating protein with ITAM motif 1	100616164
CNTFR-AS1	ENSG00000237159	0.504227	-2.10933	2.82269	-0.747275	0.454897	NA	CNTFR antisense RNA 1	9672
TSGA10IP	ENSG00000175513	12.4253	-2.10863	0.681993	-3.09187	0.00198901	0.00691534	testis specific 10 interacting protein	9698
GPRIN3	ENSG00000185477	111.348	-2.10836	0.345693	-6.09892	1.06786e-09	1.70726e-08	GPRIN family member 3	692234
PPM1J	ENSG00000155367	797.693	-2.10805	0.159028	-13.2558	4.17509e-40	2.16079e-37	protein phosphatase, Mg2+/Mn2+ dependent 1J	692235
ETV3L	ENSG00000253831	1.8683	-2.10579	1.64926	-1.27681	0.201668	NA	ETS variant transcription factor 3 like	NA
CYS1	ENSG00000205795	36.4855	-2.10537	0.385083	-5.46732	4.56903e-08	5.2118e-07	cystin 1	79570
CRHR1	ENSG00000120088	4.64971	-2.10385	1.07923	-1.94939	0.0512486	0.107982	corticotropin releasing hormone receptor 1	9410
IGF2-AS	ENSG00000099869	98.6875	-2.10062	0.328824	-6.38829	1.67753e-10	3.14563e-09	IGF2 antisense RNA	51538
SORCS2	ENSG00000184985	560.381	-2.0957	0.164274	-12.7573	2.83793e-37	1.17583e-34	sortilin related VPS10 domain containing receptor 2	2170
ALOX5	ENSG00000012779	37.3872	-2.09518	0.396169	-5.28861	1.23251e-07	1.27941e-06	arachidonate 5-lipoxygenase	347735
MCF2L	ENSG00000126217	112.202	-2.09267	0.251565	-8.31862	8.89958e-17	4.96022e-15	MCF.2 cell line derived transforming sequence like	NA
RET	ENSG00000165731	45.9183	-2.09245	0.354261	-5.90651	3.49436e-09	5.09226e-08	ret proto-oncogene	284551
ST8SIA1	ENSG00000111728	68.6828	-2.08827	0.315064	-6.62809	3.40063e-11	7.14606e-10	ST8 alpha-N-acetyl-neuraminide alpha-2,8-sialyltransferase 1	64129
EMX1	ENSG00000135638	74.0482	-2.08719	0.295735	-7.05763	1.69367e-12	4.5518e-11	empty spiracles homeobox 1	3061
SERPINA13P	ENSG00000187483	0.492784	-2.08076	2.86851	-0.725379	0.46822	NA	serpin family A member 13, pseudogene	553115
LINC01056	ENSG00000237119	0.492784	-2.08076	2.86851	-0.725379	0.46822	NA	long intergenic non-protein coding RNA 1056	1307
C4orf17	ENSG00000138813	0.492784	-2.08076	2.86851	-0.725379	0.46822	NA	chromosome 4 open reading frame 17	576
LOC100506085	NA	0.492784	-2.08076	2.86851	-0.725379	0.46822	NA	NA	100423028
ASS1	ENSG00000130707	938.607	-2.07974	0.156168	-13.3173	1.83659e-40	1.00812e-37	argininosuccinate synthase 1	90853
LOC100287225	NA	2.15905	-2.07921	1.56638	-1.3274	0.184377	NA	NA	8073
LAMA4	ENSG00000112769	429.431	-2.07727	0.202045	-10.2812	8.56546e-25	1.37305e-22	laminin subunit alpha 4	10657
SERPINA5	ENSG00000188488	8.20691	-2.07562	0.796643	-2.60546	0.00917499	0.0255686	serpin family A member 5	55116
PYY	ENSG00000131096	30.5514	-2.07514	0.422353	-4.91328	8.95633e-07	7.65259e-06	peptide YY	100847018
BTNL10	ENSG00000285153	0.489638	-2.07303	2.87444	-0.721197	0.470789	NA	butyrophilin like 10	23633
LINC00365	ENSG00000224511	0.489638	-2.07303	2.87444	-0.721197	0.470789	NA	long intergenic non-protein coding RNA 365	200081
MIR4639	ENSG00000263712	0.489638	-2.07303	2.87444	-0.721197	0.470789	NA	microRNA 4639	79140
HCG22	ENSG00000228789	0.489638	-2.07303	2.87444	-0.721197	0.470789	NA	HLA complex group 22 (gene/pseudogene)	55721
CYP3A7-CYP3A51P	ENSG00000282301	0.489638	-2.07303	2.87444	-0.721197	0.470789	NA	CYP3A7-CYP3A51P readthrough	149069
BAALC	ENSG00000164929	86.3232	-2.06866	0.263597	-7.84779	4.23433e-15	1.79627e-13	BAALC binder of MAP3K1 and KLF4	56063
WIF1	ENSG00000156076	66.9259	-2.06518	0.305675	-6.75614	1.41716e-11	3.18492e-10	WNT inhibitory factor 1	8668
CGA	ENSG00000135346	2.08116	-2.06441	1.50989	-1.36726	0.171543	NA	glycoprotein hormones, alpha polypeptide	339483
LOC101928844	ENSG00000267709	3.25162	-2.06335	1.23896	-1.66539	0.0958353	0.180042	uncharacterized LOC101928844	84734
NFATC2	ENSG00000101096	110.12	-2.06002	0.301291	-6.83731	8.06935e-12	1.87395e-10	nuclear factor of activated T cells 2	3932
DEGS2	ENSG00000168350	14.6523	-2.05986	0.610683	-3.37305	0.000743409	0.00294728	delta 4-desaturase, sphingolipid 2	3065
TNFSF15	ENSG00000181634	5.93674	-2.05934	0.951314	-2.16473	0.0304083	0.0701676	TNF superfamily member 15	65108
FA2H	ENSG00000103089	25.3358	-2.05752	0.481124	-4.27648	1.8987e-05	0.000115297	fatty acid 2-hydroxylase	100128071
LOC100129055	NA	3.02168	-2.05501	1.26476	-1.62483	0.104199	0.192676	NA	81629
LTA	ENSG00000226979	4.77504	-2.05266	1.05871	-1.93883	0.0525214	0.11024	lymphotoxin alpha	55108
IL36G	ENSG00000136688	9.26805	-2.05181	0.753817	-2.72189	0.00649097	0.0189671	interleukin 36 gamma	728116
GCKR	ENSG00000084734	9.20475	-2.05064	0.748273	-2.74049	0.00613468	0.0180983	glucokinase regulator	653121
SCARNA5	ENSG00000252010	2.95009	-2.04959	1.27832	-1.60335	0.108858	0.199419	small Cajal body-specific RNA 5	339487
SIGLEC11	ENSG00000161640	1.09096	-2.04927	2.08754	-0.981668	0.326263	NA	sialic acid binding Ig like lectin 11	5928
CLPSL1	ENSG00000204140	1.09096	-2.04927	2.08754	-0.981668	0.326263	NA	colipase like 1	81493
DGKG	ENSG00000058866	187.307	-2.04873	0.240007	-8.53611	1.38814e-17	8.67062e-16	diacylglycerol kinase gamma	57648
HSD3BP4	NA	164.529	-2.04504	0.486324	-4.20509	2.60973e-05	0.000153179	hydroxy-delta-5-steroid dehydrogenase, 3 beta, pseudogene 4	NA
SLC2A5	ENSG00000142583	3.20786	-2.0442	1.23829	-1.65083	0.0987742	0.184529	solute carrier family 2 member 5	64766
C4orf47	ENSG00000205129	31.3833	-2.04417	0.436878	-4.67904	2.88216e-06	2.15951e-05	chromosome 4 open reading frame 47	252995
RNU5F-1	ENSG00000199377	3.25542	-2.04107	1.21481	-1.68015	0.092928	0.175417	RNA, U5F small nuclear 1	3208
LINC00375	ENSG00000226370	0.475049	-2.03239	3.21597	-0.631969	0.527407	NA	long intergenic non-protein coding RNA 375	113452
UGT2B11	ENSG00000213759	0.475049	-2.03239	3.21597	-0.631969	0.527407	NA	UDP glucuronosyltransferase family 2 member B11	127544
LINC01351	NA	3.49593	-2.03142	1.26251	-1.60903	0.10761	0.197572	long intergenic non-protein coding RNA 1351	204
FN1	ENSG00000115414	11306.7	-2.03047	0.31679	-6.40952	1.45981e-10	2.7689e-09	fibronectin 1	113451
TPRG1	ENSG00000188001	1.07637	-2.0283	1.97078	-1.02918	0.303393	NA	tumor protein p63 regulated 1	55223
ADAMTS14	ENSG00000138316	67.1427	-2.028	0.300207	-6.75533	1.42509e-11	3.19482e-10	ADAM metallopeptidase with thrombospondin type 1 motif 14	149076
KCNQ1	ENSG00000053918	2.08181	-2.02732	1.52671	-1.32791	0.184209	NA	potassium voltage-gated channel subfamily Q member 1	127550
CTSS	ENSG00000163131	370.637	-2.02608	0.194266	-10.4294	1.81971e-25	3.02406e-23	cathepsin S	1912
CXCL10	ENSG00000169245	4.50243	-2.02469	1.08827	-1.86046	0.0628205	0.128016	C-X-C motif chemokine ligand 10	100500853
SH2D2A	ENSG00000027869	973.46	-2.02314	0.137002	-14.7672	2.38547e-49	2.54179e-46	SH2 domain containing 2A	NA
WIPF3	ENSG00000122574	45.2905	-2.02215	0.351192	-5.75795	8.51397e-09	1.13733e-07	WAS/WASL interacting protein family member 3	7579
TBATA	ENSG00000166220	1.07008	-2.02064	1.97276	-1.02427	0.305709	NA	thymus, brain and testes associated	114784
PCAT1	ENSG00000253438	1.07008	-2.02064	1.97276	-1.02427	0.305709	NA	prostate cancer associated transcript 1	127540
COX6B2	ENSG00000160471	9.13112	-2.0193	0.72931	-2.76879	0.00562657	0.016824	cytochrome c oxidase subunit 6B2	402779
ROPN1	ENSG00000065371	1.06693	-2.01732	2.00919	-1.00405	0.315356	NA	rhophilin associated tail protein 1	84970
CPNE5	ENSG00000124772	126.401	-2.01457	0.224027	-8.99253	2.41596e-19	2.00746e-17	copine 5	693137
TFPI2	ENSG00000105825	5787.53	-2.01174	0.144748	-13.8983	6.48804e-44	4.89685e-41	tissue factor pathway inhibitor 2	2709
ZNF137P	NA	2.9404	-2.01085	1.36567	-1.47243	0.140904	0.24436	zinc finger protein 137, pseudogene	127534
CYP4F29P	ENSG00000228314	1.1799	-2.01045	1.96456	-1.02336	0.306137	NA	cytochrome P450 family 4 subfamily F member 29, pseudogene	2707
MIR5191	ENSG00000264802	1.06178	-2.00996	1.97536	-1.01752	0.308907	NA	microRNA 5191	2701
PVALB	ENSG00000100362	1.06178	-2.00996	1.97536	-1.01752	0.308907	NA	parvalbumin	113444
MIR4469	ENSG00000284062	1.06178	-2.00996	1.97536	-1.01752	0.308907	NA	microRNA 4469	58512
SAT1	ENSG00000130066	1490	-2.00795	0.20168	-9.95611	2.37151e-23	3.0756e-21	spermidine/spermine N1-acetyltransferase 1	NA
CALML3	ENSG00000178363	1.17676	-2.00669	1.93052	-1.03945	0.298595	NA	calmodulin like 3	NA
TOX3	ENSG00000103460	10.4691	-2.00594	0.71354	-2.81126	0.00493484	0.0150272	TOX high mobility group box family member 3	9204
SLC5A1	ENSG00000100170	1.05863	-2.00572	1.94562	-1.03089	0.302592	NA	solute carrier family 5 member 1	79830
LOC101927314	ENSG00000271860	1.05863	-2.00572	1.94562	-1.03089	0.302592	NA	uncharacterized LOC101927314	6421
PSD2	ENSG00000146005	99.4704	-2.00546	0.261276	-7.67563	1.64608e-14	6.4261e-13	pleckstrin and Sec7 domain containing 2	9202
ZNF804B	ENSG00000182348	1.75783	-2.00511	1.69611	-1.18218	0.237133	NA	zinc finger protein 804B	79932
SLAMF8	ENSG00000158714	16.5608	-2.00364	0.569269	-3.51967	0.000432081	0.00182569	SLAM family member 8	23154
LOC101929268	ENSG00000253608	7.87241	-2.00302	0.785405	-2.5503	0.0107631	0.029309	uncharacterized LOC101929268	339488
CCDC89	ENSG00000179071	1.17361	-2.00293	1.92185	-1.04219	0.297324	NA	coiled-coil domain containing 89	5690
CDCP2	ENSG00000157211	1.05549	-2.00189	1.94661	-1.0284	0.303762	NA	CUB domain containing protein 2	127703
CYP4F62P	ENSG00000239402	1.05549	-2.00189	1.94661	-1.0284	0.303762	NA	cytochrome P450 family 4 subfamily F member 62, pseudogene	63967
LINC01272	NA	1.05549	-2.00189	1.94661	-1.0284	0.303762	NA	NA	192670
ITGB4	ENSG00000132470	271.841	-1.99996	0.244473	-8.18068	2.82258e-16	1.43619e-14	integrin subunit beta 4	26523
MIR4755	ENSG00000264616	1.19515	-1.99914	1.92523	-1.03839	0.299087	NA	microRNA 4755	192669
XG	ENSG00000124343	1.19515	-1.99914	1.92523	-1.03839	0.299087	NA	Xg glycoprotein (Xg blood group)	27285
SUMO1P1	NA	1.17046	-1.99911	1.93215	-1.03465	0.30083	NA	SUMO1 pseudogene 1	NA
ISG20	ENSG00000172183	393.796	-1.9985	0.180873	-11.0492	2.21093e-28	4.40096e-26	interferon stimulated exonuclease gene 20	1296
GAP43	ENSG00000172020	19.4882	-1.99737	0.527296	-3.78795	0.000151898	0.00072945	growth associated protein 43	27095
CD3D	ENSG00000167286	9.49086	-1.9943	0.721078	-2.76572	0.00567967	0.0169464	CD3d molecule	55700
NANOS2	ENSG00000188425	2.86365	-1.99152	1.28046	-1.55531	0.119873	0.215073	nanos C2HC-type zinc finger 2	9967
PLD1	ENSG00000075651	585.112	-1.98898	0.363518	-5.47147	4.46328e-08	5.11372e-07	phospholipase D1	79729
ST8SIA6-AS1	ENSG00000204832	1.18685	-1.9886	1.92727	-1.03182	0.302155	NA	ST8SIA6 antisense RNA 1	55194
LOC101927478	NA	1.04404	-1.98748	1.97148	-1.00812	0.313398	NA	uncharacterized LOC101927478	83931
LINC00659	ENSG00000228705	75.1923	-1.98741	0.298142	-6.66599	2.62888e-11	5.68252e-10	long intergenic non-protein coding RNA 659	84967
SLC26A9	ENSG00000174502	6.57691	-1.98595	0.868025	-2.28789	0.0221437	0.0536317	solute carrier family 26 member 9	127700
LOC728175	NA	1.99787	-1.98578	1.58982	-1.24906	0.211643	NA	NA	64960
KRT72	ENSG00000170486	1.1837	-1.98509	1.89802	-1.04587	0.295619	NA	keratin 72	1441
MRGPRD	ENSG00000172938	1.0409	-1.9835	1.95125	-1.01653	0.309378	NA	MAS related GPR family member D	2899
LOC100996291	NA	1.0409	-1.9835	1.95125	-1.01653	0.309378	NA	NA	100422898
SNCA-AS1	ENSG00000247775	1.0409	-1.9835	1.95125	-1.01653	0.309378	NA	SNCA antisense RNA 1	728431
CXCL1	ENSG00000163739	678.615	-1.98274	0.152939	-12.9642	1.95158e-38	9.06433e-36	C-X-C motif chemokine ligand 1	80149
HECTD2-AS1	NA	1.15588	-1.98125	1.90578	-1.0396	0.298526	NA	HECTD2 antisense RNA 1	102465438
SMIM24	ENSG00000095932	1.15588	-1.98125	1.90578	-1.0396	0.298526	NA	small integral membrane protein 24	64769
COL21A1	ENSG00000124749	1.15588	-1.98125	1.90578	-1.0396	0.298526	NA	collagen type XXI alpha 1 chain	100847010
AIRN	ENSG00000268257	1.15588	-1.98125	1.90578	-1.0396	0.298526	NA	antisense of IGF2R non-protein coding RNA	79753
CPNE4	ENSG00000196353	31.3332	-1.98078	0.409042	-4.8425	1.28218e-06	1.05193e-05	copine 4	7802
PIGR	ENSG00000162896	1.03775	-1.97968	1.97358	-1.00309	0.315817	NA	polymeric immunoglobulin receptor	29889
MIR4500HG	ENSG00000228824	1.03775	-1.97968	1.97358	-1.00309	0.315817	NA	MIR4500 host gene	284654
MAG	ENSG00000105695	1.03775	-1.97968	1.97358	-1.00309	0.315817	NA	myelin associated glycoprotein	54955
KLHL24	ENSG00000114796	931.903	-1.97786	0.204446	-9.67423	3.87993e-22	4.43913e-20	kelch like family member 24	55143
PDE3A	ENSG00000172572	41.4764	-1.97757	0.39045	-5.06484	4.08734e-07	3.76018e-06	phosphodiesterase 3A	284656
MIR3167	ENSG00000266215	1.17741	-1.97715	1.92968	-1.0246	0.305551	NA	microRNA 3167	149175
LINC01480	ENSG00000270164	1.17741	-1.97715	1.92968	-1.0246	0.305551	NA	long intergenic non-protein coding RNA 1480	79693
LOC100505841	ENSG00000250803	1.17741	-1.97715	1.92968	-1.0246	0.305551	NA	zinc finger protein 474-like	127687
CLYBL-AS1	ENSG00000234303	1.15273	-1.97706	1.93681	-1.02078	0.307358	NA	CLYBL antisense RNA 1	4520
LOC101928674	NA	38.3891	-1.97696	0.387326	-5.10414	3.32308e-07	3.12373e-06	NA	3633
CFAP58	ENSG00000120051	95.8716	-1.97627	0.257217	-7.68327	1.55072e-14	6.10648e-13	cilia and flagella associated protein 58	10946
PTGIS	ENSG00000124212	67.4215	-1.97565	0.291135	-6.78603	1.15258e-11	2.61626e-10	prostaglandin I2 synthase	2275
HTR3D	ENSG00000186090	1.69834	-1.9756	1.82126	-1.08474	0.278036	NA	5-hydroxytryptamine receptor 3D	NA
BHLHE40	ENSG00000134107	6457.57	-1.97463	0.125273	-15.7626	5.62459e-56	8.49032e-53	basic helix-loop-helix family member e40	5453
PRSS30P	ENSG00000172460	4.86217	-1.97285	0.988785	-1.99523	0.0460181	0.0989639	serine protease 30, pseudogene	100500801
GALNT12	ENSG00000119514	248.459	-1.96874	0.20656	-9.53108	1.55658e-21	1.66839e-19	polypeptide N-acetylgalactosaminyltransferase 12	339442
PCDHB4	ENSG00000081818	1.14758	-1.96848	2.05474	-0.95802	0.338053	NA	protocadherin beta 4	64121
CLCA1	ENSG00000016490	3.17999	-1.96725	1.32482	-1.48492	0.137566	0.239926	chloride channel accessory 1	26292
TMSB15B	ENSG00000158427	1.02631	-1.96483	1.98708	-0.988801	0.322761	NA	thymosin beta 15B	100527950
MIR5087	ENSG00000283676	1.14129	-1.96308	1.90957	-1.02802	0.303939	NA	microRNA 5087	81025
CD22	ENSG00000012124	58.6068	-1.96182	0.314261	-6.24266	4.30187e-10	7.46483e-09	CD22 molecule	54933
ZMYND15	ENSG00000141497	13.8515	-1.95932	0.625619	-3.13181	0.00173732	0.00614796	zinc finger MYND-type containing 15	79647
LINC00678	ENSG00000254934	1.16282	-1.95897	1.92392	-1.01822	0.308574	NA	long intergenic non-protein coding RNA 678	4725
KBTBD13	ENSG00000234438	1.16282	-1.95897	1.92392	-1.01822	0.308574	NA	kelch repeat and BTB domain containing 13	23499
CDS1	ENSG00000163624	173.906	-1.95845	0.254591	-7.69256	1.44225e-14	5.70412e-13	CDP-diacylglycerol synthase 1	643314
LINC00636	ENSG00000240423	2.34138	-1.95834	1.55173	-1.26204	0.206936	NA	long intergenic non-protein coding RNA 636	353500
BEAN1-AS1	ENSG00000261656	3.38299	-1.95689	1.22759	-1.59409	0.110916	0.202432	BEAN1 antisense RNA 1	728448
C20orf141	ENSG00000258713	17.8542	-1.95065	0.555994	-3.50841	0.000450802	0.00189594	chromosome 20 open reading frame 141	8761
MIR6837	ENSG00000284067	2.00481	-1.94841	1.5482	-1.2585	0.208212	NA	microRNA 6837	NA
WBP2NL	ENSG00000183066	3.07831	-1.94448	1.22903	-1.58213	0.113621	0.206357	WBP2 N-terminal like	677834
CD3E	ENSG00000198851	1.15138	-1.94412	1.93633	-1.00402	0.315369	NA	CD3e molecule	26508
CRYBB1	ENSG00000100122	1.14823	-1.94022	1.93719	-1.00156	0.316554	NA	crystallin beta B1	84618
B3GNT3	ENSG00000179913	37.0066	-1.94022	0.371492	-5.22277	1.76263e-07	1.76497e-06	UDP-GlcNAc:betaGal beta-1,3-N-acetylglucosaminyltransferase 3	51440
CPA6	ENSG00000165078	6.53746	-1.93907	0.949242	-2.04276	0.0410762	0.0901665	carboxypeptidase A6	10450
WFDC2	ENSG00000101443	23.5985	-1.939	0.466395	-4.15742	3.21858e-05	0.000184261	WAP four-disulfide core domain 2	656
MYCL	ENSG00000116990	184.893	-1.93769	0.218611	-8.86365	7.74365e-19	5.74871e-17	MYCL proto-oncogene, bHLH transcription factor	64064
YPEL1	ENSG00000100027	95.912	-1.93731	0.2933	-6.60519	3.96998e-11	8.20916e-10	yippee like 1	54802
CLUL1	ENSG00000079101	7.78245	-1.93678	0.777973	-2.48951	0.0127918	0.0339005	clusterin like 1	4610
SLC25A27	ENSG00000153291	222.991	-1.93545	0.218979	-8.83851	9.70031e-19	6.97267e-17	solute carrier family 25 member 27	84879
TRIL	ENSG00000255690	11.7671	-1.93519	0.666324	-2.90427	0.00368105	0.0117042	TLR4 interactor with leucine rich repeats	10487
ZNF366	ENSG00000178175	2.82592	-1.9337	1.33537	-1.44806	0.147599	0.253615	zinc finger protein 366	5538
TMEM59L	ENSG00000105696	80.1213	-1.93223	0.300021	-6.44031	1.19226e-10	2.28778e-09	transmembrane protein 59 like	6018
LMTK3	ENSG00000142235	73.181	-1.93103	0.315	-6.13027	8.77304e-10	1.42652e-08	lemur tyrosine kinase 3	127391
TNFAIP3	ENSG00000118503	1900.4	-1.93004	0.156834	-12.3063	8.38158e-35	2.81155e-32	TNF alpha induced protein 3	10269
AK7	ENSG00000140057	62.3479	-1.92972	0.319455	-6.04067	1.53477e-09	2.38021e-08	adenylate kinase 7	1298
VSTM2B	ENSG00000187135	6.76776	-1.92834	0.870271	-2.2158	0.0267055	0.0628238	V-set and transmembrane domain containing 2B	64744
ADAMTS7	ENSG00000136378	789.272	-1.9248	0.149905	-12.8402	9.76837e-38	4.42361e-35	ADAM metallopeptidase with thrombospondin type 1 motif 7	65243
SGSM1	ENSG00000167037	43.5668	-1.92293	0.37568	-5.11853	3.0792e-07	2.91414e-06	small G protein signaling modulator 1	339559
PPP1R16B	ENSG00000101445	252.93	-1.92197	0.19624	-9.79397	1.19506e-22	1.45284e-20	protein phosphatase 1 regulatory subunit 16B	64789
PIK3R6	ENSG00000276231	11.9331	-1.92165	0.643959	-2.98412	0.00284398	0.00942994	phosphoinositide-3-kinase regulatory subunit 6	127396
STRC	ENSG00000242866	21.261	-1.92077	0.508651	-3.7762	0.000159237	0.000759456	stereocilin	9783
TSHZ2	ENSG00000182463	73.5292	-1.92037	0.314563	-6.10487	1.02885e-09	1.64926e-08	teashirt zinc finger homeobox 2	100130557
GIMAP4	ENSG00000133574	4.72053	-1.92034	0.989163	-1.94138	0.0522118	0.109705	GTPase, IMAP family member 4	4802
LOC101928710	NA	17.3718	-1.91936	0.625848	-3.06682	0.00216352	0.00744802	NA	407034
IFNA1	ENSG00000197919	0.99084	-1.91554	2.18535	-0.876537	0.380738	NA	interferon alpha 1	407031
MEGF6	ENSG00000162591	130.69	-1.91507	0.247924	-7.72442	1.12368e-14	4.48332e-13	multiple EGF like domains 6	9132
PHF24	ENSG00000122733	72.3703	-1.91376	0.301127	-6.35532	2.07991e-10	3.81331e-09	PHD finger protein 24	163732
NOTCH3	ENSG00000074181	1125.53	-1.91369	0.168879	-11.3318	9.13472e-30	2.04279e-27	notch receptor 3	1503
LINC00622	ENSG00000260941	631.909	-1.91332	0.214843	-8.90565	5.30721e-19	4.02238e-17	long intergenic non-protein coding RNA 622	100507178
UPK1A-AS1	ENSG00000226510	10.7265	-1.91121	0.669871	-2.8531	0.00432945	0.013454	UPK1A antisense RNA 1	200172
LOC728730	NA	138.85	-1.9108	0.208419	-9.16808	4.81531e-20	4.38314e-18	NA	22955
PLAT	ENSG00000104368	8252.22	-1.90882	0.127397	-14.9832	9.45196e-51	1.07008e-47	plasminogen activator, tissue type	100132074
ANG	ENSG00000214274	30.871	-1.90786	0.44027	-4.3334	1.46826e-05	9.14845e-05	angiogenin	1907
ACVRL1	ENSG00000139567	5.20774	-1.9074	0.991631	-1.92349	0.0544182	0.113577	activin A receptor like type 1	59269
BCL3	ENSG00000069399	674.446	-1.90539	0.137498	-13.8575	1.14529e-43	8.0711e-41	BCL3 transcription coactivator	2981
PAPPA	ENSG00000182752	436.94	-1.90531	0.215386	-8.84605	9.06725e-19	6.56977e-17	pappalysin 1	2980
ARSI	ENSG00000183876	4.14325	-1.90525	1.06613	-1.78708	0.0739252	0.145901	arylsulfatase family member I	22887
MYT1	ENSG00000196132	265.907	-1.90474	0.1827	-10.4255	1.89609e-25	3.12234e-23	myelin transcription factor 1	284716
ITPR1-AS1	NA	23.6949	-1.90458	0.468813	-4.06257	4.8535e-05	0.000264808	NA	84217
FER1L4	ENSG00000088340	794.19	-1.90405	0.156139	-12.1946	3.32124e-34	1.05545e-31	fer-1 like family member 4 (pseudogene)	79717
IL1R1	ENSG00000115594	180.812	-1.9028	0.215254	-8.8398	9.58905e-19	6.92016e-17	interleukin 1 receptor type 1	728621
ADCY4	ENSG00000129467	6.57246	-1.90196	0.850116	-2.23729	0.0252672	0.059962	adenylate cyclase 4	10465
MYL2	ENSG00000111245	3.58439	-1.90002	1.16555	-1.63015	0.103069	0.190938	myosin light chain 2	4904
SAMD11	ENSG00000187634	209.263	-1.89945	0.208032	-9.13056	6.81463e-20	5.99224e-18	sterile alpha motif domain containing 11	149461
BTBD16	ENSG00000138152	4.81395	-1.89876	1.07493	-1.76641	0.0773266	0.1511	BTB domain containing 16	64175
NKILA	ENSG00000278709	256.772	-1.89865	0.179393	-10.5837	3.54698e-26	6.29901e-24	NF-kappaB interacting lncRNA	79078
C2CD4A	ENSG00000198535	9.02052	-1.88988	0.733701	-2.57582	0.0100003	0.0274922	C2 calcium dependent domain containing 4A	NA
ENTPD3	ENSG00000168032	95.7531	-1.88986	0.351194	-5.38125	7.39718e-08	8.05223e-07	ectonucleoside triphosphate diphosphohydrolase 3	374969
CDH19	ENSG00000071991	3.87942	-1.88804	1.15079	-1.64064	0.100872	0.187712	cadherin 19	114625
SLC8A2	ENSG00000118160	66.2084	-1.88504	0.298194	-6.32154	2.58971e-10	4.68631e-09	solute carrier family 8 member A2	51058
NAT16	ENSG00000167011	63.6348	-1.88472	0.352595	-5.34528	9.02762e-08	9.64757e-07	N-acetyltransferase 16 (putative)	339539
CRLF1	ENSG00000006016	339.019	-1.88338	0.186604	-10.0929	5.93756e-24	8.40258e-22	cytokine receptor like factor 1	6513
IL32	ENSG00000008517	145.836	-1.88299	0.245519	-7.66941	1.72794e-14	6.70235e-13	interleukin 32	440584
LOC283140	NA	5.46844	-1.87976	0.963666	-1.95063	0.051101	0.107746	NA	440585
IRF5	ENSG00000128604	70.9517	-1.87893	0.296962	-6.32716	2.49718e-10	4.52339e-09	interferon regulatory factor 5	10969
TRIM69	ENSG00000185880	5.46529	-1.87832	0.959367	-1.95788	0.0502441	0.106186	tripartite motif containing 69	102465439
NMBR	ENSG00000135577	2.41327	-1.87814	1.42793	-1.31529	0.188412	NA	neuromedin B receptor	149465
TNFAIP6	ENSG00000123610	7.25707	-1.86964	0.816849	-2.28885	0.0220881	0.0535399	TNF alpha induced protein 6	128218
DDX60	ENSG00000137628	473.972	-1.8632	0.377089	-4.94101	7.77178e-07	6.74224e-06	DExD/H-box helicase 60	149466
PRSS22	ENSG00000005001	2.66474	-1.86279	1.35072	-1.37911	0.167862	0.280064	serine protease 22	7075
RASGEF1C	ENSG00000146090	80.2065	-1.86243	0.2811	-6.6255	3.46083e-11	7.23524e-10	RasGEF domain family member 1C	4352
LRFN5	ENSG00000165379	385.361	-1.86171	0.166686	-11.169	5.78438e-29	1.21835e-26	leucine rich repeat and fibronectin type III domain containing 5	991
OTOA	ENSG00000155719	2.93866	-1.85835	1.25584	-1.47977	0.138934	0.241753	otoancorin	64834
NELL1	ENSG00000165973	21.6789	-1.85696	0.487068	-3.81253	0.000137551	0.000669786	neural EGFL like 1	102466723
DSG1	ENSG00000134760	1.85822	-1.85576	1.60672	-1.155	0.248091	NA	desmoglein 1	112950
PPEF1	ENSG00000086717	5.21358	-1.85392	1.0477	-1.76951	0.076809	0.150299	protein phosphatase with EF-hand domain 1	23334
DACT1	ENSG00000165617	482.442	-1.85299	0.20234	-9.1578	5.29637e-20	4.77306e-18	dishevelled binding antagonist of beta catenin 1	102465440
CFAP58-AS1	NA	13.127	-1.85188	0.603237	-3.0699	0.00214129	0.00738242	NA	81888
PRLR	ENSG00000113494	22.92	-1.85155	0.493191	-3.75423	0.000173872	0.000820186	prolactin receptor	5792
HID1	ENSG00000167861	801.67	-1.84883	0.188874	-9.78868	1.25925e-22	1.52067e-20	HID1 domain containing	9682
KRT42P	ENSG00000214514	1.6036	-1.84883	1.70264	-1.08586	0.27754	NA	keratin 42 pseudogene	100132774
SDK2	ENSG00000069188	1068.11	-1.84788	0.152106	-12.1486	5.8334e-34	1.7611e-31	sidekick cell adhesion molecule 2	6487
DUOX2	ENSG00000140279	17.2267	-1.84589	0.545707	-3.38256	0.000718123	0.00285766	dual oxidase 2	NA
RAB3C	ENSG00000152932	72.2271	-1.84587	0.274994	-6.7124	1.9145e-11	4.19846e-10	RAB3C, member RAS oncogene family	102464830
FCER2	ENSG00000104921	2.28912	-1.84465	1.61465	-1.14245	0.253268	NA	Fc fragment of IgE receptor II	9048
KLF9	ENSG00000119138	978.884	-1.84362	0.157475	-11.7074	1.16797e-31	3.11126e-29	Kruppel like factor 9	9670
B3GALT4	ENSG00000235863	15.0549	-1.84302	0.568808	-3.24014	0.00119471	0.00445745	beta-1,3-galactosyltransferase 4	1802
SAMD14	ENSG00000167100	54.6501	-1.84268	0.33917	-5.43292	5.54384e-08	6.19501e-07	sterile alpha motif domain containing 14	533
UBA7	ENSG00000182179	33.1303	-1.8414	0.422909	-4.35413	1.33594e-05	8.42002e-05	ubiquitin like modifier activating enzyme 7	8704
GRID2IP	ENSG00000215045	52.7947	-1.83913	0.319234	-5.76106	8.35876e-09	1.11907e-07	Grid2 interacting protein	149473
EFHC2	ENSG00000183690	2.62927	-1.83873	1.31661	-1.39656	0.162546	0.273288	EF-hand domain containing 2	6536
PGR	ENSG00000082175	316.405	-1.83852	0.2113	-8.701	3.28974e-18	2.20705e-16	progesterone receptor	128209
NOTUM	ENSG00000185269	247.35	-1.83796	0.205575	-8.94062	3.87009e-19	3.06125e-17	notum, palmitoleoyl-protein carboxylesterase	55929
TNFSF14	ENSG00000125735	4.44888	-1.83585	1.03261	-1.77787	0.0754244	0.148246	TNF superfamily member 14	79033
RORB-AS1	NA	4.44058	-1.83197	1.02387	-1.78927	0.0735721	0.145331	RORB antisense RNA 1	100874278
PTGFR	ENSG00000122420	58.155	-1.8316	0.340699	-5.376	7.61603e-08	8.27079e-07	prostaglandin F receptor	55182
LINC01251	ENSG00000233776	4.43429	-1.83032	1.02642	-1.7832	0.0745542	0.146871	long intergenic non-protein coding RNA 1251	100847089
PRSS46	NA	0.957606	-1.82958	2.17498	-0.841193	0.40024	NA	NA	79639
NMU	ENSG00000109255	1.8259	-1.82863	1.56425	-1.16901	0.242398	NA	neuromedin U	NA
RASSF4	ENSG00000107551	252.485	-1.82761	0.233543	-7.82558	5.0534e-15	2.12877e-13	Ras association domain family member 4	26828
LINC01573	NA	30.323	-1.82731	0.398017	-4.59105	4.41023e-06	3.1466e-05	NA	26830
CCL26	ENSG00000006606	10.5954	-1.82698	0.721632	-2.53173	0.0113501	0.0306767	C-C motif chemokine ligand 26	11004
PCP4L1	ENSG00000248485	1.87461	-1.82432	1.59788	-1.14171	0.253573	NA	Purkinje cell protein 4 like 1	6202
FRY	ENSG00000073910	320.606	-1.8232	0.181295	-10.0566	8.59401e-24	1.17047e-21	FRY microtubule binding protein	26811
LOC101927822	ENSG00000253593	1.57442	-1.82079	1.69089	-1.07682	0.28156	NA	uncharacterized LOC101927822	94161
MROH7	ENSG00000184313	0.951314	-1.82045	2.17805	-0.835817	0.403258	NA	maestro heat like repeat family member 7	94162
ELF3	ENSG00000163435	80.363	-1.82025	0.283201	-6.4274	1.29802e-10	2.47758e-09	E74 like ETS transcription factor 3	94163
SLC5A4	ENSG00000100191	43.7853	-1.82005	0.346336	-5.25518	1.47882e-07	1.51e-06	solute carrier family 5 member 4	266675
LRRTM4	ENSG00000176204	1.57128	-1.81978	1.70094	-1.06987	0.284678	NA	leucine rich repeat transmembrane neuronal 4	1263
KIAA0125	NA	2.5938	-1.81959	1.31666	-1.38197	0.16698	0.278978	NA	NA
SLC12A8	ENSG00000221955	1123.78	-1.81947	0.184778	-9.84679	7.07705e-23	8.78038e-21	solute carrier family 12 member 8	149478
GPC2	ENSG00000213420	199.409	-1.81943	0.220203	-8.26252	1.42624e-16	7.7119e-15	glypican 2	8643
PROX1-AS1	ENSG00000230461	33.977	-1.81874	0.395311	-4.6008	4.20872e-06	3.02048e-05	PROX1 antisense RNA 1	8891
FAM167B	ENSG00000183615	40.2907	-1.8186	0.358899	-5.06715	4.03813e-07	3.71869e-06	family with sequence similarity 167 member B	79654
ADORA2A-AS1	ENSG00000178803	25.0313	-1.81857	0.44982	-4.04289	5.27963e-05	0.000285478	ADORA2A antisense RNA 1	7389
CRTAC1	ENSG00000095713	12.2512	-1.81853	0.698276	-2.60432	0.00920581	0.0256332	cartilage acidic protein 1	57643
HTR6	ENSG00000158748	64.7214	-1.81844	0.294465	-6.17541	6.5993e-10	1.10277e-08	5-hydroxytryptamine receptor 6	400752
ACAN	ENSG00000157766	53.8965	-1.81741	0.326584	-5.5649	2.62306e-08	3.14455e-07	aggrecan	84842
C7orf34	NA	1.86517	-1.81701	1.57015	-1.15722	0.247182	NA	NA	4595
MIR5699	ENSG00000263511	0.948167	-1.81648	2.21747	-0.819167	0.412691	NA	microRNA 5699	114034
IL10	ENSG00000136634	2.07108	-1.81384	1.58159	-1.14685	0.251445	NA	interleukin 10	10420
TNC	ENSG00000041982	4795.7	-1.81337	0.113737	-15.9435	3.15972e-57	5.20319e-54	tenascin C	NA
N4BP2L1	ENSG00000139597	73.5591	-1.81313	0.297993	-6.08446	1.16882e-09	1.85394e-08	NEDD4 binding protein 2 like 1	25974
TMEM239	ENSG00000198326	8.6135	-1.81152	0.756116	-2.39582	0.0165834	0.0421425	transmembrane protein 239	5052
KLF3-AS1	NA	1.79987	-1.80957	1.61092	-1.12331	0.261305	NA	KLF3 antisense RNA 1	10327
SIRPD	ENSG00000125900	1.08582	-1.80843	2.14444	-0.843311	0.399055	NA	signal regulatory protein delta	4678
RPS6KA2	ENSG00000071242	2015.9	-1.80816	0.117695	-15.3631	2.89181e-53	3.49215e-50	ribosomal protein S6 kinase A2	149483
STMN4	ENSG00000015592	1.55669	-1.80791	1.70857	-1.05814	0.289989	NA	stathmin 4	60313
FER1L6	ENSG00000214814	28.6631	-1.806	0.422487	-4.27468	1.91408e-05	0.000116075	fer-1 like family member 6	728963
SLC18A3	ENSG00000187714	0.943017	-1.80596	2.06942	-0.872688	0.382833	NA	solute carrier family 18 member A3	51249
NAT2	ENSG00000156006	0.943017	-1.80596	2.06942	-0.872688	0.382833	NA	N-acetyltransferase 2	3652
MIR4311	ENSG00000263512	1.058	-1.80383	2.11821	-0.851581	0.394447	NA	microRNA 4311	23139
GBP2	ENSG00000162645	40.4152	-1.80373	0.381014	-4.73403	2.20106e-06	1.693e-05	guanylate binding protein 2	8503
LYPD5	ENSG00000159871	1.79358	-1.80372	1.57167	-1.14764	0.251117	NA	LY6/PLAUR domain containing 5	101929626
INSIG1	ENSG00000186480	1437.78	-1.80309	0.141343	-12.7568	2.85617e-37	1.17583e-34	insulin induced gene 1	10103
COLEC12	ENSG00000158270	1529.96	-1.80241	0.140449	-12.8333	1.06786e-37	4.60553e-35	collectin subfamily member 12	55624
LOC101928988	ENSG00000259351	2.86166	-1.80146	1.25276	-1.43799	0.150436	0.257416	uncharacterized LOC101928988	541468
CD84	ENSG00000066294	0.939871	-1.80098	2.03981	-0.882914	0.377283	NA	CD84 molecule	8438
INMT	ENSG00000241644	1.07953	-1.79929	2.09958	-0.856977	0.391457	NA	indolethylamine N-methyltransferase	10489
PLA2R1	ENSG00000153246	225.788	-1.79924	0.219318	-8.20382	2.32871e-16	1.20177e-14	phospholipase A2 receptor 1	7388
TPBGL	ENSG00000261594	58.9591	-1.79895	0.297553	-6.04583	1.48641e-09	2.31467e-08	trophoblast glycoprotein like	387338
STOM	ENSG00000148175	38.6787	-1.79805	0.395068	-4.55125	5.33289e-06	3.73839e-05	stomatin	2166
PQLC2L	NA	3.83033	-1.7978	1.14101	-1.57562	0.115114	0.208477	NA	729041
POU5F1P4	ENSG00000237872	2.0419	-1.79721	1.55275	-1.15743	0.247095	NA	POU class 5 homeobox 1 pseudogene 4	101929651
HTRA1	ENSG00000166033	372.704	-1.79717	0.211486	-8.49781	1.93195e-17	1.17434e-15	HtrA serine peptidase 1	127343
ADGRL4	ENSG00000162618	0.936725	-1.79656	2.04111	-0.88019	0.378756	NA	adhesion G protein-coupled receptor L4	100507423
DSCAS	ENSG00000265888	0.936725	-1.79656	2.04111	-0.88019	0.378756	NA	DSC1/DSC2 antisense RNA	148930
PCDHGC5	ENSG00000240764	27.2465	-1.79521	0.451812	-3.97335	7.08691e-05	0.000370697	protocadherin gamma subfamily C, 5	8569
MIR4434	ENSG00000283204	1.0517	-1.7948	2.12073	-0.846314	0.397378	NA	microRNA 4434	148932
MIR8057	ENSG00000276221	0.409492	-1.79449	3.40689	-0.526725	0.598384	NA	microRNA 8057	64756
IRS4	ENSG00000133124	0.409492	-1.79449	3.40689	-0.526725	0.598384	NA	insulin receptor substrate 4	374973
LOC338963	ENSG00000228141	2.28821	-1.79337	1.47	-1.21999	0.22247	NA	epididymal protein pseudogene	100130197
ADAMTS2	ENSG00000087116	285.828	-1.79259	0.200869	-8.92417	4.49056e-19	3.49108e-17	ADAM metallopeptidase with thrombospondin type 1 motif 2	9813
CEACAM21	ENSG00000007129	0.933579	-1.79255	2.07339	-0.864552	0.387285	NA	CEA cell adhesion molecule 21	1580
MMRN1	ENSG00000138722	0.933579	-1.79255	2.07339	-0.864552	0.387285	NA	multimerin 1	163720
LOC101928075	NA	1.83285	-1.79201	1.55825	-1.15001	0.250139	NA	NA	1579
LEMD1-AS1	ENSG00000226235	1.77584	-1.79014	1.59051	-1.12551	0.260373	NA	LEMD1 antisense RNA 1	260293
SAA2	ENSG00000134339	3.32018	-1.7898	1.19652	-1.49584	0.134696	0.236125	serum amyloid A2	199974
LINC01141	NA	2.83764	-1.78959	1.25254	-1.42877	0.153071	0.260987	long intergenic non-protein coding RNA 1141	284541
EBF4	ENSG00000088881	314.695	-1.7875	0.213917	-8.35605	6.48509e-17	3.65953e-15	EBF family member 4	100874253
PTH2R	ENSG00000144407	0.928429	-1.78576	2.18947	-0.815612	0.414722	NA	parathyroid hormone 2 receptor	10158
JARID2-AS1	ENSG00000235488	0.928429	-1.78576	2.18947	-0.815612	0.414722	NA	JARID2 antisense RNA 1	6886
KRBA2	ENSG00000184619	91.4707	-1.78411	0.295903	-6.02935	1.64616e-09	2.54424e-08	KRAB-A domain containing 2	6491
GOLGA6L5P	NA	4.0589	-1.78306	1.07462	-1.65924	0.0970666	0.181883	golgin A6 family like 5, pseudogene	51727
LINC00858	ENSG00000229404	0.406346	-1.78275	3.08414	-0.578037	0.563239	NA	long intergenic non-protein coding RNA 858	102724077
LINC00397	ENSG00000223404	0.406346	-1.78275	3.08414	-0.578037	0.563239	NA	long intergenic non-protein coding RNA 397	2301
LOC101805491	NA	0.406346	-1.78275	3.08414	-0.578037	0.563239	NA	NA	84793
WFDC12	ENSG00000168703	0.406346	-1.78275	3.08414	-0.578037	0.563239	NA	WAP four-disulfide core domain 12	2306
MIR649	ENSG00000207575	0.406346	-1.78275	3.08414	-0.578037	0.563239	NA	microRNA 649	388630
IQCF4	NA	0.406346	-1.78275	3.08414	-0.578037	0.563239	NA	NA	NA
CTXN3	ENSG00000205279	0.406346	-1.78275	3.08414	-0.578037	0.563239	NA	cortexin 3	200010
TAAR6	ENSG00000146383	0.406346	-1.78275	3.08414	-0.578037	0.563239	NA	trace amine associated receptor 6	54558
LOC100128885	NA	0.406346	-1.78275	3.08414	-0.578037	0.563239	NA	uncharacterized LOC100128885	84871
SPAM1	ENSG00000106304	0.406346	-1.78275	3.08414	-0.578037	0.563239	NA	sperm adhesion molecule 1	79656
EGFL6	ENSG00000198759	0.406346	-1.78275	3.08414	-0.578037	0.563239	NA	EGF like domain multiple 6	NA
LOC100130370	ENSG00000262223	3.35316	-1.78122	1.20288	-1.48079	0.138661	0.241384	uncharacterized LOC100130370	100874313
IFI44	ENSG00000137965	127.906	-1.78051	0.245949	-7.23934	4.50868e-13	1.34769e-11	interferon induced protein 44	1996
LOC102723505	NA	5.38047	-1.78008	0.9211	-1.93256	0.0532901	0.111556	NA	63950
INSL3	ENSG00000248099	0.925282	-1.77977	2.04583	-0.869948	0.384329	NA	insulin like 3	11124
LOC101927438	NA	0.925282	-1.77977	2.04583	-0.869948	0.384329	NA	NA	1031
MIR644A	ENSG00000207997	0.925282	-1.77977	2.04583	-0.869948	0.384329	NA	microRNA 644a	100616189
LINC01013	ENSG00000228495	0.925282	-1.77977	2.04583	-0.869948	0.384329	NA	long intergenic non-protein coding RNA 1013	102466656
SCUBE1	ENSG00000159307	476.88	-1.77941	0.183941	-9.67379	3.89655e-22	4.43913e-20	signal peptide, CUB domain and EGF like domain containing 1	284546
SLC44A5	ENSG00000137968	31.0691	-1.77914	0.468305	-3.79911	0.000145219	0.000702216	solute carrier family 44 member 5	26994
LOC102723780	NA	1.06494	-1.77826	1.98213	-0.897145	0.369641	NA	NA	22996
MAFA	ENSG00000182759	46.1134	-1.77651	0.338798	-5.24356	1.57507e-07	1.60286e-06	MAF bZIP transcription factor A	102724097
KIAA1107	NA	146.909	-1.77635	0.221087	-8.03463	9.38633e-16	4.35959e-14	NA	2060
LOC101927431	NA	0.922136	-1.77511	2.02524	-0.876497	0.38076	NA	NA	114883
LOC100133077	ENSG00000203987	0.922136	-1.77511	2.02524	-0.876497	0.38076	NA	uncharacterized LOC100133077	NA
ADGRB1	ENSG00000181790	401.213	-1.775	0.154493	-11.4892	1.49534e-30	3.76203e-28	adhesion G protein-coupled receptor B1	100313892
WWC2-AS1	ENSG00000251128	2.05514	-1.77417	1.50181	-1.18135	0.237463	NA	WWC2 antisense RNA 1	5865
C1QTNF9	ENSG00000240654	1.0618	-1.77392	1.98314	-0.894503	0.371053	NA	C1q and TNF related 9	51060
CTAGE9	ENSG00000236761	1.03711	-1.77388	1.99178	-0.890601	0.373143	NA	CTAGE family member 9	112970
LOC101928304	ENSG00000232310	1.03711	-1.77388	1.99178	-0.890601	0.373143	NA	uncharacterized LOC101928304	104355143
MIR5008	ENSG00000264483	0.403199	-1.77329	3.09253	-0.573413	0.566365	NA	microRNA 5008	91408
MIR7152	ENSG00000274824	0.403199	-1.77329	3.09253	-0.573413	0.566365	NA	microRNA 7152	9372
RNU6-82P	ENSG00000200840	0.403199	-1.77329	3.09253	-0.573413	0.566365	NA	RNA, U6 small nuclear 82, pseudogene	200014
LINC01500	ENSG00000258583	0.403199	-1.77329	3.09253	-0.573413	0.566365	NA	long intergenic non-protein coding RNA 1500	4998
MIR6781	ENSG00000278447	0.403199	-1.77329	3.09253	-0.573413	0.566365	NA	microRNA 6781	84950
FADS6	ENSG00000172782	0.403199	-1.77329	3.09253	-0.573413	0.566365	NA	fatty acid desaturase 6	NA
LEUTX	ENSG00000213921	0.403199	-1.77329	3.09253	-0.573413	0.566365	NA	leucine twenty homeobox	2882
GALP	ENSG00000197487	0.403199	-1.77329	3.09253	-0.573413	0.566365	NA	galanin like peptide	NA
MIR3194	ENSG00000266761	0.403199	-1.77329	3.09253	-0.573413	0.566365	NA	microRNA 3194	65260
LINC01441	ENSG00000224008	0.403199	-1.77329	3.09253	-0.573413	0.566365	NA	long intergenic non-protein coding RNA 1441	79699
ABCC13	ENSG00000243064	0.403199	-1.77329	3.09253	-0.573413	0.566365	NA	ATP binding cassette subfamily C member 13 (pseudogene)	440590
GRM7-AS2	ENSG00000237665	0.403199	-1.77329	3.09253	-0.573413	0.566365	NA	GRM7 antisense RNA 2	55268
COL6A4P1	ENSG00000230524	0.403199	-1.77329	3.09253	-0.573413	0.566365	NA	collagen type VI alpha 4 pseudogene 1	6342
MIR6829	ENSG00000276489	0.403199	-1.77329	3.09253	-0.573413	0.566365	NA	microRNA 6829	NA
TRIML1	ENSG00000184108	0.403199	-1.77329	3.09253	-0.573413	0.566365	NA	tripartite motif family like 1	NA
LOC101928191	NA	0.403199	-1.77329	3.09253	-0.573413	0.566365	NA	uncharacterized LOC101928191	NA
LOC100128993	NA	0.403199	-1.77329	3.09253	-0.573413	0.566365	NA	uncharacterized LOC100128993	127435
DKK4	ENSG00000104371	0.403199	-1.77329	3.09253	-0.573413	0.566365	NA	dickkopf WNT signaling pathway inhibitor 4	6512
LOC101929331	ENSG00000224307	0.403199	-1.77329	3.09253	-0.573413	0.566365	NA	uncharacterized LOC101929331	1376
OBP2A	ENSG00000122136	0.403199	-1.77329	3.09253	-0.573413	0.566365	NA	odorant binding protein 2A	NA
MLXIPL	ENSG00000009950	20.9756	-1.77194	0.475619	-3.72554	0.0001949	0.000908265	MLX interacting protein like	4116
CHKB	ENSG00000100288	0.91899	-1.77082	2.04851	-0.86444	0.387346	NA	choline kinase beta	100507564
LOC100129636	NA	0.91899	-1.77082	2.04851	-0.86444	0.387346	NA	uncharacterized LOC100129636	7804
TMEM179	ENSG00000258986	45.3109	-1.76954	0.335178	-5.2794	1.29608e-07	1.34144e-06	transmembrane protein 179	NA
OPALIN	ENSG00000197430	1.05865	-1.76936	2.01454	-0.878295	0.379784	NA	oligodendrocytic myelin paranodal and inner loop protein	163742
EXOC3L1	ENSG00000179044	33.303	-1.76901	0.40461	-4.37215	1.23029e-05	7.814e-05	exocyst complex component 3 like 1	63948
BRINP2	ENSG00000198797	57.2543	-1.76812	0.340528	-5.1923	2.0771e-07	2.04149e-06	BMP/retinoic acid inducible neural specific 2	148979
MMP15	ENSG00000102996	774.954	-1.76766	0.165572	-10.6761	1.31753e-26	2.41068e-24	matrix metallopeptidase 15	55706
LINC00971	ENSG00000242641	0.915844	-1.76698	2.19603	-0.804624	0.421037	NA	long intergenic non-protein coding RNA 971	54432
STX18-IT1	ENSG00000248221	2.04885	-1.76644	1.51552	-1.16557	0.24379	NA	STX18 intronic transcript 1	1733
SCEL	ENSG00000136155	1.80052	-1.76623	1.5832	-1.11561	0.26459	NA	sciellin	51668
LINC00705	ENSG00000225269	8.96287	-1.76577	0.723791	-2.43961	0.014703	0.0380907	long intergenic non-protein coding RNA 705	115353
DCSTAMP	ENSG00000164935	2.25589	-1.76512	1.44198	-1.22409	0.220917	NA	dendrocyte expressed seven transmembrane protein	388633
DNTT	ENSG00000107447	0.400053	-1.76509	3.43577	-0.513739	0.607434	NA	DNA nucleotidylexotransferase	9528
OR8G5	ENSG00000255298	0.400053	-1.76509	3.43577	-0.513739	0.607434	NA	olfactory receptor family 8 subfamily G member 5	127428
LOC100240735	ENSG00000250654	0.400053	-1.76509	3.43577	-0.513739	0.607434	NA	uncharacterized LOC100240735	100616315
MIR1178	ENSG00000283768	0.400053	-1.76509	3.43577	-0.513739	0.607434	NA	microRNA 1178	200008
LOC100506371	NA	0.400053	-1.76509	3.43577	-0.513739	0.607434	NA	NA	606495
LOC101929413	ENSG00000232900	0.400053	-1.76509	3.43577	-0.513739	0.607434	NA	uncharacterized LOC101929413	51253
GBA3	ENSG00000249948	0.400053	-1.76509	3.43577	-0.513739	0.607434	NA	glucosylceramidase beta 3 (gene/pseudogene)	23648
CXCL6	ENSG00000124875	0.400053	-1.76509	3.43577	-0.513739	0.607434	NA	C-X-C motif chemokine ligand 6	619518
MIR3684	ENSG00000265213	0.400053	-1.76509	3.43577	-0.513739	0.607434	NA	microRNA 3684	26027
CTD-2350J17.1	ENSG00000250250	0.400053	-1.76509	3.43577	-0.513739	0.607434	NA	uncharacterized LOC101929472	338094
LOC101927460	NA	0.400053	-1.76509	3.43577	-0.513739	0.607434	NA	NA	374977
LHFPL5	ENSG00000197753	0.400053	-1.76509	3.43577	-0.513739	0.607434	NA	LHFPL tetraspan subfamily member 5	100527960
FCN2	ENSG00000160339	0.400053	-1.76509	3.43577	-0.513739	0.607434	NA	ficolin 2	7268
CDK18	ENSG00000117266	742.248	-1.76449	0.159456	-11.0657	1.84077e-28	3.70799e-26	cyclin dependent kinase 18	25973
MIR4265	ENSG00000264934	1.79738	-1.76313	1.60914	-1.09569	0.273213	NA	microRNA 4265	55001
LCA10	ENSG00000273769	4.56766	-1.76206	1.01258	-1.74017	0.0818288	0.158174	lung carcinoma-associated 10	NA
PACERR	NA	15.0947	-1.76206	0.597123	-2.95092	0.0031683	0.0103355	PTGS2 antisense NFKB1 complex-mediated expression regulator RNA	1718
MMP14	ENSG00000157227	5827.47	-1.76194	0.146723	-12.0086	3.20184e-33	9.35455e-31	matrix metallopeptidase 14	199964
KCNAB2	ENSG00000069424	717.788	-1.76186	0.133951	-13.153	1.63524e-39	8.00562e-37	potassium voltage-gated channel subfamily A regulatory beta subunit 2	7809
KCNT1	ENSG00000107147	22.2888	-1.76099	0.526027	-3.34771	0.000814816	0.0031961	potassium sodium-activated channel subfamily T member 1	255738
LOC283177	NA	13.4908	-1.76043	0.625232	-2.81564	0.00486807	0.0148627	NA	23358
FAM131C	ENSG00000185519	202.55	-1.7601	0.19238	-9.14908	5.74188e-20	5.12356e-18	family with sequence similarity 131 member C	100507634
LINC01057	NA	17.9544	-1.75983	0.542045	-3.24665	0.00116774	0.00437033	NA	100616272
LINC01607	ENSG00000272138	2.76828	-1.75939	1.33915	-1.31382	0.188908	0.306784	long intergenic non-protein coding RNA 1607	NA
TLR5	ENSG00000187554	20.4435	-1.75917	0.506456	-3.47349	0.000513741	0.00212221	toll like receptor 5	5563
CELF5	ENSG00000161082	23.9127	-1.75839	0.455614	-3.85938	0.000113673	0.000564749	CUGBP Elav-like family member 5	NA
RAG1	ENSG00000166349	44.7799	-1.75804	0.398583	-4.41072	1.03027e-05	6.68661e-05	recombination activating 1	731
TEK	ENSG00000120156	4.55107	-1.75742	0.989366	-1.77631	0.0756824	0.148525	TEK receptor tyrosine kinase	732
SIX3	ENSG00000138083	1.05035	-1.7574	1.98665	-0.884604	0.37637	NA	SIX homeobox 3	1600
EDA2R	ENSG00000131080	1.02567	-1.7573	1.99561	-0.880581	0.378544	NA	ectodysplasin A2 receptor	101926890
FBXO2	ENSG00000116661	92.0909	-1.75728	0.264108	-6.65364	2.85923e-11	6.12199e-10	F-box protein 2	115209
MSMO1	ENSG00000052802	2072.56	-1.7569	0.120684	-14.5578	5.20832e-48	5.2413e-45	methylsterol monooxygenase 1	4070
RNU6-26P	ENSG00000206712	6.85452	-1.75483	0.824958	-2.12718	0.0334052	0.0758179	RNA, U6 small nuclear 26, pseudogene	114803
CAPS2	ENSG00000180881	41.2346	-1.75474	0.409847	-4.28144	1.85686e-05	0.000112983	calcyphosine 2	3725
GPR153	ENSG00000158292	289.274	-1.75465	0.198337	-8.84683	9.00364e-19	6.56977e-17	G protein-coupled receptor 153	100131060
TCTE1	ENSG00000146221	3.3031	-1.75441	1.1739	-1.49451	0.135042	0.236526	t-complex-associated-testis-expressed 1	101926925
FMO3	ENSG00000007933	0.907547	-1.75378	2.05343	-0.854073	0.393065	NA	flavin containing dimethylaniline monoxygenase 3	729467
LINC00377	NA	0.907547	-1.75378	2.05343	-0.854073	0.393065	NA	long intergenic non-protein coding RNA 377	55277
MIR4322	ENSG00000264266	0.907547	-1.75378	2.05343	-0.854073	0.393065	NA	microRNA 4322	100616409
DAZL	ENSG00000092345	0.907547	-1.75378	2.05343	-0.854073	0.393065	NA	deleted in azoospermia like	101926944
GRAMD2	NA	131.841	-1.75364	0.239532	-7.32109	2.45964e-13	7.72165e-12	NA	51361
KCNA1	ENSG00000111262	1.02253	-1.75318	1.9753	-0.887551	0.374783	NA	potassium voltage-gated channel subfamily A member 1	1573
LOC101928295	ENSG00000268686	1.02253	-1.75318	1.9753	-0.887551	0.374783	NA	uncharacterized LOC101928295	127795
APCDD1	ENSG00000154856	24.514	-1.75231	0.476428	-3.67802	0.000235056	0.00106685	APC down-regulated 1	101926964
TMEM191A	ENSG00000226287	95.6414	-1.75033	0.251253	-6.9664	3.25145e-12	8.2029e-11	transmembrane protein 191A (pseudogene)	100996570
C6orf223	ENSG00000181577	15.0095	-1.75007	0.5645	-3.1002	0.00193388	0.00675479	chromosome 6 open reading frame 223	4774
ZNF664-FAM101A	NA	0.904401	-1.74924	2.05482	-0.851288	0.394609	NA	NA	645030
LINC00271	ENSG00000231028	0.904401	-1.74924	2.05482	-0.851288	0.394609	NA	long intergenic non-protein coding RNA 271	414927
LYVE1	ENSG00000133800	1.04406	-1.74862	1.98873	-0.879264	0.379258	NA	lymphatic vessel endothelial hyaluronan receptor 1	83941
MIR4252	ENSG00000265392	1.01938	-1.74848	1.99779	-0.87521	0.38146	NA	microRNA 4252	NA
LINC01423	NA	1.01938	-1.74848	1.99779	-0.87521	0.38146	NA	long intergenic non-protein coding RNA 1423	100422902
CYP8B1	ENSG00000180432	1.01938	-1.74848	1.99779	-0.87521	0.38146	NA	cytochrome P450 family 8 subfamily B member 1	100422946
TAS2R1	ENSG00000169777	1.01938	-1.74848	1.99779	-0.87521	0.38146	NA	taste 2 receptor member 1	54596
TMEM31	ENSG00000179363	1.01938	-1.74848	1.99779	-0.87521	0.38146	NA	transmembrane protein 31	163782
LOC101927865	NA	27.3627	-1.74776	0.46204	-3.78271	0.000155131	0.000742612	NA	7398
MAPK4	ENSG00000141639	14.7794	-1.74749	0.581087	-3.00728	0.00263594	0.0088274	mitogen-activated protein kinase 4	85440
PKIB	ENSG00000135549	110.699	-1.74651	0.294914	-5.92208	3.17901e-09	4.67823e-08	cAMP-dependent protein kinase inhibitor beta	27329
EGR3	ENSG00000179388	133.405	-1.74642	0.220819	-7.90884	2.59791e-15	1.13943e-13	early growth response 3	84938
SLCO2B1	ENSG00000137491	3.77687	-1.74586	1.09636	-1.59241	0.111292	0.203057	solute carrier organic anion transporter family member 2B1	199899
NAPSB	ENSG00000131401	0.901255	-1.7444	2.19389	-0.79512	0.426544	NA	napsin B aspartic peptidase, pseudogene	100996301
LINC01312	NA	0.901255	-1.7444	2.19389	-0.79512	0.426544	NA	long intergenic non-protein coding RNA 1312	27022
DIRAS2	ENSG00000165023	4.22709	-1.74264	1.0701	-1.62848	0.103422	0.191456	DIRAS family GTPase 2	102464823
LINC00663	NA	37.5578	-1.74036	0.375668	-4.63271	3.60914e-06	2.63082e-05	long intergenic non-protein coding RNA 663	29929
COL8A2	ENSG00000171812	135.37	-1.74026	0.245773	-7.08076	1.43366e-12	3.91105e-11	collagen type VIII alpha 2 chain	23421
KCNN3	ENSG00000143603	155.465	-1.74021	0.241208	-7.21456	5.41084e-13	1.59369e-11	potassium calcium-activated channel subfamily N member 3	84455
VAV3	ENSG00000134215	301.932	-1.73908	0.229585	-7.57489	3.59435e-14	1.30739e-12	vav guanine nucleotide exchange factor 3	79469
CDC42EP5	ENSG00000167617	36.1032	-1.73837	0.385902	-4.50469	6.64698e-06	4.55069e-05	CDC42 effector protein 5	5236
MTNR1B	ENSG00000134640	0.391757	-1.73744	3.12266	-0.556397	0.577939	NA	melatonin receptor 1B	4919
LOC100240734	NA	0.391757	-1.73744	3.12266	-0.556397	0.577939	NA	uncharacterized LOC100240734	101927034
HNF1A-AS1	ENSG00000241388	0.391757	-1.73744	3.12266	-0.556397	0.577939	NA	HNF1A antisense RNA 1	148581
MIR193B	ENSG00000207639	0.391757	-1.73744	3.12266	-0.556397	0.577939	NA	microRNA 193b	57685
KCNMB2	ENSG00000197584	0.391757	-1.73744	3.12266	-0.556397	0.577939	NA	potassium calcium-activated channel subfamily M regulatory beta subunit 2	100616338
LOC101929199	NA	0.391757	-1.73744	3.12266	-0.556397	0.577939	NA	NA	55225
C5orf52	ENSG00000187658	0.391757	-1.73744	3.12266	-0.556397	0.577939	NA	chromosome 5 open reading frame 52	3716
PACRG-AS1	ENSG00000281692	0.391757	-1.73744	3.12266	-0.556397	0.577939	NA	PACRG antisense RNA 1	101927084
KCNV1	ENSG00000164794	0.391757	-1.73744	3.12266	-0.556397	0.577939	NA	potassium voltage-gated channel modifier subfamily V member 1	100500854
IFNB1	ENSG00000171855	0.391757	-1.73744	3.12266	-0.556397	0.577939	NA	interferon beta 1	406893
CEACAM1	ENSG00000079385	66.2004	-1.73702	0.286001	-6.07348	1.25168e-09	1.97671e-08	CEA cell adhesion molecule 1	205
GABRB1	ENSG00000163288	7.32424	-1.73689	0.887744	-1.95652	0.0504039	0.106474	gamma-aminobutyric acid type A receptor subunit beta1	9829
NRP2	ENSG00000118257	5461.29	-1.73399	0.123799	-14.0065	1.42311e-44	1.17174e-41	neuropilin 2	54741
SSMEM1	ENSG00000165120	1.00794	-1.73168	2.00162	-0.865139	0.386962	NA	serine rich single-pass membrane protein 1	3953
LOC100128288	NA	27.6939	-1.73133	0.473152	-3.65915	0.000253053	0.00113685	uncharacterized LOC100128288	5142
LINC00853	ENSG00000224805	8.7999	-1.72944	0.735593	-2.35108	0.0187193	0.0466373	long intergenic non-protein coding RNA 853	NA
IFITM10	ENSG00000244242	85.5013	-1.72909	0.279843	-6.17879	6.45939e-10	1.08238e-08	interferon induced transmembrane protein 10	84251
SCN4B	ENSG00000177098	165.216	-1.72887	0.203141	-8.51067	1.72932e-17	1.06547e-15	sodium voltage-gated channel beta subunit 4	100422871
ABLIM3	ENSG00000173210	479.726	-1.72788	0.186244	-9.27751	1.7348e-20	1.63668e-18	actin binding LIM protein family member 3	NA
RNF186	ENSG00000178828	0.388611	-1.72753	2.8718	-0.60155	0.547474	NA	ring finger protein 186	10022
LOC101928241	NA	0.388611	-1.72753	2.8718	-0.60155	0.547474	NA	NA	NA
LCE6A	ENSG00000235942	0.388611	-1.72753	2.8718	-0.60155	0.547474	NA	late cornified envelope 6A	57708
MIR4742	ENSG00000266618	0.388611	-1.72753	2.8718	-0.60155	0.547474	NA	microRNA 4742	23169
LOC149373	NA	0.388611	-1.72753	2.8718	-0.60155	0.547474	NA	NA	400757
EPYC	ENSG00000083782	0.388611	-1.72753	2.8718	-0.60155	0.547474	NA	epiphycan	149233
CLLU1	ENSG00000257127	0.388611	-1.72753	2.8718	-0.60155	0.547474	NA	chronic lymphocytic leukemia up-regulated 1	3595
LINC00548	ENSG00000215483	0.388611	-1.72753	2.8718	-0.60155	0.547474	NA	long intergenic non-protein coding RNA 548	26135
ARHGEF7-AS2	ENSG00000235875	0.388611	-1.72753	2.8718	-0.60155	0.547474	NA	ARHGEF7 antisense RNA 2	1647
MIR4308	ENSG00000265432	0.388611	-1.72753	2.8718	-0.60155	0.547474	NA	microRNA 4308	55970
LOC101929241	NA	0.388611	-1.72753	2.8718	-0.60155	0.547474	NA	NA	100289178
PRSS21	ENSG00000007038	0.388611	-1.72753	2.8718	-0.60155	0.547474	NA	serine protease 21	9077
LINC00670	ENSG00000179136	0.388611	-1.72753	2.8718	-0.60155	0.547474	NA	long intergenic non-protein coding RNA 670	79971
APOH	ENSG00000091583	0.388611	-1.72753	2.8718	-0.60155	0.547474	NA	apolipoprotein H	100302279
LOC101060019	NA	0.388611	-1.72753	2.8718	-0.60155	0.547474	NA	NA	6121
PHOSPHO2-KLHL23	ENSG00000213160	0.388611	-1.72753	2.8718	-0.60155	0.547474	NA	PHOSPHO2-KLHL23 readthrough	55635
PROKR2	ENSG00000101292	0.388611	-1.72753	2.8718	-0.60155	0.547474	NA	prokineticin receptor 2	101927220
LINC00690	ENSG00000233570	0.388611	-1.72753	2.8718	-0.60155	0.547474	NA	long intergenic non-protein coding RNA 690	57554
CADM2-AS2	ENSG00000241648	0.388611	-1.72753	2.8718	-0.60155	0.547474	NA	CADM2 antisense RNA 2	5301
MIR8076	ENSG00000275670	0.388611	-1.72753	2.8718	-0.60155	0.547474	NA	microRNA 8076	55631
LINCR-0003	ENSG00000249436	0.388611	-1.72753	2.8718	-0.60155	0.547474	NA	uncharacterized LincR-0003	9295
NEUROG1	ENSG00000181965	0.388611	-1.72753	2.8718	-0.60155	0.547474	NA	neurogenin 1	81573
PCDHGA3	ENSG00000254245	0.388611	-1.72753	2.8718	-0.60155	0.547474	NA	protocadherin gamma subfamily A, 3	11147
HLA-DQB2	ENSG00000232629	0.388611	-1.72753	2.8718	-0.60155	0.547474	NA	major histocompatibility complex, class II, DQ beta 2	1491
EZR-AS1	ENSG00000233893	0.388611	-1.72753	2.8718	-0.60155	0.547474	NA	EZR antisense RNA 1	NA
TAS2R41	ENSG00000221855	0.388611	-1.72753	2.8718	-0.60155	0.547474	NA	taste 2 receptor member 41	5733
FLJ42969	ENSG00000248599	0.388611	-1.72753	2.8718	-0.60155	0.547474	NA	uncharacterized LOC441374	100132618
MIR101-2	ENSG00000199065	0.388611	-1.72753	2.8718	-0.60155	0.547474	NA	microRNA 101-2	9406
BMX	ENSG00000102010	0.388611	-1.72753	2.8718	-0.60155	0.547474	NA	BMX non-receptor tyrosine kinase	406962
KIR3DX1	ENSG00000104970	1.00479	-1.72722	2.00275	-0.862424	0.388454	NA	killer cell immunoglobulin like receptor, three Ig domains X1 (pseudogene)	100852410
LOC643406	NA	1.00479	-1.72722	2.00275	-0.862424	0.388454	NA	uncharacterized LOC643406	257194
SLC5A12	ENSG00000148942	0.889813	-1.72714	2.09264	-0.825342	0.409178	NA	solute carrier family 5 member 12	100852409
UBR5-AS1	NA	44.7294	-1.72673	0.362566	-4.76254	1.91172e-06	1.49973e-05	UBR5 antisense RNA 1	101927295
FAM131B	ENSG00000159784	44.6356	-1.72531	0.339689	-5.0791	3.79233e-07	3.51377e-06	family with sequence similarity 131 member B	127255
LOC100130238	NA	23.6092	-1.72435	0.466789	-3.69406	0.000220699	0.00101029	uncharacterized LOC100130238	100526835
NGEF	ENSG00000066248	280.486	-1.72314	0.200341	-8.60102	7.90074e-18	5.07496e-16	neuronal guanine nucleotide exchange factor	8790
PPP1R32	ENSG00000162148	60.3835	-1.72003	0.307506	-5.59349	2.22546e-08	2.71278e-07	protein phosphatase 1 regulatory subunit 32	51086
LRRTM3	ENSG00000198739	1.00164	-1.71976	2.13176	-0.806732	0.419821	NA	leucine rich repeat transmembrane neuronal 3	127254
DKFZP434H168	NA	1.00164	-1.71976	2.13176	-0.806732	0.419821	NA	NA	101927320
MIR199B	ENSG00000207581	1.00164	-1.71976	2.13176	-0.806732	0.419821	NA	microRNA 199b	1429
LINC01343	ENSG00000237290	0.385464	-1.71788	3.14003	-0.54709	0.584317	NA	long intergenic non-protein coding RNA 1343	127253
MYOG	ENSG00000122180	0.385464	-1.71788	3.14003	-0.54709	0.584317	NA	myogenin	431707
LOC101929631	NA	0.385464	-1.71788	3.14003	-0.54709	0.584317	NA	NA	204962
MIR1537	ENSG00000222831	0.385464	-1.71788	3.14003	-0.54709	0.584317	NA	microRNA 1537	34
OR2B11	ENSG00000177535	0.385464	-1.71788	3.14003	-0.54709	0.584317	NA	olfactory receptor family 2 subfamily B member 11	1744
OR2T2	ENSG00000196240	0.385464	-1.71788	3.14003	-0.54709	0.584317	NA	olfactory receptor family 2 subfamily T member 2	5876
MIR8070	ENSG00000278529	0.385464	-1.71788	3.14003	-0.54709	0.584317	NA	microRNA 8070	692085
LRRC10	ENSG00000198812	0.385464	-1.71788	3.14003	-0.54709	0.584317	NA	leucine rich repeat containing 10	26805
ASCL4	ENSG00000187855	0.385464	-1.71788	3.14003	-0.54709	0.584317	NA	achaete-scute family bHLH transcription factor 4	26804
MIR4472-2	ENSG00000264037	0.385464	-1.71788	3.14003	-0.54709	0.584317	NA	microRNA 4472-2	4438
C14orf180	ENSG00000184601	0.385464	-1.71788	3.14003	-0.54709	0.584317	NA	chromosome 14 open reading frame 180	127247
CATIP-AS1	ENSG00000225062	0.385464	-1.71788	3.14003	-0.54709	0.584317	NA	CATIP antisense RNA 1	101927342
PAX3	ENSG00000135903	0.385464	-1.71788	3.14003	-0.54709	0.584317	NA	paired box 3	256435
GLRA3	ENSG00000145451	0.385464	-1.71788	3.14003	-0.54709	0.584317	NA	glycine receptor alpha 3	81849
SLC17A1	ENSG00000124568	0.385464	-1.71788	3.14003	-0.54709	0.584317	NA	solute carrier family 17 member 1	102466995
MIR4462	ENSG00000263926	0.385464	-1.71788	3.14003	-0.54709	0.584317	NA	microRNA 4462	10026
OR6V1	ENSG00000225781	0.385464	-1.71788	3.14003	-0.54709	0.584317	NA	olfactory receptor family 6 subfamily V member 1	26289
IFNA22P	NA	0.385464	-1.71788	3.14003	-0.54709	0.584317	NA	interferon alpha 22, pseudogene	26009
MAGEB5	ENSG00000188408	0.385464	-1.71788	3.14003	-0.54709	0.584317	NA	MAGE family member B5	23032
GAGE1	ENSG00000205777	0.385464	-1.71788	3.14003	-0.54709	0.584317	NA	G antigen 1	NA
MIR545	ENSG00000207820	0.385464	-1.71788	3.14003	-0.54709	0.584317	NA	microRNA 545	374987
LINC01402	ENSG00000228139	0.385464	-1.71788	3.14003	-0.54709	0.584317	NA	long intergenic non-protein coding RNA 1402	91624
GPR12	ENSG00000132975	1.47969	-1.71756	1.79169	-0.958624	0.337748	NA	G protein-coupled receptor 12	8880
NBEAP1	NA	15.3136	-1.71721	0.569615	-3.01468	0.00257249	0.00865973	neurobeachin pseudogene 1	11080
TCP11L2	ENSG00000166046	130.078	-1.71498	0.287171	-5.97198	2.34387e-09	3.52397e-08	t-complex 11 like 2	54810
PRUNE2	ENSG00000106772	24.1072	-1.71409	0.460177	-3.72484	0.00019544	0.000910543	prune homolog 2 with BCH domain	149047
NIPSNAP3B	ENSG00000165028	82.8863	-1.71401	0.300774	-5.69866	1.2075e-08	1.56568e-07	nipsnap homolog 3B	5737
LOC100133050	NA	4.97341	-1.71201	0.961497	-1.78057	0.0749828	0.147587	glucuronidase beta pseudogene	10964
PECAM1	ENSG00000261371	166.562	-1.71178	0.25007	-6.8452	7.63666e-12	1.78721e-10	platelet and endothelial cell adhesion molecule 1	10561
LGI3	ENSG00000168481	22.4021	-1.71139	0.469578	-3.64453	0.000267876	0.00119485	leucine rich repeat LGI family member 3	64123
SHANK2-AS1	ENSG00000226627	3.17109	-1.71069	1.2133	-1.40994	0.158556	0.268069	SHANK2 antisense RNA 1	NA
DEPTOR	ENSG00000155792	76.3941	-1.71055	0.294659	-5.80519	6.42914e-09	8.82254e-08	DEP domain containing MTOR interacting protein	101927434
RSPH1	ENSG00000160188	24.0385	-1.71001	0.477046	-3.58457	0.000337633	0.00147052	radial spoke head component 1	23266
VWA5A	ENSG00000110002	672.7	-1.70978	0.155298	-11.0097	3.43303e-28	6.68665e-26	von Willebrand factor A domain containing 5A	101927498
CLDN14	ENSG00000159261	23.9564	-1.70862	0.508055	-3.36306	0.000770838	0.00304536	claudin 14	NA
SEPT4	NA	69.6004	-1.70701	0.300627	-5.67817	1.36145e-08	1.73894e-07	NA	101927560
PDZD9	ENSG00000155714	3.41742	-1.70626	1.16666	-1.46252	0.143599	0.248036	PDZ domain containing 9	79739
NLRP3	ENSG00000162711	196.538	-1.70378	0.203172	-8.3859	5.03375e-17	2.86734e-15	NLR family pyrin domain containing 3	5567
LAMA3	ENSG00000053747	1428.76	-1.70365	0.175515	-9.70655	2.82734e-22	3.30415e-20	laminin subunit alpha 3	148418
ALPK1	ENSG00000073331	267.536	-1.70337	0.20304	-8.38933	4.88914e-17	2.80835e-15	alpha kinase 1	391051
RAB25	ENSG00000132698	1.4734	-1.70255	1.73827	-0.979451	0.327357	NA	RAB25, member RAS oncogene family	58511
OSMR-AS1	NA	18.2343	-1.70174	0.535187	-3.17971	0.00147421	0.00533757	OSMR antisense RNA 1 (head to head)	80135
ELMOD1	ENSG00000110675	313.384	-1.70158	0.190741	-8.92093	4.62408e-19	3.57951e-17	ELMO domain containing 1	2787
LOC101929705	NA	128.835	-1.70142	0.24201	-7.03038	2.05974e-12	5.43089e-11	NA	100505741
CLMN	ENSG00000165959	3700.77	-1.70129	0.159307	-10.6793	1.27194e-26	2.35101e-24	calmin	1486
GSAP	ENSG00000186088	385.117	-1.70128	0.171045	-9.94643	2.61386e-23	3.35798e-21	gamma-secretase activating protein	103695366
MYO1D	ENSG00000176658	758.442	-1.70094	0.184581	-9.21512	3.10935e-20	2.85902e-18	myosin ID	439927
FXYD6	ENSG00000137726	497.696	-1.70093	0.145158	-11.7178	1.03373e-31	2.79477e-29	FXYD domain containing ion transport regulator 6	117178
SLC17A8	ENSG00000179520	1.44622	-1.69972	1.90205	-0.893628	0.371521	NA	solute carrier family 17 member 8	23566
CTSO	ENSG00000256043	68.0266	-1.69547	0.334861	-5.06321	4.12264e-07	3.78689e-06	cathepsin O	255231
LOC100996286	NA	4.62026	-1.69527	1.0196	-1.66268	0.096376	0.180795	NA	55283
FERMT3	ENSG00000149781	197.227	-1.69407	0.234427	-7.22644	4.95833e-13	1.46279e-11	FERM domain containing kindlin 3	NA
RCAN3AS	ENSG00000286061	4.15051	-1.69382	1.04596	-1.61938	0.105365	0.194475	RCAN3 antisense RNA	100616481
DNM1P35	NA	6.14324	-1.69327	0.847089	-1.99892	0.0456167	0.0982872	dynamin 1 pseudogene 35	84144
KCNA6	ENSG00000151079	7.83264	-1.69205	0.75335	-2.24603	0.0247023	0.0589147	potassium voltage-gated channel subfamily A member 6	148423
LOC100506457	NA	24.5806	-1.69186	0.455078	-3.71773	0.000201021	0.000932947	NA	8915
LYRM9	ENSG00000232859	35.3977	-1.69155	0.386117	-4.38092	1.18179e-05	7.53503e-05	LYR motif containing 9	646626
RAB33A	ENSG00000134594	3.89927	-1.69153	1.12975	-1.49726	0.134327	0.235706	RAB33A, member RAS oncogene family	23576
HBQ1	ENSG00000086506	2.45281	-1.69152	1.35202	-1.25111	0.210894	NA	hemoglobin subunit theta 1	NA
TM4SF19	ENSG00000145107	7.02659	-1.691	0.827967	-2.04236	0.0411163	0.0901999	transmembrane 4 L six family member 19	54680
CBFA2T3	ENSG00000129993	26.1417	-1.69075	0.459975	-3.67574	0.000237162	0.00107533	CBFA2/RUNX1 partner transcriptional co-repressor 3	255631
LINC01363	ENSG00000231605	2.15486	-1.68981	1.49045	-1.13376	0.256895	NA	long intergenic non-protein coding RNA 1363	57489
DNAH5	ENSG00000039139	316.756	-1.68896	0.198227	-8.52032	1.59112e-17	9.83672e-16	dynein axonemal heavy chain 5	102465842
SESN3	ENSG00000149212	477.03	-1.68861	0.229312	-7.36378	1.78772e-13	5.75184e-12	sestrin 3	9635
GALNT13	ENSG00000144278	5.11577	-1.68748	0.955448	-1.76616	0.0773686	0.151133	polypeptide N-acetylgalactosaminyltransferase 13	1179
BDKRB1	ENSG00000100739	10.5412	-1.68746	0.685247	-2.46256	0.0137951	0.0361889	bradykinin receptor B1	22802
ESPN	ENSG00000187017	171.444	-1.68719	0.222574	-7.58034	3.44659e-14	1.25617e-12	espin	9629
FCGR2A	ENSG00000143226	7.27314	-1.68717	0.862741	-1.9556	0.0505126	0.106679	Fc fragment of IgG receptor IIa	51100
PROK1	ENSG00000143125	2.75185	-1.68674	1.333	-1.26537	0.205738	0.327367	prokineticin 1	NA
HTR3A	ENSG00000166736	1.68425	-1.68649	1.73497	-0.972062	0.33102	NA	5-hydroxytryptamine receptor 3A	9653
TMEM215	ENSG00000188133	12.8896	-1.68462	0.623413	-2.70226	0.00688705	0.0199795	transmembrane protein 215	339524
C8orf37-AS1	ENSG00000253773	1.45252	-1.68278	1.74149	-0.96629	0.333899	NA	C8orf37 antisense RNA 1	NA
RAB37	ENSG00000172794	182.184	-1.68208	0.207878	-8.09167	5.88544e-16	2.82782e-14	RAB37, member RAS oncogene family	8543
CREG2	ENSG00000175874	137.82	-1.68203	0.215107	-7.81949	5.30373e-15	2.22389e-13	cellular repressor of E1A stimulated genes 2	100505768
MYB	ENSG00000118513	182.193	-1.68078	0.191956	-8.75605	2.02219e-18	1.40344e-16	MYB proto-oncogene, transcription factor	101927891
PLA2G2A	ENSG00000188257	0.374022	-1.68063	3.17268	-0.52972	0.596306	NA	phospholipase A2 group IIA	5586
LOC101927560	ENSG00000233008	0.374022	-1.68063	3.17268	-0.52972	0.596306	NA	uncharacterized LOC101927560	2959
CHIA	ENSG00000134216	0.374022	-1.68063	3.17268	-0.52972	0.596306	NA	chitinase acidic	NA
LIPF	ENSG00000182333	0.374022	-1.68063	3.17268	-0.52972	0.596306	NA	lipase F, gastric type	494115
UBQLN3	ENSG00000175520	0.374022	-1.68063	3.17268	-0.52972	0.596306	NA	ubiquilin 3	2635
LOC100132078	ENSG00000255428	0.374022	-1.68063	3.17268	-0.52972	0.596306	NA	uncharacterized LOC100132078	2633
OR6T1	ENSG00000181499	0.374022	-1.68063	3.17268	-0.52972	0.596306	NA	olfactory receptor family 6 subfamily T member 1	2634
PRB1	ENSG00000251655	0.374022	-1.68063	3.17268	-0.52972	0.596306	NA	proline rich protein BstNI subfamily 1	388646
LINC00593	ENSG00000245750	0.374022	-1.68063	3.17268	-0.52972	0.596306	NA	long intergenic non-protein coding RNA 593	115361
SPATA8-AS1	ENSG00000259282	0.374022	-1.68063	3.17268	-0.52972	0.596306	NA	SPATA8 antisense RNA 1 (head to head)	115362
LYZL6	ENSG00000275722	0.374022	-1.68063	3.17268	-0.52972	0.596306	NA	lysozyme like 6	729930
ARL17B	ENSG00000228696	0.374022	-1.68063	3.17268	-0.52972	0.596306	NA	ADP ribosylation factor like GTPase 17B	163351
ZNF491	ENSG00000177599	0.374022	-1.68063	3.17268	-0.52972	0.596306	NA	zinc finger protein 491	400759
ACTR3BP2	ENSG00000280263	0.374022	-1.68063	3.17268	-0.52972	0.596306	NA	ACTR3B pseudogene 2	23507
CRYGA	ENSG00000168582	0.374022	-1.68063	3.17268	-0.52972	0.596306	NA	crystallin gamma A	NA
EFCAB6-AS1	NA	0.374022	-1.68063	3.17268	-0.52972	0.596306	NA	EFCAB6 antisense RNA 1	84230
LINC01471	ENSG00000239921	0.374022	-1.68063	3.17268	-0.52972	0.596306	NA	long intergenic non-protein coding RNA 1471	55144
IBSP	ENSG00000029559	0.374022	-1.68063	3.17268	-0.52972	0.596306	NA	integrin binding sialoprotein	492303
LOC101928314	NA	0.374022	-1.68063	3.17268	-0.52972	0.596306	NA	NA	284695
STEAP2-AS1	ENSG00000227646	0.374022	-1.68063	3.17268	-0.52972	0.596306	NA	STEAP2 antisense RNA 1	343472
LINC00534	ENSG00000253394	0.374022	-1.68063	3.17268	-0.52972	0.596306	NA	long intergenic non-protein coding RNA 534	84146
LOC101928748	ENSG00000236461	0.374022	-1.68063	3.17268	-0.52972	0.596306	NA	uncharacterized LOC101928748	164045
MAGEA10	ENSG00000124260	0.374022	-1.68063	3.17268	-0.52972	0.596306	NA	MAGE family member A10	8317
USP9Y	ENSG00000114374	0.374022	-1.68063	3.17268	-0.52972	0.596306	NA	ubiquitin specific peptidase 9 Y-linked	7049
TDRD6	ENSG00000180113	10.4732	-1.68035	0.699721	-2.40146	0.01633	0.0416269	tudor domain containing 6	676
ADRA2B	ENSG00000274286	3.10959	-1.67969	1.20003	-1.3997	0.161602	0.272025	adrenoceptor alpha 2B	253152
LOC644172	NA	1.44422	-1.67936	1.77302	-0.947178	0.343548	NA	NA	646817
FAM78A	ENSG00000126882	186.708	-1.67888	0.188361	-8.91307	4.9639e-19	3.79393e-17	family with sequence similarity 78 member A	284697
LOC100506679	NA	5.08774	-1.67815	0.930153	-1.80417	0.0712048	0.141752	NA	NA
RNF165	ENSG00000141622	123.662	-1.67784	0.269897	-6.21661	5.08022e-10	8.67325e-09	ring finger protein 165	388649
DUOXA1	ENSG00000140254	13.5863	-1.67674	0.603594	-2.77793	0.00547071	0.0164149	dual oxidase maturation factor 1	11146
MMP10	ENSG00000166670	41.531	-1.67668	0.454492	-3.68912	0.000225031	0.00102649	matrix metallopeptidase 10	79871
AMN1	ENSG00000151743	260.668	-1.67647	0.218543	-7.67115	1.70462e-14	6.62607e-13	antagonist of mitotic exit network 1 homolog	2672
MIR3929	ENSG00000265641	0.972466	-1.67274	2.19328	-0.762667	0.445662	NA	microRNA 3929	7813
C20orf203	ENSG00000198547	5.8428	-1.67266	0.909981	-1.83813	0.0660436	0.133294	chromosome 20 open reading frame 203	6125
GLYATL2	ENSG00000156689	8.75594	-1.67203	0.71599	-2.33528	0.019529	0.0482472	glycine-N-acyltransferase like 2	NA
MILR1	ENSG00000271605	55.3485	-1.67092	0.305898	-5.46234	4.69891e-08	5.32974e-07	mast cell immunoglobulin like receptor 1	6083
TMCO2	ENSG00000188800	0.370876	-1.6705	3.18198	-0.524988	0.599592	NA	transmembrane and coiled-coil domains 2	26782
CYP4A11	ENSG00000187048	0.370876	-1.6705	3.18198	-0.524988	0.599592	NA	cytochrome P450 family 4 subfamily A member 11	22823
UBE2U	ENSG00000177414	0.370876	-1.6705	3.18198	-0.524988	0.599592	NA	ubiquitin conjugating enzyme E2 U	50999
MIR378G	ENSG00000263526	0.370876	-1.6705	3.18198	-0.524988	0.599592	NA	microRNA 378g	343099
FCRL2	ENSG00000132704	0.370876	-1.6705	3.18198	-0.524988	0.599592	NA	Fc receptor like 2	NA
LIPN	ENSG00000204020	0.370876	-1.6705	3.18198	-0.524988	0.599592	NA	lipase family member N	1810
MIR8087	ENSG00000278483	0.370876	-1.6705	3.18198	-0.524988	0.599592	NA	microRNA 8087	54874
CLECL1	ENSG00000184293	0.370876	-1.6705	3.18198	-0.524988	0.599592	NA	C-type lectin like 1	8412
SNORA79	ENSG00000221303	0.370876	-1.6705	3.18198	-0.524988	0.599592	NA	small nucleolar RNA, H/ACA box 79	NA
LINC01227	ENSG00000260737	0.370876	-1.6705	3.18198	-0.524988	0.599592	NA	long intergenic non-protein coding RNA 1227	100126348
CCL16	ENSG00000275152	0.370876	-1.6705	3.18198	-0.524988	0.599592	NA	C-C motif chemokine ligand 16	30836
LINC01255	ENSG00000267252	0.370876	-1.6705	3.18198	-0.524988	0.599592	NA	long intergenic non-protein coding RNA 1255	2730
ZNF728	ENSG00000269067	0.370876	-1.6705	3.18198	-0.524988	0.599592	NA	zinc finger protein 728	24
LOC101929319	NA	0.370876	-1.6705	3.18198	-0.524988	0.599592	NA	uncharacterized LOC101929319	9411
RESP18	ENSG00000182698	0.370876	-1.6705	3.18198	-0.524988	0.599592	NA	regulated endocrine specific protein 18	5825
MIR6069	ENSG00000274280	0.370876	-1.6705	3.18198	-0.524988	0.599592	NA	microRNA 6069	2152
USP17L6P	ENSG00000205946	0.370876	-1.6705	3.18198	-0.524988	0.599592	NA	ubiquitin specific peptidase 17 like family member 6, pseudogene	NA
SEPP1	NA	0.370876	-1.6705	3.18198	-0.524988	0.599592	NA	NA	100616321
WNT8A	ENSG00000061492	0.370876	-1.6705	3.18198	-0.524988	0.599592	NA	Wnt family member 8A	126969
LINC01449	ENSG00000224017	0.370876	-1.6705	3.18198	-0.524988	0.599592	NA	long intergenic non-protein coding RNA 1449	1266
LOC286177	ENSG00000253614	0.370876	-1.6705	3.18198	-0.524988	0.599592	NA	uncharacterized LOC286177	NA
OR13J1	ENSG00000168828	0.370876	-1.6705	3.18198	-0.524988	0.599592	NA	olfactory receptor family 13 subfamily J member 1	199857
XAGE3	ENSG00000171402	0.370876	-1.6705	3.18198	-0.524988	0.599592	NA	X antigen family member 3	NA
SPANXB1	ENSG00000227234	0.370876	-1.6705	3.18198	-0.524988	0.599592	NA	SPANX family member B1	NA
TP53INP1	ENSG00000164938	320.231	-1.67021	0.242288	-6.89349	5.44382e-12	1.30955e-10	tumor protein p53 inducible nuclear protein 1	101928118
NEURL1B	ENSG00000214357	466.751	-1.67014	0.16319	-10.2343	1.39182e-24	2.10095e-22	neuralized E3 ubiquitin protein ligase 1B	25950
ANKRD29	ENSG00000154065	439.123	-1.66992	0.172369	-9.68808	3.38839e-22	3.93444e-20	ankyrin repeat domain 29	NA
LAMB3	ENSG00000196878	5671.36	-1.66929	0.136404	-12.2379	1.94988e-34	6.30716e-32	laminin subunit beta 3	NA
SLCO1A2	ENSG00000084453	1.9117	-1.66698	1.57993	-1.0551	0.291382	NA	solute carrier organic anion transporter family member 1A2	NA
STARD4	ENSG00000164211	1242.05	-1.66691	0.174691	-9.54205	1.40043e-21	1.50996e-19	StAR related lipid transfer domain containing 4	NA
FBXO32	ENSG00000156804	1012.64	-1.66665	0.15046	-11.0771	1.62053e-28	3.3357e-26	F-box protein 32	58155
UNC5B	ENSG00000107731	302.13	-1.66664	0.180485	-9.23422	2.60172e-20	2.4168e-18	unc-5 netrin receptor B	1806
CLCA2	ENSG00000137975	3.8005	-1.66547	1.08891	-1.52948	0.126146	0.223823	chloride channel accessory 2	100873932
LILRB1	ENSG00000104972	1.71723	-1.66542	1.58933	-1.04788	0.294696	NA	leukocyte immunoglobulin like receptor B1	100873933
PSORS1C1	ENSG00000204540	3.57192	-1.66542	1.14995	-1.44825	0.147547	0.25355	psoriasis susceptibility 1 candidate 1	400765
BEX2	ENSG00000133134	4.77791	-1.66517	1.01011	-1.6485	0.0992507	0.185248	brain expressed X-linked 2	100616452
AQP4	ENSG00000171885	8.03495	-1.66493	0.771082	-2.15921	0.0308338	0.0710138	aquaporin 4	406928
LDHD	ENSG00000166816	29.3897	-1.66283	0.453	-3.6707	0.000241886	0.00109428	lactate dehydrogenase D	NA
ANXA10	ENSG00000109511	25.2929	-1.662	0.425418	-3.90675	9.35465e-05	0.000475582	annexin A10	51375
FKSG29	NA	1.95927	-1.66071	1.5653	-1.06096	0.28871	NA	FKSG29	NA
FABP6	ENSG00000170231	5.45388	-1.65945	0.971246	-1.70858	0.0875283	0.167316	fatty acid binding protein 6	100129620
RASD2	ENSG00000100302	140.217	-1.65797	0.252112	-6.57632	4.82232e-11	9.88138e-10	RASD family member 2	NA
KCNMB4	ENSG00000135643	253.974	-1.65733	0.217305	-7.62677	2.40717e-14	9.16413e-13	potassium calcium-activated channel subfamily M regulatory beta subunit 4	NA
ALDOC	ENSG00000109107	649.634	-1.65631	0.177078	-9.35357	8.474e-21	8.38787e-19	aldolase, fructose-bisphosphate C	100302152
MOXD1	ENSG00000079931	64.2451	-1.65555	0.31238	-5.2998	1.15931e-07	1.21106e-06	monooxygenase DBH like 1	54873
LOC101928995	NA	1.70264	-1.65295	1.59925	-1.03358	0.301334	NA	NA	391059
TMEM229B	ENSG00000198133	184.063	-1.65154	0.203355	-8.12145	4.6065e-16	2.27363e-14	transmembrane protein 229B	178
TCN1	ENSG00000134827	3.06806	-1.6506	1.24003	-1.33109	0.183159	0.299435	transcobalamin 1	23443
BTC	ENSG00000174808	1.6995	-1.65046	1.5907	-1.03757	0.29947	NA	betacellulin	NA
WNT11	ENSG00000085741	66.4338	-1.64994	0.30055	-5.48972	4.02572e-08	4.6685e-07	Wnt family member 11	163786
LINC00884	NA	10.9656	-1.64861	0.642949	-2.56414	0.0103432	0.0282931	long intergenic non-protein coding RNA 884	54482
SQRDL	NA	819.392	-1.64554	0.146908	-11.2011	4.02655e-29	8.58081e-27	NA	127495
EFNA1	ENSG00000169242	56.1787	-1.64449	0.31193	-5.272	1.34948e-07	1.39048e-06	ephrin A1	1629
MIR581	ENSG00000207627	1.93009	-1.64375	1.53904	-1.06804	0.285505	NA	microRNA 581	100506007
CFTR	ENSG00000001626	1.93009	-1.64375	1.53904	-1.06804	0.285505	NA	CF transmembrane conductance regulator	8634
CES4A	ENSG00000172824	6.07549	-1.64294	0.904512	-1.81638	0.0693121	0.138685	carboxylesterase 4A	693138
CNGB1	ENSG00000070729	8.78357	-1.64284	0.730552	-2.24877	0.0245272	0.0585692	cyclic nucleotide gated channel subunit beta 1	8556
DAND5	ENSG00000179284	5.97242	-1.64185	0.866902	-1.89392	0.0582351	0.120268	DAN domain BMP antagonist family member 5	54112
EEF1DP3	NA	18.9899	-1.64027	0.504524	-3.25112	0.00114952	0.00431017	eukaryotic translation elongation factor 1 delta pseudogene 3	100128787
RSAD2	ENSG00000134321	4.32678	-1.63873	1.01343	-1.61701	0.105876	0.195199	radical S-adenosyl methionine domain containing 2	7412
KRT79	ENSG00000185640	351.68	-1.63612	0.207323	-7.89164	2.98243e-15	1.29553e-13	keratin 79	2135
LYPLA2P2	NA	3.6087	-1.63535	1.13226	-1.44433	0.148646	0.255075	LYPLA2 pseudogene 2	148867
INHBA	ENSG00000122641	828.892	-1.63303	0.170768	-9.56286	1.14547e-21	1.24246e-19	inhibin subunit beta A	51611
SERPINA12	ENSG00000165953	2.00168	-1.63229	1.62809	-1.00258	0.316063	NA	serpin family A member 12	102606465
SEMA4B	ENSG00000185033	3557.18	-1.63148	0.164854	-9.89647	4.31223e-23	5.42443e-21	semaphorin 4B	101928370
TSPAN11	ENSG00000110900	44.5475	-1.62808	0.331954	-4.90453	9.36532e-07	7.96074e-06	tetraspanin 11	1901
GDF5	ENSG00000125965	10.2451	-1.62619	0.676606	-2.40345	0.0162413	0.0414358	growth differentiation factor 5	104355286
GPR17	ENSG00000144230	2.38096	-1.62563	1.35285	-1.20163	0.229506	NA	G protein-coupled receptor 17	118427
FIBCD1	ENSG00000130720	504.535	-1.62381	0.165244	-9.82671	8.63965e-23	1.06462e-20	fibrinogen C domain containing 1	94236
IFIH1	ENSG00000115267	181.242	-1.6235	0.225512	-7.19915	6.05884e-13	1.76731e-11	interferon induced with helicase C domain 1	1301
RFPL4AL1	ENSG00000229292	5.06555	-1.62202	0.987776	-1.6421	0.10057	0.187246	ret finger protein like 4A like 1	101928436
CYP26C1	ENSG00000187553	1.66717	-1.62195	1.62529	-0.997946	0.318306	NA	cytochrome P450 family 26 subfamily C member 1	55599
MLLT4-AS1	NA	24.6718	-1.62161	0.435693	-3.72191	0.00019772	0.000919514	NA	280
ADSSL1	NA	354.183	-1.61833	0.17333	-9.33669	9.93903e-21	9.62757e-19	NA	648740
MAP1A	ENSG00000166963	374.163	-1.61803	0.157857	-10.25	1.18389e-24	1.81737e-22	microtubule associated protein 1A	279
LOC100996263	ENSG00000236866	0.356287	-1.6179	3.58544	-0.451241	0.651816	NA	uncharacterized LOC100996263	276
TEX35	ENSG00000240021	0.356287	-1.6179	3.58544	-0.451241	0.651816	NA	testis expressed 35	278
MIR609	ENSG00000208033	0.356287	-1.6179	3.58544	-0.451241	0.651816	NA	microRNA 609	277
LINC01163	ENSG00000280953	0.356287	-1.6179	3.58544	-0.451241	0.651816	NA	long intergenic non-protein coding RNA 1163	100129138
LINC00367	ENSG00000233780	0.356287	-1.6179	3.58544	-0.451241	0.651816	NA	long intergenic non-protein coding RNA 367	NA
GOLGA8CP	ENSG00000181984	0.356287	-1.6179	3.58544	-0.451241	0.651816	NA	golgin A8 family member C, pseudogene	55170
ZNF470	ENSG00000197016	0.356287	-1.6179	3.58544	-0.451241	0.651816	NA	zinc finger protein 470	22854
KCNAB1-AS1	ENSG00000242370	0.356287	-1.6179	3.58544	-0.451241	0.651816	NA	KCNAB1 antisense RNA 1	10451
POU5F2	ENSG00000248483	0.356287	-1.6179	3.58544	-0.451241	0.651816	NA	POU domain class 5, transcription factor 2	102465839
KRT4	ENSG00000170477	12.2634	-1.61651	0.677544	-2.38583	0.0170405	0.0431379	keratin 4	100873946
HIST3H3	NA	2.36637	-1.61633	1.34914	-1.19805	0.230899	NA	NA	29957
PPFIA4	ENSG00000143847	364.869	-1.61603	0.204354	-7.90801	2.61545e-15	1.14436e-13	PTPRF interacting protein alpha 4	148545
DES	ENSG00000175084	10.7876	-1.61502	0.66913	-2.41362	0.0157949	0.0404166	desmin	653149
CAMK1G	ENSG00000008118	9.11413	-1.61454	0.759803	-2.12494	0.0335913	0.0762021	calcium/calmodulin dependent protein kinase IG	284611
CHRD	ENSG00000090539	163.98	-1.61437	0.211745	-7.62414	2.45667e-14	9.30963e-13	chordin	113802
CYP4X1	ENSG00000186377	5.26467	-1.61358	0.960626	-1.67972	0.0930122	0.175521	cytochrome P450 family 4 subfamily X member 1	55119
LIPE-AS1	ENSG00000213904	52.4601	-1.61256	0.348301	-4.62979	3.66032e-06	2.66278e-05	LIPE antisense RNA 1	163479
CCM2L	ENSG00000101331	149.479	-1.61203	0.21727	-7.41946	1.176e-13	3.92304e-12	CCM2 like scaffold protein	6814
EFS	ENSG00000100842	3.05413	-1.61136	1.20309	-1.33935	0.180456	0.296024	embryonal Fyn-associated substrate	254268
IL18R1	ENSG00000115604	224.802	-1.60912	0.216698	-7.42561	1.12259e-13	3.77264e-12	interleukin 18 receptor 1	642864
CACNA2D2	ENSG00000007402	196.353	-1.60893	0.186735	-8.61613	6.92581e-18	4.49657e-16	calcium voltage-gated channel auxiliary subunit alpha2delta 2	29899
RBFOX3	ENSG00000167281	117.293	-1.60708	0.241701	-6.64902	2.95058e-11	6.29526e-10	RNA binding fox-1 homolog 3	23155
LOC100506271	ENSG00000237862	4.3549	-1.60686	1.03209	-1.5569	0.119494	0.214542	uncharacterized LOC100506271	22911
C11orf72	NA	8.6159	-1.60548	0.7147	-2.24638	0.02468	0.0588848	NA	6884
MYO7B	ENSG00000169994	48.6884	-1.60466	0.363179	-4.41836	9.9452e-06	6.48245e-05	myosin VIIB	56900
MIR133A1HG	ENSG00000265142	6.15785	-1.60442	0.864294	-1.85634	0.0634057	0.129049	MIR133A1 host gene	677766
MOV10L1	ENSG00000073146	6.05191	-1.60341	0.877038	-1.82821	0.0675182	0.135846	Mov10 like RISC complex RNA helicase 1	127003
LINC01158	NA	29.6412	-1.60263	0.401733	-3.9893	6.62694e-05	0.000348955	NA	NA
VASH1	ENSG00000071246	923.143	-1.60162	0.157986	-10.1377	3.75774e-24	5.44541e-22	vasohibin 1	NA
PROK2	ENSG00000163421	38.7669	-1.60146	0.370489	-4.32255	1.54233e-05	9.56773e-05	prokineticin 2	1952
FBLN7	ENSG00000144152	14.1306	-1.6013	0.585925	-2.73295	0.00627701	0.0184401	fibulin 7	84722
CSRNP3	ENSG00000178662	102.218	-1.60083	0.27785	-5.76149	8.33738e-09	1.11786e-07	cysteine and serine rich nuclear protein 3	343263
NTRK3	ENSG00000140538	7.93308	-1.59919	0.75777	-2.11038	0.0348253	0.0784804	neurotrophic receptor tyrosine kinase 3	6272
SLC2A1-AS1	ENSG00000227533	33.5261	-1.59407	0.393085	-4.05528	5.00752e-05	0.000272146	SLC2A1 antisense RNA 1	5686
LCP1	ENSG00000136167	773.656	-1.59304	0.211632	-7.52743	5.17482e-14	1.84885e-12	lymphocyte cytosolic protein 1	284612
LOC400927-CSNK1E	NA	6.79983	-1.59284	0.81479	-1.95491	0.050594	0.106801	NA	127002
ENPP3	ENSG00000154269	8.35294	-1.5908	0.740852	-2.14725	0.031773	0.0727882	ectonucleotide pyrophosphatase/phosphodiesterase 3	284613
LOC101927701	NA	3.24925	-1.59072	1.14699	-1.38687	0.165481	0.276903	NA	57463
DTX4	ENSG00000110042	1148.92	-1.58997	0.140519	-11.315	1.10615e-29	2.44351e-27	deltex E3 ubiquitin ligase 4	83873
SOX9-AS1	ENSG00000234899	34.026	-1.58989	0.432628	-3.67496	0.000237889	0.00107809	SOX9 antisense RNA 1	2773
SEMA3F	ENSG00000001617	607.67	-1.58771	0.157909	-10.0546	8.77066e-24	1.18561e-21	semaphorin 3F	406974
DENND1C	ENSG00000205744	6.45632	-1.58605	0.844455	-1.87819	0.0603549	0.123953	DENN domain containing 1C	2780
LRRN3	ENSG00000173114	3.61709	-1.58596	1.11924	-1.417	0.156482	0.26528	leucine rich repeat neuronal 3	271
TGFA	ENSG00000163235	405.24	-1.58532	0.183794	-8.62555	6.37861e-18	4.1712e-16	transforming growth factor alpha	2948
LOC100506476	NA	27.0567	-1.58531	0.437652	-3.62232	0.000291977	0.0012895	uncharacterized LOC100506476	2946
BDKRB2	ENSG00000168398	116.467	-1.58091	0.229124	-6.89981	5.20714e-12	1.25428e-10	bradykinin receptor B2	2944
LINC01276	ENSG00000226917	1.59982	-1.57988	1.7687	-0.893244	0.371727	NA	long intergenic non-protein coding RNA 1276	2949
LINC00538	ENSG00000281664	1.59667	-1.57774	1.7898	-0.881518	0.378038	NA	long intergenic non-protein coding RNA 538	2947
ABLIM2	ENSG00000163995	110.356	-1.57727	0.221515	-7.12036	1.07647e-12	2.99525e-11	actin binding LIM protein family member 2	79574
CDH23	ENSG00000107736	343.058	-1.57677	0.164135	-9.60652	7.50404e-22	8.33915e-20	cadherin related 23	1435
MAL	ENSG00000172005	3.90469	-1.57677	1.04167	-1.51368	0.130106	0.229725	mal, T cell differentiation protein	10768
LINC01494	ENSG00000228135	5.7901	-1.57636	0.871355	-1.80909	0.0704377	0.140472	long intergenic non-protein coding RNA 1494	85369
LOC441178	NA	3.70529	-1.57486	1.1407	-1.3806	0.167401	0.279474	NA	257
LINC00202-1	NA	12.8147	-1.57477	0.667075	-2.36071	0.0182399	0.0456224	NA	104355139
CNTN5	ENSG00000149972	43.6532	-1.57164	0.366363	-4.28985	1.78791e-05	0.000109265	contactin 5	164153
SPTBN4	ENSG00000160460	82.2762	-1.569	0.251101	-6.24846	4.14512e-10	7.23634e-09	spectrin beta, non-erythrocytic 4	388662
IRAK2	ENSG00000134070	1259.98	-1.56884	0.149268	-10.5102	7.75306e-26	1.33751e-23	interleukin 1 receptor associated kinase 2	NA
CNTN1	ENSG00000018236	98.2035	-1.56819	0.277745	-5.64614	1.64094e-08	2.06703e-07	contactin 1	3749
KCNN1	ENSG00000105642	10.6024	-1.56794	0.643241	-2.43756	0.0147867	0.038291	potassium calcium-activated channel subfamily N member 1	NA
ORAI3	ENSG00000175938	209.732	-1.56763	0.215588	-7.2714	3.55778e-13	1.07589e-11	ORAI calcium release-activated calcium modulator 3	64783
LOC101928738	NA	2.90095	-1.5676	1.3332	-1.17581	0.23967	0.368976	NA	9122
KNDC1	ENSG00000171798	134.148	-1.56676	0.230438	-6.79906	1.05302e-11	2.40839e-10	kinase non-catalytic C-lobe domain containing 1	10542
ADAM21	ENSG00000139985	44.4423	-1.5662	0.344637	-4.54448	5.50699e-06	3.85001e-05	ADAM metallopeptidase domain 21	101410535
SYN1	ENSG00000008056	18.3006	-1.5651	0.494808	-3.16304	0.00156133	0.00560482	synapsin I	84432
TMEM72-AS1	ENSG00000224812	2.59762	-1.56501	1.46764	-1.06635	0.286268	0.420897	TMEM72 antisense RNA 1	643160
TTLL6	ENSG00000170703	34.5708	-1.56466	0.369895	-4.23002	2.33666e-05	0.000138957	tubulin tyrosine ligase like 6	NA
SOCS1	ENSG00000185338	63.4487	-1.5645	0.299158	-5.22967	1.69814e-07	1.70662e-06	suppressor of cytokine signaling 1	3744
RGS7BP	ENSG00000186479	2.00692	-1.56359	1.49963	-1.04266	0.297108	NA	regulator of G protein signaling 7 binding protein	3737
STARD4-AS1	ENSG00000246859	279.289	-1.56112	0.203383	-7.67572	1.64489e-14	6.4261e-13	STARD4 antisense RNA 1	3738
HSPG2	ENSG00000142798	7855.41	-1.56068	0.137269	-11.3695	5.93379e-30	1.37801e-27	heparan sulfate proteoglycan 2	963
HPCAL4	ENSG00000116983	761.942	-1.56021	0.15838	-9.85104	6.78377e-23	8.47456e-21	hippocalcin like 4	55791
PNLIPRP3	ENSG00000203837	6.36988	-1.5596	0.879225	-1.77384	0.0760899	0.14915	pancreatic lipase related protein 3	128338
MIR548J	ENSG00000221760	0.817963	-1.55907	2.27325	-0.685832	0.492819	NA	microRNA 548j	10390
FOS	ENSG00000170345	259.549	-1.55878	0.175983	-8.85757	8.17775e-19	6.04619e-17	Fos proto-oncogene, AP-1 transcription factor subunit	79961
SNED1	ENSG00000162804	368.337	-1.55775	0.166885	-9.33427	1.01689e-20	9.79782e-19	sushi, nidogen and EGF like domains 1	1117
LOC101928766	NA	14.9411	-1.55653	0.556298	-2.798	0.00514195	0.0155358	NA	149620
NCKAP1L	ENSG00000123338	12.1	-1.55643	0.597285	-2.60584	0.00916491	0.0255444	NCK associated protein 1 like	27159
PLSCR4	ENSG00000114698	113.763	-1.55543	0.268169	-5.8002	6.62362e-09	9.0688e-08	phospholipid scramblase 4	128344
LOC283194	ENSG00000255240	1.3452	-1.55539	1.86808	-0.832615	0.405062	NA	uncharacterized LOC283194	NA
NEU4	ENSG00000204099	18.0105	-1.55453	0.528512	-2.94134	0.00326794	0.0106142	neuraminidase 4	5016
CPNE6	ENSG00000100884	0.814816	-1.55416	2.30839	-0.673268	0.500776	NA	copine 6	79084
KL	ENSG00000133116	6.10268	-1.55389	0.879089	-1.76761	0.0771255	0.150821	klotho	NA
CACNA1I	ENSG00000100346	29.4829	-1.55333	0.408311	-3.80428	0.000142215	0.000688975	calcium voltage-gated channel subunit alpha1 I	128346
APOA5	ENSG00000110243	3.13098	-1.55212	1.359	-1.14211	0.253409	0.384186	apolipoprotein A5	57413
MYOM1	ENSG00000101605	50.6726	-1.55186	0.347426	-4.46673	7.94229e-06	5.32248e-05	myomesin 1	140
TMEM8B	ENSG00000137103	377.744	-1.55157	0.187129	-8.29144	1.11881e-16	6.14126e-15	transmembrane protein 8B	100129269
MMP11	ENSG00000099953	110.423	-1.55146	0.243705	-6.36615	1.93831e-10	3.58637e-09	matrix metallopeptidase 11	5906
IL17RD	ENSG00000144730	655.831	-1.55027	0.166709	-9.29923	1.4146e-20	1.34863e-18	interleukin 17 receptor D	NA
KIAA1644	NA	446.706	-1.5497	0.164492	-9.42112	4.46284e-21	4.4911e-19	NA	NA
RASIP1	ENSG00000105538	84.0059	-1.54957	0.28856	-5.37002	7.87258e-08	8.52905e-07	Ras interacting protein 1	101928718
ITIH1	ENSG00000055957	1.98919	-1.54919	1.49443	-1.03665	0.299901	NA	inter-alpha-trypsin inhibitor heavy chain 1	11218
HLA-F-AS1	ENSG00000214922	78.3373	-1.54858	0.274396	-5.64362	1.66514e-08	2.0917e-07	HLA-F antisense RNA 1	3752
CCDC155	NA	4.56196	-1.54809	1.07502	-1.44006	0.14985	0.256651	NA	100874295
UBQLNL	ENSG00000175518	8.33741	-1.54783	0.778051	-1.98937	0.0466608	0.100123	ubiquilin like	100873995
PTPRVP	ENSG00000243323	3.55353	-1.54732	1.12814	-1.37156	0.170199	0.28295	protein tyrosine phosphatase receptor type V, pseudogene	NA
GLIPR1L1	ENSG00000173401	2.23752	-1.54692	1.38582	-1.11625	0.264316	NA	GLIPR1 like 1	55917
MDS2	ENSG00000197880	1.57064	-1.54639	1.63958	-0.943159	0.345599	NA	myelodysplastic syndrome 2 translocation associated	100422976
PTGES	ENSG00000148344	592.089	-1.5459	0.15078	-10.2527	1.15124e-24	1.78236e-22	prostaglandin E synthase	7482
SYT15	ENSG00000204176	197.006	-1.54408	0.203438	-7.58992	3.201e-14	1.18091e-12	synaptotagmin 15	54879
CLYBL-AS2	ENSG00000227659	1.61935	-1.54347	1.67821	-0.919712	0.357723	NA	CLYBL antisense RNA 2	829
PTH2	ENSG00000142538	1.61935	-1.54347	1.67821	-0.919712	0.357723	NA	parathyroid hormone 2	4343
NCALD	ENSG00000104490	9.41148	-1.54292	0.730909	-2.11096	0.0347755	0.0783974	neurocalcin delta	389
LINC01501	NA	0.949327	-1.54262	2.21862	-0.695307	0.486863	NA	long intergenic non-protein coding RNA 1501	333926
CRIP2	ENSG00000182809	328.608	-1.5411	0.187315	-8.2273	1.91488e-16	1.00249e-14	cysteine rich protein 2	NA
MAPK13	ENSG00000156711	192.691	-1.539	0.225817	-6.81526	9.40916e-12	2.16291e-10	mitogen-activated protein kinase 13	100996702
DICER1-AS1	ENSG00000235706	48.579	-1.53848	0.31501	-4.88392	1.03999e-06	8.76207e-06	DICER1 antisense RNA 1	6566
FUOM	ENSG00000148803	0.921498	-1.53723	2.2002	-0.698679	0.484752	NA	fucose mutarotase	246182
GALNT5	ENSG00000136542	0.921498	-1.53723	2.2002	-0.698679	0.484752	NA	polypeptide N-acetylgalactosaminyltransferase 5	100506392
CST1	ENSG00000170373	0.921498	-1.53723	2.2002	-0.698679	0.484752	NA	cystatin SN	NA
ILDR1	ENSG00000145103	0.921498	-1.53723	2.2002	-0.698679	0.484752	NA	immunoglobulin like domain containing receptor 1	9860
FAM46D	NA	0.80652	-1.53684	2.15436	-0.713365	0.47562	NA	NA	643441
TMPRSS13	ENSG00000137747	2.92707	-1.53675	1.24601	-1.23334	0.21745	0.341828	transmembrane serine protease 13	260425
GPR78	ENSG00000155269	1.5592	-1.53559	1.64078	-0.93589	0.34933	NA	G protein-coupled receptor 78	10745
LOC100128239	NA	5.92552	-1.53537	0.872853	-1.75902	0.0785737	0.152943	NA	54665
SEMA6A	ENSG00000092421	369.631	-1.53473	0.169333	-9.06337	1.26482e-19	1.07563e-17	semaphorin 6A	100287722
C7orf57	ENSG00000164746	38.3433	-1.53375	0.359583	-4.26535	1.99586e-05	0.000120631	chromosome 7 open reading frame 57	26191
OR2L3	ENSG00000198128	0.918351	-1.53191	2.20184	-0.695742	0.48659	NA	olfactory receptor family 2 subfamily L member 3	440603
MIR2909	ENSG00000276326	0.918351	-1.53191	2.20184	-0.695742	0.48659	NA	microRNA 2909	10717
TRIM42	ENSG00000155890	0.943034	-1.5319	2.18895	-0.69983	0.484033	NA	tripartite motif containing 42	64858
LPP-AS1	ENSG00000224563	0.943034	-1.5319	2.18895	-0.69983	0.484033	NA	LPP antisense RNA 1	101928846
PLA2G4D	ENSG00000159337	22.781	-1.53174	0.487972	-3.13898	0.00169537	0.00602551	phospholipase A2 group IVD	204851
LOC343052	ENSG00000231827	0.803374	-1.53127	2.13406	-0.717537	0.473043	NA	immunoglobulin superfamily DCC subclass member 3 pseudogene	56944
MIR670HG	ENSG00000235661	0.803374	-1.53127	2.13406	-0.717537	0.473043	NA	MIR670 host gene	148281
CRYBA4	ENSG00000196431	0.803374	-1.53127	2.13406	-0.717537	0.473043	NA	crystallin beta A4	51592
LINC00588	ENSG00000282106	0.803374	-1.53127	2.13406	-0.717537	0.473043	NA	long intergenic non-protein coding RNA 588	10286
CRH	ENSG00000147571	0.803374	-1.53127	2.13406	-0.717537	0.473043	NA	corticotropin releasing hormone	163259
GRASP	NA	99.817	-1.53039	0.26315	-5.81564	6.04021e-09	8.33301e-08	NA	270
PDZD7	ENSG00000186862	136.787	-1.53009	0.248438	-6.15882	7.32879e-10	1.21015e-08	PDZ domain containing 7	4893
IL37	ENSG00000125571	33.9042	-1.52995	0.41794	-3.6607	0.000251525	0.00113139	interleukin 37	7812
PLCH1	ENSG00000114805	120.193	-1.52983	0.251031	-6.09418	1.09998e-09	1.75397e-08	phospholipase C eta 1	80143
PTGS2	ENSG00000073756	2173.49	-1.52977	0.317679	-4.81546	1.46864e-06	1.18604e-05	prostaglandin-endoperoxide synthase 2	6847
IL18RAP	ENSG00000115607	3.33754	-1.52875	1.18046	-1.29505	0.195303	0.314939	interleukin 18 receptor accessory protein	7252
SPTSSB	ENSG00000196542	5.04688	-1.52733	0.963398	-1.58535	0.112886	0.205426	serine palmitoyltransferase small subunit B	10100
SLC22A31	ENSG00000259803	11.4173	-1.52675	0.61962	-2.46402	0.013739	0.0360625	solute carrier family 22 member 31	4803
KPNA7	ENSG00000185467	3.37682	-1.52642	1.13281	-1.34747	0.177829	0.292729	karyopherin subunit alpha 7	81839
MDGA2	ENSG00000139915	4.83611	-1.52616	1.02888	-1.48333	0.137987	0.240452	MAM domain containing glycosylphosphatidylinositol anchor 2	845
MMRN2	ENSG00000173269	30.3477	-1.52616	0.390883	-3.90439	9.44637e-05	0.000479078	multimerin 2	4808
CRYL1	ENSG00000165475	641.744	-1.52515	0.150982	-10.1016	5.43546e-24	7.75259e-22	crystallin lambda 1	NA
SEC14L6	ENSG00000214491	40.9873	-1.52427	0.351433	-4.33729	1.44252e-05	9.01341e-05	SEC14 like lipid binding 6	101928977
SMIM10L2A	ENSG00000178947	9.77898	-1.52422	0.690848	-2.2063	0.0273632	0.0640881	small integral membrane protein 10 like 2A	55356
PAQR5	ENSG00000137819	1534.79	-1.52276	0.153859	-9.8971	4.28505e-23	5.42443e-21	progestin and adipoQ receptor family member 5	126868
FBXO36	ENSG00000153832	390.026	-1.52179	0.149437	-10.1835	2.34896e-24	3.45927e-22	F-box protein 36	476
LOC101928068	NA	21.8889	-1.52015	0.500898	-3.03485	0.00240658	0.0081803	uncharacterized LOC101928068	84852
AKR1E2	ENSG00000165568	2.25076	-1.5198	1.37193	-1.10778	0.267956	NA	aldo-keto reductase family 1 member E2	NA
SNORA80A	ENSG00000200792	2.25076	-1.5198	1.37193	-1.10778	0.267956	NA	small nucleolar RNA, H/ACA box 80A	965
CMAHP	ENSG00000168405	4.42563	-1.51945	1.02494	-1.48248	0.138213	0.240753	cytidine monophospho-N-acetylneuraminic acid hydroxylase, pseudogene	100616384
GPR37	ENSG00000170775	136.305	-1.51915	0.23165	-6.55794	5.45578e-11	1.10219e-09	G protein-coupled receptor 37	3321
RBP2	ENSG00000114113	2.83974	-1.51851	1.24192	-1.22271	0.221439	0.346505	retinol binding protein 2	100302117
APOF	ENSG00000175336	2.24761	-1.51781	1.37201	-1.10627	0.268611	NA	apolipoprotein F	NA
A2MP1	ENSG00000256069	3.13049	-1.51756	1.15976	-1.30851	0.1907	0.309168	alpha-2-macroglobulin pseudogene 1	914
TAGLN3	ENSG00000144834	334.136	-1.5174	0.16093	-9.42893	4.14312e-21	4.19266e-19	transgelin 3	5738
NCR3	ENSG00000204475	1.53832	-1.51616	1.64309	-0.922747	0.356139	NA	natural cytotoxicity triggering receptor 3	9398
LINC01058	ENSG00000225039	4.71752	-1.51601	0.945722	-1.60302	0.10893	0.199531	long intergenic non-protein coding RNA 1058	101929099
ODF3L1	ENSG00000182950	5.41566	-1.51531	0.935505	-1.61977	0.105281	0.194359	outer dense fiber of sperm tails 3 like 1	8458
WNT2	ENSG00000105989	2.23931	-1.51431	1.3961	-1.08467	0.278067	NA	Wnt family member 2	100126331
PCDH1	ENSG00000156453	517.001	-1.5126	0.172991	-8.7438	2.25392e-18	1.55238e-16	protocadherin 1	80263
MDGA1	ENSG00000112139	223.163	-1.51245	0.218045	-6.9364	4.0223e-12	9.95355e-11	MAM domain containing glycosylphosphatidylinositol anchor 1	79679
JAK3	ENSG00000105639	17.4262	-1.51242	0.52194	-2.89769	0.00375925	0.0119172	Janus kinase 3	104355292
SEPT12	NA	0.791931	-1.51234	2.29059	-0.660239	0.509101	NA	NA	10905
NMNAT3	ENSG00000163864	0.791931	-1.51234	2.29059	-0.660239	0.509101	NA	nicotinamide nucleotide adenylyltransferase 3	100996263
LOC286297	NA	0.791931	-1.51234	2.29059	-0.660239	0.509101	NA	methylenetetrahydrofolate dehydrogenase (NADP+ dependent) 1 like pseudogene	NA
TMCO5B	NA	0.906909	-1.51217	2.09265	-0.722607	0.469921	NA	transmembrane and coiled-coil domains 5B (pseudogene)	54834
GRIK1-AS1	NA	0.906909	-1.51217	2.09265	-0.722607	0.469921	NA	GRIK1 antisense RNA 1	10885
RAB26	ENSG00000167964	341.216	-1.51196	0.151866	-9.95588	2.37708e-23	3.0756e-21	RAB26, member RAS oncogene family	200162
RFPL2	ENSG00000128253	8.75357	-1.51144	0.702653	-2.15104	0.031473	0.0722196	ret finger protein like 2	6913
IDH2	ENSG00000182054	3713.99	-1.51095	0.137598	-10.981	4.71844e-28	9.09254e-26	isocitrate dehydrogenase (NADP(+)) 2	10352
CORO2B	ENSG00000103647	1272.69	-1.51047	0.135833	-11.1201	1.00189e-28	2.086e-26	coronin 2B	104472716
MIR1276	ENSG00000221634	3.3382	-1.50948	1.13196	-1.33351	0.182365	0.298542	microRNA 1276	NA
GCOM1	ENSG00000137878	13.8277	-1.50889	0.606288	-2.48874	0.0128198	0.0339648	GCOM1, MYZAP-POLR2M combined locus	51179
SMOC1	ENSG00000198732	1756.61	-1.50857	0.124102	-12.1559	5.33641e-34	1.63837e-31	SPARC related modular calcium binding 1	100874270
C6orf10	NA	2.23302	-1.50825	1.37235	-1.09902	0.271758	NA	NA	3284
NTN5	ENSG00000142233	11.4186	-1.50729	0.618856	-2.4356	0.0148669	0.0384551	netrin 5	3283
LOC283045	ENSG00000288011	1.58073	-1.50729	1.62404	-0.928107	0.353352	NA	uncharacterized LOC283045	128102
DKKL1	ENSG00000104901	3.33505	-1.50728	1.13807	-1.32441	0.185366	0.302089	dickkopf like acrosomal protein 1	644242
LOC101928272	NA	0.928445	-1.50717	2.06141	-0.731134	0.464697	NA	uncharacterized LOC101928272	90874
BRCAT107	NA	0.903763	-1.50711	2.07245	-0.727212	0.467096	NA	NA	26227
STRA6	ENSG00000137868	658.718	-1.50669	0.167593	-8.9902	2.46784e-19	2.03193e-17	signaling receptor and transporter of retinol STRA6	3158
CYP3A43	ENSG00000021461	2.17287	-1.5065	1.40893	-1.06925	0.284959	NA	cytochrome P450 family 3 subfamily A member 43	83998
LOC101928509	NA	2.22673	-1.5062	1.3965	-1.07855	0.280788	NA	NA	NA
PLIN1	ENSG00000166819	12.1688	-1.50605	0.604916	-2.48969	0.0127855	0.0338937	perilipin 1	11085
GJA4	ENSG00000187513	0.788785	-1.50602	2.14227	-0.703001	0.482055	NA	gap junction protein alpha 4	4853
ZNF33BP1	NA	0.788785	-1.50602	2.14227	-0.703001	0.482055	NA	zinc finger protein 33B pseudogene 1	9554
MIR4496	ENSG00000284388	0.788785	-1.50602	2.14227	-0.703001	0.482055	NA	microRNA 4496	767846
SHISA6	ENSG00000188803	0.788785	-1.50602	2.14227	-0.703001	0.482055	NA	shisa family member 6	728841
FBXO47	ENSG00000204952	0.788785	-1.50602	2.14227	-0.703001	0.482055	NA	F-box protein 47	101954277
LOC100507661	NA	0.788785	-1.50602	2.14227	-0.703001	0.482055	NA	NA	653505
LOC286083	ENSG00000275427	0.788785	-1.50602	2.14227	-0.703001	0.482055	NA	uncharacterized LOC286083	728855
ADAM5	ENSG00000196115	0.788785	-1.50602	2.14227	-0.703001	0.482055	NA	ADAM metallopeptidase domain 5 (pseudogene)	101954268
SEPT4-AS1	NA	4.34339	-1.50526	1.05981	-1.42031	0.155517	0.264191	NA	101954264
LINC00704	NA	69.2393	-1.50503	0.286107	-5.26038	1.4376e-07	1.47122e-06	NA	2210
CACNG4	ENSG00000075461	100.034	-1.50496	0.289227	-5.20339	1.95686e-07	1.94121e-06	calcium voltage-gated channel auxiliary subunit gamma 4	NA
PHF11	ENSG00000136147	47.2584	-1.50492	0.356141	-4.22563	2.38272e-05	0.000141371	PHD finger protein 11	653820
BMP8A	ENSG00000183682	60.0575	-1.50414	0.312687	-4.81038	1.50646e-06	1.21065e-05	bone morphogenetic protein 8a	653464
P4HA2-AS1	ENSG00000237714	69.6847	-1.5037	0.285747	-5.26236	1.42221e-07	1.45859e-06	P4HA2 antisense RNA 1	100873165
PRRT2	ENSG00000167371	100.104	-1.50331	0.233363	-6.44191	1.17977e-10	2.2662e-09	proline rich transmembrane protein 2	647121
ZFX-AS1	ENSG00000234230	1.80303	-1.50308	1.56425	-0.960893	0.336606	NA	ZFX antisense RNA 1	NA
JAKMIP3	ENSG00000188385	129.152	-1.50308	0.275842	-5.44905	5.06403e-08	5.69699e-07	Janus kinase and microtubule interacting protein 3	101954269
DPY19L2P3	ENSG00000227855	6.89733	-1.50286	0.795593	-1.88898	0.0588939	0.121379	DPY19L2 pseudogene 3	NA
DPEP1	ENSG00000015413	1.76061	-1.50273	1.63183	-0.920884	0.357111	NA	dipeptidase 1	NA
MIR628	ENSG00000283891	1.79988	-1.50242	1.5559	-0.965623	0.334233	NA	microRNA 628	NA
LCE1D	ENSG00000172155	0.925299	-1.50188	2.0843	-0.720567	0.471176	NA	late cornified envelope 1D	554282
FCRL1	ENSG00000163534	0.925299	-1.50188	2.0843	-0.720567	0.471176	NA	Fc receptor like 1	100996712
MIR4782	ENSG00000265429	0.925299	-1.50188	2.0843	-0.720567	0.471176	NA	microRNA 4782	101060524
TRIM40	ENSG00000204614	0.900616	-1.50179	2.0955	-0.716675	0.473575	NA	tripartite motif containing 40	1818
C9orf57	ENSG00000204669	0.900616	-1.50179	2.0955	-0.716675	0.473575	NA	chromosome 9 open reading frame 57	728945
CKMT1B	ENSG00000237289	1.57444	-1.50116	1.6657	-0.901221	0.367471	NA	creatine kinase, mitochondrial 1B	645142
HS3ST2	ENSG00000122254	0.785639	-1.5007	2.14409	-0.699923	0.483976	NA	heparan sulfate-glucosamine 3-sulfotransferase 2	730262
SLC38A11	ENSG00000169507	0.785639	-1.5007	2.14409	-0.699923	0.483976	NA	solute carrier family 38 member 11	101954267
GRM7	ENSG00000196277	0.785639	-1.5007	2.14409	-0.699923	0.483976	NA	glutamate metabotropic receptor 7	284565
WNT6	ENSG00000115596	38.3832	-1.50043	0.387182	-3.87527	0.000106509	0.000533692	Wnt family member 6	647135
C11orf96	ENSG00000187479	65.3566	-1.49988	0.344746	-4.35068	1.35719e-05	8.53317e-05	chromosome 11 open reading frame 96	728833
LOC728739	NA	18.9088	-1.49875	0.523392	-2.86353	0.00418943	0.0130885	programmed cell death 2 pseudogene	NA
CCDC92	ENSG00000119242	265.139	-1.49798	0.207184	-7.2302	4.82297e-13	1.42984e-11	coiled-coil domain containing 92	101954266
SULT1C2	ENSG00000198203	25.1184	-1.49691	0.466984	-3.20549	0.00134833	0.00495608	sulfotransferase family 1C member 2	100288142
CLDN4	ENSG00000189143	130.692	-1.49688	0.209428	-7.14748	8.83859e-13	2.49769e-11	claudin 4	101929780
OSCAR	ENSG00000170909	459.33	-1.49673	0.148498	-10.0791	6.83231e-24	9.44736e-22	osteoclast associated Ig-like receptor	653519
SARDH	ENSG00000123453	8.7659	-1.49615	0.745974	-2.00563	0.0448953	0.0969288	sarcosine dehydrogenase	5174
SH2D3C	ENSG00000095370	17.4825	-1.49604	0.506402	-2.95425	0.00313433	0.0102427	SH2 domain containing 3C	11126
DEFB126	ENSG00000125788	0.782493	-1.49558	2.29719	-0.65105	0.515014	NA	defensin beta 126	27246
TLR10	ENSG00000174123	0.782493	-1.49558	2.29719	-0.65105	0.515014	NA	toll like receptor 10	10623
GIPR	ENSG00000010310	165.853	-1.49536	0.247179	-6.04972	1.45097e-09	2.26577e-08	gastric inhibitory polypeptide receptor	200035
PLCZ1	ENSG00000139151	0.922153	-1.49527	2.23258	-0.669749	0.503018	NA	phospholipase C zeta 1	10401
PLAC1	ENSG00000170965	27.9218	-1.49519	0.409518	-3.65109	0.00026113	0.00116833	placenta enriched 1	102466191
CYP1B1-AS1	ENSG00000232973	21.3782	-1.49479	0.489149	-3.0559	0.00224383	0.00768476	CYP1B1 antisense RNA 1	148741
LOC729739	NA	46.2008	-1.49445	0.320413	-4.66414	3.0991e-06	2.29976e-05	NA	8515
MIR146A	ENSG00000283733	16.367	-1.49282	0.544457	-2.74185	0.00610934	0.0180424	microRNA 146a	8799
TCEA3	ENSG00000204219	549.208	-1.49226	0.148321	-10.061	8.21514e-24	1.12734e-21	transcription elongation factor A3	114814
TMOD1	ENSG00000136842	246.73	-1.49159	0.21574	-6.91386	4.7165e-12	1.15297e-10	tropomodulin 1	9939
DENND6B	ENSG00000205593	58.1088	-1.4909	0.302336	-4.93126	8.17005e-07	7.04726e-06	DENN domain containing 6B	128077
LIMS2	ENSG00000072163	25.1944	-1.49045	0.456293	-3.26644	0.0010891	0.00411601	LIM zinc finger domain containing 2	284615
ADAMTS9-AS1	ENSG00000241158	1.85689	-1.48961	1.60837	-0.926159	0.354363	NA	ADAMTS9 antisense RNA 1	84265
FAM46C	NA	467.388	-1.48931	0.200882	-7.41385	1.22687e-13	4.07771e-12	NA	10628
ABHD12B	ENSG00000131969	77.8759	-1.48898	0.299415	-4.97298	6.59298e-07	5.81994e-06	abhydrolase domain containing 12B	NA
MEIS3	ENSG00000105419	524.412	-1.48656	0.144834	-10.2638	1.02546e-24	1.61524e-22	Meis homeobox 3	101954276
GABRA3	ENSG00000011677	0.89232	-1.4858	2.21572	-0.670572	0.502493	NA	gamma-aminobutyric acid type A receptor subunit alpha3	NA
MLN	ENSG00000096395	2.83949	-1.48424	1.32367	-1.12131	0.262156	0.394377	motilin	100132406
C1orf210	ENSG00000253313	3.09211	-1.48332	1.25242	-1.18437	0.236266	0.364947	chromosome 1 open reading frame 210	NA
LINC01180	ENSG00000266979	0.913857	-1.48246	2.06765	-0.716981	0.473386	NA	long intergenic non-protein coding RNA 1180	170688
SLC26A4-AS1	NA	0.913857	-1.48246	2.06765	-0.716981	0.473386	NA	SLC26A4 antisense RNA 1	NA
CCL22	ENSG00000102962	0.889174	-1.48229	2.079	-0.712982	0.475857	NA	C-C motif chemokine ligand 22	NA
FABP1	ENSG00000163586	0.889174	-1.48229	2.079	-0.712982	0.475857	NA	fatty acid binding protein 1	100288805
MIR2355	ENSG00000253008	0.889174	-1.48229	2.079	-0.712982	0.475857	NA	microRNA 2355	149013
ATP8A1	ENSG00000124406	693.963	-1.48171	0.195233	-7.58941	3.21358e-14	1.18315e-12	ATPase phospholipid transporting 8A1	728989
LRRN1	ENSG00000175928	139.855	-1.48097	0.210563	-7.03338	2.01593e-12	5.33867e-11	leucine rich repeat neuronal 1	101447996
TTC21A	ENSG00000168026	139.078	-1.4804	0.220097	-6.72613	1.7424e-11	3.8537e-10	tetratricopeptide repeat domain 21A	644861
LINC01301	NA	34.4742	-1.48021	0.3672	-4.03106	5.55263e-05	0.000298281	long intergenic non-protein coding RNA 1301	5565
LOC100130673	NA	0.774196	-1.48	2.30305	-0.642627	0.520466	NA	phosphoribosyl pyrophosphate synthetase 2 pseudogene	171423
SPATA18	ENSG00000163071	12.8187	-1.47933	0.609913	-2.42548	0.015288	0.0393474	spermatogenesis associated 18	2330
FAM95B1	ENSG00000223839	50.7374	-1.47898	0.323777	-4.5679	4.92643e-06	3.47904e-05	family with sequence similarity 95 member B1	9557
TJP3	ENSG00000105289	114.8	-1.47898	0.263063	-5.62213	1.88612e-08	2.34293e-07	tight junction protein 3	100289211
LTB	ENSG00000227507	31.2083	-1.47835	0.392056	-3.77076	0.00016275	0.000773364	lymphotoxin beta	607
HPCA	ENSG00000121905	6.48088	-1.47822	0.819063	-1.80477	0.071111	0.141604	hippocalcin	51205
SYT7	ENSG00000011347	289.122	-1.47762	0.179819	-8.21726	2.082e-16	1.08684e-14	synaptotagmin 7	2702
FAM114A1	ENSG00000197712	741.05	-1.47755	0.190063	-7.77399	7.60495e-15	3.09564e-13	family with sequence similarity 114 member A1	2703
ASPG	ENSG00000166183	0.91071	-1.47727	2.06903	-0.713994	0.475231	NA	asparaginase	51463
MIR26A1	ENSG00000199075	0.91071	-1.47727	2.06903	-0.713994	0.475231	NA	microRNA 26a-1	100034743
LOC102467212	NA	0.91071	-1.47727	2.06903	-0.713994	0.475231	NA	NA	26864
EN2	ENSG00000164778	0.91071	-1.47727	2.06903	-0.713994	0.475231	NA	engrailed homeobox 2	200030
SFTPA2	ENSG00000185303	0.886028	-1.47708	2.08046	-0.709977	0.477718	NA	surfactant protein A2	101927468
MIR1324	ENSG00000283894	0.886028	-1.47708	2.08046	-0.709977	0.477718	NA	microRNA 1324	100847044
FLJ46284	ENSG00000248858	0.886028	-1.47708	2.08046	-0.709977	0.477718	NA	uncharacterized LOC441369	101954273
RLN2	ENSG00000107014	22.9869	-1.47573	0.459423	-3.21213	0.00131753	0.00485667	relaxin 2	102466225
LOC100126784	NA	36.6661	-1.47535	0.367649	-4.01294	5.99665e-05	0.000319857	NA	NA
LOC101929406	NA	0.77105	-1.47489	2.17496	-0.678124	0.497693	NA	NA	NA
GJA5	ENSG00000265107	0.77105	-1.47489	2.17496	-0.678124	0.497693	NA	gap junction protein alpha 5	101954272
GOLGA2P6	NA	0.77105	-1.47489	2.17496	-0.678124	0.497693	NA	GOLGA2 pseudogene 6	388685
LOC401134	NA	0.77105	-1.47489	2.17496	-0.678124	0.497693	NA	NA	644591
PTPRD-AS2	ENSG00000226717	0.77105	-1.47489	2.17496	-0.678124	0.497693	NA	PTPRD antisense RNA 2 (head to head)	25832
FRMPD1	ENSG00000070601	43.1772	-1.47386	0.368981	-3.9944	6.48587e-05	0.000342522	FERM and PDZ domain containing 1	9659
ICAM1	ENSG00000090339	5338.37	-1.47363	0.121141	-12.1646	4.79618e-34	1.4979e-31	intercellular adhesion molecule 1	653513
INSRR	ENSG00000027644	29.5456	-1.47315	0.393966	-3.73927	0.000184556	0.000864956	insulin receptor related receptor	400818
ASIC2	ENSG00000108684	41.0844	-1.47289	0.335461	-4.39064	1.1302e-05	7.24935e-05	acid sensing ion channel subunit 2	653598
CGB7	ENSG00000196337	11.6445	-1.47224	0.613009	-2.40165	0.0163211	0.0416102	chorionic gonadotropin subunit beta 7	57234
BARX2	ENSG00000043039	6.76871	-1.47198	0.827008	-1.77989	0.0750943	0.147774	BARX homeobox 2	NA
AGPAT4-IT1	NA	89.7741	-1.47155	0.265145	-5.54998	2.85705e-08	3.39139e-07	AGPAT4 intronic transcript 1	2209
RAB11FIP4	ENSG00000131242	266.644	-1.47147	0.173901	-8.46153	2.6389e-17	1.56725e-15	RAB11 family interacting protein 4	NA
FAM230B	ENSG00000215498	0.907564	-1.46956	2.20717	-0.665809	0.505533	NA	family with sequence similarity 230 member B	NA
SPOCK1	ENSG00000152377	1711.7	-1.46948	0.163809	-8.97064	2.94784e-19	2.41616e-17	SPARC (osteonectin), cwcv and kazal like domains proteoglycan 1	NA
TMEM130	ENSG00000166448	8.01894	-1.46839	0.735261	-1.99711	0.0458136	0.0986293	transmembrane protein 130	NA
ZCCHC24	ENSG00000165424	1069.36	-1.46801	0.148022	-9.91751	3.49349e-23	4.45641e-21	zinc finger CCHC-type containing 24	NA
LRRC26	ENSG00000184709	8.459	-1.46764	0.771834	-1.90149	0.0572377	0.118642	leucine rich repeat containing 26	NA
LRRC73	ENSG00000204052	18.0848	-1.46318	0.502916	-2.90939	0.00362139	0.0115734	leucine rich repeat containing 73	NA
MIR1255A	ENSG00000221265	2.77104	-1.4629	1.24524	-1.1748	0.240075	0.369506	microRNA 1255a	NA
KIF25-AS1	ENSG00000229921	7.0197	-1.46253	0.813056	-1.79881	0.0720492	0.143025	KIF25 antisense RNA 1	NA
SEMA5B	ENSG00000082684	7.51235	-1.46192	0.816296	-1.79091	0.0733072	0.144998	semaphorin 5B	NA
TPO	ENSG00000115705	22.4928	-1.46095	0.490617	-2.97779	0.00290335	0.00958995	thyroid peroxidase	NA
SHE	ENSG00000169291	4.80847	-1.46039	0.947037	-1.54207	0.123057	0.219593	Src homology 2 domain containing E	51027
DOK5	ENSG00000101134	164.858	-1.46014	0.206105	-7.08445	1.39595e-12	3.81967e-11	docking protein 5	9900
IL1A	ENSG00000115008	4144.58	-1.45994	0.126094	-11.5782	5.31437e-31	1.39514e-28	interleukin 1 alpha	10262
GATS	NA	153.27	-1.45947	0.248126	-5.88195	4.05463e-09	5.79681e-08	NA	10903
MAP3K19	ENSG00000176601	2.17261	-1.45747	1.55109	-0.939646	0.347399	NA	mitogen-activated protein kinase kinase kinase 19	56957
ACSL6	ENSG00000164398	25.4727	-1.45724	0.432125	-3.37228	0.000745494	0.0029549	acyl-CoA synthetase long chain family member 6	11311
RERG	ENSG00000134533	8.52234	-1.45694	0.714447	-2.03926	0.041424	0.0907211	RAS like estrogen regulated growth inhibitor	51177
PLEKHH2	ENSG00000152527	1192.05	-1.45672	0.160523	-9.07482	1.13869e-19	9.72937e-18	pleckstrin homology, MyTH4 and FERM domain containing H2	81611
ICA1	ENSG00000003147	303.147	-1.45578	0.167368	-8.69811	3.37467e-18	2.25568e-16	islet cell autoantigen 1	23632
LOC101929427	ENSG00000254607	13.1829	-1.45436	0.585987	-2.4819	0.0130684	0.0345125	uncharacterized LOC101929427	51107
GPR26	ENSG00000154478	0.899268	-1.45426	2.21161	-0.657556	0.510824	NA	G protein-coupled receptor 26	79630
LOC101927686	NA	0.899268	-1.45426	2.21161	-0.657556	0.510824	NA	NA	148523
GFAP	ENSG00000131095	6.64906	-1.45423	0.798233	-1.82182	0.068483	0.137345	glial fibrillary acidic protein	54460
GSTM2P1	NA	0.874585	-1.45396	2.22566	-0.653273	0.51358	NA	glutathione S-transferase mu 2 pseudogene 1	9129
PLA2G4A	ENSG00000116711	1559.82	-1.4539	0.193402	-7.51752	5.58263e-14	1.97507e-12	phospholipase A2 group IVA	23248
GUCA1B	ENSG00000112599	85.5616	-1.45193	0.273763	-5.30362	1.13526e-07	1.18731e-06	guanylate cyclase activator 1B	80222
ADCY5	ENSG00000173175	108.111	-1.45142	0.276737	-5.24476	1.56486e-07	1.59336e-06	adenylate cyclase 5	102465529
MIR6510	ENSG00000283796	0.871439	-1.45128	2.10914	-0.688093	0.491394	NA	microRNA 6510	1893
MAP9	ENSG00000164114	0.871439	-1.45128	2.10914	-0.688093	0.491394	NA	microtubule associated protein 9	100874054
GRM4	ENSG00000124493	56.3919	-1.45092	0.308154	-4.70842	2.49647e-06	1.89527e-05	glutamate metabotropic receptor 4	54507
RGL3	ENSG00000205517	17.3752	-1.45085	0.510357	-2.84281	0.00447171	0.0138179	ral guanine nucleotide dissociation stimulator like 3	100422997
WNT8B	ENSG00000075290	14.7425	-1.44793	0.562654	-2.5734	0.0100705	0.0276515	Wnt family member 8B	574406
CALB2	ENSG00000172137	116.557	-1.44792	0.232375	-6.23095	4.63625e-10	8.00568e-09	calbindin 2	4170
RELN	ENSG00000189056	431.511	-1.44778	0.164949	-8.77715	1.67665e-18	1.17262e-16	reelin	2029
CDC37L1-AS1	NA	4.4108	-1.44707	1.05075	-1.37718	0.168456	0.280848	NA	55204
HNF4A-AS1	ENSG00000229005	0.756461	-1.4467	2.3496	-0.615722	0.538078	NA	HNF4A antisense RNA 1	84072
EPHA1-AS1	ENSG00000229153	0.756461	-1.4467	2.3496	-0.615722	0.538078	NA	EPHA1 antisense RNA 1	1520
PTPRU	ENSG00000060656	2729.35	-1.44622	0.139488	-10.368	3.46572e-25	5.60518e-23	protein tyrosine phosphatase receptor type U	1513
SLC8A3	ENSG00000100678	35.086	-1.44622	0.373964	-3.86727	0.00011006	0.000549209	solute carrier family 8 member A3	405
OLFM1	ENSG00000130558	6.32823	-1.4461	0.864589	-1.67259	0.0944081	0.177766	olfactomedin 1	9869
GREB1	ENSG00000196208	177.283	-1.44602	0.235294	-6.14558	7.96702e-10	1.30838e-08	growth regulating estrogen receptor binding 1	29956
NEUROG2	ENSG00000178403	43.1307	-1.44587	0.339937	-4.25335	2.10592e-05	0.000126523	neurogenin 2	8416
WISP3	NA	5.55912	-1.44488	0.906134	-1.59455	0.110812	0.202282	NA	NA
TMEM74B	ENSG00000125895	164.708	-1.44467	0.191189	-7.55624	4.14903e-14	1.49712e-12	transmembrane protein 74B	NA
IL21R	ENSG00000103522	7.1639	-1.44434	0.784057	-1.84214	0.0654548	0.13243	interleukin 21 receptor	149428
NTM	ENSG00000182667	3.6867	-1.44395	1.09856	-1.3144	0.188713	0.30655	neurotrimin	54964
AGAP2	ENSG00000135439	411.419	-1.44388	0.1642	-8.79339	1.4512e-18	1.02284e-16	ArfGAP with GTPase domain, ankyrin repeat and PH domain 2	56882
SCGB2B2	ENSG00000205209	1.87357	-1.44382	1.53596	-0.940007	0.347214	NA	secretoglobin family 2B member 2	10962
DYNAP	ENSG00000178690	6.599	-1.44335	0.802354	-1.7989	0.072035	0.14302	dynactin associated protein	126626
ALOX15B	ENSG00000179593	9.94818	-1.44333	0.662571	-2.17838	0.0293779	0.0680848	arachidonate 15-lipoxygenase type B	10500
CSNK1A1L	ENSG00000180138	0.892975	-1.44316	2.21508	-0.651514	0.514715	NA	casein kinase 1 alpha 1 like	100534012
PNRC1	ENSG00000146278	554.403	-1.4422	0.179801	-8.02111	1.04798e-15	4.83029e-14	proline rich nuclear receptor coactivator 1	79626
CCDC141	ENSG00000163492	5.18234	-1.44203	0.919357	-1.56853	0.116759	0.210675	coiled-coil domain containing 141	388695
MIR3198-1	ENSG00000264757	2.1136	-1.44176	1.43628	-1.00382	0.315466	NA	microRNA 3198-1	79005
LAMP3	ENSG00000078081	96.0217	-1.44151	0.2384	-6.04663	1.47906e-09	2.30764e-08	lysosomal associated membrane protein 3	29765
MIR6827	ENSG00000277723	0.753315	-1.44086	2.352	-0.612611	0.540134	NA	microRNA 6827	6944
SHANK2	ENSG00000162105	260.492	-1.44065	0.203985	-7.06252	1.63506e-12	4.42053e-11	SH3 and multiple ankyrin repeat domains 2	8394
THSD4	ENSG00000187720	2172.15	-1.44038	0.166142	-8.66957	4.33767e-18	2.87811e-16	thrombospondin type 1 domain containing 4	5710
SRGAP2-AS1	ENSG00000230806	11.6017	-1.44029	0.619484	-2.32499	0.0200728	0.0493751	SRGAP2 antisense RNA 1	57592
ZNF204P	NA	66.372	-1.44026	0.269674	-5.34075	9.25626e-08	9.87443e-07	zinc finger protein 204, pseudogene	5298
SPINK2	ENSG00000128040	6.02145	-1.43987	0.830884	-1.73294	0.0831062	0.160284	serine peptidase inhibitor Kazal type 2	5993
RNF112	ENSG00000128482	20.7254	-1.43888	0.494743	-2.90833	0.00363362	0.0116083	ring finger protein 112	NA
NTNG2	ENSG00000196358	379.69	-1.43868	0.168082	-8.55937	1.1349e-17	7.13805e-16	netrin G2	8991
SLC2A3	ENSG00000059804	2026.01	-1.43761	0.165081	-8.70847	3.07991e-18	2.0817e-16	solute carrier family 2 member 3	5692
ADAMTS4	ENSG00000158859	5.1096	-1.43725	0.929887	-1.54561	0.122198	0.218301	ADAM metallopeptidase with thrombospondin type 1 motif 4	23126
ABI3	ENSG00000108798	46.9145	-1.43514	0.331711	-4.32648	1.51512e-05	9.4118e-05	ABI family member 3	57530
KIZ-AS1	ENSG00000232712	17.5217	-1.43406	0.534047	-2.68526	0.00724731	0.0208742	KIZ antisense RNA 1	7286
TPD52L1	ENSG00000111907	274.957	-1.43372	0.16029	-8.94452	3.73569e-19	2.97454e-17	TPD52 like 1	693139
CD55	ENSG00000196352	2312.39	-1.43368	0.188472	-7.60688	2.80792e-14	1.04656e-12	CD55 molecule (Cromer blood group)	81609
SNAP91	ENSG00000065609	115.704	-1.43368	0.240071	-5.9719	2.34513e-09	3.52397e-08	synaptosome associated protein 91	11189
FAM57B	NA	25.5241	-1.43359	0.421367	-3.40222	0.000668399	0.00268397	NA	284485
RGMA	ENSG00000182175	29.6068	-1.43115	0.421064	-3.3989	0.000676579	0.00271321	repulsive guidance molecule BMP co-receptor a	65005
PADI3	ENSG00000142619	38.2944	-1.4306	0.391467	-3.65444	0.000257741	0.00115477	peptidyl arginine deiminase 3	51686
SIGLEC9	ENSG00000129450	5.88221	-1.42825	0.885198	-1.61348	0.10664	0.196289	sialic acid binding Ig like lectin 9	11022
BTBD8	ENSG00000189195	33.979	-1.42825	0.415121	-3.44056	0.000580513	0.00236036	BTB domain containing 8	339398
SATL1	ENSG00000184788	1.84954	-1.42761	1.54825	-0.922078	0.356488	NA	spermidine/spermine N1-acetyl transferase like 1	6097
TPPP3	ENSG00000159713	101.787	-1.42754	0.278021	-5.13467	2.82646e-07	2.69892e-06	tubulin polymerization promoting protein family member 3	100191040
CNPY1	ENSG00000146910	2.13714	-1.42309	1.45406	-0.978699	0.327729	NA	canopy FGF signaling regulator 1	NA
TEKT3	ENSG00000125409	11.8837	-1.42222	0.603776	-2.35555	0.0184954	0.0461404	tektin 3	284486
LINC01277	NA	4.16771	-1.42112	1.01954	-1.39388	0.163355	0.274262	long intergenic non-protein coding RNA 1277	117145
MIR7851	ENSG00000278520	0.881533	-1.421	2.25476	-0.630223	0.528549	NA	microRNA 7851	6281
LOC100505920	NA	3.61104	-1.42091	1.12081	-1.26775	0.204889	0.326331	NA	441908
ARHGEF6	ENSG00000129675	338.303	-1.4208	0.180669	-7.8641	3.7177e-15	1.58826e-13	Rac/Cdc42 guanine nucleotide exchange factor 6	6282
SSTR3	ENSG00000278195	3.55919	-1.42053	1.11249	-1.27689	0.201642	0.32252	somatostatin receptor 3	100131107
PAX7	ENSG00000009709	2.08958	-1.42044	1.40089	-1.01395	0.310605	NA	paired box 7	126637
NR4A2	ENSG00000153234	44.3046	-1.41978	0.349864	-4.05808	4.94768e-05	0.000269622	nuclear receptor subfamily 4 group A member 2	7062
KLHL1	ENSG00000150361	3.36157	-1.41785	1.16907	-1.2128	0.225205	0.350998	kelch like family member 1	126638
ATP2B2	ENSG00000157087	14.4897	-1.41762	0.599346	-2.36528	0.0180165	0.0451221	ATPase plasma membrane Ca2+ transporting 2	388697
TLCD2	ENSG00000185561	124.096	-1.41629	0.211618	-6.69269	2.19106e-11	4.77029e-10	TLC domain containing 2	2312
PRR36	ENSG00000183248	58.7663	-1.41591	0.287166	-4.93063	8.19645e-07	7.06666e-06	proline rich 36	339400
NMRK2	ENSG00000077009	2.35629	-1.41566	1.358	-1.04246	0.297198	NA	nicotinamide riboside kinase 2	388698
CCDC113	ENSG00000103021	196.625	-1.41524	0.175853	-8.04784	8.42696e-16	3.93417e-14	coiled-coil domain containing 113	49860
GNG2	ENSG00000186469	343.688	-1.41488	0.206361	-6.85634	7.06454e-12	1.66407e-10	G protein subunit gamma 2	254910
MIR1273D	NA	0.853704	-1.41484	2.2713	-0.62292	0.533337	NA	NA	54544
ATG16L2	ENSG00000168010	648.774	-1.41473	0.139489	-10.1422	3.588e-24	5.24137e-22	autophagy related 16 like 2	353145
LINC00173	ENSG00000196668	66.6029	-1.41449	0.266676	-5.30414	1.13205e-07	1.18467e-06	long intergenic non-protein coding RNA 173	84648
LOC283335	ENSG00000257337	41.584	-1.41427	0.33239	-4.25486	2.0918e-05	0.000125799	uncharacterized LOC283335	353144
IGFBP5	ENSG00000115461	343.835	-1.41416	0.433841	-3.25962	0.0011156	0.00420474	insulin like growth factor binding protein 5	353143
DAB1	ENSG00000173406	11.6486	-1.41383	0.60431	-2.33957	0.0193058	0.0478	DAB adaptor protein 1	353142
LDLRAD4	ENSG00000168675	50.5927	-1.41352	0.328091	-4.30833	1.6449e-05	0.000101484	low density lipoprotein receptor class A domain containing 4	353141
ENPP5	ENSG00000112796	29.3523	-1.41263	0.414678	-3.40656	0.000657861	0.00264517	ectonucleotide pyrophosphatase/phosphodiesterase family member 5	353140
OVCH1-AS1	ENSG00000257599	0.738726	-1.40958	2.57152	-0.548148	0.58359	NA	OVCH1 antisense RNA 1	26239
LOC641746	NA	0.738726	-1.40958	2.57152	-0.548148	0.58359	NA	glycine cleavage system protein H (aminomethyl carrier) pseudogene	353139
APOBEC3H	ENSG00000100298	3.28654	-1.40947	1.17717	-1.19733	0.231178	0.358586	apolipoprotein B mRNA editing enzyme catalytic subunit 3H	199834
SMIM14	ENSG00000163683	140.408	-1.40831	0.230695	-6.10463	1.03037e-09	1.65024e-08	small integral membrane protein 14	100129271
LOC284080	NA	44.8371	-1.40809	0.334207	-4.21324	2.5173e-05	0.000148332	NA	448834
LOC101927166	NA	6.53095	-1.4065	0.798722	-1.76094	0.0782487	0.152425	uncharacterized LOC101927166	353137
SCARNA9	ENSG00000254911	6.79567	-1.40489	0.782686	-1.79496	0.0726596	0.144	small Cajal body-specific RNA 9	353135
KLHL32	ENSG00000186231	16.8115	-1.40489	0.540302	-2.6002	0.00931707	0.0258928	kelch like family member 32	353134
ARRDC3	ENSG00000113369	427.379	-1.40416	0.22333	-6.28739	3.22841e-10	5.75019e-09	arrestin domain containing 3	353133
LOC101928053	ENSG00000246308	44.6195	-1.40244	0.329638	-4.25449	2.09522e-05	0.000125964	uncharacterized LOC101928053	353132
INSC	ENSG00000188487	5.39594	-1.40195	0.896737	-1.56339	0.11796	0.212208	INSC spindle orientation adaptor protein	353131
PDE1A	ENSG00000115252	2.62101	-1.40161	1.32815	-1.05531	0.291284	0.426129	phosphodiesterase 1A	448835
CD200	ENSG00000091972	2.62101	-1.40161	1.32815	-1.05531	0.291284	0.426129	CD200 molecule	4184
LOC100996583	ENSG00000228037	1.7065	-1.40138	1.79641	-0.780098	0.435333	NA	uncharacterized LOC100996583	3713
LHFPL3	ENSG00000187416	6.63561	-1.40137	0.841536	-1.66525	0.0958624	0.180074	LHFPL tetraspan subfamily member 3	163778
BTN3A3	ENSG00000111801	191.231	-1.40086	0.196229	-7.13891	9.40756e-13	2.6379e-11	butyrophilin subfamily 3 member A3	6698
KCNJ4	ENSG00000168135	49.6499	-1.39935	0.303557	-4.60986	4.02949e-06	2.90566e-05	potassium inwardly rectifying channel subfamily J member 4	6707
CEBPD	ENSG00000221869	278.862	-1.39931	0.162239	-8.62496	6.41171e-18	4.17776e-16	CCAAT enhancer binding protein delta	6699
CYP24A1	ENSG00000019186	37.0636	-1.39813	0.387239	-3.61051	0.000305591	0.00134128	cytochrome P450 family 24 subfamily A member 1	6703
GAL3ST4	ENSG00000197093	28.766	-1.39741	0.408529	-3.42058	0.000624867	0.00252709	galactose-3-O-sulfotransferase 4	6700
SSPO	NA	25.5785	-1.3973	0.47175	-2.96195	0.00305695	0.0100296	NA	6701
CRHR1-IT1	NA	271.636	-1.39589	0.190647	-7.32189	2.44497e-13	7.68891e-12	NA	6704
FAM19A3	NA	81.355	-1.39553	0.25173	-5.54375	2.96056e-08	3.50315e-07	NA	6705
SNCAIP	ENSG00000064692	135.289	-1.3951	0.220881	-6.31608	2.68288e-10	4.84041e-09	synuclein alpha interacting protein	6702
STXBP5-AS1	ENSG00000233452	10.4629	-1.39429	0.654151	-2.13145	0.0330523	0.0751709	STXBP5 antisense RNA 1	6706
APCDD1L-AS1	NA	19.4879	-1.39389	0.491259	-2.83739	0.00454847	0.0140192	NA	101928009
HLA-DQB1	ENSG00000179344	5.22887	-1.39346	0.901571	-1.54559	0.122203	0.218301	major histocompatibility complex, class II, DQ beta 1	149018
TRIM34	ENSG00000258659	3.23048	-1.39336	1.23459	-1.1286	0.259067	0.390703	tripartite motif containing 34	574414
MLC1	ENSG00000100427	21.6218	-1.39294	0.446984	-3.11631	0.0018313	0.00643244	modulator of VRAC current 1	NA
CHRND	ENSG00000135902	5.22572	-1.39258	0.899156	-1.54876	0.12144	0.217303	cholinergic receptor nicotinic delta subunit	114771
LRRC4B	ENSG00000131409	229.043	-1.39179	0.173508	-8.02147	1.04489e-15	4.82833e-14	leucine rich repeat containing 4B	57115
NRTN	ENSG00000171119	68.9741	-1.39116	0.27036	-5.1456	2.66671e-07	2.568e-06	neurturin	6280
BLNK	ENSG00000095585	2.89546	-1.38946	1.23239	-1.12745	0.259551	0.391173	B cell linker	6283
PRSS56	ENSG00000237412	5.34588	-1.38943	0.904182	-1.53667	0.124375	0.221352	serine protease 56	6279
DGCR10	NA	1.44873	-1.38852	1.71753	-0.808444	0.418835	NA	NA	338324
KIF21B	ENSG00000116852	3418.49	-1.38743	0.108084	-12.8366	1.02266e-37	4.51818e-35	kinesin family member 21B	645922
LOC100130451	NA	1.44558	-1.38669	1.7535	-0.790811	0.429054	NA	NA	6278
PI3	ENSG00000124102	13.7203	-1.38532	0.589296	-2.3508	0.0187332	0.0466566	peptidase inhibitor 3	6277
C9orf171	NA	34.8311	-1.38469	0.365357	-3.78998	0.00015066	0.000723886	NA	6276
KCNK9	ENSG00000169427	5.0261	-1.38461	0.932707	-1.48451	0.137673	0.240067	potassium two pore domain channel subfamily K member 9	6275
NCF2	ENSG00000116701	170.217	-1.38379	0.201541	-6.86605	6.60059e-12	1.56496e-10	neutrophil cytosolic factor 2	101928034
DRAXIN	ENSG00000162490	465.754	-1.38372	0.187199	-7.39172	1.44943e-13	4.7316e-12	dorsal inhibitory axon guidance protein	6274
CCDC102B	ENSG00000150636	30.1126	-1.3826	0.38328	-3.60729	0.000309413	0.00135674	coiled-coil domain containing 102B	6273
ZSWIM4	ENSG00000132003	727.668	-1.38257	0.14216	-9.72544	2.34895e-22	2.78098e-20	zinc finger SWIM-type containing 4	140576
FLJ46906	NA	151.542	-1.38252	0.226952	-6.09171	1.11712e-09	1.77817e-08	uncharacterized LOC441172	57402
PZP	ENSG00000126838	7.1006	-1.38237	0.783642	-1.76403	0.0777268	0.151604	PZP alpha-2-macroglobulin like	6284
LOC285692	NA	2.40395	-1.38194	1.36714	-1.01083	0.312098	NA	NA	6271
MIR548S	ENSG00000265056	0.863798	-1.38125	2.45581	-0.562444	0.573813	NA	microRNA 548s	26097
IFITM4P	ENSG00000235821	6.27678	-1.37987	0.879999	-1.56803	0.116873	0.21084	interferon induced transmembrane protein 4 pseudogene	23557
LHX3	ENSG00000107187	2.07879	-1.3782	1.42141	-0.969595	0.332248	NA	LIM homeobox 3	3608
PYCARD	ENSG00000103490	31.7945	-1.37798	0.386892	-3.56167	0.0003685	0.00158551	PYD and CARD domain containing	4881
WDR86	ENSG00000187260	51.15	-1.37797	0.323931	-4.25391	2.10068e-05	0.00012625	WD repeat domain 86	102466879
GGT8P	NA	8.671	-1.37746	0.730668	-1.8852	0.0594028	0.122248	gamma-glutamyltransferase 8 pseudogene	65123
CXCL14	ENSG00000145824	11.8546	-1.37709	0.614619	-2.24056	0.0250544	0.0595818	C-X-C motif chemokine ligand 14	11000
NAV2	ENSG00000166833	1477.73	-1.37707	0.150461	-9.15234	5.57119e-20	4.99586e-18	neuron navigator 2	343052
LINC00266-3	NA	1.488	-1.37655	1.81167	-0.759825	0.447359	NA	long intergenic non-protein coding RNA 266-3	57459
IL1RAPL1	ENSG00000169306	8.65671	-1.37618	0.728305	-1.88956	0.0588167	0.121248	interleukin 1 receptor accessory protein like 1	9909
TNFSF4	ENSG00000117586	4.94822	-1.37586	0.921358	-1.49329	0.13536	0.236946	TNF superfamily member 4	200186
MIR567	ENSG00000207940	1.43729	-1.37479	1.67739	-0.8196	0.412444	NA	microRNA 567	27173
PALM2	NA	782.436	-1.37273	0.154172	-8.90394	5.39002e-19	4.06812e-17	NA	102465441
ABCG4	ENSG00000172350	75.3815	-1.37262	0.273433	-5.01995	5.16843e-07	4.66705e-06	ATP binding cassette subfamily G member 4	148327
LOC643201	ENSG00000248596	32.8428	-1.37147	0.423629	-3.23744	0.00120607	0.00448807	centrosomal protein 192kDa pseudogene	10899
SIDT1	ENSG00000072858	41.5257	-1.37127	0.346543	-3.95701	7.58934e-05	0.000394359	SID1 transmembrane family member 1	5872
ASXL3	ENSG00000141431	25.5151	-1.37061	0.446509	-3.06962	0.00214331	0.00738798	ASXL transcriptional regulator 3	6232
CDKN1A	ENSG00000124762	4486.63	-1.37059	0.110536	-12.3995	2.62823e-35	9.33485e-33	cyclin dependent kinase inhibitor 1A	91181
TRAF3IP3	ENSG00000009790	6.1926	-1.36993	0.908989	-1.5071	0.131786	0.232109	TRAF3 interacting protein 3	100847024
ADGRE2	ENSG00000127507	63.1686	-1.36937	0.28261	-4.84544	1.26334e-06	1.03924e-05	adhesion G protein-coupled receptor E2	7170
LOC101929555	NA	9.03529	-1.368	0.68483	-1.99758	0.0457621	0.0985772	uncharacterized LOC101929555	100126346
F11R	ENSG00000158769	978.515	-1.36568	0.158585	-8.61165	7.20143e-18	4.65881e-16	F11 receptor	388701
GCNT4	ENSG00000176928	41.7408	-1.36548	0.342259	-3.9896	6.61838e-05	0.000348605	glucosaminyl (N-acetyl) transferase 4	25912
UNC5D	ENSG00000156687	19.1649	-1.36453	0.512059	-2.6648	0.0077035	0.0219819	unc-5 netrin receptor D	9898
HSD17B13	ENSG00000170509	8.03116	-1.36413	0.722074	-1.88918	0.058868	0.12134	hydroxysteroid 17-beta dehydrogenase 13	10456
PCBP3	ENSG00000183570	237.182	-1.36319	0.193886	-7.03088	2.05236e-12	5.4193e-11	poly(rC) binding protein 3	89872
ZNF385D	ENSG00000151789	45.8857	-1.36222	0.317788	-4.28656	1.81461e-05	0.000110636	zinc finger protein 385D	57198
MIR3174	ENSG00000265871	5.84609	-1.36207	0.881143	-1.5458	0.122153	0.218277	microRNA 3174	3570
THSD7B	ENSG00000144229	2.61996	-1.36005	1.26023	-1.0792	0.280498	0.414973	thrombospondin type 1 domain containing 7B	126669
GATA5	ENSG00000130700	254.52	-1.36002	0.174093	-7.81205	5.62674e-15	2.34305e-13	GATA binding protein 5	126668
CD27	ENSG00000139193	13.2279	-1.35921	0.581857	-2.33599	0.0194917	0.0481814	CD27 molecule	55585
GABRQ	ENSG00000268089	446.138	-1.35827	0.216394	-6.27683	3.45545e-10	6.12447e-09	gamma-aminobutyric acid type A receptor subunit theta	100874097
SERPINA10	ENSG00000140093	41.4729	-1.35801	0.358006	-3.79325	0.000148688	0.000717022	serpin family A member 10	1141
KCNB2	ENSG00000182674	30.3365	-1.35787	0.392203	-3.46216	0.000535868	0.00220107	potassium voltage-gated channel subfamily B member 2	103
SDHAF4	ENSG00000154079	251.406	-1.35777	0.175488	-7.73711	1.017e-14	4.08467e-13	succinate dehydrogenase complex assembly factor 4	3782
CCDC153	ENSG00000248712	9.7944	-1.35771	0.697983	-1.94519	0.0517517	0.108852	coiled-coil domain containing 153	10654
GIP	ENSG00000159224	5.78078	-1.35764	0.845237	-1.60623	0.108224	0.198478	gastric inhibitory polypeptide	57326
CXCL5	ENSG00000163735	2.61166	-1.35683	1.27008	-1.06831	0.285382	0.420072	C-X-C motif chemokine ligand 5	90780
ARHGEF37	ENSG00000183111	45.0048	-1.35647	0.317315	-4.27484	1.9127e-05	0.000116031	Rho guanine nucleotide exchange factor 37	6464
LOC101929626	ENSG00000227857	1.41955	-1.35646	1.67983	-0.807497	0.41938	NA	uncharacterized LOC101929626	1163
CCDC110	ENSG00000168491	46.0499	-1.3563	0.317242	-4.27529	1.90887e-05	0.000115836	coiled-coil domain containing 110	100423020
MALAT1	ENSG00000251562	12102.5	-1.35621	0.384195	-3.53002	0.000415527	0.00176273	metastasis associated lung adenocarcinoma transcript 1	80308
SOCS2-AS1	ENSG00000246985	23.2515	-1.35537	0.440895	-3.07413	0.00211119	0.00728903	SOCS2 antisense RNA 1	55891
SPDEF	ENSG00000124664	4.91184	-1.35524	0.949867	-1.42677	0.153646	0.261721	SAM pointed domain containing ETS transcription factor	51043
MYHAS	NA	55.0375	-1.35511	0.307639	-4.40487	1.05847e-05	6.84513e-05	myosin heavy chain gene cluster antisense RNA	127579
MIR548I1	ENSG00000221737	1.41641	-1.35398	1.70789	-0.792777	0.427908	NA	microRNA 548i-1	149095
SERPINB2	ENSG00000197632	212.558	-1.35376	0.176938	-7.65103	1.99372e-14	7.70026e-13	serpin family B member 2	NA
PROS1	ENSG00000184500	528.214	-1.35365	0.167869	-8.06369	7.40249e-16	3.49189e-14	protein S	8751
GBP4	ENSG00000162654	1.20669	-1.35327	1.8765	-0.721167	0.470807	NA	guanylate binding protein 4	1945
STX17-AS1	NA	4.11805	-1.35305	1.03815	-1.30333	0.192463	0.311303	NA	1944
IRG1	NA	2.88152	-1.35266	1.17939	-1.14692	0.251416	0.381932	NA	1942
KCNJ16	ENSG00000153822	1.6387	-1.35224	1.66265	-0.813306	0.416043	NA	potassium inwardly rectifying channel subfamily J member 16	55974
DSC1	ENSG00000134765	1.6387	-1.35224	1.66265	-0.813306	0.416043	NA	desmocollin 1	54344
NYNRIN	ENSG00000205978	122.241	-1.3521	0.217352	-6.22078	4.94683e-10	8.4855e-09	NYN domain and retroviral integrase containing	200185
MIR302A	ENSG00000207927	1.46512	-1.35129	1.67706	-0.805748	0.420388	NA	microRNA 302a	80128
ADAMTS18	ENSG00000140873	15.0419	-1.35123	0.55025	-2.45567	0.0140621	0.036751	ADAM metallopeptidase with thrombospondin type 1 motif 18	4582
NT5C1A	ENSG00000116981	11.211	-1.35001	0.620437	-2.1759	0.0295624	0.0684075	5'-nucleotidase, cytosolic IA	693235
LOC101928994	ENSG00000229261	19.3117	-1.34834	0.476889	-2.82736	0.00469339	0.0143924	uncharacterized LOC101928994	7059
MEI1	ENSG00000167077	38.4904	-1.34818	0.342852	-3.93225	8.41534e-05	0.000432318	meiotic double-stranded break formation protein 1	4580
PPP1R3B	ENSG00000173281	776.384	-1.34817	0.158956	-8.48144	2.22425e-17	1.33758e-15	protein phosphatase 1 regulatory subunit 3B	2630
OR6M1	ENSG00000196099	1.46197	-1.34814	1.66856	-0.807965	0.41911	NA	olfactory receptor family 6 subfamily M member 1	2629
LOC100129603	NA	1.46197	-1.34814	1.66856	-0.807965	0.41911	NA	uncharacterized LOC100129603	10712
CCBL1	NA	773.15	-1.34646	0.150843	-8.9262	4.40879e-19	3.45718e-17	NA	10067
OLFM2	ENSG00000105088	269.914	-1.34601	0.163548	-8.23007	1.87097e-16	9.82338e-15	olfactomedin 2	1196
SRMS	ENSG00000125508	21.2195	-1.34586	0.474438	-2.83674	0.00455762	0.0140355	src-related kinase lacking C-terminal regulatory tyrosine and N-terminal myristylation sites	57657
EXD3	ENSG00000187609	224.373	-1.34564	0.187826	-7.16428	7.81969e-13	2.23416e-11	exonuclease 3'-5' domain containing 3	5313
LRP1B	ENSG00000168702	26.9418	-1.34424	0.401771	-3.3458	0.000820456	0.00321459	LDL receptor related protein 1B	2224
NFASC	ENSG00000163531	9.68829	-1.34362	0.682046	-1.96999	0.0488397	0.103739	neurofascin	284618
ZCWPW2	ENSG00000206559	34.0564	-1.3434	0.368455	-3.64605	0.000266302	0.00118871	zinc finger CW-type and PWWP domain containing 2	23623
EMID1	ENSG00000186998	222.267	-1.34252	0.176415	-7.60999	2.74122e-14	1.0238e-12	EMI domain containing 1	55870
PSAPL1	ENSG00000178597	4.26561	-1.34238	0.983465	-1.36495	0.172268	0.285496	prosaposin like 1	693140
ACBD4	ENSG00000181513	135.58	-1.34182	0.222874	-6.02055	1.73831e-09	2.67752e-08	acyl-CoA binding domain containing 4	645682
ZMAT1	ENSG00000166432	55.5258	-1.34172	0.312144	-4.29842	1.72023e-05	0.000105521	zinc finger matrin-type 1	645676
LPL	ENSG00000175445	432.395	-1.3416	0.186874	-7.17914	7.01494e-13	2.02017e-11	lipoprotein lipase	55154
ERICH6	ENSG00000163645	4.04131	-1.34047	1.01353	-1.32257	0.185979	0.302842	glutamate rich 6	100129405
LPPR3	NA	19.9172	-1.34022	0.478978	-2.79808	0.00514081	0.0155358	NA	55249
FAM102B	ENSG00000162636	1940.32	-1.33989	0.180752	-7.41284	1.23622e-13	4.10125e-12	family with sequence similarity 102 member B	7818
MIR8085	ENSG00000284258	3.42225	-1.33983	1.15066	-1.1644	0.244262	0.373971	microRNA 8085	54856
CD37	ENSG00000104894	43.7593	-1.33955	0.322653	-4.15169	3.30035e-05	0.000188173	CD37 molecule	23208
MPZL3	ENSG00000160588	79.3663	-1.33911	0.263373	-5.08445	3.68685e-07	3.43008e-06	myelin protein zero like 3	6016
GNRHR2	ENSG00000211451	70.9284	-1.3387	0.264757	-5.05634	4.27382e-07	3.90793e-06	gonadotropin releasing hormone receptor 2 (pseudogene)	NA
SLC51B	ENSG00000186198	4.25416	-1.33823	0.980839	-1.36437	0.17245	0.28568	solute carrier family 51 subunit beta	677823
HMSD	ENSG00000221887	16.3627	-1.33727	0.519364	-2.57481	0.0100294	0.0275637	histocompatibility minor serpin domain containing	677771
OAS1	ENSG00000089127	36.0359	-1.33613	0.357529	-3.73711	0.000186145	0.000871815	2'-5'-oligoadenylate synthetase 1	339403
EXTL1	ENSG00000158008	17.5198	-1.33536	0.497921	-2.68187	0.00732126	0.0210537	exostosin like glycosyltransferase 1	9181
DAPK2	ENSG00000035664	88.0118	-1.33491	0.285893	-4.66928	3.0226e-06	2.24852e-05	death associated protein kinase 2	102465442
CYP11A1	ENSG00000140459	707.233	-1.33446	0.159804	-8.35057	6.79351e-17	3.82167e-15	cytochrome P450 family 11 subfamily A member 1	6746
H6PD	ENSG00000049239	998.292	-1.33442	0.111503	-11.9676	5.25356e-33	1.51052e-30	hexose-6-phosphate dehydrogenase/glucose 1-dehydrogenase	56893
MUC5B	ENSG00000117983	21.4952	-1.33423	0.513064	-2.6005	0.00930869	0.0258775	mucin 5B, oligomeric mucus/gel-forming	28956
TTC16	ENSG00000167094	1.75796	-1.33422	1.60322	-0.832211	0.40529	NA	tetratricopeptide repeat domain 16	57111
EIF3C	ENSG00000184110	12.1897	-1.3336	0.603058	-2.2114	0.0270081	0.0634505	eukaryotic translation initiation factor 3 subunit C	92312
CCDC27	ENSG00000162592	18.3502	-1.332	0.495359	-2.68897	0.00716738	0.0206637	coiled-coil domain containing 27	4000
CAMK2B	ENSG00000058404	102.197	-1.33147	0.244073	-5.45522	4.89133e-08	5.51347e-07	calcium/calmodulin dependent protein kinase II beta	64218
ZNF467	ENSG00000181444	129.606	-1.33144	0.247224	-5.38554	7.22294e-08	7.87222e-07	zinc finger protein 467	9673
XKR4	ENSG00000206579	9.56319	-1.33109	0.666422	-1.99737	0.0457855	0.0985807	XK related 4	11243
AMT	ENSG00000145020	71.4322	-1.33047	0.300047	-4.4342	9.24141e-06	6.0806e-05	aminomethyltransferase	100527963
TMEM158	ENSG00000249992	6915.55	-1.33045	0.112627	-11.8129	3.34884e-32	9.47825e-30	transmembrane protein 158	632
MIR4271	ENSG00000264633	1.18896	-1.33033	1.87114	-0.710974	0.4771	NA	microRNA 4271	79957
XIST	ENSG00000229807	1.44424	-1.32978	1.67089	-0.795853	0.426117	NA	X inactive specific transcript	23381
RASL12	ENSG00000103710	116.742	-1.32971	0.242306	-5.48774	4.07118e-08	4.71216e-07	RAS like family 12	84283
CSGALNACT1	ENSG00000147408	116.906	-1.32969	0.262107	-5.07308	3.91419e-07	3.61272e-06	chondroitin sulfate N-acetylgalactosaminyltransferase 1	112770
EDNRA	ENSG00000151617	173.291	-1.32934	0.189609	-7.01096	2.36691e-12	6.17018e-11	endothelin receptor type A	391104
ACTA2	ENSG00000107796	92.8016	-1.32907	0.257922	-5.15299	2.56372e-07	2.47808e-06	actin alpha 2, smooth muscle	7203
IQCD	ENSG00000166578	147.879	-1.32898	0.215619	-6.16357	7.11235e-10	1.17763e-08	IQ motif containing D	128229
LINC00312	NA	3.38722	-1.32832	1.11567	-1.1906	0.23381	0.361955	long intergenic non-protein coding RNA 312	57127
LOC100129973	NA	7.11031	-1.32789	0.771617	-1.72091	0.0852664	0.163683	NA	NA
GRAMD1C	ENSG00000178075	505.422	-1.32749	0.181393	-7.3183	2.51133e-13	7.8567e-12	GRAM domain containing 1C	407046
GPM6A	ENSG00000150625	77.8858	-1.32664	0.283921	-4.67256	2.97471e-06	2.21836e-05	glycoprotein M6A	4209
HRH3	ENSG00000101180	6.75755	-1.32653	0.796827	-1.66476	0.0959603	0.18022	histamine receptor H3	128239
CYP2G1P	ENSG00000130612	1.39038	-1.3262	1.72617	-0.76829	0.442315	NA	cytochrome P450 family 2 subfamily G member 1, pseudogene	164118
DLGAP1-AS5	ENSG00000261520	1.72039	-1.32589	1.64433	-0.806342	0.420046	NA	DLGAP1 antisense RNA 5	NA
SYP	ENSG00000102003	148.967	-1.32569	0.214328	-6.1853	6.19834e-10	1.04541e-08	synaptophysin	54865
GJB2	ENSG00000165474	538.764	-1.32536	0.126282	-10.4952	9.08433e-26	1.52364e-23	gap junction protein beta 2	60484
CACNA1A	ENSG00000141837	48.3245	-1.32472	0.341722	-3.8766	0.000105928	0.000531224	calcium voltage-gated channel subunit alpha1 A	63827
ITGA10	ENSG00000143127	286.855	-1.32466	0.163946	-8.07982	6.48632e-16	3.08381e-14	integrin subunit alpha 10	10763
IGIP	ENSG00000182700	180.44	-1.32308	0.224072	-5.90468	3.53326e-09	5.13656e-08	IgA inducing protein	1382
PPARA	ENSG00000186951	1147.27	-1.32263	0.149828	-8.82761	1.0694e-18	7.62643e-17	peroxisome proliferator activated receptor alpha	81875
RAD21L1	ENSG00000244588	82.6784	-1.32002	0.287119	-4.59746	4.27682e-06	3.06336e-05	RAD21 cohesin complex component like 1	NA
LOC101927359	NA	12.4041	-1.31995	0.593753	-2.22306	0.0262115	0.0618304	NA	79590
NEBL	ENSG00000078114	60.7751	-1.3194	0.304767	-4.32922	1.49642e-05	9.30521e-05	nebulette	3068
RBMXL2	ENSG00000170748	6.54788	-1.31823	0.855085	-1.54163	0.123163	0.219713	RBMX like 2	5546
LOC400997	NA	2.59367	-1.31755	1.43046	-0.921069	0.357015	0.494416	NA	9047
IFNL1	ENSG00000182393	1.43279	-1.31717	1.69993	-0.774838	0.438435	NA	interferon lambda 1	4914
PLXND1	ENSG00000004399	2960.4	-1.31624	0.122152	-10.7754	4.49879e-27	8.48866e-25	plexin D1	3645
RUNDC3A	ENSG00000108309	42.1606	-1.31576	0.357239	-3.68315	0.000230372	0.00104848	RUN domain containing 3A	375033
RBM47	ENSG00000163694	157.306	-1.31534	0.240511	-5.46894	4.52737e-08	5.17147e-07	RNA binding motif protein 47	149499
LOC100128076	NA	10.4622	-1.31531	0.679219	-1.93651	0.0528056	0.110696	protein tyrosine phosphatase pseudogene	9826
WTH3DI	NA	14.7919	-1.31499	0.554367	-2.37206	0.0176892	0.0444906	NA	768220
IFNLR1	ENSG00000185436	62.273	-1.31352	0.307816	-4.26722	1.9792e-05	0.000119704	interferon lambda receptor 1	440695
DDX4	ENSG00000152670	3.18131	-1.3127	1.15295	-1.13857	0.254884	0.385841	DEAD-box helicase 4	2117
MAEL	ENSG00000143194	2.19311	-1.3122	1.38537	-0.947184	0.343545	NA	maelstrom spermatogenic transposon silencer	360155
SNAI3	ENSG00000185669	103.658	-1.3121	0.231742	-5.6619	1.49704e-08	1.8993e-07	snail family transcriptional repressor 3	83416
C2CD4B	ENSG00000205502	5.45973	-1.31149	0.928409	-1.41262	0.157767	0.267081	C2 calcium dependent domain containing 4B	83417
CAPN12	ENSG00000182472	50.0082	-1.31145	0.308214	-4.25501	2.0904e-05	0.000125757	calpain 12	115352
PLEKHG1	ENSG00000120278	251.222	-1.3114	0.1833	-7.15437	8.40553e-13	2.38649e-11	pleckstrin homology and RhoGEF domain containing G1	79368
C1S	ENSG00000182326	34.9783	-1.31136	0.389996	-3.36249	0.000772422	0.00305095	complement C1s	115350
TTLL1	ENSG00000100271	196.155	-1.31125	0.190945	-6.86717	6.54863e-12	1.55468e-10	tubulin tyrosine ligase like 1	922
SLC16A14	ENSG00000163053	11.457	-1.31118	0.604739	-2.16818	0.0301449	0.0696131	solute carrier family 16 member 14	NA
PANDAR	ENSG00000281450	2.47556	-1.31058	1.38009	-0.949637	0.342297	NA	promoter of CDKN1A antisense DNA damage activated RNA	NA
SNORD111B	NA	1.70266	-1.30869	1.64617	-0.794992	0.426618	NA	small nucleolar RNA, C/D box 111B	912
TRPC6	ENSG00000137672	4.76481	-1.3084	0.953971	-1.37153	0.170211	0.28295	transient receptor potential cation channel subfamily C member 6	909
ABCC8	ENSG00000006071	40.6113	-1.30827	0.361772	-3.61627	0.000298877	0.0013166	ATP binding cassette subfamily C member 8	911
RND1	ENSG00000172602	63.4634	-1.30803	0.284907	-4.59107	4.40982e-06	3.1466e-05	Rho family GTPase 1	910
LOC644285	NA	35.5956	-1.308	0.399665	-3.27274	0.0010651	0.00403877	uncharacterized LOC644285	913
CCNG2	ENSG00000138764	513.353	-1.30764	0.181272	-7.21367	5.44621e-13	1.6015e-11	cyclin G2	128360
TSPAN19	ENSG00000231738	10.5984	-1.30745	0.648359	-2.01655	0.0437423	0.094858	tetraspanin 19	391107
CLIP2	ENSG00000106665	1625.07	-1.30707	0.124436	-10.5039	8.28651e-26	1.41606e-23	CAP-Gly domain containing linker protein 2	391109
SRGAP3	ENSG00000196220	345.064	-1.30676	0.179155	-7.29401	3.00853e-13	9.26812e-12	SLIT-ROBO Rho GTPase activating protein 3	343406
LOC102724601	NA	2.84986	-1.30673	1.28186	-1.0194	0.308014	0.4445	NA	391112
MIR3132	ENSG00000265252	1.73078	-1.30628	1.58564	-0.823821	0.410041	NA	microRNA 3132	128366
ADAM2	ENSG00000104755	1.73078	-1.30628	1.58564	-0.823821	0.410041	NA	ADAM metallopeptidase domain 2	128367
HCG9	ENSG00000204625	2.42056	-1.30616	1.41215	-0.924941	0.354997	NA	HLA complex group 9	128368
ENTPD1-AS1	ENSG00000226688	1.16808	-1.30605	1.8865	-0.692314	0.48874	NA	ENTPD1 antisense RNA 1	6708
SLCO1B3	ENSG00000111700	1.16808	-1.30605	1.8865	-0.692314	0.48874	NA	solute carrier organic anion transporter family member 1B3	81448
SNURF	ENSG00000273173	1.16808	-1.30605	1.8865	-0.692314	0.48874	NA	SNRPN upstream open reading frame	391114
SEPT7P9	NA	1.97081	-1.30604	1.43117	-0.912564	0.361472	NA	NA	128371
LOC730668	ENSG00000280424	16.6098	-1.30596	0.504222	-2.59004	0.00959639	0.0265372	dynein heavy chain -like pseudogene	128372
AK8	ENSG00000165695	18.85	-1.30512	0.50205	-2.59957	0.00933396	0.0259239	adenylate kinase 8	81442
SLC22A7	ENSG00000137204	1.73393	-1.30497	1.56875	-0.831854	0.405491	NA	solute carrier family 22 member 7	4332
PPP1R1B	ENSG00000131771	3.15528	-1.30455	1.17778	-1.10764	0.268019	0.401132	protein phosphatase 1 regulatory inhibitor subunit 1B	149628
LINC01583	ENSG00000259518	16.9613	-1.30421	0.51269	-2.54386	0.0109636	0.0297521	long intergenic non-protein coding RNA 1583	3428
PTCHD4	ENSG00000244694	3.97575	-1.30296	1.03267	-1.26174	0.207043	0.328722	patched domain containing 4	9447
TNFSF12	ENSG00000239697	5.44673	-1.3026	1.01225	-1.28684	0.19815	0.318334	TNF superfamily member 12	57863
ATP1B2	ENSG00000129244	32.826	-1.30223	0.395784	-3.29025	0.00100098	0.00382366	ATPase Na+/K+ transporting subunit beta 2	100131825
NES	ENSG00000132688	69.1542	-1.3017	0.285229	-4.56369	5.02613e-06	3.54668e-05	nestin	2532
KCNK12	ENSG00000184261	56.8219	-1.30135	0.303703	-4.28493	1.82798e-05	0.000111376	potassium two pore domain channel subfamily K member 12	2205
PPEF2	ENSG00000156194	2.51169	-1.30094	1.3631	-0.954396	0.339883	NA	protein phosphatase with EF-hand domain 2	441911
APOL3	ENSG00000128284	30.6267	-1.30067	0.432208	-3.00937	0.00261792	0.00878492	apolipoprotein L3	26476
SLC6A17	ENSG00000197106	3.3394	-1.30031	1.21337	-1.07166	0.283874	0.418531	solute carrier family 6 member 17	127385
IL4I1	ENSG00000104951	35.209	-1.29996	0.378467	-3.4348	0.000592992	0.00240894	interleukin 4 induced 1	325
SNORA38B	ENSG00000200394	2.17538	-1.29972	1.38591	-0.93781	0.348342	NA	small nucleolar RNA, H/ACA box 38B	1401
LINC00922	ENSG00000261742	1.4182	-1.29906	1.80531	-0.719578	0.471785	NA	long intergenic non-protein coding RNA 922	54935
AQP6	ENSG00000086159	5.65123	-1.29839	0.858155	-1.513	0.13028	0.229942	aquaporin 6	343413
FAAHP1	NA	62.357	-1.29793	0.276002	-4.70261	2.56856e-06	1.94429e-05	fatty acid amide hydrolase pseudogene 1	56833
B3GALT1	ENSG00000172318	107.376	-1.29719	0.250278	-5.18301	2.1833e-07	2.14006e-06	beta-1,3-galactosyltransferase 1	NA
LOC101929452	ENSG00000223884	9.29959	-1.29705	0.738539	-1.75624	0.0790481	0.153701	uncharacterized LOC101929452	391123
CPT1B	ENSG00000205560	3.72113	-1.29637	1.08863	-1.19083	0.23372	0.361847	carnitine palmitoyltransferase 1B	25790
ITGA2	ENSG00000164171	12424.9	-1.29537	0.153617	-8.43251	3.38325e-17	1.99623e-15	integrin subunit alpha 2	100422852
FLJ42351	NA	119.599	-1.29513	0.237396	-5.45555	4.8822e-08	5.51347e-07	uncharacterized LOC400999	8407
MIR580	ENSG00000207756	1.95622	-1.29491	1.43188	-0.904346	0.365812	NA	microRNA 580	57549
MIR548O	ENSG00000221510	1.41191	-1.29459	1.71735	-0.753826	0.450954	NA	microRNA 548o	89886
TTC39B	ENSG00000155158	311.964	-1.2944	0.16871	-7.67239	1.68825e-14	6.57657e-13	tetratricopeptide repeat domain 39B	100505633
EGR1	ENSG00000120738	1450.22	-1.29412	0.120503	-10.7393	6.65433e-27	1.24265e-24	early growth response 1	93183
AKR1B15	ENSG00000227471	2.00179	-1.29294	1.44974	-0.891844	0.372476	NA	aldo-keto reductase family 1 member B15	3766
SYT2	ENSG00000143858	117.71	-1.29225	0.213356	-6.05681	1.38846e-09	2.18321e-08	synaptotagmin 2	3765
HLA-DRB1	ENSG00000196126	84.2128	-1.29196	0.271098	-4.76567	1.88224e-06	1.47789e-05	major histocompatibility complex, class II, DR beta 1	93185
ST3GAL6	ENSG00000064225	891.265	-1.2917	0.158591	-8.1448	3.79899e-16	1.89057e-14	ST3 beta-galactoside alpha-2,3-sialyltransferase 6	477
ROR1-AS1	ENSG00000223949	21.6425	-1.29153	0.537994	-2.40063	0.0163669	0.0416975	ROR1 antisense RNA 1	480
GOLGA8N	ENSG00000232653	74.968	-1.29126	0.267605	-4.82524	1.39837e-06	1.13843e-05	golgin A8 family member N	844
LOC101929122	NA	6.7448	-1.29093	0.803091	-1.60745	0.107955	0.198066	uncharacterized LOC101929122	729867
ZNF436-AS1	ENSG00000249087	124.218	-1.28997	0.221785	-5.8163	6.01638e-09	8.30645e-08	ZNF436 antisense RNA 1	8682
AKR1C3	ENSG00000196139	119.462	-1.28931	0.238177	-5.41323	6.18977e-08	6.81765e-07	aldo-keto reductase family 1 member C3	50717
PALM	ENSG00000099864	156.829	-1.28924	0.208634	-6.17944	6.43297e-10	1.07895e-08	paralemmin	5824
KREMEN1	ENSG00000183762	819.889	-1.28867	0.12605	-10.2235	1.55617e-24	2.31052e-22	kringle containing transmembrane protein 1	1314
LOC647323	NA	10.6143	-1.28818	0.636484	-2.02389	0.0429812	0.0934872	NA	474338
CFAP221	ENSG00000163075	3.94028	-1.28767	1.02156	-1.26049	0.207494	0.329292	cilia and flagella associated protein 221	23385
CLEC4F	ENSG00000152672	16.4629	-1.28702	0.523288	-2.45949	0.0139135	0.0364414	C-type lectin domain family 4 member F	4807
MCF2L2	ENSG00000053524	182.386	-1.28663	0.199221	-6.45828	1.05899e-10	2.056e-09	MCF.2 cell line derived transforming sequence-like 2	57216
FGL2	ENSG00000127951	5.21744	-1.28582	0.89622	-1.43471	0.15137	0.258794	fibrinogen like 2	114836
LOC101928205	NA	12.1657	-1.28553	0.59071	-2.17626	0.0295362	0.0683817	NA	8832
FAM106CP	NA	2.74437	-1.28547	1.23867	-1.03778	0.299373	0.435115	NA	6504
ATP13A5-AS1	NA	1.69846	-1.28518	1.62077	-0.792944	0.427811	NA	ATP13A5 antisense RNA 1	962
TRPM8	ENSG00000144481	14.0455	-1.28515	0.573302	-2.24166	0.0249836	0.0594447	transient receptor potential cation channel subfamily M member 8	57823
HEATR4	ENSG00000187105	69.9054	-1.2846	0.321022	-4.0016	6.2915e-05	0.000333424	HEAT repeat containing 4	4063
KLK6	ENSG00000167755	7.84094	-1.2829	0.770212	-1.66564	0.0957845	0.180002	kallikrein related peptidase 6	51744
SYCP2	ENSG00000196074	102.148	-1.28268	0.280289	-4.57627	4.73337e-06	3.35316e-05	synaptonemal complex protein 2	55600
ARG2	ENSG00000081181	1706.22	-1.2825	0.181803	-7.05437	1.73382e-12	4.64591e-11	arginase 2	101928372
C6orf118	ENSG00000112539	8.80682	-1.28219	0.702438	-1.82534	0.0679493	0.136501	chromosome 6 open reading frame 118	142683
SLC29A4	ENSG00000164638	849.15	-1.28199	0.137246	-9.3408	9.56124e-21	9.31142e-19	solute carrier family 29 member 4	50848
PNCK	ENSG00000130822	8.43238	-1.28182	0.72854	-1.75943	0.0785043	0.152873	pregnancy up-regulated nonubiquitous CaM kinase	100131187
SNHG18	ENSG00000250786	46.8523	-1.28163	0.351298	-3.64827	0.000264017	0.00117938	small nucleolar RNA host gene 18	7391
TRPC4	ENSG00000133107	7.79432	-1.28129	0.762017	-1.68145	0.092675	0.174994	transient receptor potential cation channel subfamily C member 4	257106
HSD17B14	ENSG00000087076	275.149	-1.28112	0.175862	-7.28479	3.22171e-13	9.8912e-12	hydroxysteroid 17-beta dehydrogenase 14	NA
NR3C2	ENSG00000151623	92.2867	-1.28067	0.256745	-4.98811	6.09719e-07	5.42192e-06	nuclear receptor subfamily 3 group C member 2	126823
CYTH4	ENSG00000100055	733.501	-1.28046	0.170558	-7.50749	6.02716e-14	2.11992e-12	cytohesin 4	5202
NECAB2	ENSG00000103154	60.653	-1.27963	0.286946	-4.45948	8.21571e-06	5.48744e-05	N-terminal EF-hand calcium binding protein 2	4817
SLC35F3	ENSG00000183780	11.7308	-1.27956	0.633649	-2.01934	0.0434514	0.094374	solute carrier family 35 member F3	9191
MIR6878	ENSG00000283933	4.66684	-1.279	0.964971	-1.32543	0.185028	0.301728	microRNA 6878	51506
RGS22	ENSG00000132554	2.2706	-1.27895	1.39415	-0.917364	0.358952	NA	regulator of G protein signaling 22	27005
LOC100506082	NA	9.32996	-1.27884	0.675007	-1.89456	0.0581512	0.120163	NA	5498
CCNA1	ENSG00000133101	235.782	-1.27831	0.206432	-6.19243	5.9242e-10	1.00291e-08	cyclin A1	8703
COLCA2	ENSG00000214290	26.7199	-1.27754	0.422085	-3.02673	0.00247215	0.00837488	colorectal cancer associated 2	9507
PRODH	ENSG00000100033	9.95167	-1.27671	0.64716	-1.97279	0.0485193	0.10324	proline dehydrogenase 1	4720
HS6ST3	ENSG00000185352	121.7	-1.27514	0.275645	-4.62604	3.72717e-06	2.70778e-05	heparan sulfate 6-O-sulfotransferase 3	2207
RDH16	ENSG00000139547	12.1838	-1.27462	0.619354	-2.05799	0.0395914	0.0874481	retinol dehydrogenase 16	336
TRH	ENSG00000170893	3.29764	-1.27425	1.162	-1.0966	0.272815	0.406229	thyrotropin releasing hormone	84134
GS1-259H13.2	NA	53.2684	-1.27412	0.319719	-3.98513	6.74438e-05	0.000354315	NA	100847090
CELA2B	ENSG00000215704	13.584	-1.27355	0.580236	-2.19489	0.0281715	0.0656586	chymotrypsin like elastase 2B	9970
KIAA1407	NA	203.996	-1.27312	0.18181	-7.00248	2.51475e-12	6.48892e-11	NA	654790
MAN1C1	ENSG00000117643	282.879	-1.27269	0.160538	-7.92765	2.23331e-15	9.93962e-14	mannosidase alpha class 1C member 1	4359
MIR4653	ENSG00000264425	5.0448	-1.2716	0.923672	-1.37667	0.168613	0.281058	microRNA 4653	6391
RUNDC3A-AS1	NA	20.3628	-1.27149	0.482007	-2.63791	0.00834178	0.023562	RUNDC3A antisense RNA 1	257177
RIMS3	ENSG00000117016	672.687	-1.27147	0.136006	-9.34859	8.88244e-21	8.69711e-19	regulating synaptic membrane exocytosis 3	2212
L1CAM	ENSG00000198910	374.504	-1.27113	0.218268	-5.82373	5.75481e-09	7.99406e-08	L1 cell adhesion molecule	3310
SALRNA1	NA	4.74682	-1.27107	0.926469	-1.37195	0.170078	0.28285	senescence associated long non-coding RNA 1	2214
VSIG8	ENSG00000243284	17.1837	-1.27063	0.529165	-2.4012	0.0163415	0.0416481	V-set and immunoglobulin domain containing 8	9103
MIR4744	ENSG00000263849	2.18232	-1.27041	1.35314	-0.93886	0.347803	NA	microRNA 4744	3311
ELFN1	ENSG00000225968	638.336	-1.26968	0.127121	-9.98797	1.72078e-23	2.29192e-21	extracellular leucine rich repeat and fibronectin type III domain containing 1	2215
SULF1	ENSG00000137573	68.5694	-1.26922	0.26694	-4.75472	1.98723e-06	1.54958e-05	sulfatase 1	2213
RPS6KA2-IT1	ENSG00000232082	17.3138	-1.26916	0.530042	-2.39445	0.0166454	0.0422741	RPS6KA2 intronic transcript 1	641311
EIF4E3	ENSG00000163412	838.418	-1.26872	0.15256	-8.31617	9.08536e-17	5.04823e-15	eukaryotic translation initiation factor 4E family member 3	84824
MEGF11	ENSG00000157890	362.261	-1.26844	0.18129	-6.99672	2.62018e-12	6.72265e-11	multiple EGF like domains 11	127943
C4orf22	NA	6.72641	-1.26818	0.867954	-1.46111	0.143984	0.24861	NA	11266
EXD1	ENSG00000178997	20.183	-1.26776	0.473851	-2.67544	0.00746322	0.0213974	exonuclease 3'-5' domain containing 1	22926
CACNA1C	ENSG00000151067	151.549	-1.26685	0.23061	-5.49347	3.94116e-08	4.5763e-07	calcium voltage-gated channel subunit alpha1 C	25903
OTOP2	ENSG00000183034	3.79565	-1.2663	1.08921	-1.16258	0.244998	0.374665	otopetrin 2	9722
ALS2CL	ENSG00000178038	287.726	-1.26618	0.173155	-7.31243	2.62362e-13	8.17974e-12	ALS2 C-terminal like	100616386
FAP	ENSG00000078098	5.62294	-1.26509	0.932276	-1.35699	0.174785	0.288769	fibroblast activation protein alpha	693141
GPR171	ENSG00000174946	3.2799	-1.26509	1.15611	-1.09426	0.273841	0.407211	G protein-coupled receptor 171	NA
NHLRC4	ENSG00000257108	4.67522	-1.2648	0.933472	-1.35494	0.175436	0.289685	NHL repeat containing 4	400793
SPOCK3	ENSG00000196104	16.6583	-1.26425	0.521933	-2.42225	0.0154249	0.0396377	SPARC (osteonectin), cwcv and kazal like domains proteoglycan 3	117157
KCNQ4	ENSG00000117013	36.1157	-1.26425	0.354852	-3.56276	0.000366982	0.00157936	potassium voltage-gated channel subfamily Q member 4	127933
CPM	ENSG00000135678	190.57	-1.26389	0.211321	-5.98091	2.21899e-09	3.35235e-08	carboxypeptidase M	6675
MIR4712	ENSG00000284284	99.1159	-1.26309	0.301125	-4.19458	2.7338e-05	0.000159331	microRNA 4712	4921
ZFP3	ENSG00000180787	3.54776	-1.26249	1.07808	-1.17105	0.241579	0.371302	ZFP3 zinc finger protein	51478
SLC47A1	ENSG00000142494	490.138	-1.26247	0.141586	-8.9166	4.80816e-19	3.70617e-17	solute carrier family 47 member 1	NA
SYT9	ENSG00000170743	98.3274	-1.26193	0.226859	-5.56263	2.65732e-08	3.17093e-07	synaptotagmin 9	5999
PPP4R4	ENSG00000119698	770.94	-1.2616	0.154776	-8.15115	3.60474e-16	1.80376e-14	protein phosphatase 4 regulatory subunit 4	8490
PPP1R42	ENSG00000178125	2.75447	-1.26141	1.21011	-1.04239	0.29723	0.432666	protein phosphatase 1 regulatory subunit 42	NA
NR1D1	ENSG00000126368	479.569	-1.26128	0.165112	-7.63895	2.19001e-14	8.40464e-13	nuclear receptor subfamily 1 group D member 1	83540
LOC102724050	ENSG00000258137	17.9287	-1.26119	0.513974	-2.45379	0.0141359	0.0369119	uncharacterized LOC102724050	100422212
AIF1L	ENSG00000126878	385.815	-1.2611	0.152778	-8.25446	1.52588e-16	8.15333e-15	allograft inflammatory factor 1 like	5087
CRYAB	ENSG00000109846	1.96003	-1.26024	1.44242	-0.873702	0.382281	NA	crystallin alpha B	NA
CADM3	ENSG00000162706	1.90302	-1.25981	1.49876	-0.840568	0.40059	NA	cell adhesion molecule 3	4009
LOC101927040	ENSG00000249328	13.7377	-1.25797	0.547658	-2.297	0.021619	0.0525716	uncharacterized LOC101927040	6258
MMP1	ENSG00000196611	81194	-1.25794	0.140959	-8.92417	4.49056e-19	3.49108e-17	matrix metallopeptidase 1	NA
AQP1	ENSG00000240583	45.6939	-1.25734	0.327188	-3.84286	0.000121608	0.000599078	aquaporin 1 (Colton blood group)	440699
PIP5KL1	ENSG00000167103	74.1669	-1.25703	0.285718	-4.39953	1.08486e-05	6.99329e-05	phosphatidylinositol-4-phosphate 5-kinase like 1	4259
TRIM51	ENSG00000124900	0.690904	-1.25691	2.63262	-0.477439	0.63305	NA	tripartite motif-containing 51	223
FAM227A	ENSG00000184949	152.59	-1.25687	0.223493	-5.62374	1.86865e-08	2.32318e-07	family with sequence similarity 227 member A	440700
GABRB2	ENSG00000145864	3.80103	-1.25634	1.06621	-1.17832	0.23867	0.367813	gamma-aminobutyric acid type A receptor subunit beta2	54499
TMEM108-AS1	NA	8.22879	-1.25574	0.717048	-1.75127	0.0799	0.154991	TMEM108 antisense RNA 1	NA
ARMC2-AS1	NA	2.22369	-1.25568	1.43082	-0.877597	0.380162	NA	ARMC2 antisense RNA 1	7371
CD4	ENSG00000010610	35.021	-1.25542	0.39306	-3.19397	0.00140333	0.0051282	CD4 molecule	100500832
PARM1	ENSG00000169116	303.837	-1.254	0.169287	-7.40756	1.28644e-13	4.25811e-12	prostate androgen-regulated mucin-like protein 1	149297
PTPRN	ENSG00000054356	1179.86	-1.2536	0.155235	-8.07547	6.72156e-16	3.18729e-14	protein tyrosine phosphatase receptor type N	100126349
HTR2C	ENSG00000147246	2.78744	-1.25158	1.2266	-1.02036	0.307556	0.444051	5-hydroxytryptamine receptor 2C	116123
SEL1L3	ENSG00000091490	3373.14	-1.25152	0.160799	-7.78313	7.0753e-15	2.89305e-13	SEL1L family member 3	57645
ITPR1	ENSG00000150995	1973.12	-1.25078	0.187782	-6.66078	2.72369e-11	5.8595e-10	inositol 1,4,5-trisphosphate receptor type 1	117143
LOC100505622	NA	74.9801	-1.25038	0.263188	-4.75087	2.0254e-06	1.57527e-05	NA	387597
FNDC1	ENSG00000164694	141.911	-1.2497	0.203844	-6.13068	8.7507e-10	1.42417e-08	fibronectin type III domain containing 1	84944
LOC389332	NA	8.27458	-1.24849	0.757777	-1.64757	0.0994403	0.185543	NA	10223
WFDC1	ENSG00000103175	0.687758	-1.24664	2.42468	-0.514146	0.60715	NA	WAP four-disulfide core domain 1	NA
HOXB1	ENSG00000120094	0.687758	-1.24664	2.42468	-0.514146	0.60715	NA	homeobox B1	101928484
LOC101929633	NA	0.687758	-1.24664	2.42468	-0.514146	0.60715	NA	uncharacterized LOC101929633	5451
SULT1E1	ENSG00000109193	0.687758	-1.24664	2.42468	-0.514146	0.60715	NA	sulfotransferase family 1E member 1	919
KDM7A	ENSG00000006459	1269.5	-1.24523	0.166631	-7.47297	7.84036e-14	2.68978e-12	lysine demethylase 7A	8804
ANKK1	ENSG00000170209	4.29529	-1.24517	0.995568	-1.25071	0.211038	0.333632	ankyrin repeat and kinase domain containing 1	92241
SEMA6C	ENSG00000143434	236.06	-1.24426	0.18794	-6.62054	3.57899e-11	7.45171e-10	semaphorin 6C	9019
RASA4	ENSG00000105808	47.1701	-1.24337	0.305841	-4.06542	4.79462e-05	0.000261753	RAS p21 protein activator 4	55811
RTN4RL1	ENSG00000185924	134.033	-1.24102	0.210952	-5.88295	4.03011e-09	5.7663e-08	reticulon 4 receptor like 1	25874
TUBAL3	ENSG00000178462	102.554	-1.24102	0.294314	-4.21665	2.47954e-05	0.000146635	tubulin alpha like 3	55827
IGFBP3	ENSG00000146674	2310.52	-1.24099	0.530922	-2.33742	0.0194172	0.0480432	insulin like growth factor binding protein 3	100313835
PLA2G7	ENSG00000146070	37.3188	-1.24089	0.350461	-3.54073	0.000399029	0.00169911	phospholipase A2 group VII	23432
CRIP3	ENSG00000146215	7.62141	-1.24085	0.73576	-1.68648	0.0917034	0.173684	cysteine rich protein 3	261726
RHPN1-AS1	ENSG00000254389	27.1611	-1.2408	0.397471	-3.12173	0.00179794	0.00633001	RHPN1 antisense RNA 1 (head to head)	375035
CMKLR1	ENSG00000174600	0.684612	-1.23958	2.40403	-0.515625	0.606116	NA	chemerin chemokine-like receptor 1	84832
HLA-DQA1	ENSG00000196735	0.684612	-1.23958	2.40403	-0.515625	0.606116	NA	major histocompatibility complex, class II, DQ alpha 1	9095
LRFN2	ENSG00000156564	0.684612	-1.23958	2.40403	-0.515625	0.606116	NA	leucine rich repeat and fibronectin type III domain containing 2	693142
GNAL	ENSG00000141404	678.409	-1.2389	0.153015	-8.09657	5.65314e-16	2.72343e-14	G protein subunit alpha L	100505918
MAT1A	ENSG00000151224	47.7404	-1.2386	0.337733	-3.6674	0.000245028	0.00110673	methionine adenosyltransferase 1A	101928565
ABCC6	ENSG00000091262	72.7617	-1.23779	0.285199	-4.34011	1.42411e-05	8.90759e-05	ATP binding cassette subfamily C member 6	6846
LINC00957	NA	3.79369	-1.23762	1.04962	-1.17911	0.238353	0.36748	long intergenic non-protein coding RNA 957	6375
GPR68	ENSG00000119714	98.0065	-1.23702	0.240157	-5.1509	2.59242e-07	2.50182e-06	G protein-coupled receptor 68	1805
EFCAB1	ENSG00000034239	9.21924	-1.23683	0.686493	-1.80167	0.0715975	0.142393	EF-hand calcium binding domain 1	79100
KCNT2	ENSG00000162687	7.60167	-1.23673	0.736707	-1.67872	0.0932058	0.175776	potassium sodium-activated channel subfamily T member 2	101978719
SLC5A5	ENSG00000105641	3.2817	-1.23591	1.09606	-1.1276	0.25949	0.391114	solute carrier family 5 member 5	481
KIAA1211	NA	779.113	-1.23537	0.140914	-8.76685	1.83729e-18	1.28002e-16	NA	29922
SHISA8	ENSG00000234965	73.0261	-1.23492	0.287086	-4.30157	1.69593e-05	0.000104313	shisa family member 8	8548
ERO1B	ENSG00000086619	366.124	-1.2341	0.183738	-6.71666	1.85932e-11	4.09185e-10	endoplasmic reticulum oxidoreductase 1 beta	57821
MMP21	ENSG00000154485	0.681465	-1.23329	2.43037	-0.507449	0.61184	NA	matrix metallopeptidase 21	10560
LOC101927237	ENSG00000250075	0.681465	-1.23329	2.43037	-0.507449	0.61184	NA	uncharacterized LOC101927237	2153
C1orf106	NA	121.73	-1.23303	0.228049	-5.40684	6.41449e-08	7.03768e-07	NA	6403
APOL1	ENSG00000100342	30.3948	-1.23134	0.407892	-3.01879	0.0025379	0.0085608	apolipoprotein L1	6402
AATK	ENSG00000181409	33.4182	-1.23074	0.363558	-3.38527	0.000711079	0.00283337	apoptosis associated tyrosine kinase	6401
C11orf86	ENSG00000173237	5.71218	-1.22853	0.879855	-1.39628	0.162629	0.273398	chromosome 11 open reading frame 86	92342
CFAP43	ENSG00000197748	38.9074	-1.2275	0.361329	-3.39719	0.000680818	0.00272477	cilia and flagella associated protein 43	55732
TP53INP2	ENSG00000078804	1295.45	-1.22673	0.157127	-7.80722	5.84611e-15	2.42326e-13	tumor protein p53 inducible nuclear protein 2	57147
HOXD10	ENSG00000128710	49.4144	-1.22652	0.339308	-3.61476	0.000300623	0.00132365	homeobox D10	22920
CALY	ENSG00000130643	20.7757	-1.22493	0.505192	-2.42468	0.0153221	0.0394182	calcyon neuron specific vesicular protein	149281
FLJ41941	NA	0.791293	-1.22442	2.52556	-0.484812	0.62781	NA	NA	100423010
MIR181A2	ENSG00000207595	3.0104	-1.22306	1.22626	-0.997394	0.318574	0.455209	microRNA 181a-2	100422839
CD72	ENSG00000137101	21.5199	-1.22295	0.441778	-2.76824	0.00563595	0.0168437	CD72 molecule	284688
C1R	ENSG00000159403	69.7843	-1.22275	0.273423	-4.472	7.74907e-06	5.21228e-05	complement C1r	NA
ADGRG1	ENSG00000205336	2481.81	-1.22222	0.139801	-8.74255	2.27902e-18	1.56372e-16	adhesion G protein-coupled receptor G1	92344
STAT4	ENSG00000138378	31.9325	-1.22119	0.389062	-3.13879	0.00169645	0.00602775	signal transducer and activator of transcription 4	5396
KLHL31	ENSG00000124743	13.3215	-1.22067	0.571765	-2.13491	0.032768	0.0746427	kelch like family member 31	80133
CCDC74A	ENSG00000163040	29.6512	-1.22051	0.390452	-3.12589	0.00177269	0.00625815	coiled-coil domain containing 74A	2328
PDK1	ENSG00000152256	1705.6	-1.22047	0.144191	-8.46421	2.57895e-17	1.54175e-15	pyruvate dehydrogenase kinase 1	100302178
SPAG4	ENSG00000061656	374.602	-1.21918	0.159908	-7.62425	2.45457e-14	9.30963e-13	sperm associated antigen 4	100847009
LOC151475	NA	7.39313	-1.21868	0.791765	-1.5392	0.123757	0.220534	NA	388714
MUC5AC	ENSG00000215182	5.91237	-1.21857	0.929736	-1.31066	0.189973	0.308184	mucin 5AC, oligomeric mucus/gel-forming	2327
MIR6512	ENSG00000278418	6.33302	-1.21853	0.827383	-1.47276	0.140817	0.244255	microRNA 6512	2326
LOC338694	ENSG00000261070	3.28865	-1.21756	1.12277	-1.08443	0.278176	0.412212	uncharacterized LOC338694	2329
PLD5	ENSG00000180287	37.7361	-1.21733	0.389754	-3.12332	0.00178823	0.00630316	phospholipase D family member 5	7151
ODF3L2	ENSG00000181781	6.76456	-1.21493	0.799589	-1.51944	0.128652	0.227658	outer dense fiber of sperm tails 3 like 2	23215
DBP	ENSG00000105516	81.26	-1.21493	0.265481	-4.57633	4.73214e-06	3.35316e-05	D-box binding PAR bZIP transcription factor	4653
LINC01135	NA	12.1464	-1.21488	0.600668	-2.02254	0.0431202	0.0937336	long intergenic non-protein coding RNA 1135	8674
C19orf84	ENSG00000262874	0.673169	-1.21463	2.43797	-0.498217	0.618331	NA	chromosome 19 open reading frame 84	NA
ANXA13	ENSG00000104537	0.673169	-1.21463	2.43797	-0.498217	0.618331	NA	annexin A13	26052
GNG4	ENSG00000168243	981.798	-1.21454	0.11524	-10.5392	5.69515e-26	1.00157e-23	G protein subunit gamma 4	100874284
GNG7	ENSG00000176533	115.168	-1.21399	0.235339	-5.15848	2.4896e-07	2.41244e-06	G protein subunit gamma 7	100628315
LINC00184	ENSG00000224939	40.26	-1.21347	0.366325	-3.31255	0.000924488	0.00357214	long intergenic non-protein coding RNA 184	406996
RTN4RL2	ENSG00000186907	383.86	-1.21322	0.149425	-8.11923	4.69163e-16	2.30936e-14	reticulon 4 receptor like 2	100422882
[truncated: 24,488 more rows]

## Sheet: Pathways of DEGs (Kd group)
Pathways of DEGs downregulated in knockdown group (log2FoldChange≤-2)
ID	Description	GeneRatio	BgRatio	pvalue	p.adjust	qvalue	GeneID	Count
GO:0010951	negative regulation of endopeptidase activity	16/198	245/18862	7.06e-09	1.86e-05	1.51e-05	SERPINA3/SERPINB4/SERPIND1/CPAMD8/WFDC10B/TNF/SERPINA1/MMP9/WFDC13/C3/SERPINB3/WFDC3/HGF/BST2/SERPINA5/TFPI2	16
GO:0010466	negative regulation of peptidase activity	16/198	257/18862	1.39e-08	1.86e-05	1.51e-05	SERPINA3/SERPINB4/SERPIND1/CPAMD8/WFDC10B/TNF/SERPINA1/MMP9/WFDC13/C3/SERPINB3/WFDC3/HGF/BST2/SERPINA5/TFPI2	16
GO:0071222	cellular response to lipopolysaccharide	14/198	197/18862	2.2e-08	1.86e-05	1.51e-05	IL1B/TNIP3/CXCL8/CSF3/CD40/TNF/CXCL11/CCL2/CSF2/MIR21/CXCL2/CXCL3/ASS1/IL36G	14
GO:0071216	cellular response to biotic stimulus	15/198	233/18862	2.57e-08	1.86e-05	1.51e-05	IL1B/TNIP3/CXCL8/TXNIP/CSF3/CD40/TNF/CXCL11/CCL2/CSF2/MIR21/CXCL2/CXCL3/ASS1/IL36G	15
GO:0071219	cellular response to molecule of bacterial origin	14/198	209/18862	4.63e-08	2.69e-05	2.18e-05	IL1B/TNIP3/CXCL8/CSF3/CD40/TNF/CXCL11/CCL2/CSF2/MIR21/CXCL2/CXCL3/ASS1/IL36G	14
GO:0052547	regulation of peptidase activity	20/198	455/18862	7.37e-08	3.56e-05	2.89e-05	SERPINA3/SERPINB4/SERPIND1/CPAMD8/WFDC10B/TNF/SERPINA1/MMP9/WFDC13/C3/MIR21/SERPINB3/WFDC3/CASP10/MAPT/HGF/BST2/SERPINA5/FN1/TFPI2	20
GO:0052548	regulation of endopeptidase activity	19/198	426/18862	1.27e-07	5.26e-05	4.26e-05	SERPINA3/SERPINB4/SERPIND1/CPAMD8/WFDC10B/TNF/SERPINA1/MMP9/WFDC13/C3/MIR21/SERPINB3/WFDC3/CASP10/MAPT/HGF/BST2/SERPINA5/TFPI2	19
GO:0045766	positive regulation of angiogenesis	12/198	175/18862	3.37e-07	0.000106836	8.66e-05	IL1B/CCL24/MIR210/CXCL8/CD40/SEMA5A/LRG1/C3/MIR21/KDR/ITGAX/HGF	12
GO:1904018	positive regulation of vasculature development	12/198	175/18862	3.37e-07	0.000106836	8.66e-05	IL1B/CCL24/MIR210/CXCL8/CD40/SEMA5A/LRG1/C3/MIR21/KDR/ITGAX/HGF	12
GO:0032496	response to lipopolysaccharide	16/198	326/18862	3.68e-07	0.000106836	8.66e-05	IL1B/PTGIR/TNIP3/CXCL8/CSF3/CD40/TNF/CXCL11/CCL2/CSF2/MIR21/CXCL2/THBD/CXCL3/ASS1/IL36G	16
GO:1901342	regulation of vasculature development	16/198	341/18862	6.7e-07	0.000176791	0.000143324	IL1B/CCL24/MIR210/CXCL8/WNT4/CD40/TNF/SEMA5A/LRG1/ECSCR/C3/MIR21/KDR/ITGAX/HGF/ALOX5	16
GO:0002237	response to molecule of bacterial origin	16/198	346/18862	8.12e-07	0.000181314	0.00014699	IL1B/PTGIR/TNIP3/CXCL8/CSF3/CD40/TNF/CXCL11/CCL2/CSF2/MIR21/CXCL2/THBD/CXCL3/ASS1/IL36G	16
GO:0045861	negative regulation of proteolysis	16/198	346/18862	8.12e-07	0.000181314	0.00014699	SERPINA3/SERPINB4/SERPIND1/CPAMD8/WFDC10B/TNF/SERPINA1/MMP9/WFDC13/C3/SERPINB3/WFDC3/HGF/BST2/SERPINA5/TFPI2	16
GO:0002526	acute inflammatory response	9/198	107/18862	1.91e-06	0.000395084	0.000320292	SERPINA3/TREM1/IL1B/TNF/VNN1/SERPINA1/C3/ASS1/FN1	9
GO:2000351	regulation of endothelial cell apoptotic process	7/198	58/18862	2.41e-06	0.00046714	0.000378707	CD40/TNF/SEMA5A/ECSCR/CCL2/KDR/NDNF	7
GO:0045765	regulation of angiogenesis	15/198	335/18862	2.7e-06	0.000489035	0.000396457	IL1B/CCL24/MIR210/CXCL8/CD40/TNF/SEMA5A/LRG1/ECSCR/C3/MIR21/KDR/ITGAX/HGF/ALOX5	15
GO:0070372	regulation of ERK1 and ERK2 cascade	14/198	301/18862	3.78e-06	0.000624007	0.000505878	PLA2G5/IL1B/CCL24/TNF/CCL7/NLRP6/CHRNA9/LIF/CCL2/MIR21/P2RY6/FGF19/KDR/FN1	14
GO:0030198	extracellular matrix organization	16/198	393/18862	4.23e-06	0.000624007	0.000505878	COL22A1/TNF/LAMC2/MMP9/ITGB3/KDR/ADAMTSL4/HAS2/ITGAX/HAPLN2/MMP28/NDNF/LAMA4/FN1/ADAMTS14/CTSS	16
GO:0043062	extracellular structure organization	16/198	394/18862	4.37e-06	0.000624007	0.000505878	COL22A1/TNF/LAMC2/MMP9/ITGB3/KDR/ADAMTSL4/HAS2/ITGAX/HAPLN2/MMP28/NDNF/LAMA4/FN1/ADAMTS14/CTSS	16
GO:0060326	cell chemotaxis	14/198	306/18862	4.57e-06	0.000624007	0.000505878	CCL24/CXCL8/CCL7/SEMA5A/CXCL11/CCL2/CXCL2/CXCL17/KDR/MMP28/CXCL3/HGF/ALOX5/SLAMF8	14
GO:0045229	external encapsulating structure organization	16/198	396/18862	4.66e-06	0.000624007	0.000505878	COL22A1/TNF/LAMC2/MMP9/ITGB3/KDR/ADAMTSL4/HAS2/ITGAX/HAPLN2/MMP28/NDNF/LAMA4/FN1/ADAMTS14/CTSS	16
GO:0072577	endothelial cell apoptotic process	7/198	64/18862	4.73e-06	0.000624007	0.000505878	CD40/TNF/SEMA5A/ECSCR/CCL2/KDR/NDNF	7
GO:0042119	neutrophil activation	18/198	500/18862	5.82e-06	0.000734901	0.000595779	SERPINA3/CD93/CXCL8/ADGRG3/VNN1/SERPINA1/LRG1/MMP9/C3/SERPINB3/SIRPB1/ITGAX/GMFG/IL15/BST2/NFAM1/ALOX5/CTSS	18
GO:0050766	positive regulation of phagocytosis	7/198	67/18862	6.45e-06	0.000779777	0.00063216	PLA2G5/IL1B/TNF/CCL2/C3/SIRPB1/IL15	7
GO:0051346	negative regulation of hydrolase activity	17/198	456/18862	6.77e-06	0.0007863	0.000637448	SERPINA3/SERPINB4/SERPIND1/CPAMD8/WFDC10B/TNF/SERPINA1/MMP9/WFDC13/C3/MIR21/SERPINB3/WFDC3/HGF/BST2/SERPINA5/TFPI2	17
GO:0070371	ERK1 and ERK2 cascade	14/198	320/18862	7.63e-06	0.00085118	0.000690046	PLA2G5/IL1B/CCL24/TNF/CCL7/NLRP6/CHRNA9/LIF/CCL2/MIR21/P2RY6/FGF19/KDR/FN1	14
GO:0006953	acute-phase response	6/198	46/18862	8.19e-06	0.000880369	0.000713709	SERPINA3/IL1B/TNF/SERPINA1/ASS1/FN1	6
GO:0045785	positive regulation of cell adhesion	16/198	425/18862	1.13e-05	0.0011708	0.000949159	IL1B/FUT3/WNT4/TNF/VNN1/LIF/CCL2/MIR21/SIRPB1/KDR/HAS2/IL15/NDNF/ALOX5/RET/FN1	16
GO:0060055	angiogenesis involved in wound healing	5/198	29/18862	1.17e-05	0.00117326	0.000951158	TNF/ITGB3/KDR/NDNF/ALOX5	5
GO:0097530	granulocyte migration	9/198	148/18862	2.69e-05	0.00260407	0.0021111	CCL24/CXCL8/CCL7/CXCL11/CCL2/CXCL2/CXCL17/CXCL3/SLAMF8	9
GO:0030595	leukocyte chemotaxis	11/198	226/18862	2.79e-05	0.00261446	0.00211953	CCL24/CXCL8/CCL7/CXCL11/CCL2/CXCL2/CXCL17/MMP28/CXCL3/ALOX5/SLAMF8	11
GO:0043491	protein kinase B signaling	12/198	273/18862	3.3e-05	0.00297645	0.00241299	IL1B/CSF3/CD40/TNF/SEMA5A/CCL2/MIR21/FGF19/KDR/HCLS1/HGF/RET	12
GO:0002697	regulation of immune effector process	16/198	465/18862	3.38e-05	0.00297645	0.00241299	PLA2G5/IL1B/SERPINB4/ZPBP2/CFI/CD40/IL33/AZGP1/TNF/TSPAN32/C3/MIR21/IL13RA2/IL15/BST2/SLAMF8	16
GO:0001935	endothelial cell proliferation	10/198	191/18862	3.5e-05	0.00298943	0.00242351	CCL24/TNF/SEMA5A/LRG1/CCL2/ITGB3/MIR21/KDR/NOX5/ALOX5	10
GO:0070098	chemokine-mediated signaling pathway	7/198	88/18862	3.91e-05	0.00324209	0.00262834	CCL24/CXCL8/CCL7/CXCL11/CCL2/CXCL2/CXCL3	7
GO:1905330	regulation of morphogenesis of an epithelium	6/198	61/18862	4.26e-05	0.00343487	0.00278463	WNT4/TNF/LIF/MIR21/ITGAX/HGF	6
GO:0014068	positive regulation of phosphatidylinositol 3-kinase signaling	7/198	90/18862	4.52e-05	0.00354621	0.00287489	CSF3/TNF/MIR21/KDR/HCLS1/HGF/FN1	7
GO:1990266	neutrophil migration	8/198	123/18862	4.7e-05	0.00359111	0.00291129	CCL24/CXCL8/CCL7/CXCL11/CCL2/CXCL2/CXCL3/SLAMF8	8
GO:0071621	granulocyte chemotaxis	8/198	124/18862	4.98e-05	0.00369503	0.00299554	CCL24/CXCL8/CCL7/CXCL11/CCL2/CXCL2/CXCL17/CXCL3	8
GO:0006959	humoral immune response	14/198	380/18862	5.11e-05	0.00369503	0.00299554	TREM1/IL1B/CFI/CXCL8/WFDC10B/TNF/CXCL11/CCL2/WFDC13/C3/CXCL2/WFDC3/CXCL3/ALOX5	14
GO:0002701	negative regulation of production of molecular mediator of immune response	5/198	39/18862	5.22e-05	0.00369503	0.00299554	ZPBP2/IL33/TNF/IL13RA2/BST2	5
GO:0043312	neutrophil degranulation	16/198	485/18862	5.59e-05	0.00370566	0.00300416	SERPINA3/CD93/ADGRG3/VNN1/SERPINA1/LRG1/MMP9/C3/SERPINB3/SIRPB1/ITGAX/GMFG/BST2/NFAM1/ALOX5/CTSS	16
GO:0014066	regulation of phosphatidylinositol 3-kinase signaling	8/198	127/18862	5.91e-05	0.00370566	0.00300416	CSF3/TNF/MIR21/KDR/PIK3IP1/HCLS1/HGF/FN1	8
GO:0050764	regulation of phagocytosis	7/198	94/18862	5.98e-05	0.00370566	0.00300416	PLA2G5/IL1B/TNF/CCL2/C3/SIRPB1/IL15	7
GO:1904035	regulation of epithelial cell apoptotic process	7/198	94/18862	5.98e-05	0.00370566	0.00300416	CD40/TNF/SEMA5A/ECSCR/CCL2/KDR/NDNF	7
GO:0002283	neutrophil activation involved in immune response	16/198	488/18862	6.01e-05	0.00370566	0.00300416	SERPINA3/CD93/ADGRG3/VNN1/SERPINA1/LRG1/MMP9/C3/SERPINB3/SIRPB1/ITGAX/GMFG/BST2/NFAM1/ALOX5/CTSS	16
GO:0044706	multi-multicellular organism process	10/198	204/18862	6.11e-05	0.00370566	0.00300416	IL1B/SMCP/WNT4/ACR/MMP9/LIF/STC1/MIR21/THBD/PLA2G4C	10
GO:0061042	vascular wound healing	4/198	21/18862	6.13e-05	0.00370566	0.00300416	TNF/KDR/NDNF/ALOX5	4
GO:0034764	positive regulation of transmembrane transport	10/198	207/18862	6.9e-05	0.00400707	0.00324851	MIR210/CXCL11/CCL2/C3/MIR21/KCNH2/P2RY6/FGF19/RGS9/CTSS	10
GO:0034767	positive regulation of ion transmembrane transport	10/198	207/18862	6.9e-05	0.00400707	0.00324851	MIR210/CXCL11/CCL2/C3/MIR21/KCNH2/P2RY6/FGF19/RGS9/CTSS	10
GO:1990868	response to chemokine	7/198	97/18862	7.31e-05	0.00407869	0.00330656	CCL24/CXCL8/CCL7/CXCL11/CCL2/CXCL2/CXCL3	7
GO:1990869	cellular response to chemokine	7/198	97/18862	7.31e-05	0.00407869	0.00330656	CCL24/CXCL8/CCL7/CXCL11/CCL2/CXCL2/CXCL3	7
GO:0032102	negative regulation of response to external stimulus	14/198	394/18862	7.53e-05	0.00412419	0.00334345	SERPINB4/WNT4/TNF/NLRP6/SEMA5A/CCL2/MIR21/THBD/CXCL17/CTNNA2/MMP28/HGF/ALOX5/SLAMF8	14
GO:0002446	neutrophil mediated immunity	16/198	499/18862	7.8e-05	0.00419407	0.00340011	SERPINA3/CD93/ADGRG3/VNN1/SERPINA1/LRG1/MMP9/C3/SERPINB3/SIRPB1/ITGAX/GMFG/BST2/NFAM1/ALOX5/CTSS	16
GO:0042531	positive regulation of tyrosine phosphorylation of STAT protein	6/198	69/18862	8.58e-05	0.00452797	0.00367079	CD40/TNF/LIF/CSF2/HCLS1/IL15	6
GO:0003158	endothelium development	8/198	137/18862	0.000100729	0.00521994	0.00423177	IL1B/COL22A1/TNF/STC1/MIR21/KDR/ITGAX/HAPLN2	8
GO:0097529	myeloid leukocyte migration	10/198	218/18862	0.000106102	0.00532228	0.00431474	CCL24/CXCL8/CCL7/CXCL11/CCL2/CXCL2/CXCL17/MMP28/CXCL3/SLAMF8	10
GO:0030593	neutrophil chemotaxis	7/198	103/18862	0.000106916	0.00532228	0.00431474	CCL24/CXCL8/CCL7/CXCL11/CCL2/CXCL2/CXCL3	7
GO:0001936	regulation of endothelial cell proliferation	9/198	177/18862	0.000108206	0.00532228	0.00431474	CCL24/TNF/SEMA5A/LRG1/CCL2/ITGB3/MIR21/KDR/ALOX5	9
GO:1904064	positive regulation of cation transmembrane transport	8/198	141/18862	0.000123108	0.00595433	0.00482713	MIR210/CXCL11/CCL2/MIR21/KCNH2/P2RY6/RGS9/CTSS	8
GO:0030225	macrophage differentiation	5/198	47/18862	0.000129941	0.0061818	0.00501155	MMP9/LIF/CSF2/HCLS1/IL15	5
GO:0050727	regulation of inflammatory response	13/198	366/18862	0.000136817	0.00640391	0.00519161	IL1B/CCL24/IL33/TNF/NLRP6/MMP9/C3/MIR21/CXCL17/IL15/HGF/ALOX5/SLAMF8	13
GO:0007566	embryo implantation	5/198	50/18862	0.00017497	0.00805971	0.00653395	IL1B/MMP9/LIF/STC1/MIR21	5
GO:0071674	mononuclear cell migration	9/198	190/18862	0.000184866	0.00838253	0.00679566	CCL24/TNF/CCL7/CXCL11/CCL2/CXCL17/ALOX5/RET/SLAMF8	9
GO:0050731	positive regulation of peptidyl-tyrosine phosphorylation	9/198	193/18862	0.000207839	0.0092792	0.00752259	CSF3/CD40/TNF/LIF/CSF2/ITGB3/HCLS1/IL15/HGF	9
GO:1904019	epithelial cell apoptotic process	7/198	116/18862	0.000224396	0.00978635	0.00793373	CD40/TNF/SEMA5A/ECSCR/CCL2/KDR/NDNF	7
GO:0014065	phosphatidylinositol 3-kinase signaling	8/198	154/18862	0.000225943	0.00978635	0.00793373	CSF3/TNF/MIR21/KDR/PIK3IP1/HCLS1/HGF/FN1	8
Pathways of DEGs upregulated in knockdown group (log2FoldChange≥2)
ID	Description	GeneRatio	BgRatio	pvalue	p.adjust	qvalue	GeneID	Count
GO:0002446	neutrophil mediated immunity	9/36	499/18862	2.94e-07	0.000363498	0.000256615	FPR1/S100A9/AZU1/FCGR3B/ELANE/NAPRT/HBB/F2/OLR1	9
GO:0070942	neutrophil mediated cytotoxicity	3/36	10/18862	7.59e-07	0.000363498	0.000256615	AZU1/ELANE/F2	3
GO:0072593	reactive oxygen species metabolic process	7/36	281/18862	8.72e-07	0.000363498	0.000256615	NCF1/NOXO1/EDN1/HBA2/HBB/HBG2/F2	7
GO:0015671	oxygen transport	3/36	15/18862	2.86e-06	0.000597942	0.000422124	HBA2/HBB/HBG2	3
GO:0043312	neutrophil degranulation	8/36	485/18862	2.9e-06	0.000597942	0.000422124	FPR1/S100A9/AZU1/FCGR3B/ELANE/NAPRT/HBB/OLR1	8
GO:0002283	neutrophil activation involved in immune response	8/36	488/18862	3.03e-06	0.000597942	0.000422124	FPR1/S100A9/AZU1/FCGR3B/ELANE/NAPRT/HBB/OLR1	8
GO:0042119	neutrophil activation	8/36	500/18862	3.63e-06	0.000597942	0.000422124	FPR1/S100A9/AZU1/FCGR3B/ELANE/NAPRT/HBB/OLR1	8
GO:0042743	hydrogen peroxide metabolic process	4/36	56/18862	3.82e-06	0.000597942	0.000422124	NOXO1/HBA2/HBB/HBG2	4
GO:0015669	gas transport	3/36	20/18862	7.12e-06	0.000989425	0.000698496	HBA2/HBB/HBG2	3
GO:0014065	phosphatidylinositol 3-kinase signaling	5/36	154/18862	1.04e-05	0.00130695	0.000922655	NCF1/EDN1/TGFB2/F2/ANGPT1	5
GO:0051873	killing by host of symbiont cells	3/36	25/18862	1.43e-05	0.00162258	0.00114548	AZU1/ELANE/F2	3
GO:0051883	killing of cells in other organism involved in symbiotic interaction	3/36	27/18862	1.81e-05	0.00188659	0.00133186	AZU1/ELANE/F2	3
GO:0014068	positive regulation of phosphatidylinositol 3-kinase signaling	4/36	90/18862	2.54e-05	0.00244444	0.00172568	NCF1/TGFB2/F2/ANGPT1	4
GO:0042744	hydrogen peroxide catabolic process	3/36	31/18862	2.77e-05	0.00247204	0.00174516	HBA2/HBB/HBG2	3
GO:0048015	phosphatidylinositol-mediated signaling	5/36	192/18862	3.03e-05	0.00252411	0.00178192	NCF1/EDN1/TGFB2/F2/ANGPT1	5
GO:0048017	inositol lipid-mediated signaling	5/36	196/18862	3.34e-05	0.0026118	0.00184383	NCF1/EDN1/TGFB2/F2/ANGPT1	5
GO:0098869	cellular oxidant detoxification	4/36	102/18862	4.16e-05	0.00284337	0.00200731	S100A9/HBA2/HBB/HBG2	4
GO:0007200	phospholipase C-activating G protein-coupled receptor signaling pathway	4/36	103/18862	4.32e-05	0.00284337	0.00200731	GNG13/FPR1/EDN1/F2	4
GO:0030593	neutrophil chemotaxis	4/36	103/18862	4.32e-05	0.00284337	0.00200731	EDN1/S100A9/CSF3R/TGFB2	4
GO:0097529	myeloid leukocyte migration	5/36	218/18862	5.55e-05	0.00346889	0.0024489	EDN1/S100A9/AZU1/CSF3R/TGFB2	5
GO:0030595	leukocyte chemotaxis	5/36	226/18862	6.58e-05	0.00377777	0.00266696	EDN1/S100A9/AZU1/CSF3R/TGFB2	5
GO:1990748	cellular detoxification	4/36	115/18862	6.64e-05	0.00377777	0.00266696	S100A9/HBA2/HBB/HBG2	4
GO:0043114	regulation of vascular permeability	3/36	42/18862	6.96e-05	0.00378794	0.00267414	NPPB/AZU1/ANGPT1	3
GO:0097237	cellular response to toxic substance	4/36	122/18862	8.36e-05	0.00428506	0.00302509	S100A9/HBA2/HBB/HBG2	4
GO:1990266	neutrophil migration	4/36	123/18862	8.63e-05	0.00428506	0.00302509	EDN1/S100A9/CSF3R/TGFB2	4
GO:0071621	granulocyte chemotaxis	4/36	124/18862	8.91e-05	0.00428506	0.00302509	EDN1/S100A9/CSF3R/TGFB2	4
GO:0014066	regulation of phosphatidylinositol 3-kinase signaling	4/36	127/18862	9.77e-05	0.00452724	0.00319606	NCF1/TGFB2/F2/ANGPT1	4
GO:0098754	detoxification	4/36	138/18862	0.000134719	0.00601905	0.00424921	S100A9/HBA2/HBB/HBG2	4
GO:0019730	antimicrobial humoral response	4/36	142/18862	0.000150401	0.00648799	0.00458027	S100A9/AZU1/ELANE/F2	4
GO:0097530	granulocyte migration	4/36	148/18862	0.000176347	0.00735367	0.00519141	EDN1/S100A9/CSF3R/TGFB2	4
GO:0030307	positive regulation of cell growth	4/36	161/18862	0.000243453	0.00982451	0.00693573	EDN1/S100A9/TGFB2/F2	4

## Sheet: DEA results (Oe group)
Differential expression analysis of HSALNG0104472 overexpression group
Note: No significant records (Padj<0.05)
Gene_ID	Ensembl	baseMean	log2FoldChange	lfcSE	stat	pvalue	padj	description	Entrez_ID
PLIN2	ENSG00000147872	12093.6	-0.289765	0.0713127	-4.0633	4.83832e-05	0.861338	perilipin 2	123
DYNLT1	ENSG00000146425	1086.86	0.361588	0.0911149	3.96848	7.23327e-05	0.861338	dynein light chain Tctex-type 1	6993
ZNF729	ENSG00000196350	2.03015	-4.45981	2.28709	-1.94999	0.0511768	0.999727	zinc finger protein 729	100287226
CCDC60	ENSG00000183273	1.89207	-4.36529	2.14407	-2.03598	0.041752	0.999727	coiled-coil domain containing 60	160777
SLC25A31	ENSG00000151475	1.5876	-4.10793	2.23863	-1.83502	0.0665027	0.999727	solute carrier family 25 member 31	83447
DDX3Y	ENSG00000067048	1.45022	-3.99107	2.25015	-1.77369	0.0761136	0.999727	DEAD-box helicase 3 Y-linked	8653
SOX11	ENSG00000176887	3.02302	-3.96408	2.01242	-1.96981	0.0488604	0.999727	SRY-box transcription factor 11	6664
MIR6820	ENSG00000284289	1.32446	-3.85542	2.27842	-1.69215	0.0906175	0.999727	microRNA 6820	102465492
NLRP13	ENSG00000173572	1.27241	-3.78704	2.65588	-1.42591	0.153896	0.999727	NLR family pyrin domain containing 13	126204
OR2G2	ENSG00000177489	1.25095	-3.76742	3.06725	-1.22827	0.219345	0.999727	olfactory receptor family 2 subfamily G member 2	81470
LRRTM3	ENSG00000198739	2.47389	-3.65685	1.89108	-1.93374	0.0531456	0.999727	leucine rich repeat transmembrane neuronal 3	347731
TMEM246-AS1	ENSG00000225376	1.10353	-3.60013	2.46123	-1.46274	0.143539	0.999727	TMEM246 antisense RNA 1	101928470
IL27	ENSG00000197272	1.0937	-3.56789	2.78585	-1.28072	0.200292	0.999727	interleukin 27	246778
NEUROG3	ENSG00000122859	1.08297	-3.55555	2.8395	-1.25218	0.210506	0.999727	neurogenin 3	50674
OR6B3	ENSG00000178586	1.08297	-3.55555	2.8395	-1.25218	0.210506	0.999727	olfactory receptor family 6 subfamily B member 3	150681
LOC101926955	NA	1.08297	-3.55555	2.8395	-1.25218	0.210506	0.999727	NA	NA
IQCF2	ENSG00000184345	1.08297	-3.55555	2.8395	-1.25218	0.210506	0.999727	IQ motif containing F2	389123
MYF5	ENSG00000111049	1.07224	-3.5448	3.22494	-1.09918	0.271688	0.999727	myogenic factor 5	4617
C16orf47	NA	1.07224	-3.5448	3.22494	-1.09918	0.271688	0.999727	NA	NA
RNASE8	ENSG00000173431	1.05148	-3.51318	2.51536	-1.39669	0.162507	0.999727	ribonuclease A family member 8	122665
VN1R4	ENSG00000228567	2.26528	-3.50881	2.1222	-1.65338	0.0982532	0.999727	vomeronasal 1 receptor 4	317703
LOC441601	NA	1.04075	-3.50079	2.56296	-1.36591	0.171966	0.999727	NA	NA
MIR4793	ENSG00000284575	1.01999	-3.47349	2.53465	-1.3704	0.170561	0.999727	microRNA 4793	100616112
PLSCR5	ENSG00000231213	2.11956	-3.45707	2.44887	-1.4117	0.158038	0.999727	phospholipid scramblase family member 5	389158
INSL6	ENSG00000120210	2.13724	-3.42612	2.22085	-1.54271	0.122902	0.999727	insulin like 6	11172
MIR1286	ENSG00000221039	0.956314	-3.39227	2.57743	-1.31614	0.188127	0.999727	microRNA 1286	100302118
LOC644936	NA	3.96445	-3.38144	1.54351	-2.19075	0.02847	0.999727	actin beta pseudogene	644936
CCR9	ENSG00000173585	2.07425	-3.38002	1.92296	-1.75772	0.0787957	0.999727	C-C motif chemokine receptor 9	10803
C1orf64	NA	0.925721	-3.32451	2.94733	-1.12797	0.259332	0.999727	NA	NA
GPR150	ENSG00000178015	0.925721	-3.32451	2.94733	-1.12797	0.259332	0.999727	G protein-coupled receptor 150	285601
MIR503	ENSG00000208005	0.903366	-3.31688	2.94721	-1.12543	0.260406	0.999727	microRNA 503	574506
OR2G6	ENSG00000188558	0.904265	-3.29463	3.0076	-1.09543	0.273327	0.999727	olfactory receptor family 2 subfamily G member 6	391211
KRTAP13-2	ENSG00000182816	0.904265	-3.29463	3.0076	-1.09543	0.273327	0.999727	keratin associated protein 13-2	337959
SPATA31D3	ENSG00000186788	0.904265	-3.29463	3.0076	-1.09543	0.273327	0.999727	SPATA31 subfamily D member 3	389762
OR5C1	ENSG00000148215	0.904265	-3.29463	3.0076	-1.09543	0.273327	0.999727	olfactory receptor family 5 subfamily C member 1	392391
ANKRD20A11P	ENSG00000215559	0.893536	-3.28149	3.43139	-0.956316	0.338912	0.999727	ankyrin repeat domain 20 family member A11, pseudogene	391267
PDCL2	ENSG00000163440	0.893536	-3.28149	3.43139	-0.956316	0.338912	0.999727	phosducin like 2	132954
OR13C4	ENSG00000148136	0.893536	-3.28149	3.43139	-0.956316	0.338912	0.999727	olfactory receptor family 13 subfamily C member 4	138804
CNGA2	ENSG00000183862	0.893536	-3.28149	3.43139	-0.956316	0.338912	0.999727	cyclic nucleotide gated channel subunit alpha 2	1260
TSPY8	ENSG00000229549	0.893536	-3.28149	3.43139	-0.956316	0.338912	0.999727	testis specific protein Y-linked 8	728403
NANOG	ENSG00000111704	1.93777	-3.2665	1.97743	-1.65189	0.0985563	0.999727	Nanog homeobox	79923
LRRN4CL	ENSG00000177363	0.883502	-3.25996	2.69639	-1.20901	0.226659	0.999727	LRRN4 C-terminal like	221091
TYR	ENSG00000077498	0.872774	-3.24457	2.67623	-1.21237	0.225372	0.999727	tyrosinase	7299
WFDC9	ENSG00000180205	0.851317	-3.21511	3.06312	-1.04962	0.293893	0.999727	WAP four-disulfide core domain 9	259240
C16orf54	ENSG00000185905	0.830554	-3.18108	2.71294	-1.17256	0.240973	0.999727	chromosome 16 open reading frame 54	283897
MED4-AS1	ENSG00000229111	0.766878	-3.07824	3.13003	-0.983454	0.325384	0.999727	MED4 antisense RNA 1	100873965
LINC01091	ENSG00000249464	0.747014	-3.0135	3.21112	-0.938458	0.348009	0.999727	long intergenic non-protein coding RNA 1091	285419
SPANXC	ENSG00000198573	0.747014	-3.0135	3.21112	-0.938458	0.348009	0.999727	SPANX family member C	64663
CCT8L2	ENSG00000198445	1.66479	-3.01222	2.29438	-1.31286	0.189228	0.999727	chaperonin containing TCP1 subunit 8 like 2	150160
OR6Y1	ENSG00000197532	1.65406	-3.00354	2.34717	-1.27965	0.20067	0.999727	olfactory receptor family 6 subfamily Y member 1	391112
OR2C3	ENSG00000196242	0.736286	-2.99458	3.1972	-0.936627	0.34895	0.999727	olfactory receptor family 2 subfamily C member 3	81472
RNA5-8S5	NA	0.736286	-2.99458	3.1972	-0.936627	0.34895	0.999727	RNA, 5.8S ribosomal 5	110255170
MIR2115	ENSG00000252466	0.736286	-2.99458	3.1972	-0.936627	0.34895	0.999727	microRNA 2115	100313840
GPR31	ENSG00000120436	0.736286	-2.99458	3.1972	-0.936627	0.34895	0.999727	G protein-coupled receptor 31	2853
EIF1AY	ENSG00000198692	0.736286	-2.99458	3.1972	-0.936627	0.34895	0.999727	eukaryotic translation initiation factor 1A Y-linked	9086
MIR8072	ENSG00000284425	1.55105	-2.982	2.28552	-1.30474	0.191983	0.999727	microRNA 8072	102466877
CASP1P2	NA	0.725557	-2.976	3.24115	-0.918191	0.358519	0.999727	caspase 1 pseudogene 2	440067
DUXA	ENSG00000258873	0.725557	-2.976	3.24115	-0.918191	0.358519	0.999727	double homeobox A	503835
KRTAP22-1	ENSG00000186924	0.725557	-2.976	3.24115	-0.918191	0.358519	0.999727	keratin associated protein 22-1	337979
LINC01266	ENSG00000224957	0.725557	-2.976	3.24115	-0.918191	0.358519	0.999727	long intergenic non-protein coding RNA 1266	101927215
GPR101	ENSG00000165370	1.61184	-2.96239	2.15471	-1.37485	0.169179	0.999727	G protein-coupled receptor 101	83550
NDN	ENSG00000182636	0.714829	-2.95926	3.71654	-0.796241	0.425892	0.999727	necdin, MAGE family member	4692
TMIGD1	ENSG00000182271	0.714829	-2.95926	3.71654	-0.796241	0.425892	0.999727	transmembrane and immunoglobulin domain containing 1	388364
KIR3DL1	ENSG00000167633	0.714829	-2.95926	3.71654	-0.796241	0.425892	0.999727	killer cell immunoglobulin like receptor, three Ig domains and long cytoplasmic tail 1	3811
DUSP21	ENSG00000189037	0.714829	-2.95926	3.71654	-0.796241	0.425892	0.999727	dual specificity phosphatase 21	63904
IRGC	ENSG00000124449	2.62091	-2.93976	1.81444	-1.6202	0.10519	0.999727	immunity related GTPase cinema	56269
VSTM5	ENSG00000214376	0.704795	-2.93628	3.27157	-0.897514	0.369445	0.999727	V-set and transmembrane domain containing 5	387804
MIR1252	ENSG00000221788	0.704795	-2.93628	3.27157	-0.897514	0.369445	0.999727	microRNA 1252	100302136
LRRC31	ENSG00000114248	2.68906	-2.92675	1.68913	-1.73269	0.0831506	0.999727	leucine rich repeat containing 31	79782
LOC102724589	NA	0.694066	-2.91451	2.9189	-0.998497	0.318038	0.999727	NA	NA
GPR26	ENSG00000154478	0.694066	-2.91451	2.9189	-0.998497	0.318038	0.999727	G protein-coupled receptor 26	2849
LINGO1-AS1	ENSG00000259666	0.683338	-2.89539	2.93238	-0.987388	0.323453	0.999727	LINGO1 antisense RNA 1	253044
OR4C15	ENSG00000181939	0.67261	-2.87663	3.32205	-0.865918	0.386535	0.999727	olfactory receptor family 4 subfamily C member 15	81309
ZNF385D-AS1	ENSG00000225542	0.651847	-2.83415	3.32824	-0.851547	0.394466	0.999727	ZNF385D antisense RNA 1	100874216
LOC643387	NA	1.41456	-2.83148	2.34817	-1.20583	0.227884	0.999727	NA	NA
TMEM95	ENSG00000182896	1.48608	-2.82142	2.35952	-1.19576	0.231789	0.999727	transmembrane protein 95	339168
POU4F2	ENSG00000151615	1.48608	-2.82142	2.35952	-1.19576	0.231789	0.999727	POU class 4 homeobox 2	5458
MIR3619	ENSG00000266533	1.3786	-2.81194	2.17227	-1.29447	0.195501	0.999727	microRNA 3619	100500828
TMEM61	ENSG00000143001	1.47535	-2.81151	2.41095	-1.16614	0.243557	0.999727	transmembrane protein 61	199964
LOC100132146	NA	1.47535	-2.81151	2.41095	-1.16614	0.243557	0.999727	NA	NA
DUSP27	NA	1.40473	-2.80354	2.71081	-1.03421	0.30104	0.999727	NA	NA
ZNF664-FAM101A	NA	0.63039	-2.79192	3.3664	-0.829349	0.406907	0.999727	NA	NA
C16orf97	NA	0.63039	-2.79192	3.3664	-0.829349	0.406907	0.999727	NA	NA
OR7C1	ENSG00000127530	1.38397	-2.77521	2.18693	-1.269	0.204441	0.999727	olfactory receptor family 7 subfamily C member 1	26664
SHCBP1L	ENSG00000157060	1.42241	-2.75613	2.42891	-1.13472	0.256493	0.999727	SHC binding and spindle associated 1 like	81626
SNORA49	ENSG00000208892	1.35248	-2.74176	2.15701	-1.27109	0.203695	0.999727	small nucleolar RNA, H/ACA box 49	677829
LOC102724691	NA	1.41237	-2.74151	2.13328	-1.28511	0.198754	0.999727	NA	NA
LOC283194	ENSG00000255240	1.31582	-2.72077	2.20892	-1.23172	0.218053	0.999727	uncharacterized LOC283194	283194
TSPY2	ENSG00000168757	2.69065	-2.71617	2.12518	-1.27809	0.201218	0.999727	testis specific protein Y-linked 2	64591
RD3L	ENSG00000227729	0.588171	-2.70184	3.47502	-0.777502	0.436863	0.999727	RD3 like	647286
PRR29-AS1	ENSG00000264954	0.588171	-2.70184	3.47502	-0.777502	0.436863	0.999727	PRR29 antisense RNA 1	400612
SIX3-AS1	ENSG00000236502	0.588171	-2.70184	3.47502	-0.777502	0.436863	0.999727	SIX3 antisense RNA 1	100506108
LOC101928505	NA	0.588171	-2.70184	3.47502	-0.777502	0.436863	0.999727	uncharacterized LOC101928505	101928505
IQCF6	ENSG00000214686	1.27808	-2.66317	2.42512	-1.09816	0.272133	0.999727	IQ motif containing F6	440956
UGT1A3	ENSG00000243135	2.50747	-2.65547	1.97697	-1.3432	0.179206	0.999727	UDP glucuronosyltransferase family 1 member A3	54659
DCAF12L2	ENSG00000198354	1.33956	-2.63868	2.47242	-1.06724	0.285862	0.999727	DDB1 and CUL4 associated factor 12 like 2	340578
LOC101927282	NA	0.568307	-2.62024	3.98551	-0.657441	0.510897	0.999727	NA	NA
LOC101926908	ENSG00000253726	0.568307	-2.62024	3.98551	-0.657441	0.510897	0.999727	uncharacterized LOC101926908	101926908
OPALIN	ENSG00000197430	1.3181	-2.61347	2.42479	-1.07781	0.281118	0.999727	oligodendrocytic myelin paranodal and inner loop protein	93377
MIR6783	ENSG00000278223	1.23228	-2.60224	2.4823	-1.04832	0.294491	0.999727	microRNA 6783	102466734
BOD1L2	ENSG00000228075	1.23228	-2.60224	2.4823	-1.04832	0.294491	0.999727	biorientation of chromosomes in cell division 1 like 2	284257
INA	ENSG00000148798	1.24748	-2.6021	2.4733	-1.05208	0.292764	0.999727	internexin neuronal intermediate filament protein alpha	9118
LOC729609	NA	0.545952	-2.60012	3.98661	-0.652213	0.514264	0.999727	uncharacterized LOC729609	729609
LOC646813	NA	0.557578	-2.59147	3.56748	-0.726416	0.467584	0.999727	DExH-box helicase 9 pseudogene	646813
PPP1R1A	ENSG00000135447	0.557578	-2.59147	3.56748	-0.726416	0.467584	0.999727	protein phosphatase 1 regulatory inhibitor subunit 1A	5502
HAMP	ENSG00000105697	0.557578	-2.59147	3.56748	-0.726416	0.467584	0.999727	hepcidin antimicrobial peptide	57817
LOC284412	NA	0.557578	-2.59147	3.56748	-0.726416	0.467584	0.999727	uncharacterized LOC284412	284412
LGALS14	ENSG00000006659	0.557578	-2.59147	3.56748	-0.726416	0.467584	0.999727	galectin 14	56891
DDX11L5	ENSG00000288170	0.557578	-2.59147	3.56748	-0.726416	0.467584	0.999727	DEAD/H-box helicase 11 like 5 (pseudogene)	100287596
XAGE3	ENSG00000171402	0.557578	-2.59147	3.56748	-0.726416	0.467584	0.999727	X antigen family member 3	170626
UGT1A8	ENSG00000242366	1.23675	-2.59044	2.52288	-1.02678	0.304525	0.999727	UDP glucuronosyltransferase family 1 member A8	54576
KRTAP1-4	ENSG00000204887	1.29665	-2.58999	2.48979	-1.04025	0.298226	0.999727	keratin associated protein 1-4	728255
KRTAP13-1	ENSG00000198390	1.22603	-2.58063	2.81462	-0.916864	0.359214	0.999727	keratin associated protein 13-1	140258
CASP12	ENSG00000204403	1.28592	-2.58031	2.77402	-0.930173	0.352281	0.999727	caspase 12 (gene/pseudogene)	100506742
ANKRD62P1-PARP4P3	NA	1.28592	-2.58031	2.77402	-0.930173	0.352281	0.999727	ANKRD62P1-PARP4P3 readthrough, transcribed pseudogene	23783
STMND1	ENSG00000230873	1.28592	-2.58031	2.77402	-0.930173	0.352281	0.999727	stathmin domain containing 1	401236
OR4D6	ENSG00000166884	0.54685	-2.56663	3.59145	-0.714652	0.474824	0.999727	olfactory receptor family 4 subfamily D member 6	219983
MIP	ENSG00000135517	0.54685	-2.56663	3.59145	-0.714652	0.474824	0.999727	major intrinsic protein of lens fiber	4284
SPATA8	ENSG00000185594	0.54685	-2.56663	3.59145	-0.714652	0.474824	0.999727	spermatogenesis associated 8	145946
ZSCAN4	ENSG00000180532	0.54685	-2.56663	3.59145	-0.714652	0.474824	0.999727	zinc finger and SCAN domain containing 4	201516
DNAJB3	ENSG00000227802	0.54685	-2.56663	3.59145	-0.714652	0.474824	0.999727	DnaJ heat shock protein family (Hsp40) member B3	414061
ZBED2	ENSG00000177494	0.54685	-2.56663	3.59145	-0.714652	0.474824	0.999727	zinc finger BED-type containing 2	79413
LOC101928663	NA	0.54685	-2.56663	3.59145	-0.714652	0.474824	0.999727	uncharacterized LOC101928663	101928663
TAS2R38	ENSG00000257138	0.54685	-2.56663	3.59145	-0.714652	0.474824	0.999727	taste 2 receptor member 38	5726
FLJ46284	ENSG00000248858	0.54685	-2.56663	3.59145	-0.714652	0.474824	0.999727	uncharacterized LOC441369	441369
ZFY	ENSG00000067646	0.54685	-2.56663	3.59145	-0.714652	0.474824	0.999727	zinc finger protein Y-linked	7544
IFNA22P	NA	1.27588	-2.55998	2.23554	-1.14513	0.252157	0.999727	interferon alpha 22, pseudogene	3453
LOC400958	NA	1.20526	-2.54845	2.26729	-1.124	0.261011	0.999727	NA	NA
SPP2	ENSG00000072080	1.26516	-2.54802	2.23908	-1.13798	0.25513	0.999727	secreted phosphoprotein 2	6694
OR4C46	ENSG00000185926	0.536122	-2.54326	3.98978	-0.637445	0.523835	0.999727	olfactory receptor family 4 subfamily C member 46	119749
OR7E5P	NA	0.536122	-2.54326	3.98978	-0.637445	0.523835	0.999727	olfactory receptor family 7 subfamily E member 5 pseudogene	219445
OR5AS1	ENSG00000181785	0.536122	-2.54326	3.98978	-0.637445	0.523835	0.999727	olfactory receptor family 5 subfamily AS member 1	219447
EDDM3B	ENSG00000181552	0.536122	-2.54326	3.98978	-0.637445	0.523835	0.999727	epididymal protein 3B	64184
CLEC4G	ENSG00000182566	0.536122	-2.54326	3.98978	-0.637445	0.523835	0.999727	C-type lectin domain family 4 member G	339390
OR10H4	ENSG00000176231	0.536122	-2.54326	3.98978	-0.637445	0.523835	0.999727	olfactory receptor family 10 subfamily H member 4	126541
PNMAL2	NA	0.536122	-2.54326	3.98978	-0.637445	0.523835	0.999727	NA	NA
ERVV-1	ENSG00000269526	0.536122	-2.54326	3.98978	-0.637445	0.523835	0.999727	endogenous retrovirus group V member 1, envelope	147664
AQP12B	ENSG00000185176	0.536122	-2.54326	3.98978	-0.637445	0.523835	0.999727	aquaporin 12B	653437
DEFB126	ENSG00000125788	0.536122	-2.54326	3.98978	-0.637445	0.523835	0.999727	defensin beta 126	81623
PF4V1	ENSG00000109272	0.536122	-2.54326	3.98978	-0.637445	0.523835	0.999727	platelet factor 4 variant 1	5197
C8orf87	NA	0.536122	-2.54326	3.98978	-0.637445	0.523835	0.999727	NA	NA
OR13C3	ENSG00000204246	0.536122	-2.54326	3.98978	-0.637445	0.523835	0.999727	olfactory receptor family 13 subfamily C member 3	138803
ACTRT1	ENSG00000123165	0.536122	-2.54326	3.98978	-0.637445	0.523835	0.999727	actin related protein T1	139741
LOC100652931	NA	0.536122	-2.54326	3.98978	-0.637445	0.523835	0.999727	RNA binding motif protein Y-linked family 1 member A1 pseudogene	100652931
OR10R2	ENSG00000198965	1.25443	-2.53644	2.28065	-1.11216	0.266071	0.999727	olfactory receptor family 10 subfamily R member 2	343406
AQP2	ENSG00000167580	1.18381	-2.526	2.54786	-0.991418	0.321481	0.999727	aquaporin 2	359
FCRL4	ENSG00000163518	2.64693	-2.51333	1.97167	-1.27472	0.202408	0.999727	Fc receptor like 4	83417
TMEM233	ENSG00000224982	1.15857	-2.51008	2.28695	-1.09757	0.272392	0.999727	transmembrane protein 233	387890
TYROBP	ENSG00000011600	1.23366	-2.50977	2.24947	-1.11572	0.264544	0.999727	transmembrane immune signaling adaptor TYROBP	7305
CDH1	ENSG00000039068	17.4216	-2.49991	0.97731	-2.55795	0.0105292	0.999727	cadherin 1	999
SCARNA4	ENSG00000281394	0.515359	-2.48766	3.66625	-0.678529	0.497436	0.999727	small Cajal body-specific RNA 4	677771
LINC00264	NA	0.515359	-2.48766	3.66625	-0.678529	0.497436	0.999727	NA	NA
LINC00330	ENSG00000235097	0.515359	-2.48766	3.66625	-0.678529	0.497436	0.999727	long intergenic non-protein coding RNA 330	144817
LOC100131532	NA	0.515359	-2.48766	3.66625	-0.678529	0.497436	0.999727	uncharacterized LOC100131532	100131532
RIIAD1	ENSG00000178796	1.15232	-2.48515	2.2873	-1.0865	0.277258	0.999727	regulatory subunit of type II PKA R-subunit domain containing 1	284485
PRAMEF10	ENSG00000187545	2.58256	-2.46195	2.08554	-1.18048	0.237807	0.999727	PRAME family member 10	343071
NEBL-AS1	ENSG00000231920	0.504631	-2.46019	3.28037	-0.749972	0.453271	0.999727	NEBL antisense RNA 1	100128511
FLJ42102	NA	0.504631	-2.46019	3.28037	-0.749972	0.453271	0.999727	NA	NA
LOC646938	ENSG00000238166	0.504631	-2.46019	3.28037	-0.749972	0.453271	0.999727	TBC1 domain family member 2B pseudogene	646938
MIR5093	ENSG00000266307	0.504631	-2.46019	3.28037	-0.749972	0.453271	0.999727	microRNA 5093	100847022
KRTAP3-1	ENSG00000212901	0.504631	-2.46019	3.28037	-0.749972	0.453271	0.999727	keratin associated protein 3-1	83896
HCRT	ENSG00000161610	0.504631	-2.46019	3.28037	-0.749972	0.453271	0.999727	hypocretin neuropeptide precursor	3060
MIR4750	ENSG00000284394	0.504631	-2.46019	3.28037	-0.749972	0.453271	0.999727	microRNA 4750	100616314
MIR4772	ENSG00000264764	0.504631	-2.46019	3.28037	-0.749972	0.453271	0.999727	microRNA 4772	100616157
LOC101929526	NA	0.504631	-2.46019	3.28037	-0.749972	0.453271	0.999727	NA	NA
TEKT4P2	ENSG00000188681	0.504631	-2.46019	3.28037	-0.749972	0.453271	0.999727	tektin 4 pseudogene 2	100132288
SMAD1-AS1	ENSG00000250902	0.504631	-2.46019	3.28037	-0.749972	0.453271	0.999727	SMAD1 antisense RNA 1	104326058
MIR6876	ENSG00000274988	0.504631	-2.46019	3.28037	-0.749972	0.453271	0.999727	microRNA 6876	102465527
DNAJC5B	ENSG00000147570	0.504631	-2.46019	3.28037	-0.749972	0.453271	0.999727	DnaJ heat shock protein family (Hsp40) member C5 beta	85479
MIR6513	ENSG00000284173	1.10562	-2.44519	2.30867	-1.05914	0.289538	0.999727	microRNA 6513	102465256
GIPC2	ENSG00000137960	0.493902	-2.43388	3.72173	-0.653964	0.513135	0.999727	GIPC PDZ domain containing family member 2	54810
LOC101928441	ENSG00000256321	0.493902	-2.43388	3.72173	-0.653964	0.513135	0.999727	uncharacterized LOC101928441	101928441
MIR615	ENSG00000207571	0.493902	-2.43388	3.72173	-0.653964	0.513135	0.999727	microRNA 615	693200
GUCY1B2	ENSG00000123201	0.493902	-2.43388	3.72173	-0.653964	0.513135	0.999727	guanylate cyclase 1 soluble subunit beta 2 (pseudogene)	2974
MIR7-3HG	ENSG00000176840	0.493902	-2.43388	3.72173	-0.653964	0.513135	0.999727	MIR7-3 host gene	284424
MIR4644	ENSG00000266245	0.493902	-2.43388	3.72173	-0.653964	0.513135	0.999727	microRNA 4644	100616430
MIR7856	ENSG00000278281	1.08417	-2.41706	2.54621	-0.949276	0.34248	0.999727	microRNA 7856	102465842
LOC100132111	NA	1.08417	-2.41706	2.54621	-0.949276	0.34248	0.999727	NA	NA
FLJ16779	ENSG00000275620	2.00016	-2.40147	1.86431	-1.28813	0.197701	0.999727	uncharacterized LOC100192386	100192386
SPATA19	ENSG00000166118	1.07503	-2.37259	2.62403	-0.904178	0.365901	0.999727	spermatogenesis associated 19	219938
ASAP1-IT1	NA	1.15012	-2.37155	2.57311	-0.921667	0.356702	0.999727	ASAP1 intronic transcript 1	29065
SNORD59A	ENSG00000207031	0.462411	-2.34729	3.80996	-0.616094	0.537833	0.999727	small nucleolar RNA, C/D box 59A	26789
SERF2-C15ORF63	NA	0.462411	-2.34729	3.80996	-0.616094	0.537833	0.999727	SERF2-C15orf63 readthrough	100529067
LINC00974	ENSG00000226629	0.462411	-2.34729	3.80996	-0.616094	0.537833	0.999727	long intergenic non-protein coding RNA 974	147093
MIR7974	ENSG00000274713	0.462411	-2.34729	3.80996	-0.616094	0.537833	0.999727	microRNA 7974	102465856
LOC100129083	NA	0.462411	-2.34729	3.80996	-0.616094	0.537833	0.999727	NA	NA
LOC100507073	NA	0.462411	-2.34729	3.80996	-0.616094	0.537833	0.999727	NA	NA
MIR6070	ENSG00000278433	0.462411	-2.34729	3.80996	-0.616094	0.537833	0.999727	microRNA 6070	102464825
ZBTB20-AS3	ENSG00000239946	0.462411	-2.34729	3.80996	-0.616094	0.537833	0.999727	ZBTB20 antisense RNA 3	104413890
SPDYE8P	NA	0.462411	-2.34729	3.80996	-0.616094	0.537833	0.999727	NA	NA
XRCC6P5	ENSG00000215070	1.06878	-2.34285	2.58653	-0.905789	0.365047	0.999727	X-ray repair cross complementing 6 pseudogene 5	442459
DCD	ENSG00000161634	1.12867	-2.34214	2.54528	-0.920191	0.357473	0.999727	dermcidin	117159
OR2Z1	ENSG00000181733	1.12867	-2.34214	2.54528	-0.920191	0.357473	0.999727	olfactory receptor family 2 subfamily Z member 1	284383
ZNF880	ENSG00000221923	1.05805	-2.32885	2.63187	-0.884864	0.37623	0.999727	zinc finger protein 880	400713
PGM5P4-AS1	ENSG00000231943	1.05805	-2.32885	2.63187	-0.884864	0.37623	0.999727	PGM5P4 antisense RNA 1	103344932
LOC100131107	ENSG00000285818	1.11794	-2.32827	2.59012	-0.898903	0.368704	0.999727	putative UPF0607 protein ENSP00000383783	100131107
CYLC2	ENSG00000155833	1.11794	-2.32827	2.59012	-0.898903	0.368704	0.999727	cylicin 2	1539
TGIF2LX	ENSG00000153779	1.11794	-2.32827	2.59012	-0.898903	0.368704	0.999727	TGFB induced factor homeobox 2 like X-linked	90316
DIO2-AS1	ENSG00000258766	0.451683	-2.31797	3.84245	-0.603253	0.54634	0.999727	DIO2 antisense RNA 1	100628307
HMGB3P1	NA	0.451683	-2.31797	3.84245	-0.603253	0.54634	0.999727	high mobility group box 3 pseudogene 1	128872
MIR302D	ENSG00000199145	0.451683	-2.31797	3.84245	-0.603253	0.54634	0.999727	microRNA 302d	442896
FAM87A	ENSG00000182366	0.451683	-2.31797	3.84245	-0.603253	0.54634	0.999727	family with sequence similarity 87 member A	157693
TMSB15B	ENSG00000158427	0.451683	-2.31797	3.84245	-0.603253	0.54634	0.999727	thymosin beta 15B	286527
OR4D11	ENSG00000176200	1.10721	-2.31654	2.8953	-0.800104	0.423651	0.999727	olfactory receptor family 4 subfamily D member 11	219986
KLHL1	ENSG00000150361	1.10721	-2.31654	2.8953	-0.800104	0.423651	0.999727	kelch like family member 1	57626
LYZL6	ENSG00000275722	1.10721	-2.31654	2.8953	-0.800104	0.423651	0.999727	lysozyme like 6	57151
LOC100134391	ENSG00000263574	1.10721	-2.31654	2.8953	-0.800104	0.423651	0.999727	uncharacterized LOC100134391	100134391
PSMA8	ENSG00000154611	1.10721	-2.31654	2.8953	-0.800104	0.423651	0.999727	proteasome 20S subunit alpha 8	143471
GRXCR1	ENSG00000215203	1.10721	-2.31654	2.8953	-0.800104	0.423651	0.999727	glutaredoxin and cysteine rich domain containing 1	389207
HTN3	ENSG00000205649	1.10721	-2.31654	2.8953	-0.800104	0.423651	0.999727	histatin 3	3347
BTNL3	ENSG00000168903	1.10721	-2.31654	2.8953	-0.800104	0.423651	0.999727	butyrophilin like 3	10917
PRSS45	NA	1.79105	-2.31332	1.92663	-1.20071	0.229864	0.999727	NA	NA
FCN1	ENSG00000085265	4.66099	-2.30048	1.3911	-1.65371	0.0981864	0.999727	ficolin 1	2219
LOC101928622	ENSG00000250954	2.01336	-2.29887	1.76338	-1.30367	0.192345	0.999727	uncharacterized LOC101928622	101928622
LINC01168	ENSG00000240707	1.02208	-2.29445	2.40833	-0.952717	0.340734	0.999727	long intergenic non-protein coding RNA 1168	399829
MRGPRX4	ENSG00000179817	2.02499	-2.27981	1.98494	-1.14855	0.250741	0.999727	MAS related GPR family member X4	117196
PHGR1	ENSG00000233041	1.01135	-2.27967	2.38654	-0.955223	0.339465	0.999727	proline, histidine and glycine rich 1	644844
MIR3140	ENSG00000264678	1.01135	-2.27967	2.38654	-0.955223	0.339465	0.999727	microRNA 3140	100422896
FAM180A	ENSG00000189320	1.01135	-2.27967	2.38654	-0.955223	0.339465	0.999727	family with sequence similarity 180 member A	389558
GRIK1-AS1	NA	1.02656	-2.27954	2.37665	-0.959141	0.337488	0.999727	GRIK1 antisense RNA 1	642976
FAM83H-AS1	NA	1.02656	-2.27954	2.37665	-0.959141	0.337488	0.999727	NA	NA
SLC36A3	ENSG00000186334	1.00063	-2.26549	2.41943	-0.936373	0.349081	0.999727	solute carrier family 36 member 3	285641
LOC100287072	NA	1.0051	-2.25204	2.66513	-0.845002	0.39811	0.999727	ribosomal protein S6 kinase B1 pseudogene	100287072
SLC22A12	ENSG00000197891	1.78639	-2.24735	2.06865	-1.08638	0.27731	0.999727	solute carrier family 22 member 12	116085
CELA1	ENSG00000139610	1.98208	-2.2469	2.01471	-1.11524	0.264746	0.999727	chymotrypsin like elastase 1	1990
IGLL5	ENSG00000254709	18.4914	-2.23259	0.980056	-2.27803	0.022725	0.999727	immunoglobulin lambda like polypeptide 5	100423062
PRRG3	ENSG00000130032	2.02946	-2.23038	1.97129	-1.13143	0.257874	0.999727	proline rich and Gla domain 3	79057
LINC01343	ENSG00000237290	0.969134	-2.21877	2.40871	-0.921145	0.356975	0.999727	long intergenic non-protein coding RNA 1343	339442
MIR6864	ENSG00000274300	0.984337	-2.21875	2.39817	-0.925185	0.35487	0.999727	microRNA 6864	102465521
PTGES3L-AARSD1	ENSG00000108825	0.984337	-2.21875	2.39817	-0.925185	0.35487	0.999727	PTGES3L-AARSD1 readthrough	100885850
ROPN1L-AS1	NA	0.984337	-2.21875	2.39817	-0.925185	0.35487	0.999727	ROPN1L antisense RNA 1	100505845
MIR153-1	ENSG00000207647	2.57523	-2.21599	1.54489	-1.4344	0.151459	0.999727	microRNA 153-1	406944
FASLG	ENSG00000117560	2.20439	-2.20827	1.88896	-1.16904	0.242386	0.999727	Fas ligand	356
EGR4	ENSG00000135625	18.8308	-2.20395	1.03676	-2.12581	0.0335189	0.999727	early growth response 4	1961
LOC101928436	ENSG00000224613	1.0335	-2.20387	2.36524	-0.931776	0.351452	0.999727	uncharacterized LOC101928436	101928436
MIR4639	ENSG00000263712	1.0335	-2.20387	2.36524	-0.931776	0.351452	0.999727	microRNA 4639	100616269
LOC101929897	NA	0.958406	-2.2038	2.41471	-0.912653	0.361425	0.999727	NA	NA
MIR101-1	ENSG00000199135	0.409464	-2.19171	4.01234	-0.546242	0.584899	0.999727	microRNA 101-1	406893
MIR4297	ENSG00000266676	0.409464	-2.19171	4.01234	-0.546242	0.584899	0.999727	microRNA 4297	100422873
LOC101927730	NA	0.409464	-2.19171	4.01234	-0.546242	0.584899	0.999727	uncharacterized LOC101927730	101927730
MIR5087	ENSG00000283676	1.70036	-2.18904	1.88095	-1.16379	0.244508	0.999727	microRNA 5087	100847044
MIR6774	ENSG00000274134	1.02277	-2.18784	2.60591	-0.83957	0.401149	0.999727	microRNA 6774	102466732
PRAMEF11	ENSG00000239810	3.30087	-2.17783	1.72753	-1.26067	0.207429	0.999727	PRAME family member 11	440560
KLK12	ENSG00000186474	2.21442	-2.16398	2.38187	-0.908522	0.363603	0.999727	kallikrein related peptidase 12	43849
OR7D2	ENSG00000188000	1.70126	-2.16368	1.91688	-1.12875	0.259003	0.999727	olfactory receptor family 7 subfamily D member 2	162998
PCDHGB1	ENSG00000254221	1.69053	-2.15776	1.96311	-1.09916	0.2717	0.999727	protocadherin gamma subfamily B, 1	56104
MIR3136	ENSG00000265355	1.85542	-2.15225	1.80604	-1.1917	0.233379	0.999727	microRNA 3136	100422859
BLNK	ENSG00000095585	5.66749	-2.14877	1.11295	-1.9307	0.0535204	0.999727	B cell linker	29760
LOC101926944	NA	0.991281	-2.14039	2.41428	-0.886551	0.37532	0.999727	uncharacterized LOC101926944	101926944
MIR4274	ENSG00000266690	0.991281	-2.14039	2.41428	-0.886551	0.37532	0.999727	microRNA 4274	100422826
FLJ33581	NA	0.916187	-2.13966	2.46725	-0.867226	0.385818	0.999727	NA	NA
NPY5R	ENSG00000164129	1.65904	-2.12393	1.88105	-1.12912	0.258848	0.999727	neuropeptide Y receptor Y5	4889
ECEL1	ENSG00000171551	2.90055	-2.12362	1.59362	-1.33257	0.182672	0.999727	endothelin converting enzyme like 1	9427
OR5AK2	ENSG00000181273	0.905458	-2.1206	2.69934	-0.785597	0.432104	0.999727	olfactory receptor family 5 subfamily AK member 2	390181
CBLC	ENSG00000142273	1.54957	-2.07272	2.29998	-0.901191	0.367487	0.999727	Cbl proto-oncogene C	23624
DCAF4L2	ENSG00000176566	1.79264	-2.06648	2.10574	-0.981356	0.326417	0.999727	DDB1 and CUL4 associated factor 4 like 2	138009
LOC100190940	NA	0.885594	-2.04526	2.77518	-0.736983	0.461133	0.999727	NA	NA
OR4K2	ENSG00000165762	1.76115	-2.04294	1.896	-1.0775	0.281257	0.999727	olfactory receptor family 4 subfamily K member 2	390431
TBX5	ENSG00000089225	1.75042	-2.0327	1.94191	-1.04675	0.295213	0.999727	T-box transcription factor 5	6910
TBC1D3C	ENSG00000278299	0.378871	-2.02847	4.02478	-0.503996	0.614264	0.999727	TBC1 domain family member 3C	414060
DLGAP1-AS5	ENSG00000261520	0.378871	-2.02847	4.02478	-0.503996	0.614264	0.999727	DLGAP1 antisense RNA 5	284215
LOC284294	NA	0.378871	-2.02847	4.02478	-0.503996	0.614264	0.999727	NA	NA
MBD3L3	ENSG00000182315	0.378871	-2.02847	4.02478	-0.503996	0.614264	0.999727	methyl-CpG binding domain protein 3 like 3	653657
DPP10-AS3	ENSG00000231538	0.378871	-2.02847	4.02478	-0.503996	0.614264	0.999727	DPP10 antisense RNA 3	101927591
LINC01101	ENSG00000280409	0.378871	-2.02847	4.02478	-0.503996	0.614264	0.999727	long intergenic non-protein coding RNA 1101	84931
CCDC148-AS1	ENSG00000227480	0.378871	-2.02847	4.02478	-0.503996	0.614264	0.999727	CCDC148 antisense RNA 1	554201
LINC00691	ENSG00000224074	0.378871	-2.02847	4.02478	-0.503996	0.614264	0.999727	long intergenic non-protein coding RNA 691	152024
MIR4789	ENSG00000264974	0.378871	-2.02847	4.02478	-0.503996	0.614264	0.999727	microRNA 4789	100616395
LOC101928306	NA	0.378871	-2.02847	4.02478	-0.503996	0.614264	0.999727	uncharacterized LOC101928306	101928306
MIR4645	ENSG00000266750	0.378871	-2.02847	4.02478	-0.503996	0.614264	0.999727	microRNA 4645	100616285
SNORA38	ENSG00000200816	0.378871	-2.02847	4.02478	-0.503996	0.614264	0.999727	small nucleolar RNA, H/ACA box 38	677820
LOC100506585	NA	0.378871	-2.02847	4.02478	-0.503996	0.614264	0.999727	NA	NA
OR2T34	ENSG00000183310	0.890068	-2.02673	2.74128	-0.739335	0.459704	0.999727	olfactory receptor family 2 subfamily T member 34	127068
C17orf98	ENSG00000275489	0.94996	-2.02575	2.6873	-0.753822	0.450956	0.999727	chromosome 17 open reading frame 98	388381
RNF225	ENSG00000269855	0.94996	-2.02575	2.6873	-0.753822	0.450956	0.999727	ring finger protein 225	646862
LOC102723824	NA	0.94996	-2.02575	2.6873	-0.753822	0.450956	0.999727	NA	NA
WNT3A	ENSG00000154342	0.864137	-2.00944	2.79314	-0.71942	0.471882	0.999727	Wnt family member 3A	89780
MAGEA1	ENSG00000198681	0.864137	-2.00944	2.79314	-0.71942	0.471882	0.999727	MAGE family member A1	4100
LINC00483	NA	0.87934	-2.00923	2.77797	-0.723272	0.469513	0.999727	NA	NA
CD8B	ENSG00000172116	0.87934	-2.00923	2.77797	-0.723272	0.469513	0.999727	CD8b molecule	926
OR1Q1	ENSG00000165202	0.87934	-2.00923	2.77797	-0.723272	0.469513	0.999727	olfactory receptor family 1 subfamily Q member 1	158131
CRYAA	ENSG00000160202	0.939232	-2.00842	2.72312	-0.737543	0.460792	0.999727	crystallin alpha A	1409
UTY	ENSG00000183878	3.21714	-2.00765	1.66385	-1.20663	0.227576	0.999727	ubiquitously transcribed tetratricopeptide repeat containing, Y-linked	7404
RIPPLY1	ENSG00000147223	2.72184	-2.0061	1.61535	-1.2419	0.214274	0.999727	ripply transcriptional repressor 1	92129
KRTAP19-4	ENSG00000186967	1.79712	-2.00563	2.30925	-0.868521	0.385109	0.999727	keratin associated protein 19-4	337971
OOSP2	ENSG00000149507	0.853409	-1.99431	3.14078	-0.634972	0.525447	0.999727	oocyte secreted protein 2	219990
PPIAL4G	ENSG00000236334	0.928504	-1.99364	3.05421	-0.652751	0.513917	0.999727	peptidylprolyl isomerase A like 4G	644591
OR6K3	ENSG00000203757	0.928504	-1.99364	3.05421	-0.652751	0.513917	0.999727	olfactory receptor family 6 subfamily K member 3	391114
OR5AN1	ENSG00000176495	0.928504	-1.99364	3.05421	-0.652751	0.513917	0.999727	olfactory receptor family 5 subfamily AN member 1	390195
LCN8	ENSG00000204001	0.928504	-1.99364	3.05421	-0.652751	0.513917	0.999727	lipocalin 8	138307
MAGEB4	ENSG00000120289	0.928504	-1.99364	3.05421	-0.652751	0.513917	0.999727	MAGE family member B4	4115
LOC101929631	NA	0.368143	-1.99193	4.02776	-0.49455	0.620917	0.999727	NA	NA
LINC00867	ENSG00000232139	0.368143	-1.99193	4.02776	-0.49455	0.620917	0.999727	long intergenic non-protein coding RNA 867	100506126
OR6T1	ENSG00000181499	0.368143	-1.99193	4.02776	-0.49455	0.620917	0.999727	olfactory receptor family 6 subfamily T member 1	219874
LOC100506700	NA	0.368143	-1.99193	4.02776	-0.49455	0.620917	0.999727	NA	NA
OR4M2	ENSG00000274102	0.368143	-1.99193	4.02776	-0.49455	0.620917	0.999727	olfactory receptor family 4 subfamily M member 2	390538
REREP3	NA	0.368143	-1.99193	4.02776	-0.49455	0.620917	0.999727	arginine-glutamic acid dipeptide repeats pseudogene 3	646396
MIR4516	ENSG00000265867	0.368143	-1.99193	4.02776	-0.49455	0.620917	0.999727	microRNA 4516	100616258
LINC01570	NA	0.368143	-1.99193	4.02776	-0.49455	0.620917	0.999727	long intergenic non-protein coding RNA 1570	101926950
LINC00486	ENSG00000230876	0.368143	-1.99193	4.02776	-0.49455	0.620917	0.999727	long intergenic non-protein coding RNA 486	285045
FUNDC2P2	NA	0.368143	-1.99193	4.02776	-0.49455	0.620917	0.999727	FUN14 domain containing 2 pseudogene 2	388965
CRYGB	ENSG00000182187	0.368143	-1.99193	4.02776	-0.49455	0.620917	0.999727	crystallin gamma B	1419
DEFB123	ENSG00000180424	0.368143	-1.99193	4.02776	-0.49455	0.620917	0.999727	defensin beta 123	245936
MIR5704	ENSG00000265859	0.368143	-1.99193	4.02776	-0.49455	0.620917	0.999727	microRNA 5704	100847040
MIR569	ENSG00000207963	0.368143	-1.99193	4.02776	-0.49455	0.620917	0.999727	microRNA 569	693154
NLGN1-AS1	ENSG00000228213	0.368143	-1.99193	4.02776	-0.49455	0.620917	0.999727	NLGN1 antisense RNA 1	100874010
LOC100131257	NA	0.368143	-1.99193	4.02776	-0.49455	0.620917	0.999727	zinc finger protein 655 pseudogene	100131257
RPL13AP17	ENSG00000231322	0.368143	-1.99193	4.02776	-0.49455	0.620917	0.999727	ribosomal protein L13a pseudogene 17	399670
SUSD3	ENSG00000157303	0.368143	-1.99193	4.02776	-0.49455	0.620917	0.999727	sushi domain containing 3	203328
MIR23C	ENSG00000264566	0.368143	-1.99193	4.02776	-0.49455	0.620917	0.999727	microRNA 23c	100500809
MIR676	ENSG00000211991	0.368143	-1.99193	4.02776	-0.49455	0.620917	0.999727	microRNA 676	100500887
TMSB4Y	ENSG00000154620	0.368143	-1.99193	4.02776	-0.49455	0.620917	0.999727	thymosin beta 4 Y-linked	9087
HAVCR1	ENSG00000113249	2.44658	-1.98573	1.66997	-1.18908	0.234408	0.999727	hepatitis A virus cellular receptor 1	26762
MIR6881	ENSG00000277391	0.918469	-1.96981	2.73872	-0.719243	0.471991	0.999727	microRNA 6881	102465530
MGAT3-AS1	ENSG00000227188	0.918469	-1.96981	2.73872	-0.719243	0.471991	0.999727	MGAT3 antisense RNA 1	104502417
ERICH4	ENSG00000204978	1.91979	-1.96232	1.94124	-1.01086	0.312085	0.999727	glutamate rich 4	100170765
LINC01107	ENSG00000225493	2.83419	-1.9616	1.63696	-1.19832	0.230794	0.999727	long intergenic non-protein coding RNA 1107	151171
LOC400794	NA	0.357415	-1.95468	4.03087	-0.484927	0.627728	0.999727	NA	NA
LOC101928778	NA	0.357415	-1.95468	4.03087	-0.484927	0.627728	0.999727	NA	NA
MIR608	ENSG00000207551	0.357415	-1.95468	4.03087	-0.484927	0.627728	0.999727	microRNA 608	693193
OR51G1	ENSG00000278870	0.357415	-1.95468	4.03087	-0.484927	0.627728	0.999727	olfactory receptor family 51 subfamily G member 1	79324
OR52J3	ENSG00000205495	0.357415	-1.95468	4.03087	-0.484927	0.627728	0.999727	olfactory receptor family 52 subfamily J member 3	119679
CCDC179	ENSG00000255359	0.357415	-1.95468	4.03087	-0.484927	0.627728	0.999727	coiled-coil domain containing 179	100500938
OR8G2	NA	0.357415	-1.95468	4.03087	-0.484927	0.627728	0.999727	NA	NA
OR8D2	ENSG00000279116	0.357415	-1.95468	4.03087	-0.484927	0.627728	0.999727	olfactory receptor family 8 subfamily D member 2	283160
DPPA3	ENSG00000187569	0.357415	-1.95468	4.03087	-0.484927	0.627728	0.999727	developmental pluripotency associated 3	359787
OR8S1	ENSG00000284723	0.357415	-1.95468	4.03087	-0.484927	0.627728	0.999727	olfactory receptor family 8 subfamily S member 1	341568
C12orf74	NA	0.357415	-1.95468	4.03087	-0.484927	0.627728	0.999727	NA	NA
RNU4-1	ENSG00000200795	0.357415	-1.95468	4.03087	-0.484927	0.627728	0.999727	RNA, U4 small nuclear 1	26835
DLEU7	ENSG00000186047	0.357415	-1.95468	4.03087	-0.484927	0.627728	0.999727	deleted in lymphocytic leukemia 7	220107
LOC100508046	ENSG00000275563	0.357415	-1.95468	4.03087	-0.484927	0.627728	0.999727	uncharacterized LOC100508046	100508046
OR4N4	ENSG00000183706	0.357415	-1.95468	4.03087	-0.484927	0.627728	0.999727	olfactory receptor family 4 subfamily N member 4	283694
MT3	ENSG00000087250	0.357415	-1.95468	4.03087	-0.484927	0.627728	0.999727	metallothionein 3	4504
MT1DP	NA	0.357415	-1.95468	4.03087	-0.484927	0.627728	0.999727	metallothionein 1D, pseudogene	326343
CCL8	ENSG00000108700	0.357415	-1.95468	4.03087	-0.484927	0.627728	0.999727	C-C motif chemokine ligand 8	6355
KRTAP2-2	ENSG00000214518	0.357415	-1.95468	4.03087	-0.484927	0.627728	0.999727	keratin associated protein 2-2	728279
LEUTX	ENSG00000213921	0.357415	-1.95468	4.03087	-0.484927	0.627728	0.999727	leucine twenty homeobox	342900
LOC375196	ENSG00000269210	0.357415	-1.95468	4.03087	-0.484927	0.627728	0.999727	uncharacterized LOC375196	375196
TRIM43B	ENSG00000144010	0.357415	-1.95468	4.03087	-0.484927	0.627728	0.999727	tripartite motif containing 43B	653192
CRYGD	ENSG00000118231	0.357415	-1.95468	4.03087	-0.484927	0.627728	0.999727	crystallin gamma D	1421
MIR562	ENSG00000207626	0.357415	-1.95468	4.03087	-0.484927	0.627728	0.999727	microRNA 562	693147
DEFB132	ENSG00000186458	0.357415	-1.95468	4.03087	-0.484927	0.627728	0.999727	defensin beta 132	400830
KRTAP19-2	ENSG00000186965	0.357415	-1.95468	4.03087	-0.484927	0.627728	0.999727	keratin associated protein 19-2	337969
MIR6815	ENSG00000275167	0.357415	-1.95468	4.03087	-0.484927	0.627728	0.999727	microRNA 6815	102465489
ZDHHC8P1	NA	0.357415	-1.95468	4.03087	-0.484927	0.627728	0.999727	ZDHHC8 pseudogene 1	150244
LOC339862	NA	0.357415	-1.95468	4.03087	-0.484927	0.627728	0.999727	uncharacterized LOC339862	339862
OR5K3	ENSG00000206536	0.357415	-1.95468	4.03087	-0.484927	0.627728	0.999727	olfactory receptor family 5 subfamily K member 3	403277
FDCSP	ENSG00000181617	0.357415	-1.95468	4.03087	-0.484927	0.627728	0.999727	follicular dendritic cell secreted protein	260436
LINC01019	ENSG00000248118	0.357415	-1.95468	4.03087	-0.484927	0.627728	0.999727	long intergenic non-protein coding RNA 1019	285577
TMEM174	ENSG00000164325	0.357415	-1.95468	4.03087	-0.484927	0.627728	0.999727	transmembrane protein 174	134288
SPINK14	ENSG00000196800	0.357415	-1.95468	4.03087	-0.484927	0.627728	0.999727	serine peptidase inhibitor Kazal type 14 (putative)	408187
LOC285629	NA	0.357415	-1.95468	4.03087	-0.484927	0.627728	0.999727	NA	NA
FAM26D	NA	0.357415	-1.95468	4.03087	-0.484927	0.627728	0.999727	NA	NA
NUPR1L	NA	0.357415	-1.95468	4.03087	-0.484927	0.627728	0.999727	NA	NA
C7orf66	NA	0.357415	-1.95468	4.03087	-0.484927	0.627728	0.999727	NA	NA
TAS2R41	ENSG00000221855	0.357415	-1.95468	4.03087	-0.484927	0.627728	0.999727	taste 2 receptor member 41	259287
LINC01298	ENSG00000253351	0.357415	-1.95468	4.03087	-0.484927	0.627728	0.999727	long intergenic non-protein coding RNA 1298	619344
CCDC26	ENSG00000229140	0.357415	-1.95468	4.03087	-0.484927	0.627728	0.999727	CCDC26 long non-coding RNA	137196
RLN1	ENSG00000107018	0.357415	-1.95468	4.03087	-0.484927	0.627728	0.999727	relaxin 1	6013
SSX7	ENSG00000187754	0.357415	-1.95468	4.03087	-0.484927	0.627728	0.999727	SSX family member 7	280658
BRDTP1	ENSG00000271209	0.357415	-1.95468	4.03087	-0.484927	0.627728	0.999727	bromodomain testis associated pseudogene 1	643486
H2BFM	NA	0.357415	-1.95468	4.03087	-0.484927	0.627728	0.999727	NA	NA
LHFPL1	ENSG00000182508	0.357415	-1.95468	4.03087	-0.484927	0.627728	0.999727	LHFPL tetraspan subfamily member 1	340596
MAGEA3	ENSG00000221867	0.357415	-1.95468	4.03087	-0.484927	0.627728	0.999727	MAGE family member A3	4102
LOC100505978	ENSG00000257711	0.832646	-1.9494	2.55467	-0.763072	0.44542	0.999727	uncharacterized LOC100505978	100505978
SALRNA3	ENSG00000281264	0.832646	-1.9494	2.55467	-0.763072	0.44542	0.999727	senescence associated long non-coding RNA 3	104548972
MIR2909	ENSG00000276326	0.832646	-1.9494	2.55467	-0.763072	0.44542	0.999727	microRNA 2909	100422969
MIR4324	ENSG00000265407	1.43364	-1.93857	2.10631	-0.920362	0.357384	0.999727	microRNA 4324	100422979
MIR644A	ENSG00000207997	1.64522	-1.93838	1.89574	-1.02249	0.306548	0.999727	microRNA 644a	693229
VIT	ENSG00000205221	2.96422	-1.93611	2.20221	-0.879169	0.37931	0.999727	vitrin	5212
LINC00865	ENSG00000232229	0.821918	-1.93143	2.56261	-0.753698	0.45103	0.999727	long intergenic non-protein coding RNA 865	643529
MCCD1	ENSG00000204511	0.821918	-1.93143	2.56261	-0.753698	0.45103	0.999727	mitochondrial coiled-coil domain 1	401250
LOC102723604	ENSG00000258928	0.837121	-1.93133	2.54919	-0.757625	0.448676	0.999727	uncharacterized LOC102723604	102723604
OR10V1	ENSG00000172289	0.897013	-1.93095	2.50089	-0.772104	0.440053	0.999727	olfactory receptor family 10 subfamily V member 1	390201
DYNLRB2	ENSG00000168589	0.897013	-1.93095	2.50089	-0.772104	0.440053	0.999727	dynein light chain roadblock-type 2	83657
KLK9	ENSG00000213022	0.897013	-1.93095	2.50089	-0.772104	0.440053	0.999727	kallikrein related peptidase 9	284366
HIST1H2AL	NA	3.13718	-1.92545	1.38945	-1.38576	0.16582	0.999727	NA	NA
RXFP4	ENSG00000173080	2.46626	-1.92165	1.69269	-1.13527	0.256264	0.999727	relaxin family peptide/INSL5 receptor 4	339403
CASC18	ENSG00000257859	1.68119	-1.91936	1.88692	-1.01719	0.309061	0.999727	cancer susceptibility 18	101929110
LINC01133	ENSG00000224259	0.81119	-1.91403	2.8407	-0.673787	0.500447	0.999727	long intergenic non-protein coding RNA 1133	100505633
ARGFX	ENSG00000186103	0.81119	-1.91403	2.8407	-0.673787	0.500447	0.999727	arginine-fifty homeobox	503582
FLJ40194	ENSG00000177369	0.826392	-1.91399	2.82403	-0.677751	0.49793	0.999727	uncharacterized FLJ40194	124871
ARHGEF3-AS1	ENSG00000240198	0.826392	-1.91399	2.82403	-0.677751	0.49793	0.999727	ARHGEF3 antisense RNA 1	100874200
ZDHHC19	ENSG00000163958	0.826392	-1.91399	2.82403	-0.677751	0.49793	0.999727	zinc finger DHHC-type palmitoyltransferase 19	131540
BTG4	ENSG00000137707	0.886284	-1.91385	2.7639	-0.692445	0.488658	0.999727	BTG anti-proliferation factor 4	54766
PGLYRP2	ENSG00000161031	0.886284	-1.91385	2.7639	-0.692445	0.488658	0.999727	peptidoglycan recognition protein 2	114770
LINC00475	NA	0.886284	-1.91385	2.7639	-0.692445	0.488658	0.999727	long intergenic non-protein coding RNA 475	158314
CCL17	ENSG00000102970	2.08688	-1.90856	1.85566	-1.0285	0.303712	0.999727	C-C motif chemokine ligand 17	6361
ASPN	ENSG00000106819	1.61304	-1.90065	2.06522	-0.920316	0.357408	0.999727	asporin	54829
C2orf57	NA	2.36662	-1.89694	1.54624	-1.22681	0.219893	0.999727	NA	NA
LOC100507600	NA	4.7232	-1.89305	1.09558	-1.72789	0.0840077	0.999727	NA	NA
LOC101929337	NA	2.35658	-1.88939	1.53587	-1.23017	0.218632	0.999727	NA	NA
LOC102577426	NA	2.78662	-1.8832	1.53801	-1.22444	0.220785	0.999727	NA	NA
LOC101928075	NA	1.43811	-1.88255	1.94424	-0.968269	0.33291	0.999727	NA	NA
LOC101927354	ENSG00000230825	1.43811	-1.88255	1.94424	-0.968269	0.33291	0.999727	uncharacterized LOC101927354	101927354
ZNF33BP1	NA	1.39232	-1.87966	2.37033	-0.792995	0.427781	0.999727	zinc finger protein 33B pseudogene 1	100419868
ALPI	ENSG00000163295	3.51385	-1.8795	1.6495	-1.13944	0.254519	0.999727	alkaline phosphatase, intestinal	248
BANCR	ENSG00000278910	0.865522	-1.87294	2.75249	-0.680454	0.496217	0.999727	BRAF-activated non-protein coding RNA	100885775
AICDA	ENSG00000111732	0.790427	-1.87284	2.83247	-0.661204	0.508482	0.999727	activation induced cytidine deaminase	57379
LOC100506725	ENSG00000227544	0.790427	-1.87284	2.83247	-0.661204	0.508482	0.999727	uncharacterized LOC100506725	100506725
TMEM89	ENSG00000183396	2.3244	-1.86996	1.53741	-1.21631	0.223866	0.999727	transmembrane protein 89	440955
DMRT1	ENSG00000137090	1.83624	-1.86053	1.99167	-0.934158	0.350223	0.999727	doublesex and mab-3 related transcription factor 1	1761
OR4D2	ENSG00000255713	1.60321	-1.85792	2.37252	-0.783098	0.433569	0.999727	olfactory receptor family 4 subfamily D member 2	124538
MIR6787	ENSG00000284574	1.37086	-1.85579	2.37816	-0.780348	0.435186	0.999727	microRNA 6787	102465472
MIR4710	ENSG00000265291	0.854793	-1.85485	2.52872	-0.733515	0.463244	0.999727	microRNA 4710	100616300
MIR6733	ENSG00000284410	0.794901	-1.85451	2.58084	-0.718571	0.472405	0.999727	microRNA 6733	102465439
MIR4439	ENSG00000263828	0.794901	-1.85451	2.58084	-0.718571	0.472405	0.999727	microRNA 4439	100616207
MIR609	ENSG00000208033	0.779699	-1.85442	2.59534	-0.71452	0.474906	0.999727	microRNA 609	693194
SLC25A30-AS1	ENSG00000251015	0.779699	-1.85442	2.59534	-0.71452	0.474906	0.999727	SLC25A30 antisense RNA 1	100874259
LOC101929754	NA	0.779699	-1.85442	2.59534	-0.71452	0.474906	0.999727	NA	NA
CTD-2297D10.2	NA	0.779699	-1.85442	2.59534	-0.71452	0.474906	0.999727	NA	NA
JAZF1-AS1	NA	0.779699	-1.85442	2.59534	-0.71452	0.474906	0.999727	JAZF1 antisense RNA 1	100128081
MIR3151	ENSG00000265657	0.779699	-1.85442	2.59534	-0.71452	0.474906	0.999727	microRNA 3151	100422992
UGT1A4	ENSG00000244474	2.80697	-1.85252	1.96105	-0.944654	0.344835	0.999727	UDP glucuronosyltransferase family 1 member A4	54657
MIR339	ENSG00000199023	1.45331	-1.85053	2.06859	-0.894584	0.371009	0.999727	microRNA 339	442907
OR51E1	ENSG00000180785	1.3494	-1.84647	2.71259	-0.680704	0.496059	0.999727	olfactory receptor family 51 subfamily E member 1	143503
MIR8087	ENSG00000278483	0.325923	-1.83444	4.04145	-0.453907	0.649896	0.999727	microRNA 8087	102465881
OR4X2	ENSG00000172208	0.325923	-1.83444	4.04145	-0.453907	0.649896	0.999727	olfactory receptor family 4 subfamily X member 2	119764
MIR6750	ENSG00000274986	0.325923	-1.83444	4.04145	-0.453907	0.649896	0.999727	microRNA 6750	102466192
MIR6505	ENSG00000275770	0.325923	-1.83444	4.04145	-0.453907	0.649896	0.999727	microRNA 6505	102466657
RNU6-53P	ENSG00000202237	0.325923	-1.83444	4.04145	-0.453907	0.649896	0.999727	RNA, U6 small nuclear 53, pseudogene	100873762
RNU6-79P	ENSG00000199381	0.325923	-1.83444	4.04145	-0.453907	0.649896	0.999727	RNA, U6 small nuclear 79, pseudogene	100873779
SNORD116-27	ENSG00000251896	0.325923	-1.83444	4.04145	-0.453907	0.649896	0.999727	small nucleolar RNA, C/D box 116-27	100033439
LOC101927311	NA	0.325923	-1.83444	4.04145	-0.453907	0.649896	0.999727	NA	NA
LOC101927650	NA	0.325923	-1.83444	4.04145	-0.453907	0.649896	0.999727	NA	NA
RAX2	ENSG00000173976	0.325923	-1.83444	4.04145	-0.453907	0.649896	0.999727	retina and anterior neural fold homeobox 2	84839
MIR6796	ENSG00000275652	0.325923	-1.83444	4.04145	-0.453907	0.649896	0.999727	microRNA 6796	102465477
MIR3126	ENSG00000266649	0.325923	-1.83444	4.04145	-0.453907	0.649896	0.999727	microRNA 3126	100423030
MIR4268	ENSG00000266518	0.325923	-1.83444	4.04145	-0.453907	0.649896	0.999727	microRNA 4268	100422959
MIR6871	ENSG00000276169	0.325923	-1.83444	4.04145	-0.453907	0.649896	0.999727	microRNA 6871	102466912
MIR3921	ENSG00000264897	0.325923	-1.83444	4.04145	-0.453907	0.649896	0.999727	microRNA 3921	100500859
LINC01095	ENSG00000248809	0.325923	-1.83444	4.04145	-0.453907	0.649896	0.999727	long intergenic non-protein coding RNA 1095	100505545
DKFZp451B082	ENSG00000285564	0.325923	-1.83444	4.04145	-0.453907	0.649896	0.999727	uncharacterized LOC401282	401282
MIR6854	ENSG00000278412	0.325923	-1.83444	4.04145	-0.453907	0.649896	0.999727	microRNA 6854	102465514
MIR4668	ENSG00000266315	0.325923	-1.83444	4.04145	-0.453907	0.649896	0.999727	microRNA 4668	100616114
C1orf141	ENSG00000203963	1.85701	-1.83339	2.48721	-0.737127	0.461045	0.999727	chromosome 1 open reading frame 141	400757
KCTD14	ENSG00000151364	0.784173	-1.8333	2.83626	-0.646379	0.518034	0.999727	potassium channel tetramerization domain containing 14	65987
LINC01166	ENSG00000232903	0.76897	-1.83316	2.85437	-0.64223	0.520724	0.999727	long intergenic non-protein coding RNA 1166	101927590
ZNF177	ENSG00000188629	0.76897	-1.83316	2.85437	-0.64223	0.520724	0.999727	zinc finger protein 177	7730
MYOC	ENSG00000034971	1.62914	-1.82803	2.14712	-0.851389	0.394553	0.999727	myocilin	4653
HIST1H2AB	NA	2.30811	-1.81976	1.60262	-1.13549	0.256171	0.999727	NA	NA
FDPSP2	NA	5.77639	-1.81941	1.04202	-1.74603	0.0808055	0.999727	farnesyl diphosphate synthase pseudogene 2	619190
SNORD9	ENSG00000199436	2.28308	-1.81736	1.60916	-1.12938	0.258736	0.999727	small nucleolar RNA, C/D box 9	692053
SERPINA4	ENSG00000100665	2.54691	-1.81532	2.07966	-0.872893	0.382721	0.999727	serpin family A member 4	5267
PLGLA	ENSG00000240935	2.54691	-1.81532	2.07966	-0.872893	0.382721	0.999727	plasminogen like A (pseudogene)	285189
LINC01351	NA	1.4111	-1.80592	2.12029	-0.85173	0.394364	0.999727	long intergenic non-protein coding RNA 1351	101929120
ENO1-AS1	ENSG00000230679	1.54022	-1.80372	1.91276	-0.942997	0.345682	0.999727	ENO1 antisense RNA 1	100505975
MIR199A1	ENSG00000207752	2.75136	-1.79931	1.54858	-1.16191	0.245274	0.999727	microRNA 199a-1	406976
PLA2G2C	ENSG00000187980	0.315195	-1.79403	4.0452	-0.443497	0.657406	0.999727	phospholipase A2 group IIC	391013
LOC102723544	ENSG00000255746	0.315195	-1.79403	4.0452	-0.443497	0.657406	0.999727	uncharacterized LOC102723544	102723544
PCAT29	ENSG00000245750	0.315195	-1.79403	4.0452	-0.443497	0.657406	0.999727	prostate cancer associated transcript 29	104472713
DDX11L9	ENSG00000248472	0.315195	-1.79403	4.0452	-0.443497	0.657406	0.999727	DEAD/H-box helicase 11 like 9 (pseudogene)	100288486
LOC101927274	NA	0.315195	-1.79403	4.0452	-0.443497	0.657406	0.999727	NA	NA
LINC01267	ENSG00000251576	0.315195	-1.79403	4.0452	-0.443497	0.657406	0.999727	long intergenic non-protein coding RNA 1267	101927565
MIR6826	ENSG00000278658	0.315195	-1.79403	4.0452	-0.443497	0.657406	0.999727	microRNA 6826	102465496
EPHA5-AS1	ENSG00000250846	0.315195	-1.79403	4.0452	-0.443497	0.657406	0.999727	EPHA5 antisense RNA 1	100144602
MIR3684	ENSG00000265213	0.315195	-1.79403	4.0452	-0.443497	0.657406	0.999727	microRNA 3684	100500867
MIR548T	ENSG00000221296	0.315195	-1.79403	4.0452	-0.443497	0.657406	0.999727	microRNA 548t	100422849
DRD1	ENSG00000184845	0.315195	-1.79403	4.0452	-0.443497	0.657406	0.999727	dopamine receptor D1	1812
HLA-DPB2	ENSG00000224557	0.315195	-1.79403	4.0452	-0.443497	0.657406	0.999727	major histocompatibility complex, class II, DP beta 2 (pseudogene)	3116
ERICH1-AS1	NA	0.315195	-1.79403	4.0452	-0.443497	0.657406	0.999727	NA	NA
LINC01509	NA	0.315195	-1.79403	4.0452	-0.443497	0.657406	0.999727	long intergenic non-protein coding RNA 1509	101928720
VCX2	ENSG00000177504	0.315195	-1.79403	4.0452	-0.443497	0.657406	0.999727	variable charge X-linked 2	51480
DEFB135	ENSG00000205883	1.55453	-1.79261	1.97118	-0.909408	0.363135	0.999727	defensin beta 135	613209
DNM1P41	NA	1.5295	-1.79209	1.95119	-0.918464	0.358376	0.999727	dynamin 1 pseudogene 41	440299
CYP4F11	ENSG00000171903	4.88988	-1.76894	1.35118	-1.30918	0.190474	0.999727	cytochrome P450 family 4 subfamily F member 11	57834
GAS2L1P2	ENSG00000228376	0.801846	-1.7493	2.83861	-0.616253	0.537727	0.999727	growth arrest specific 2 like 1 pseudogene 2	340508
UPK3BL	NA	1.48728	-1.74893	1.94816	-0.897734	0.369327	0.999727	NA	NA
ASTN2-AS1	ENSG00000229105	1.48728	-1.74893	1.94816	-0.897734	0.369327	0.999727	ASTN2 antisense RNA 1	100128505
LOC101927314	ENSG00000271860	0.741954	-1.74793	2.9091	-0.600852	0.547939	0.999727	uncharacterized LOC101927314	101927314
LOC101927588	ENSG00000214803	2.87781	-1.74733	1.43033	-1.22162	0.22185	0.999727	uncharacterized LOC101927588	101927588
CDKN2B	ENSG00000147883	6.72753	-1.73789	1.24546	-1.39537	0.162903	0.999727	cyclin dependent kinase inhibitor 2B	1030
TRIM34	ENSG00000258659	4.19017	-1.73752	1.16983	-1.48528	0.13747	0.999727	tripartite motif containing 34	53840
FAM71C	ENSG00000180219	1.33312	-1.73524	2.06488	-0.840358	0.400708	0.999727	family with sequence similarity 71 member C	196472
ANKRD60	ENSG00000124227	1.33312	-1.73524	2.06488	-0.840358	0.400708	0.999727	ankyrin repeat domain 60	140731
T	NA	2.63899	-1.7346	1.9605	-0.884773	0.376279	0.999727	NA	NA
LINC01480	ENSG00000270164	1.53466	-1.73019	2.10494	-0.821965	0.411097	0.999727	long intergenic non-protein coding RNA 1480	101927931
SNORA78	ENSG00000273587	1.95556	-1.7277	1.70176	-1.01525	0.309989	0.999727	small nucleolar RNA, H/ACA box 78	677844
ESR1	ENSG00000091831	10.4718	-1.70941	1.1115	-1.53793	0.124065	0.999727	estrogen receptor 1	2099
AIM2	ENSG00000163568	3.98823	-1.70522	1.30103	-1.31067	0.18997	0.999727	absent in melanoma 2	9447
SYT10	ENSG00000110975	1.72121	-1.70407	2.21773	-0.768385	0.442259	0.999727	synaptotagmin 10	341359
LRRC17	ENSG00000128606	4.73911	-1.69958	1.12731	-1.50765	0.131645	0.999727	leucine rich repeat containing 17	10234
MIR1205	ENSG00000221771	2.10347	-1.69195	1.57619	-1.07344	0.283072	0.999727	microRNA 1205	100302161
OR2M3	ENSG00000228198	2.6068	-1.69025	2.26666	-0.745698	0.45585	0.999727	olfactory receptor family 2 subfamily M member 3	127062
TRIM51	ENSG00000124900	2.6068	-1.69025	2.26666	-0.745698	0.45585	0.999727	tripartite motif-containing 51	84767
C14orf180	ENSG00000184601	1.69976	-1.68109	2.2407	-0.750252	0.453103	0.999727	chromosome 14 open reading frame 180	400258
SIT1	ENSG00000137078	1.23347	-1.67848	2.20459	-0.761357	0.446444	0.999727	signaling threshold regulating transmembrane adaptor 1	27240
LINC01136	ENSG00000233791	1.89189	-1.67828	1.70841	-0.982366	0.32592	0.999727	long intergenic non-protein coding RNA 1136	730227
PSG11	ENSG00000243130	7.17612	-1.6704	1.24884	-1.33756	0.18104	0.999727	pregnancy specific beta-1-glycoprotein 11	5680
LOC644838	NA	1.46026	-1.66286	1.96143	-0.847782	0.396559	0.999727	NA	NA
NEFL	ENSG00000277586	1.65754	-1.65838	2.04314	-0.811681	0.416974	0.999727	neurofilament light chain	4747
FLJ36777	NA	1.91782	-1.65746	1.7038	-0.972801	0.330652	0.999727	NA	NA
KRTAP5-9	ENSG00000254997	2.79875	-1.65495	1.61982	-1.02168	0.306931	0.999727	keratin associated protein 5-9	3846
ARHGAP8	ENSG00000241484	0.706887	-1.65151	3.34481	-0.493754	0.62148	0.999727	Rho GTPase activating protein 8	23779
TM4SF5	ENSG00000142484	2.14033	-1.64881	1.95666	-0.842666	0.399415	0.999727	transmembrane 4 L six family member 5	9032
OLFML1	ENSG00000183801	7.03252	-1.63926	0.911576	-1.79827	0.0721349	0.999727	olfactomedin like 1	283298
OPN5	ENSG00000124818	2.07218	-1.63911	1.84642	-0.887727	0.374688	0.999727	opsin 5	221391
CA4	ENSG00000167434	3.12942	-1.6383	1.5411	-1.06308	0.287748	0.999727	carbonic anhydrase 4	762
SLED1	ENSG00000249138	2.21631	-1.63744	1.62802	-1.00579	0.314518	0.999727	proteoglycan 3, pro eosinophil major basic protein 2 pseudogene	643036
SPATA13-AS1	ENSG00000227213	1.24868	-1.63413	2.05073	-0.796853	0.425536	0.999727	SPATA13 antisense RNA 1	100874231
OR14C36	ENSG00000177174	1.4245	-1.63293	2.44171	-0.668765	0.503645	0.999727	olfactory receptor family 14 subfamily C member 36	127066
LY6G6C	ENSG00000204421	2.38341	-1.63026	1.68717	-0.966272	0.333908	0.999727	lymphocyte antigen 6 family member G6C	80740
ZNF610	ENSG00000167554	1.62605	-1.6298	2.01048	-0.810652	0.417566	0.999727	zinc finger protein 610	162963
ASB11	ENSG00000165192	1.47189	-1.62902	2.14471	-0.759552	0.447523	0.999727	ankyrin repeat and SOCS box containing 11	140456
MIR5579	ENSG00000266570	1.41446	-1.62731	1.99791	-0.814508	0.415354	0.999727	microRNA 5579	100847000
LINC00928	ENSG00000259218	1.8756	-1.62527	1.75324	-0.927009	0.353922	0.999727	long intergenic non-protein coding RNA 928	283761
IFNA14	ENSG00000228083	2.88566	-1.62351	1.64322	-0.988004	0.323151	0.999727	interferon alpha 14	3448
LINC00958	ENSG00000251381	0.272976	-1.62233	4.06182	-0.39941	0.689591	0.999727	long intergenic non-protein coding RNA 958	100506305
RMST	ENSG00000255794	0.272976	-1.62233	4.06182	-0.39941	0.689591	0.999727	rhabdomyosarcoma 2 associated transcript	196475
BASP1P1	NA	0.272976	-1.62233	4.06182	-0.39941	0.689591	0.999727	BASP1 pseudogene 1	646201
OR7E37P	NA	0.272976	-1.62233	4.06182	-0.39941	0.689591	0.999727	olfactory receptor family 7 subfamily E member 37 pseudogene	100506759
SNORD126	NA	0.272976	-1.62233	4.06182	-0.39941	0.689591	0.999727	small nucleolar RNA, C/D box 126	100113391
LINC00658	ENSG00000226995	0.272976	-1.62233	4.06182	-0.39941	0.689591	0.999727	long intergenic non-protein coding RNA 658	100507629
LOC101928435	NA	0.272976	-1.62233	4.06182	-0.39941	0.689591	0.999727	NA	NA
COL6A4P1	ENSG00000230524	0.272976	-1.62233	4.06182	-0.39941	0.689591	0.999727	collagen type VI alpha 4 pseudogene 1	344875
CCDC13-AS1	ENSG00000173811	0.272976	-1.62233	4.06182	-0.39941	0.689591	0.999727	CCDC13 antisense RNA 1	100874114
MIR4802	ENSG00000263642	0.272976	-1.62233	4.06182	-0.39941	0.689591	0.999727	microRNA 4802	100616274
SALRNA2	ENSG00000280515	0.696158	-1.62196	2.99476	-0.5416	0.588094	0.999727	senescence associated long non-coding RNA 2	104548973
SNORD33	ENSG00000199631	0.696158	-1.62196	2.99476	-0.5416	0.588094	0.999727	small nucleolar RNA, C/D box 33	26818
TSPY1	ENSG00000258992	0.696158	-1.62196	2.99476	-0.5416	0.588094	0.999727	testis specific protein Y-linked 1	7258
SLN	ENSG00000170290	0.711361	-1.62158	2.97395	-0.54526	0.585575	0.999727	sarcolipin	6588
OR10J1	ENSG00000196184	0.771253	-1.62013	2.89943	-0.558774	0.576316	0.999727	olfactory receptor family 10 subfamily J member 1	26476
AKR1C8P	ENSG00000264006	0.771253	-1.62013	2.89943	-0.558774	0.576316	0.999727	aldo-keto reductase family 1 member C8, pseudogene	340811
FGF6	ENSG00000111241	0.771253	-1.62013	2.89943	-0.558774	0.576316	0.999727	fibroblast growth factor 6	2251
CLEC2A	ENSG00000188393	0.771253	-1.62013	2.89943	-0.558774	0.576316	0.999727	C-type lectin domain family 2 member A	387836
MIR1293	ENSG00000221604	0.771253	-1.62013	2.89943	-0.558774	0.576316	0.999727	microRNA 1293	100302220
HS3ST4	ENSG00000182601	0.771253	-1.62013	2.89943	-0.558774	0.576316	0.999727	heparan sulfate-glucosamine 3-sulfotransferase 4	9951
MIR301B	ENSG00000212102	0.771253	-1.62013	2.89943	-0.558774	0.576316	0.999727	microRNA 301b	100126318
OR2A5	ENSG00000221836	0.771253	-1.62013	2.89943	-0.558774	0.576316	0.999727	olfactory receptor family 2 subfamily A member 5	393046
C2orf83	ENSG00000042304	1.85057	-1.61978	1.77822	-0.910903	0.362347	0.999727	chromosome 2 open reading frame 83	56918
POM121L1P	NA	30.3997	-1.61895	0.602797	-2.68573	0.00723711	0.999727	POM121 transmembrane nucleoporin like 1, pseudogene	25812
LINC00051	ENSG00000254008	1.78242	-1.61624	1.90983	-0.846276	0.397399	0.999727	long intergenic non-protein coding RNA 51	619434
AQP9	ENSG00000103569	1.40374	-1.61578	2.00035	-0.807752	0.419233	0.999727	aquaporin 9	366
C16orf78	ENSG00000166152	1.40374	-1.61578	2.00035	-0.807752	0.419233	0.999727	chromosome 16 open reading frame 78	123970
TRIM64C	ENSG00000214891	3.06058	-1.61213	1.80248	-0.894399	0.371109	0.999727	tripartite motif containing 64C	646754
PLA2G1B	ENSG00000170890	1.63608	-1.60954	2.30619	-0.697923	0.485225	0.999727	phospholipase A2 group IB	5319
MIR1272	ENSG00000221033	2.62092	-1.60943	1.4121	-1.13974	0.254393	0.999727	microRNA 1272	100302184
PLA2G12B	ENSG00000138308	1.39301	-1.60322	2.03881	-0.786349	0.431663	0.999727	phospholipase A2 group XIIB	84647
CLEC9A	ENSG00000197992	1.39301	-1.60322	2.03881	-0.786349	0.431663	0.999727	C-type lectin domain containing 9A	283420
FIGLA	ENSG00000183733	1.45112	-1.60198	2.20453	-0.726678	0.467423	0.999727	folliculogenesis specific bHLH transcription factor	344018
OR6N2	ENSG00000188340	0.68543	-1.59852	3.00815	-0.531396	0.595144	0.999727	olfactory receptor family 6 subfamily N member 2	81442
KRTAP19-5	ENSG00000186977	0.68543	-1.59852	3.00815	-0.531396	0.595144	0.999727	keratin associated protein 19-5	337972
FAM183B	NA	0.68543	-1.59852	3.00815	-0.531396	0.595144	0.999727	NA	NA
C7orf62	NA	0.68543	-1.59852	3.00815	-0.531396	0.595144	0.999727	NA	NA
ITM2A	ENSG00000078596	0.68543	-1.59852	3.00815	-0.531396	0.595144	0.999727	integral membrane protein 2A	9452
OR52M1	ENSG00000197790	0.700633	-1.5982	2.98686	-0.535078	0.592596	0.999727	olfactory receptor family 52 subfamily M member 1	119772
LINC01039	NA	0.700633	-1.5982	2.98686	-0.535078	0.592596	0.999727	long intergenic non-protein coding RNA 1039	104355149
BSPH1	ENSG00000188334	0.700633	-1.5982	2.98686	-0.535078	0.592596	0.999727	binder of sperm protein homolog 1	100131137
NOTO	ENSG00000214513	0.700633	-1.5982	2.98686	-0.535078	0.592596	0.999727	notochord homeobox	344022
OR5D13	ENSG00000279761	0.760525	-1.597	2.91066	-0.548672	0.58323	0.999727	olfactory receptor family 5 subfamily D member 13	390142
OR2AT4	ENSG00000171561	0.760525	-1.597	2.91066	-0.548672	0.58323	0.999727	olfactory receptor family 2 subfamily AT member 4	341152
GDF3	ENSG00000184344	0.760525	-1.597	2.91066	-0.548672	0.58323	0.999727	growth differentiation factor 3	9573
ASCL1	ENSG00000139352	0.760525	-1.597	2.91066	-0.548672	0.58323	0.999727	achaete-scute family bHLH transcription factor 1	429
MT1B	ENSG00000169688	0.760525	-1.597	2.91066	-0.548672	0.58323	0.999727	metallothionein 1B	4490
RTP2	ENSG00000198471	0.760525	-1.597	2.91066	-0.548672	0.58323	0.999727	receptor transporter protein 2	344892
RXFP3	ENSG00000182631	0.760525	-1.597	2.91066	-0.548672	0.58323	0.999727	relaxin family peptide receptor 3	51289
OR1J2	ENSG00000197233	0.760525	-1.597	2.91066	-0.548672	0.58323	0.999727	olfactory receptor family 1 subfamily J member 2	26740
CASQ2	ENSG00000118729	2.46028	-1.59556	1.99328	-0.800469	0.423439	0.999727	calsequestrin 2	845
CNNM1	ENSG00000119946	2.42879	-1.59209	1.79769	-0.885628	0.375818	0.999727	cyclin and CBS domain divalent metal cation transport mediator 1	26507
CALCR	ENSG00000004948	2.42879	-1.59209	1.79769	-0.885628	0.375818	0.999727	calcitonin receptor	799
SSX1	ENSG00000126752	2.42879	-1.59209	1.79769	-0.885628	0.375818	0.999727	SSX family member 1	6756
AKAP4	ENSG00000147081	1.1707	-1.58552	2.82662	-0.560923	0.57485	0.999727	A-kinase anchoring protein 4	8852
CELF2-AS2	ENSG00000237986	1.20646	-1.58331	2.10002	-0.753949	0.45088	0.999727	CELF2 antisense RNA 2	439950
FPGT-TNNI3K	ENSG00000259030	2.48196	-1.58262	1.53983	-1.02779	0.304049	0.999727	FPGT-TNNI3K readthrough	100526835
FGF4	ENSG00000075388	0.674702	-1.57813	3.39465	-0.464888	0.642012	0.999727	fibroblast growth factor 4	2249
MIR744	ENSG00000266297	0.674702	-1.57813	3.39465	-0.464888	0.642012	0.999727	microRNA 744	100126313
ANKRD20A12P	NA	0.674702	-1.57813	3.39465	-0.464888	0.642012	0.999727	ankyrin repeat domain 20 family member A12, pseudogene	100874392
TMEM244	ENSG00000203756	0.674702	-1.57813	3.39465	-0.464888	0.642012	0.999727	transmembrane protein 244	253582
MIR4660	ENSG00000263407	0.674702	-1.57813	3.39465	-0.464888	0.642012	0.999727	microRNA 4660	100616350
MIR1299	ENSG00000275377	0.674702	-1.57813	3.39465	-0.464888	0.642012	0.999727	microRNA 1299	100302167
GIMAP7	ENSG00000179144	0.689904	-1.57793	3.36815	-0.468485	0.639438	0.999727	GTPase, IMAP family member 7	168537
MIR1307	ENSG00000283867	0.749797	-1.57717	3.27313	-0.481853	0.62991	0.999727	microRNA 1307	100302174
OR5I1	ENSG00000167825	0.749797	-1.57717	3.27313	-0.481853	0.62991	0.999727	olfactory receptor family 5 subfamily I member 1	10798
OR5R1	NA	0.749797	-1.57717	3.27313	-0.481853	0.62991	0.999727	NA	NA
OR5M3	ENSG00000174937	0.749797	-1.57717	3.27313	-0.481853	0.62991	0.999727	olfactory receptor family 5 subfamily M member 3	219482
OR5A2	ENSG00000172324	0.749797	-1.57717	3.27313	-0.481853	0.62991	0.999727	olfactory receptor family 5 subfamily A member 2	219981
OR5A1	ENSG00000172320	0.749797	-1.57717	3.27313	-0.481853	0.62991	0.999727	olfactory receptor family 5 subfamily A member 1	219982
OR8D4	ENSG00000181518	0.749797	-1.57717	3.27313	-0.481853	0.62991	0.999727	olfactory receptor family 8 subfamily D member 4	338662
OR4D5	ENSG00000171014	0.749797	-1.57717	3.27313	-0.481853	0.62991	0.999727	olfactory receptor family 4 subfamily D member 5	219875
OR6C75	ENSG00000187857	0.749797	-1.57717	3.27313	-0.481853	0.62991	0.999727	olfactory receptor family 6 subfamily C member 75	390323
CLLU1OS	NA	0.749797	-1.57717	3.27313	-0.481853	0.62991	0.999727	NA	NA
SSTR1	ENSG00000139874	0.749797	-1.57717	3.27313	-0.481853	0.62991	0.999727	somatostatin receptor 1	6751
MT4	ENSG00000102891	0.749797	-1.57717	3.27313	-0.481853	0.62991	0.999727	metallothionein 4	84560
CYP4F24P	NA	0.749797	-1.57717	3.27313	-0.481853	0.62991	0.999727	cytochrome P450 family 4 subfamily F member 24, pseudogene	388514
ELSPBP1	ENSG00000169393	0.749797	-1.57717	3.27313	-0.481853	0.62991	0.999727	epididymal sperm binding protein 1	64100
ZIM2	ENSG00000269699	0.749797	-1.57717	3.27313	-0.481853	0.62991	0.999727	zinc finger imprinted 2	23619
MSGN1	ENSG00000151379	0.749797	-1.57717	3.27313	-0.481853	0.62991	0.999727	mesogenin 1	343930
DAPL1	ENSG00000163331	0.749797	-1.57717	3.27313	-0.481853	0.62991	0.999727	death associated protein like 1	92196
LAMP5	ENSG00000125869	0.749797	-1.57717	3.27313	-0.481853	0.62991	0.999727	lysosomal associated membrane protein family member 5	24141
SCP2D1	ENSG00000132631	0.749797	-1.57717	3.27313	-0.481853	0.62991	0.999727	SCP2 sterol binding domain containing 1	140856
INSM1	ENSG00000173404	0.749797	-1.57717	3.27313	-0.481853	0.62991	0.999727	INSM transcriptional repressor 1	3642
KRTAP19-7	ENSG00000244362	0.749797	-1.57717	3.27313	-0.481853	0.62991	0.999727	keratin associated protein 19-7	337974
KRTAP20-3	ENSG00000206104	0.749797	-1.57717	3.27313	-0.481853	0.62991	0.999727	keratin associated protein 20-3	337985
KRTAP21-1	ENSG00000187005	0.749797	-1.57717	3.27313	-0.481853	0.62991	0.999727	keratin associated protein 21-1	337977
CABS1	ENSG00000145309	0.749797	-1.57717	3.27313	-0.481853	0.62991	0.999727	calcium binding protein, spermatid associated 1	85438
SMR3A	ENSG00000109208	0.749797	-1.57717	3.27313	-0.481853	0.62991	0.999727	submaxillary gland androgen regulated protein 3A	26952
CLEC2L	ENSG00000236279	0.749797	-1.57717	3.27313	-0.481853	0.62991	0.999727	C-type lectin domain family 2 member L	154790
OR1N1	ENSG00000171505	0.749797	-1.57717	3.27313	-0.481853	0.62991	0.999727	olfactory receptor family 1 subfamily N member 1	138883
NYX	ENSG00000188937	0.749797	-1.57717	3.27313	-0.481853	0.62991	0.999727	nyctalopin	60506
ZNF135	ENSG00000176293	3.59879	-1.57705	1.87757	-0.839945	0.400939	0.999727	zinc finger protein 135	7694
GPHA2	ENSG00000149735	2.79118	-1.57697	1.40602	-1.12158	0.26204	0.999727	glycoprotein hormone subunit alpha 2	170589
TP63	ENSG00000073282	5.46017	-1.57403	1.37961	-1.14092	0.253903	0.999727	tumor protein p63	8626
SNORD27	ENSG00000275996	2.73376	-1.56991	1.47751	-1.06254	0.287992	0.999727	small nucleolar RNA, C/D box 27	9301
LOC407835	NA	14.4504	-1.5689	0.955778	-1.64149	0.100695	0.999727	mitogen-activated protein kinase kinase 2 pseudogene	407835
CLDN19	ENSG00000164007	2.53291	-1.5675	1.56648	-1.00065	0.316996	0.999727	claudin 19	149461
PSKH2	ENSG00000147613	2.37584	-1.55842	1.7636	-0.883657	0.376881	0.999727	protein serine kinase H2	85481
KLK11	ENSG00000167757	3.06687	-1.55806	1.54559	-1.00807	0.313423	0.999727	kallikrein related peptidase 11	11012
PCDHB1	ENSG00000171815	2.17429	-1.55421	2.15006	-0.72287	0.46976	0.999727	protocadherin beta 1	29930
SCARNA7	ENSG00000238741	3.96705	-1.55328	1.18531	-1.31044	0.190047	0.999727	small Cajal body-specific RNA 7	677767
TCHHL1	ENSG00000182898	2.21095	-1.55103	1.89453	-0.818691	0.412963	0.999727	trichohyalin like 1	126637
LOC102546229	ENSG00000250564	1.20736	-1.54615	2.27468	-0.679724	0.496679	0.999727	uncharacterized LOC102546229	102546229
NRADDP	NA	2.54811	-1.54174	1.46514	-1.05228	0.29267	0.999727	neurotrophin receptor associated death domain, pseudogene	100129354
C2orf80	ENSG00000188674	1.34006	-1.53548	2.19654	-0.699047	0.484523	0.999727	chromosome 2 open reading frame 80	389073
LOC100128006	NA	1.19663	-1.53443	2.31666	-0.662346	0.507749	0.999727	NA	NA
IZUMO2	ENSG00000161652	1.19663	-1.53443	2.31666	-0.662346	0.507749	0.999727	IZUMO family member 2	126123
CHIT1	ENSG00000133063	2.16873	-1.52851	1.73583	-0.880568	0.378552	0.999727	chitinase 1	1118
MIR548S	ENSG00000265056	0.653939	-1.52272	3.04937	-0.499355	0.617529	0.999727	microRNA 548s	100422862
LOC101929607	NA	0.653939	-1.52272	3.04937	-0.499355	0.617529	0.999727	NA	NA
FANK1-AS1	ENSG00000233409	0.669142	-1.52256	3.02654	-0.503069	0.614916	0.999727	FANK1 antisense RNA 1	101410540
LOC101927437	NA	0.729034	-1.52195	2.94505	-0.516784	0.605307	0.999727	uncharacterized LOC101927437	101927437
FUOM	ENSG00000148803	1.36599	-1.51326	2.00582	-0.754436	0.450588	0.999727	fucose mutarotase	282969
FAM71B	ENSG00000170613	1.12848	-1.51221	2.55083	-0.592832	0.553294	0.999727	family with sequence similarity 71 member B	153745
ELDR	NA	1.7706	-1.50465	1.74857	-0.860504	0.389511	0.999727	EGFR long non-coding downstream RNA	102725541
DCTN1-AS1	ENSG00000237737	3.88351	-1.5038	1.24492	-1.20795	0.227065	0.999727	DCTN1 antisense RNA 1	100189589
C2orf61	NA	3.43508	-1.50128	1.3028	-1.15235	0.249177	0.999727	NA	NA
RGS18	ENSG00000150681	1.21183	-1.50046	2.50591	-0.59877	0.549326	0.999727	regulator of G protein signaling 18	64407
SNORA12	ENSG00000212464	2.37766	-1.49886	1.66751	-0.898857	0.368729	0.999727	small nucleolar RNA, H/ACA box 12	677800
MAP2K4P1	ENSG00000269904	3.73558	-1.49806	1.28883	-1.16234	0.245096	0.999727	mitogen-activated protein kinase kinase 4 pseudogene 1	139201
LOC100287944	ENSG00000257545	1.71318	-1.49739	1.76996	-0.846	0.397553	0.999727	uncharacterized LOC100287944	100287944
TGFA-IT1	ENSG00000224606	0.643211	-1.49679	2.78478	-0.53749	0.590929	0.999727	TGFA intronic transcript 1	100874273
MIR670HG	ENSG00000235661	0.658413	-1.49671	2.76564	-0.541179	0.588384	0.999727	MIR670 host gene	100507261
MROH7-TTC4	ENSG00000271723	0.718305	-1.4964	2.69753	-0.554728	0.579081	0.999727	MROH7-TTC4 readthrough (NMD candidate)	100527960
LOC101929431	NA	0.718305	-1.4964	2.69753	-0.554728	0.579081	0.999727	uncharacterized LOC101929431	101929431
LUM	ENSG00000139329	0.718305	-1.4964	2.69753	-0.554728	0.579081	0.999727	lumican	4060
SNORD3C	NA	0.718305	-1.4964	2.69753	-0.554728	0.579081	0.999727	small nucleolar RNA, C/D box 3C	780853
LINC01337	ENSG00000251221	0.718305	-1.4964	2.69753	-0.554728	0.579081	0.999727	long intergenic non-protein coding RNA 1337	103689917
OR12D3	ENSG00000112462	0.718305	-1.4964	2.69753	-0.554728	0.579081	0.999727	olfactory receptor family 12 subfamily D member 3	81797
OR2A4	ENSG00000180658	0.718305	-1.4964	2.69753	-0.554728	0.579081	0.999727	olfactory receptor family 2 subfamily A member 4	79541
RNASEK-C17orf49	ENSG00000161939	3.45229	-1.49144	1.31021	-1.13832	0.254985	0.999727	RNASEK-C17orf49 readthrough	100529209
KRT71	ENSG00000139648	3.68978	-1.4892	1.49511	-0.996047	0.319227	0.999727	keratin 71	112802
OR2L3	ENSG00000198128	2.68619	-1.48916	1.49089	-0.998841	0.317872	0.999727	olfactory receptor family 2 subfamily L member 3	391192
SIGLEC8	ENSG00000105366	2.9078	-1.487	1.66461	-0.893304	0.371694	0.999727	sialic acid binding Ig like lectin 8	27181
ESRRG	ENSG00000196482	2.82962	-1.48558	1.51095	-0.983208	0.325505	0.999727	estrogen related receptor gamma	2104
LOC102723885	NA	1.91493	-1.48176	1.68625	-0.878727	0.379549	0.999727	NA	NA
MIR33B	ENSG00000207839	1.16514	-1.47827	2.1096	-0.700734	0.483469	0.999727	microRNA 33b	693120
NLRP2	ENSG00000022556	3.83391	-1.47474	1.49759	-0.984743	0.324751	0.999727	NLR family pyrin domain containing 2	55655
SPACA4	ENSG00000177202	1.85751	-1.47466	1.74546	-0.844855	0.398192	0.999727	sperm acrosome associated 4	171169
NSFP1	NA	2.48891	-1.47452	1.43733	-1.02588	0.30495	0.999727	N-ethylmaleimide-sensitive factor pseudogene 1	728806
CXADRP2	NA	0.707577	-1.47262	2.97017	-0.495804	0.620032	0.999727	CXADR pseudogene 2	646243
SPANXN1	ENSG00000203923	0.707577	-1.47262	2.97017	-0.495804	0.620032	0.999727	SPANX family member N1	494118
PCDH11Y	ENSG00000099715	0.707577	-1.47262	2.97017	-0.495804	0.620032	0.999727	protocadherin 11 Y-linked	83259
OR5B12	ENSG00000172362	0.632482	-1.47253	3.0796	-0.478155	0.63254	0.999727	olfactory receptor family 5 subfamily B member 12	390191
MIR3146	ENSG00000265932	1.15441	-1.46619	2.13887	-0.685496	0.493031	0.999727	microRNA 3146	100422967
PAK7	NA	3.6576	-1.46504	1.59575	-0.91809	0.358572	0.999727	NA	NA
LOC400541	ENSG00000247228	1.71765	-1.45938	1.79407	-0.813447	0.415962	0.999727	uncharacterized LOC400541	400541
ACER1	ENSG00000167769	1.52105	-1.45501	2.30971	-0.629954	0.528725	0.999727	alkaline ceramidase 1	125981
JSRP1	ENSG00000167476	2.77667	-1.45249	1.52452	-0.952747	0.340718	0.999727	junctional sarcoplasmic reticulum protein 1	126306
TPRX1	ENSG00000178928	5.94473	-1.44809	1.57778	-0.917805	0.358721	0.999727	tetrapeptide repeat homeobox 1	284355
DPP10	ENSG00000175497	3.46122	-1.44726	1.7214	-0.840744	0.400491	0.999727	dipeptidyl peptidase like 10	57628
POTEI	ENSG00000196834	7.03242	-1.44711	0.978449	-1.47898	0.139145	0.999727	POTE ankyrin domain family member I	653269
TSPAN8	ENSG00000127324	1.51032	-1.43897	2.35777	-0.610311	0.541656	0.999727	tetraspanin 8	7103
OR10H3	ENSG00000171936	1.51032	-1.43897	2.35777	-0.610311	0.541656	0.999727	olfactory receptor family 10 subfamily H member 3	26532
TPSB2	ENSG00000197253	1.68259	-1.43826	1.83848	-0.782308	0.434034	0.999727	tryptase beta 2	64499
CNTFR-AS1	ENSG00000237159	1.31304	-1.4377	2.19131	-0.656091	0.511765	0.999727	CNTFR antisense RNA 1	415056
FAM53B-AS1	NA	3.51218	-1.43755	1.2298	-1.16893	0.242432	0.999727	FAM53B antisense RNA 1	101927944
ODF1	ENSG00000155087	1.86199	-1.43689	1.69133	-0.849562	0.395569	0.999727	outer dense fiber of sperm tails 1	4956
C1QTNF9B	ENSG00000205863	5.46823	-1.43508	1.13804	-1.26101	0.207304	0.999727	C1q and TNF related 9B	387911
TFAP2B	ENSG00000008196	2.27085	-1.43165	2.05679	-0.696059	0.486392	0.999727	transcription factor AP-2 beta	7021
CACNA1G-AS1	ENSG00000250107	2.18841	-1.43133	1.64613	-0.869512	0.384567	0.999727	CACNA1G antisense RNA 1	253962
CCDC42	ENSG00000161973	1.25562	-1.42712	2.22482	-0.641456	0.521226	0.999727	coiled-coil domain containing 42	146849
ANHX	ENSG00000227059	1.47883	-1.42437	2.10821	-0.675632	0.499274	0.999727	anomalous homeobox	647589
CTAGE6	ENSG00000271321	1.47883	-1.42437	2.10821	-0.675632	0.499274	0.999727	CTAGE family member 6	340307
OPN1LW	ENSG00000102076	3.03137	-1.42431	1.89384	-0.752071	0.452008	0.999727	opsin 1, long wave sensitive	5956
SNORD116-2	ENSG00000207001	1.6511	-1.42058	2.01868	-0.703717	0.481609	0.999727	small nucleolar RNA, C/D box 116-2	100033414
JARID2-AS1	ENSG00000235488	1.60371	-1.41884	1.97124	-0.719769	0.471668	0.999727	JARID2 antisense RNA 1	100506681
MIR452	ENSG00000283751	2.99007	-1.41061	1.36221	-1.03553	0.300421	0.999727	microRNA 452	574412
SPATA4	ENSG00000150628	3.10847	-1.41058	1.31708	-1.07099	0.284174	0.999727	spermatogenesis associated 4	132851
POU5F1B	ENSG00000212993	2.00701	-1.40903	1.76729	-0.797283	0.425287	0.999727	POU class 5 homeobox 1B	5462
PRAMEF12	ENSG00000116726	1.49959	-1.40771	2.6325	-0.534742	0.592828	0.999727	PRAME family member 12	390999
GFRAL	ENSG00000187871	1.49959	-1.40771	2.6325	-0.534742	0.592828	0.999727	GDNF family receptor alpha like	389400
LOC339529	NA	1.11219	-1.40673	2.12751	-0.661213	0.508476	0.999727	NA	NA
SNORD76	NA	5.89478	-1.40449	1.02428	-1.3712	0.170313	0.999727	small nucleolar RNA, C/D box 76	692196
AGBL4	ENSG00000186094	3.33526	-1.4032	1.37156	-1.02307	0.306275	0.999727	AGBL carboxypeptidase 4	84871
MIR7854	ENSG00000277255	1.77307	-1.39923	1.75583	-0.796906	0.425506	0.999727	microRNA 7854	102465840
FRRS1L	ENSG00000260230	1.26725	-1.39896	2.24339	-0.623593	0.532895	0.999727	ferric chelate reductase 1 like	23732
LOC101928940	ENSG00000256195	1.05477	-1.3923	2.34215	-0.594455	0.552208	0.999727	uncharacterized LOC101928940	101928940
LINC00322	NA	1.05477	-1.3923	2.34215	-0.594455	0.552208	0.999727	long intergenic non-protein coding RNA 322	100126693
HPN-AS1	ENSG00000227392	0.676086	-1.39173	3.00908	-0.462509	0.643716	0.999727	HPN antisense RNA 1	100128675
MIR3175	ENSG00000284324	0.616194	-1.39074	3.1009	-0.448494	0.653796	0.999727	microRNA 3175	100422995
MIR3679	ENSG00000263813	0.616194	-1.39074	3.1009	-0.448494	0.653796	0.999727	microRNA 3679	100500878
MIR4761	ENSG00000284031	0.600991	-1.39048	3.12676	-0.444701	0.656536	0.999727	microRNA 4761	100616414
EVX1-AS	ENSG00000253405	0.600991	-1.39048	3.12676	-0.444701	0.656536	0.999727	EVX1 antisense RNA	101410536
FPR1	ENSG00000171051	1.76234	-1.38962	1.78357	-0.77912	0.435909	0.999727	formyl peptide receptor 1	2357
CPLX1	ENSG00000168993	7.66091	-1.38391	0.865289	-1.59936	0.109741	0.999727	complexin 1	10815
DTHD1	ENSG00000197057	2.74538	-1.38268	2.02586	-0.682513	0.494914	0.999727	death domain containing 1	401124
MIR548AN	ENSG00000263515	5.22047	-1.37856	1.1266	-1.22365	0.221085	0.999727	microRNA 548an	100616144
CYP4F3	ENSG00000186529	3.66524	-1.37841	1.54296	-0.893353	0.371668	0.999727	cytochrome P450 family 4 subfamily F member 3	4051
RIPK3	ENSG00000129465	4.00707	-1.37703	1.36063	-1.01206	0.311511	0.999727	receptor interacting serine/threonine kinase 3	11035
SPACA7	ENSG00000153498	1.45737	-1.37361	2.37576	-0.57818	0.563143	0.999727	sperm acrosome associated 7	122258
GABRG1	ENSG00000163285	2.37318	-1.373	1.55594	-0.882422	0.377549	0.999727	gamma-aminobutyric acid type A receptor subunit gamma1	2565
FPR3	ENSG00000187474	2.58497	-1.37241	1.76592	-0.777168	0.43706	0.999727	formyl peptide receptor 3	2359
CPSF4L	ENSG00000187959	4.98813	-1.36809	1.0848	-1.26115	0.207256	0.999727	cleavage and polyadenylation specific factor 4 like	642843
GJB6	ENSG00000121742	1.24579	-1.36679	2.52778	-0.540709	0.588708	0.999727	gap junction protein beta 6	10804
ERCC6-PGBD3	NA	0.665358	-1.36532	3.02324	-0.451609	0.651551	0.999727	NA	NA
OR2C1	ENSG00000168158	0.665358	-1.36532	3.02324	-0.451609	0.651551	0.999727	olfactory receptor family 2 subfamily C member 1	4993
MIR6719	ENSG00000277759	0.665358	-1.36532	3.02324	-0.451609	0.651551	0.999727	microRNA 6719	102465974
MIR6812	ENSG00000273555	0.665358	-1.36532	3.02324	-0.451609	0.651551	0.999727	microRNA 6812	102465487
CYP3A7-CYP3A51P	ENSG00000282301	0.665358	-1.36532	3.02324	-0.451609	0.651551	0.999727	CYP3A7-CYP3A51P readthrough	100861540
LOC101928605	NA	0.665358	-1.36532	3.02324	-0.451609	0.651551	0.999727	NA	NA
LOC100506125	NA	0.605466	-1.36387	3.11743	-0.437498	0.66175	0.999727	NA	NA
ADGRL3-AS1	NA	0.605466	-1.36387	3.11743	-0.437498	0.66175	0.999727	ADGRL3 antisense RNA 1	101927186
TIMD4	ENSG00000145850	0.590263	-1.36349	3.14399	-0.43368	0.664521	0.999727	T cell immunoglobulin and mucin domain containing 4	91937
TAS2R42	ENSG00000186136	1.77755	-1.36299	1.68306	-0.809828	0.418039	0.999727	taste 2 receptor member 42	353164
B4GALT4-AS1	ENSG00000240254	1.23576	-1.35702	2.10219	-0.64553	0.518584	0.999727	B4GALT4 antisense RNA 1	100874201
STON1-GTF2A1L	ENSG00000068781	1.68081	-1.35576	2.0378	-0.665308	0.505853	0.999727	STON1-GTF2A1L readthrough	286749
C9orf173	NA	3.22578	-1.35562	1.36003	-0.996761	0.31888	0.999727	NA	NA
VWA5B1	ENSG00000158816	3.23582	-1.35534	1.46037	-0.928081	0.353366	0.999727	von Willebrand factor A domain containing 5B1	127731
RERG	ENSG00000134533	6.09406	-1.35446	1.0055	-1.34706	0.177961	0.999727	RAS like estrogen regulated growth inhibitor	85004
KRT78	ENSG00000170423	5.21087	-1.35208	1.09121	-1.23907	0.215321	0.999727	keratin 78	196374
LINC01363	ENSG00000231605	3.17484	-1.35117	1.38174	-0.977874	0.328136	0.999727	long intergenic non-protein coding RNA 1363	101928484
KLF3-AS1	NA	4.51829	-1.35003	1.10855	-1.21784	0.223285	0.999727	KLF3 antisense RNA 1	79667
SKOR2	ENSG00000215474	2.01079	-1.34883	2.1886	-0.616296	0.537699	0.999727	SKI family transcriptional corepressor 2	652991
SLC17A4	ENSG00000146039	2.01079	-1.34883	2.1886	-0.616296	0.537699	0.999727	solute carrier family 17 member 4	10050
SERPING1	ENSG00000149131	2.46078	-1.34823	1.56072	-0.863847	0.387672	0.999727	serpin family G member 1	710
PCSK9	ENSG00000169174	1.7999	-1.34593	1.83998	-0.731493	0.464478	0.999727	proprotein convertase subtilisin/kexin type 9	255738
PMS2P7	NA	12.8581	-1.34553	0.899873	-1.49524	0.134852	0.999727	PMS1 homolog 2, mismatch repair system component pseudogene 7	100101440
OR12D2	ENSG00000280236	1.22503	-1.34388	2.07998	-0.646103	0.518212	0.999727	olfactory receptor family 12 subfamily D member 2	26529
LOC101927237	ENSG00000250075	1.63411	-1.34351	1.80653	-0.743694	0.457061	0.999727	uncharacterized LOC101927237	101927237
MIR1257	ENSG00000284193	1.0349	-1.33866	2.93789	-0.455653	0.64864	0.999727	microRNA 1257	100302168
CCDC42B	NA	1.61335	-1.33159	2.00717	-0.663418	0.507063	0.999727	NA	NA
KCNE4	ENSG00000152049	1.2143	-1.32954	2.10879	-0.630478	0.528382	0.999727	potassium voltage-gated channel subfamily E regulatory subunit 4	23704
LYZL1	ENSG00000120563	3.03944	-1.32455	1.57956	-0.838556	0.401719	0.999727	lysozyme like 1	84569
ZNF563	ENSG00000188868	4.25374	-1.32436	1.29223	-1.02486	0.305427	0.999727	zinc finger protein 563	147837
HIST1H2BE	NA	1.73533	-1.32408	1.70501	-0.776582	0.437405	0.999727	NA	NA
NXPE1	ENSG00000095110	1.41515	-1.32341	2.34578	-0.564168	0.57264	0.999727	neurexophilin and PC-esterase domain family member 1	120400
TMPRSS11A	ENSG00000187054	1.26099	-1.31759	2.51873	-0.523118	0.600892	0.999727	transmembrane serine protease 11A	339967
SLC24A2	ENSG00000155886	4.58889	-1.30568	1.31935	-0.989641	0.32235	0.999727	solute carrier family 24 member 2	25769
PCDHA1	ENSG00000204970	2.95053	-1.30263	1.37752	-0.945633	0.344336	0.999727	protocadherin alpha 1	56147
SIGLEC12	ENSG00000254521	2.63105	-1.30202	1.76587	-0.737324	0.460925	0.999727	sialic acid binding Ig like lectin 12	89858
MIR5581	ENSG00000263675	9.14294	-1.29769	0.77332	-1.67808	0.0933323	0.999727	microRNA 5581	100847010
DOCK4-AS1	ENSG00000225572	5.74957	-1.29699	1.03293	-1.25564	0.209246	0.999727	DOCK4 antisense RNA 1	100506413
TGM7	ENSG00000159495	4.64631	-1.2953	1.51702	-0.853846	0.39319	0.999727	transglutaminase 7	116179
MIR5687	ENSG00000265135	1.19354	-1.29413	2.27053	-0.56997	0.568698	0.999727	microRNA 5687	100847019
MIR3657	ENSG00000266370	2.54792	-1.29357	1.50706	-0.85834	0.390705	0.999727	microRNA 3657	100500889
SEMG2	ENSG00000124157	4.06627	-1.28805	1.87408	-0.687295	0.491897	0.999727	semenogelin 2	6407
MIR378D2	ENSG00000284288	3.94678	-1.28742	1.1354	-1.13389	0.256842	0.999727	microRNA 378d-2	100616169
MAGEB17	ENSG00000182798	1.78292	-1.2848	2.03501	-0.631346	0.527814	0.999727	MAGE family member B17	645864
S100A7	ENSG00000143556	2.24295	-1.28422	1.55507	-0.825824	0.408904	0.999727	S100 calcium binding protein A7	6278
LINC00106	ENSG00000236871	4.15211	-1.28195	1.1655	-1.09991	0.27137	0.999727	long intergenic non-protein coding RNA 106	751580
RAD51AP2	ENSG00000214842	3.41434	-1.28069	1.52066	-0.842199	0.399677	0.999727	RAD51 associated protein 2	729475
MIR548J	ENSG00000221760	1.0501	-1.28032	2.65448	-0.482322	0.629577	0.999727	microRNA 548j	100313914
CHI3L2	ENSG00000064886	4.01941	-1.27907	1.16497	-1.09794	0.272229	0.999727	chitinase 3 like 2	1117
UGT3A1	ENSG00000145626	2.83121	-1.27822	2.00175	-0.638552	0.523114	0.999727	UDP glycosyltransferase family 3 member A1	133688
MIR4706	ENSG00000266531	1.46632	-1.27757	2.09272	-0.610482	0.541543	0.999727	microRNA 4706	100616490
LOC414300	NA	2.27961	-1.27664	1.55237	-0.822377	0.410862	0.999727	uncharacterized LOC414300	414300
GOLGA2P6	NA	1.6788	-1.27338	1.7954	-0.709244	0.478173	0.999727	GOLGA2 pseudogene 6	729668
LINC00426	ENSG00000238121	1.17208	-1.27153	2.09642	-0.606525	0.544166	0.999727	long intergenic non-protein coding RNA 426	100188949
TAS2R7	ENSG00000121377	1.00272	-1.27129	2.64773	-0.480143	0.631126	0.999727	taste 2 receptor member 7	50837
F2	ENSG00000180210	3.75018	-1.27018	1.33891	-0.948673	0.342787	0.999727	coagulation factor II, thrombin	2147
CXCL12	ENSG00000107562	1.71477	-1.2646	1.91554	-0.660181	0.509137	0.999727	C-X-C motif chemokine ligand 12	6387
GAD2	ENSG00000136750	2.08141	-1.24652	2.15068	-0.579592	0.56219	0.999727	glutamate decarboxylase 2	2572
DMRTC2	ENSG00000142025	1.7407	-1.24392	1.86492	-0.667009	0.504766	0.999727	DMRT like family C2	63946
LINC00482	NA	3.26154	-1.2403	1.40465	-0.882996	0.377238	0.999727	long intergenic non-protein coding RNA 482	284185
MIR1267	ENSG00000221650	0.623139	-1.23999	3.47191	-0.357149	0.720981	0.999727	microRNA 1267	100302286
LINC01115	ENSG00000237667	0.623139	-1.23999	3.47191	-0.357149	0.720981	0.999727	long intergenic non-protein coding RNA 1115	339822
MIR4672	ENSG00000263979	0.623139	-1.23999	3.47191	-0.357149	0.720981	0.999727	microRNA 4672	100616429
TM4SF19	ENSG00000145107	9.45936	-1.23968	0.795645	-1.55808	0.119213	0.999727	transmembrane 4 L six family member 19	116211
IL22	ENSG00000127318	2.04992	-1.23866	1.9049	-0.650248	0.515532	0.999727	interleukin 22	50616
MIR5700	ENSG00000266099	0.563246	-1.23719	3.5994	-0.343723	0.731055	0.999727	microRNA 5700	100847031
MIR1305	ENSG00000221227	0.563246	-1.23719	3.5994	-0.343723	0.731055	0.999727	microRNA 1305	100302270
LINC00671	ENSG00000213373	0.548044	-1.23646	3.63546	-0.34011	0.733774	0.999727	long intergenic non-protein coding RNA 671	388387
MIR32	ENSG00000207698	0.548044	-1.23646	3.63546	-0.34011	0.733774	0.999727	microRNA 32	407036
MIR4731	ENSG00000265110	3.21219	-1.23466	1.28496	-0.960851	0.336627	0.999727	microRNA 4731	100616125
MIA2	ENSG00000150527	2.51442	-1.2337	1.58266	-0.77951	0.435679	0.999727	MIA SH3 domain ER export factor 2	4253
LOC102723517	NA	0.981955	-1.23314	2.66194	-0.463248	0.643187	0.999727	uncharacterized LOC102723517	102723517
NHLH2	ENSG00000177551	2.13615	-1.23113	1.68515	-0.730573	0.46504	0.999727	nescient helix-loop-helix 2	4808
MIR106B	ENSG00000208036	1.4708	-1.23027	2.0618	-0.596696	0.55071	0.999727	microRNA 106b	406900
PPBPP2	ENSG00000248848	1.50388	-1.22018	1.93185	-0.631613	0.52764	0.999727	pro-platelet basic protein pseudogene 2	10895
LRRIQ4	ENSG00000188306	4.73483	-1.21772	1.13834	-1.06974	0.284737	0.999727	leucine rich repeats and IQ motif containing 4	344657
MIR4425	ENSG00000264371	1.14059	-1.21648	2.29219	-0.530707	0.595622	0.999727	microRNA 4425	100616365
CASC11	ENSG00000249375	1.14059	-1.21648	2.29219	-0.530707	0.595622	0.999727	cancer susceptibility 11	100270680
LOC403323	NA	1.01792	-1.21632	2.41915	-0.502789	0.615113	0.999727	NA	NA
LOC100506076	NA	1.70921	-1.21333	1.78871	-0.678326	0.497565	0.999727	uncharacterized LOC100506076	100506076
LOC101928100	NA	3.37172	-1.21276	1.2481	-0.971682	0.331209	0.999727	NA	NA
SNORD116-28	ENSG00000278123	1.66252	-1.21237	1.72106	-0.70443	0.481165	0.999727	small nucleolar RNA, C/D box 116-28	100033820
KLHL40	ENSG00000157119	1.84191	-1.20545	1.93129	-0.624167	0.532518	0.999727	kelch like family member 40	131377
OBP2A	ENSG00000122136	3.58351	-1.2048	1.23762	-0.973478	0.330316	0.999727	odorant binding protein 2A	29991
SNORD4B	ENSG00000238597	1.43573	-1.20416	2.07888	-0.579234	0.562431	0.999727	small nucleolar RNA, C/D box 4B	26772
SNTG1	ENSG00000147481	3.42375	-1.20374	1.84684	-0.651783	0.514541	0.999727	syntrophin gamma 1	54212
LOC100506175	NA	2.09036	-1.20307	1.6347	-0.735956	0.461757	0.999727	NA	NA
ARL11	ENSG00000152213	2.34308	-1.19807	1.56668	-0.764721	0.444438	0.999727	ADP ribosylation factor like GTPase 11	115761
OR8D1	ENSG00000196341	2.02846	-1.19717	2.16097	-0.553995	0.579582	0.999727	olfactory receptor family 8 subfamily D member 1	283159
HBG2	ENSG00000196565	6.03516	-1.19149	1.04711	-1.13787	0.255173	0.999727	hemoglobin subunit gamma 2	3048
C1QB	ENSG00000173369	1.34234	-1.18834	2.39625	-0.495917	0.619953	0.999727	complement C1q B chain	713
KLHL33	ENSG00000185271	11.6038	-1.18695	0.707764	-1.67704	0.093535	0.999727	kelch like family member 33	123103
CXADRP3	ENSG00000265766	1.81688	-1.18646	2.24067	-0.529512	0.59645	0.999727	CXADR pseudogene 3	440224
EWSAT1	ENSG00000212766	1.98289	-1.185	1.75387	-0.675651	0.499262	0.999727	Ewing sarcoma associated transcript 1	283673
FXYD2	ENSG00000137731	3.06606	-1.18495	1.31126	-0.903672	0.366169	0.999727	FXYD domain containing ion transport regulator 2	486
RESP18	ENSG00000182698	1.79612	-1.18359	1.81137	-0.653423	0.513484	0.999727	regulated endocrine specific protein 18	389075
LOC100128233	NA	3.30447	-1.18053	1.28074	-0.921757	0.356655	0.999727	NA	NA
ERC2-IT1	ENSG00000281708	1.67772	-1.18015	1.81963	-0.648566	0.516619	0.999727	ERC2 intronic transcript 1	711
CORO7-PAM16	ENSG00000103426	0.997157	-1.17888	2.43012	-0.485114	0.627596	0.999727	CORO7-PAM16 readthrough	100529144
C1QTNF9	ENSG00000240654	2.30731	-1.17859	1.56987	-0.750756	0.452799	0.999727	C1q and TNF related 9	338872
C12orf50	ENSG00000165805	4.36171	-1.17811	1.37378	-0.857567	0.391131	0.999727	chromosome 12 open reading frame 50	160419
OR5B2	ENSG00000172365	0.94977	-1.17809	2.68507	-0.438757	0.660838	0.999727	olfactory receptor family 5 subfamily B member 2	390190
LGALS2	ENSG00000100079	4.43881	-1.17237	1.09769	-1.06803	0.285507	0.999727	galectin 2	3957
LCN12	ENSG00000184925	1.92547	-1.17159	1.73881	-0.67379	0.500445	0.999727	lipocalin 12	286256
SNORA74A	ENSG00000200959	4.18967	-1.17129	1.14798	-1.02031	0.307583	0.999727	small nucleolar RNA, H/ACA box 74A	26821
PNLDC1	ENSG00000146453	6.47175	-1.17128	1.06187	-1.10303	0.270012	0.999727	PARN like, ribonuclease domain containing 1	154197
ERMN	ENSG00000136541	1.78539	-1.17099	1.85566	-0.631034	0.528018	0.999727	ermin	57471
LRRC38	ENSG00000162494	1.33161	-1.17085	2.43957	-0.479943	0.631268	0.999727	leucine rich repeat containing 38	126755
CACNG3	ENSG00000006116	1.33161	-1.17085	2.43957	-0.479943	0.631268	0.999727	calcium voltage-gated channel auxiliary subunit gamma 3	10368
NCCRP1	ENSG00000188505	1.33161	-1.17085	2.43957	-0.479943	0.631268	0.999727	NCCRP1, F-box associated domain containing	342897
ZNF347	ENSG00000197937	1.33161	-1.17085	2.43957	-0.479943	0.631268	0.999727	zinc finger protein 347	84671
ZNF71	ENSG00000197951	1.33161	-1.17085	2.43957	-0.479943	0.631268	0.999727	zinc finger protein 71	58491
PRR27	ENSG00000187533	1.33161	-1.17085	2.43957	-0.479943	0.631268	0.999727	proline rich 27	401137
HTR1A	ENSG00000178394	1.33161	-1.17085	2.43957	-0.479943	0.631268	0.999727	5-hydroxytryptamine receptor 1A	3350
TAAR2	ENSG00000146378	1.33161	-1.17085	2.43957	-0.479943	0.631268	0.999727	trace amine associated receptor 2	9287
SPAG11A	ENSG00000178287	1.33161	-1.17085	2.43957	-0.479943	0.631268	0.999727	sperm associated antigen 11A	653423
FTHL17	ENSG00000132446	1.33161	-1.17085	2.43957	-0.479943	0.631268	0.999727	ferritin heavy chain like 17	53940
C1QTNF8	ENSG00000184471	3.10697	-1.16578	1.48605	-0.784488	0.432754	0.999727	C1q and TNF related 8	390664
LOC100506834	NA	2.43736	-1.16576	1.5238	-0.765035	0.444251	0.999727	NA	NA
SSX5	ENSG00000165583	3.117	-1.16429	1.58314	-0.735428	0.462079	0.999727	SSX family member 5	6758
CCDC83	ENSG00000150676	1.79969	-1.16319	1.94528	-0.597958	0.549868	0.999727	coiled-coil domain containing 83	220047
SLC15A5	ENSG00000188991	1.98624	-1.16067	2.11834	-0.547912	0.583752	0.999727	solute carrier family 15 member 5	729025
SPINK2	ENSG00000128040	6.65075	-1.159	0.910818	-1.27248	0.203202	0.999727	serine peptidase inhibitor Kazal type 2	6691
CES5A	ENSG00000159398	2.67866	-1.15804	1.58329	-0.731414	0.464527	0.999727	carboxylesterase 5A	221223
LOC100288866	NA	1.45093	-1.1579	1.90526	-0.607739	0.543361	0.999727	NA	NA
GJD4	ENSG00000177291	1.76463	-1.15406	1.77829	-0.648969	0.516358	0.999727	gap junction protein delta 4	219770
LOC284395	NA	1.81132	-1.15379	1.8086	-0.637948	0.523507	0.999727	NA	NA
IFNL3	ENSG00000197110	1.81132	-1.15379	1.8086	-0.637948	0.523507	0.999727	interferon lambda 3	282617
C4orf45	ENSG00000164123	1.77466	-1.15092	2.03488	-0.565593	0.571671	0.999727	chromosome 4 open reading frame 45	152940
SNORD46	ENSG00000200913	5.32649	-1.14933	1.1473	-1.00177	0.316453	0.999727	small nucleolar RNA, C/D box 46	94161
KCNK18	ENSG00000186795	1.30012	-1.14651	2.19513	-0.522295	0.601465	0.999727	potassium two pore domain channel subfamily K member 18	338567
NTF3	ENSG00000185652	1.30012	-1.14651	2.19513	-0.522295	0.601465	0.999727	neurotrophin 3	4908
ZNF208	ENSG00000160321	2.6525	-1.13903	2.02933	-0.561283	0.574605	0.999727	zinc finger protein 208	7757
CFHR2	ENSG00000080910	1.32089	-1.13828	2.72886	-0.417127	0.676586	0.999727	complement factor H related 2	3080
TRIM77	ENSG00000214414	1.32089	-1.13828	2.72886	-0.417127	0.676586	0.999727	tripartite motif containing 77	390231
GJD2	ENSG00000159248	1.32089	-1.13828	2.72886	-0.417127	0.676586	0.999727	gap junction protein delta 2	57369
TAS2R60	ENSG00000185899	1.32089	-1.13828	2.72886	-0.417127	0.676586	0.999727	taste 2 receptor member 60	338398
KIR2DL3	ENSG00000243772	2.93135	-1.13734	1.58838	-0.71604	0.473967	0.999727	killer cell immunoglobulin like receptor, two Ig domains and long cytoplasmic tail 3	3804
MIR4804	ENSG00000263593	0.929007	-1.13679	2.67141	-0.425542	0.670442	0.999727	microRNA 4804	100616152
CTC-436P18.1	NA	2.75553	-1.13597	1.36523	-0.832078	0.405365	0.999727	NA	NA
LOC100130872	NA	3.06497	-1.13596	1.28265	-0.885635	0.375814	0.999727	uncharacterized LOC100130872	100130872
MIR5191	ENSG00000264802	0.975701	-1.13527	2.24135	-0.506512	0.612497	0.999727	microRNA 5191	100847050
SPIB	ENSG00000269404	2.59689	-1.13513	1.44976	-0.78298	0.433639	0.999727	Spi-B transcription factor	6689
PCP4L1	ENSG00000248485	1.42948	-1.13489	1.91005	-0.594168	0.5524	0.999727	Purkinje cell protein 4 like 1	654790
SNORD15B	ENSG00000207445	4.57778	-1.13127	1.15256	-0.981528	0.326333	0.999727	small nucleolar RNA, C/D box 15B	114599
NCAM1-AS1	NA	4.41892	-1.13067	1.16536	-0.970235	0.331929	0.999727	NCAM1 antisense RNA1	100288346
VNN2	ENSG00000112303	3.3277	-1.13048	1.4158	-0.798474	0.424596	0.999727	vanin 2	8875
BRINP3	ENSG00000162670	2.75484	-1.13036	1.59978	-0.706573	0.479832	0.999727	BMP/retinoic acid inducible neural specific 3	339479
LAX1	ENSG00000122188	1.28939	-1.12917	2.22636	-0.507179	0.612029	0.999727	lymphocyte transmembrane adaptor 1	54900
TMEM30B	ENSG00000182107	1.28939	-1.12917	2.22636	-0.507179	0.612029	0.999727	transmembrane protein 30B	161291
CDRT15L2	ENSG00000214819	1.57381	-1.12885	2.095	-0.538834	0.590001	0.999727	CMT1A duplicated region transcript 15 like 2	256223
LOC100130331	ENSG00000237250	2.38441	-1.1283	1.51897	-0.742805	0.4576	0.999727	POTE ankyrin domain family, member F pseudogene	100130331
LOC100133920	ENSG00000261522	4.28334	-1.12808	1.20004	-0.940031	0.347202	0.999727	methylenetetrahydrofolate dehydrogenase (NADP+ dependent) 1 like pseudogene	100133920
CCR8	ENSG00000179934	0.964972	-1.12616	2.44843	-0.459952	0.645551	0.999727	C-C motif chemokine receptor 8	1237
GPR15	ENSG00000154165	1.46614	-1.12591	1.90049	-0.592432	0.553561	0.999727	G protein-coupled receptor 15	2838
LOC285740	NA	10.1293	-1.12492	0.738588	-1.52308	0.12774	0.999727	NA	NA
F11	ENSG00000088926	2.89986	-1.12401	1.4465	-0.77706	0.437123	0.999727	coagulation factor XI	2160
HMMR-AS1	NA	5.27355	-1.12371	1.00678	-1.11614	0.264361	0.999727	HMMR antisense RNA 1	101927813
PCDHA3	ENSG00000255408	3.97339	-1.12201	1.87691	-0.597795	0.549977	0.999727	protocadherin alpha 3	56145
FANCD2OS	ENSG00000163705	1.91991	-1.12132	1.6547	-0.677656	0.49799	0.999727	FANCD2 opposite strand	115795
CLDN34	ENSG00000234469	2.11093	-1.12007	1.7377	-0.644574	0.519203	0.999727	claudin 34	100288814
FAM166A	ENSG00000188163	2.39939	-1.11943	1.65351	-0.677002	0.498405	0.999727	family with sequence similarity 166 member A	401565
LOC440040	NA	2.64177	-1.11882	2.2537	-0.496435	0.619588	0.999727	NA	NA
SCG3	ENSG00000104112	4.08109	-1.11732	1.25867	-0.8877	0.374702	0.999727	secretogranin III	29106
CYP4F8	ENSG00000186526	5.06193	-1.11537	1.58097	-0.705499	0.4805	0.999727	cytochrome P450 family 4 subfamily F member 8	11283
VCAM1	ENSG00000162692	3.05333	-1.11428	1.73896	-0.640772	0.521671	0.999727	vascular cell adhesion molecule 1	7412
LOC101927143	ENSG00000232628	1.56377	-1.11169	1.91452	-0.580663	0.561468	0.999727	uncharacterized LOC101927143	101927143
SLCO1B3	ENSG00000111700	3.69882	-1.11084	1.50906	-0.736116	0.46166	0.999727	solute carrier organic anion transporter family member 1B3	28234
LOC728989	NA	3.04442	-1.10413	1.33986	-0.824062	0.409905	0.999727	phosphodiesterase 4D interacting protein pseudogene	728989
ZNF492	ENSG00000229676	5.4865	-1.10374	1.46532	-0.753239	0.451306	0.999727	zinc finger protein 492	57615
OR2T4	ENSG00000196944	1.96707	-1.10243	2.43127	-0.453439	0.650233	0.999727	olfactory receptor family 2 subfamily T member 4	127074
MIR8052	ENSG00000274999	0.990903	-1.10093	2.40484	-0.457799	0.647097	0.999727	microRNA 8052	102466873
LOC283440	NA	3.64322	-1.09904	1.23133	-0.892566	0.37209	0.999727	NA	NA
CELA3B	ENSG00000219073	3.44077	-1.09712	1.24203	-0.883325	0.377061	0.999727	chymotrypsin like elastase 3B	23436
WFDC1	ENSG00000103175	2.04278	-1.09711	1.64879	-0.665403	0.505793	0.999727	WAP four-disulfide core domain 1	58189
ANTXRL	ENSG00000274209	4.17783	-1.09521	1.56709	-0.698883	0.484625	0.999727	ANTXR like	195977
OR2T6	ENSG00000198104	1.58901	-1.09395	1.95086	-0.560754	0.574965	0.999727	olfactory receptor family 2 subfamily T member 6	254879
FAM19A1	NA	1.27867	-1.09334	2.46218	-0.444052	0.657005	0.999727	NA	NA
CXorf65	ENSG00000204165	1.27867	-1.09334	2.46218	-0.444052	0.657005	0.999727	chromosome X open reading frame 65	158830
GRIK2	ENSG00000164418	4.57666	-1.0933	1.73732	-0.629302	0.529151	0.999727	glutamate ionotropic receptor kainate type subunit 2	2898
RNU6-57P	ENSG00000223280	2.04705	-1.09305	1.70625	-0.640615	0.521773	0.999727	RNA, U6 small nuclear 57, pseudogene	100873765
GABRA3	ENSG00000011677	1.93489	-1.08739	2.12538	-0.51162	0.608917	0.999727	gamma-aminobutyric acid type A receptor subunit alpha3	2556
ANKRD66	ENSG00000230062	2.85695	-1.08634	1.66978	-0.650588	0.515312	0.999727	ankyrin repeat domain 66	100287718
SELE	ENSG00000007908	2.51176	-1.08042	1.48799	-0.726094	0.467781	0.999727	selectin E	6401
CALCA	ENSG00000110680	1.08854	-1.07852	2.34849	-0.459241	0.646061	0.999727	calcitonin related polypeptide alpha	796
KRTAP5-10	ENSG00000204572	1.08854	-1.07852	2.34849	-0.459241	0.646061	0.999727	keratin associated protein 5-10	387273
EZR-AS1	ENSG00000233893	1.08854	-1.07852	2.34849	-0.459241	0.646061	0.999727	EZR antisense RNA 1	101409257
C9orf135	ENSG00000204711	1.08854	-1.07852	2.34849	-0.459241	0.646061	0.999727	chromosome 9 open reading frame 135	138255
BBOX1-AS1	ENSG00000254560	1.53159	-1.07732	1.92085	-0.560857	0.574895	0.999727	BBOX1 antisense RNA 1	103695435
LOC102724323	ENSG00000231964	6.26424	-1.07605	0.955989	-1.12559	0.260338	0.999727	uncharacterized LOC102724323	102724323
SNORA80B	ENSG00000206633	3.87895	-1.07512	1.24085	-0.866442	0.386248	0.999727	small nucleolar RNA, H/ACA box 80B	100302743
YWHAEP1	NA	3.25847	-1.07496	1.28315	-0.837746	0.402173	0.999727	tyrosine 3-monooxygenase/tryptophan 5-monooxygenase activation protein epsilon pseudogene 1	649395
OR10H2	ENSG00000171942	1.61494	-1.07348	2.03923	-0.526415	0.5986	0.999727	olfactory receptor family 10 subfamily H member 2	26538
GKN2	ENSG00000183607	3.22359	-1.06996	1.94902	-0.54897	0.583026	0.999727	gastrokine 2	200504
ZNF223	ENSG00000178386	5.57003	-1.06992	1.34777	-0.793844	0.427286	0.999727	zinc finger protein 223	7766
C9orf173-AS1	NA	3.9292	-1.06827	1.27169	-0.840041	0.400886	0.999727	NA	NA
TAS2R16	ENSG00000128519	1.91343	-1.06499	2.14746	-0.49593	0.619944	0.999727	taste 2 receptor member 16	50833
ANP32C	ENSG00000248546	1.69022	-1.06473	1.98537	-0.536287	0.59176	0.999727	acidic nuclear phosphoprotein 32 family member C	23520
LINC01423	NA	0.933481	-1.06327	2.26169	-0.470123	0.638267	0.999727	long intergenic non-protein coding RNA 1423	102724678
LOC285627	NA	0.933481	-1.06327	2.26169	-0.470123	0.638267	0.999727	NA	NA
MIR194-1	ENSG00000207624	0.517451	-1.06294	3.73428	-0.284644	0.775917	0.999727	microRNA 194-1	406969
LINC00595	ENSG00000230417	0.517451	-1.06294	3.73428	-0.284644	0.775917	0.999727	long intergenic non-protein coding RNA 595	414243
LINC00927	ENSG00000259361	0.517451	-1.06294	3.73428	-0.284644	0.775917	0.999727	long intergenic non-protein coding RNA 927	283688
LOC729987	NA	0.532654	-1.06236	3.69526	-0.287492	0.773735	0.999727	NA	NA
AKR1C6P	NA	0.532654	-1.06236	3.69526	-0.287492	0.773735	0.999727	aldo-keto reductase family 1 member C6, pseudogene	389932
LINC00332	NA	0.532654	-1.06236	3.69526	-0.287492	0.773735	0.999727	long intergenic non-protein coding RNA 332	100874127
MIR4633	ENSG00000264563	0.532654	-1.06236	3.69526	-0.287492	0.773735	0.999727	microRNA 4633	100616175
CHIA	ENSG00000134216	1.07781	-1.06129	2.38058	-0.44581	0.655735	0.999727	chitinase acidic	27159
SPACA1	ENSG00000118434	1.07781	-1.06129	2.38058	-0.44581	0.655735	0.999727	sperm acrosome associated 1	81833
C8orf86	ENSG00000196166	1.07781	-1.06129	2.38058	-0.44581	0.655735	0.999727	chromosome 8 open reading frame 86	389649
PENK	ENSG00000181195	1.07781	-1.06129	2.38058	-0.44581	0.655735	0.999727	proenkephalin	5179
RAB3D	ENSG00000105514	8.66345	-1.06055	0.859482	-1.23394	0.217227	0.999727	RAB3D, member RAS oncogene family	9545
SPRR1B	ENSG00000169469	0.592546	-1.06015	3.55795	-0.297967	0.765729	0.999727	small proline rich protein 1B	6699
OR2T27	ENSG00000187701	0.592546	-1.06015	3.55795	-0.297967	0.765729	0.999727	olfactory receptor family 2 subfamily T member 27	403239
CACNG5	ENSG00000075429	0.592546	-1.06015	3.55795	-0.297967	0.765729	0.999727	calcium voltage-gated channel auxiliary subunit gamma 5	27091
DEFB124	ENSG00000180383	0.592546	-1.06015	3.55795	-0.297967	0.765729	0.999727	defensin beta 124	245937
MEOX2-AS1	NA	0.592546	-1.06015	3.55795	-0.297967	0.765729	0.999727	NA	NA
CXorf21	NA	0.592546	-1.06015	3.55795	-0.297967	0.765729	0.999727	NA	NA
KLK4	ENSG00000167749	2.70726	-1.05946	1.51261	-0.700416	0.483668	0.999727	kallikrein related peptidase 4	9622
LINC01556	NA	6.88223	-1.05905	0.992408	-1.06715	0.285902	0.999727	long intergenic non-protein coding RNA 1556	729583
KRT72	ENSG00000170486	2.98052	-1.05325	1.75166	-0.601288	0.547648	0.999727	keratin 72	140807
MIR938	ENSG00000216035	2.03722	-1.05324	1.55273	-0.678315	0.497572	0.999727	microRNA 938	100126327
KLRD1	ENSG00000134539	2.6246	-1.05213	1.48304	-0.70944	0.478051	0.999727	killer cell lectin like receptor D1	3824
OR6C6	ENSG00000188324	1.9027	-1.05102	2.19791	-0.478192	0.632514	0.999727	olfactory receptor family 6 subfamily C member 6	283365
TRIM15	ENSG00000204610	1.9027	-1.05102	2.19791	-0.478192	0.632514	0.999727	tripartite motif containing 15	89870
MIR6813	ENSG00000274034	0.922753	-1.04947	2.4463	-0.429004	0.66792	0.999727	microRNA 6813	102466741
LOC101929505	NA	0.922753	-1.04947	2.4463	-0.429004	0.66792	0.999727	NA	NA
HIST1H3C	NA	1.11447	-1.04819	2.36113	-0.443934	0.65709	0.999727	NA	NA
TNFRSF4	ENSG00000186827	2.18513	-1.04488	1.63713	-0.638238	0.523319	0.999727	TNF receptor superfamily member 4	7293
CLYBL-AS2	ENSG00000227659	1.87144	-1.04465	1.72517	-0.605536	0.544823	0.999727	CLYBL antisense RNA 2	100874063
DDX4	ENSG00000152670	7.20755	-1.04388	0.960353	-1.08698	0.277047	0.999727	DEAD-box helicase 4	54514
LOC644145	NA	1.30928	-1.0403	2.70355	-0.38479	0.700393	0.999727	NA	NA
UBD	ENSG00000213886	5.29322	-1.03889	1.05794	-0.981995	0.326103	0.999727	ubiquitin D	10537
DDC	ENSG00000132437	5.68738	-1.03804	0.980166	-1.05904	0.289581	0.999727	dopa decarboxylase	1644
C1orf210	ENSG00000253313	2.60384	-1.03769	1.40809	-0.736947	0.461155	0.999727	chromosome 1 open reading frame 210	149466
LOC101927755	NA	16.0567	-1.03729	0.628602	-1.65015	0.0989117	0.999727	NA	NA
ZAR1L	ENSG00000189167	3.03616	-1.03701	1.33908	-0.774422	0.438681	0.999727	zygote arrest 1 like	646799
VSX2	ENSG00000119614	3.11951	-1.03567	1.33911	-0.773405	0.439283	0.999727	visual system homeobox 2	338917
NXNL1	ENSG00000171773	2.8201	-1.03305	1.50813	-0.684987	0.493352	0.999727	nucleoredoxin like 1	115861
GAGE10	ENSG00000215274	1.96907	-1.03177	1.55814	-0.662181	0.507855	0.999727	G antigen 10	102724473
DEPDC1-AS1	ENSG00000234264	1.10374	-1.0317	2.33921	-0.441046	0.65918	0.999727	DEPDC1 antisense RNA 1	101927220
C1orf68	ENSG00000198854	1.10374	-1.0317	2.33921	-0.441046	0.65918	0.999727	chromosome 1 open reading frame 68	100129271
GRTP1-AS1	NA	6.54221	-1.03137	0.924076	-1.11611	0.264377	0.999727	GRTP1 antisense RNA 1	100874068
BARX2	ENSG00000043039	18.0527	-1.02926	0.594267	-1.73198	0.0832774	0.999727	BARX homeobox 2	8538
CD52	ENSG00000169442	1.48937	-1.02825	1.89187	-0.543511	0.586778	0.999727	CD52 molecule	1043
LOC102724601	NA	2.31943	-1.02634	1.615	-0.635506	0.525098	0.999727	NA	NA
MIR5002	ENSG00000266383	0.948684	-1.02577	2.42903	-0.422295	0.672809	0.999727	microRNA 5002	100847021
CTD-3080P12.3	ENSG00000249201	0.948684	-1.02577	2.42903	-0.422295	0.672809	0.999727	uncharacterized LOC101928857	101928857
SPZ1	ENSG00000164299	1.89198	-1.02569	2.45216	-0.41828	0.675742	0.999727	spermatogenic leucine zipper 1	84654
FLJ37505	NA	0.506723	-1.02202	3.35357	-0.304756	0.760552	0.999727	NA	NA
LOC101929613	NA	0.506723	-1.02202	3.35357	-0.304756	0.760552	0.999727	uncharacterized LOC101929613	101929613
LINC01310	ENSG00000205632	0.506723	-1.02202	3.35357	-0.304756	0.760552	0.999727	long intergenic non-protein coding RNA 1310	100128946
RNU6-42P	ENSG00000206892	0.506723	-1.02202	3.35357	-0.304756	0.760552	0.999727	RNA, U6 small nuclear 42, pseudogene	100302742
LY86	ENSG00000112799	0.506723	-1.02202	3.35357	-0.304756	0.760552	0.999727	lymphocyte antigen 86	9450
OR13C5	ENSG00000277556	0.506723	-1.02202	3.35357	-0.304756	0.760552	0.999727	olfactory receptor family 13 subfamily C member 5	138799
PPEF1-AS1	NA	0.506723	-1.02202	3.35357	-0.304756	0.760552	0.999727	PPEF1 antisense RNA 1	100874004
MIR6757	ENSG00000278108	0.521926	-1.02148	3.32066	-0.307613	0.758377	0.999727	microRNA 6757	102466193
LINC00607	ENSG00000235770	0.521926	-1.02148	3.32066	-0.307613	0.758377	0.999727	long intergenic non-protein coding RNA 607	646324
PCA3	ENSG00000225937	0.521926	-1.02148	3.32066	-0.307613	0.758377	0.999727	prostate cancer associated 3	50652
LINC01268	NA	1.52603	-1.02083	1.77527	-0.575027	0.565273	0.999727	NA	NA
C1orf158	ENSG00000157330	0.581818	-1.01943	3.20528	-0.318046	0.75045	0.999727	chromosome 1 open reading frame 158	93190
MIR761	ENSG00000283899	0.581818	-1.01943	3.20528	-0.318046	0.75045	0.999727	microRNA 761	100313892
TSHB	ENSG00000134200	0.581818	-1.01943	3.20528	-0.318046	0.75045	0.999727	thyroid stimulating hormone subunit beta	7252
LINGO4	ENSG00000213171	0.581818	-1.01943	3.20528	-0.318046	0.75045	0.999727	leucine rich repeat and Ig domain containing 4	339398
OR52A1	ENSG00000182070	0.581818	-1.01943	3.20528	-0.318046	0.75045	0.999727	olfactory receptor family 52 subfamily A member 1	23538
LOC100652999	ENSG00000257550	0.581818	-1.01943	3.20528	-0.318046	0.75045	0.999727	uncharacterized LOC100652999	100652999
OR11G2	ENSG00000196832	0.581818	-1.01943	3.20528	-0.318046	0.75045	0.999727	olfactory receptor family 11 subfamily G member 2	390439
VWC2L	ENSG00000174453	0.581818	-1.01943	3.20528	-0.318046	0.75045	0.999727	von Willebrand factor C domain containing 2 like	402117
OXT	ENSG00000101405	0.581818	-1.01943	3.20528	-0.318046	0.75045	0.999727	oxytocin/neurophysin I prepropeptide	5020
SST	ENSG00000157005	0.581818	-1.01943	3.20528	-0.318046	0.75045	0.999727	somatostatin	6750
TMEM207	ENSG00000198398	0.581818	-1.01943	3.20528	-0.318046	0.75045	0.999727	transmembrane protein 207	131920
DRD5	ENSG00000169676	0.581818	-1.01943	3.20528	-0.318046	0.75045	0.999727	dopamine receptor D5	1816
PHOX2B	ENSG00000109132	0.581818	-1.01943	3.20528	-0.318046	0.75045	0.999727	paired like homeobox 2B	8929
HPGDS	ENSG00000163106	0.581818	-1.01943	3.20528	-0.318046	0.75045	0.999727	hematopoietic prostaglandin D synthase	27306
APELA	ENSG00000248329	0.581818	-1.01943	3.20528	-0.318046	0.75045	0.999727	apelin receptor early endogenous ligand	100506013
DCANP1	ENSG00000251380	0.581818	-1.01943	3.20528	-0.318046	0.75045	0.999727	dendritic cell associated nuclear protein	140947
SPINK9	ENSG00000204909	0.581818	-1.01943	3.20528	-0.318046	0.75045	0.999727	serine peptidase inhibitor Kazal type 9	643394
KAAG1	ENSG00000146049	0.581818	-1.01943	3.20528	-0.318046	0.75045	0.999727	kidney associated antigen 1	353219
OR6V1	ENSG00000225781	0.581818	-1.01943	3.20528	-0.318046	0.75045	0.999727	olfactory receptor family 6 subfamily V member 1	346517
TPD52L3	ENSG00000170777	0.581818	-1.01943	3.20528	-0.318046	0.75045	0.999727	TPD52 like 3	89882
OR1L8	ENSG00000171496	0.581818	-1.01943	3.20528	-0.318046	0.75045	0.999727	olfactory receptor family 1 subfamily L member 8	138881
PRR32	ENSG00000183631	0.581818	-1.01943	3.20528	-0.318046	0.75045	0.999727	proline rich 32	100130613
SNX29P1	NA	33.9283	-1.01796	0.491305	-2.07195	0.0382699	0.999727	sorting nexin 29 pseudogene 1	100652781
CDKL2	ENSG00000138769	5.50462	-1.01578	0.998923	-1.01688	0.309212	0.999727	cyclin dependent kinase like 2	8999
HS3ST2	ENSG00000122254	1.09301	-1.01406	2.37113	-0.427668	0.668893	0.999727	heparan sulfate-glucosamine 3-sulfotransferase 2	9956
CD1E	ENSG00000158488	2.14937	-1.01389	1.95225	-0.519345	0.60352	0.999727	CD1e molecule	913
LOC101928943	NA	5.4336	-1.01376	1.06907	-0.948258	0.342998	0.999727	NA	NA
GFI1B	ENSG00000165702	2.16547	-1.01355	2.01919	-0.501961	0.615695	0.999727	growth factor independent 1B transcriptional repressor	8328
CLDN1	ENSG00000163347	1.67393	-1.01353	1.8287	-0.554236	0.579417	0.999727	claudin 1	9076
TREML2	ENSG00000112195	2.39156	-1.01247	1.88286	-0.537731	0.590762	0.999727	triggering receptor expressed on myeloid cells like 2	79865
KHDC1L	ENSG00000256980	2.14291	-1.00963	1.64738	-0.612872	0.539961	0.999727	KH domain containing 1 like	100129128
KCNS2	ENSG00000156486	1.04632	-1.00952	2.20072	-0.458723	0.646433	0.999727	potassium voltage-gated channel modifier subfamily S member 2	3788
PCK1	ENSG00000124253	3.18496	-1.00688	1.4646	-0.687481	0.491779	0.999727	phosphoenolpyruvate carboxykinase 1	5105
ACSM1	ENSG00000166743	2.49525	-1.00688	1.98261	-0.507855	0.611555	0.999727	acyl-CoA synthetase medium chain family member 1	116285
LOC101927243	NA	3.26991	-1.00576	1.47694	-0.680974	0.495888	0.999727	uncharacterized LOC101927243	101927243
SNORD30	ENSG00000277846	1.93758	-1.00413	1.59543	-0.629378	0.529101	0.999727	small nucleolar RNA, C/D box 30	9299
MAGEC1	ENSG00000155495	4.17634	-1.00394	1.58286	-0.63426	0.525911	0.999727	MAGE family member C1	9947
LRAT	ENSG00000121207	4.95745	-1.00379	1.00446	-0.999326	0.317637	0.999727	lecithin retinol acyltransferase	9227
CA9	ENSG00000107159	16.8969	-1.00355	0.563483	-1.78097	0.0749166	0.999727	carbonic anhydrase 9	768
LINC00922	ENSG00000261742	2.87531	-1.00339	1.49557	-0.670912	0.502277	0.999727	long intergenic non-protein coding RNA 922	283867
TRPM5	ENSG00000070985	7.44535	-1.0019	1.15379	-0.868354	0.385201	0.999727	transient receptor potential cation channel subfamily M member 5	29850
SNORD7	ENSG00000207297	2.78953	-1.00086	1.47903	-0.676701	0.498596	0.999727	small nucleolar RNA, C/D box 7	692076
C10orf126	ENSG00000232624	1.55126	-0.999554	2.09917	-0.476167	0.633955	0.999727	chromosome 10 open reading frame 126	283080
SMCR2	ENSG00000223979	1.50457	-0.998615	1.77885	-0.561383	0.574537	0.999727	Smith-Magenis syndrome chromosome region, candidate 2	105371564
DEAR	NA	1.50457	-0.998615	1.77885	-0.561383	0.574537	0.999727	NA	NA
SLC7A9	ENSG00000021488	7.68218	-0.99856	0.833954	-1.19738	0.231159	0.999727	solute carrier family 7 member 9	11136
CCL25	ENSG00000131142	1.82899	-0.998378	1.91831	-0.520446	0.602753	0.999727	C-C motif chemokine ligand 25	6370
PSG2	ENSG00000242221	3.78824	-0.997187	1.32503	-0.752576	0.451705	0.999727	pregnancy specific beta-1-glycoprotein 2	5670
ASZ1	ENSG00000154438	2.11788	-0.994208	1.64023	-0.606141	0.544421	0.999727	ankyrin repeat, SAM and basic leucine zipper domain containing 1	136991
MIR151A	ENSG00000254324	1.03559	-0.992749	2.20525	-0.450175	0.652584	0.999727	microRNA 151a	442893
FGF16	ENSG00000196468	1.03559	-0.992749	2.20525	-0.450175	0.652584	0.999727	fibroblast growth factor 16	8823
RGS13	ENSG00000127074	0.495995	-0.991266	3.7892	-0.261603	0.793628	0.999727	regulator of G protein signaling 13	6003
LRIT1	ENSG00000148602	0.495995	-0.991266	3.7892	-0.261603	0.793628	0.999727	leucine rich repeat, Ig-like and transmembrane domains 1	26103
SCGB2A2	ENSG00000110484	0.495995	-0.991266	3.7892	-0.261603	0.793628	0.999727	secretoglobin family 2A member 2	4250
HP09025	NA	0.495995	-0.991266	3.7892	-0.261603	0.793628	0.999727	NA	NA
MIR99B	ENSG00000207550	0.495995	-0.991266	3.7892	-0.261603	0.793628	0.999727	microRNA 99b	407056
NCOR1P1	ENSG00000240108	0.495995	-0.991266	3.7892	-0.261603	0.793628	0.999727	NCOR1 pseudogene 1	149934
MIR5090	ENSG00000284176	0.495995	-0.991266	3.7892	-0.261603	0.793628	0.999727	microRNA 5090	100847073
LOC642929	ENSG00000276203	0.495995	-0.991266	3.7892	-0.261603	0.793628	0.999727	general transcription factor II, i pseudogene	642929
LINC00528	ENSG00000269220	5.92154	-0.990965	0.971568	-1.01996	0.307745	0.999727	long intergenic non-protein coding RNA 528	200298
OR4A5	ENSG00000221840	1.08229	-0.990953	2.62677	-0.377251	0.705987	0.999727	olfactory receptor family 4 subfamily A member 5	81318
IFNA10	ENSG00000186803	1.08229	-0.990953	2.62677	-0.377251	0.705987	0.999727	interferon alpha 10	3446
BTNL10	ENSG00000285153	0.511197	-0.990949	3.74766	-0.264418	0.791458	0.999727	butyrophilin like 10	100129094
OR7G1	ENSG00000161807	0.511197	-0.990949	3.74766	-0.264418	0.791458	0.999727	olfactory receptor family 7 subfamily G member 1	125962
TREML5P	NA	0.511197	-0.990949	3.74766	-0.264418	0.791458	0.999727	triggering receptor expressed on myeloid cells like 5, pseudogene	221438
RNVU1-7	ENSG00000206585	0.571089	-0.989738	3.60201	-0.274774	0.78349	0.999727	RNA, variant U1 small nuclear 7	26864
OR10Z1	ENSG00000198967	0.571089	-0.989738	3.60201	-0.274774	0.78349	0.999727	olfactory receptor family 10 subfamily Z member 1	128368
OR2W5	NA	0.571089	-0.989738	3.60201	-0.274774	0.78349	0.999727	NA	NA
FAM170B	ENSG00000172538	0.571089	-0.989738	3.60201	-0.274774	0.78349	0.999727	family with sequence similarity 170 member B	170370
OR51I1	ENSG00000167359	0.571089	-0.989738	3.60201	-0.274774	0.78349	0.999727	olfactory receptor family 51 subfamily I member 1	390063
OR52N1	ENSG00000181001	0.571089	-0.989738	3.60201	-0.274774	0.78349	0.999727	olfactory receptor family 52 subfamily N member 1	79473
FSHB	ENSG00000131808	0.571089	-0.989738	3.60201	-0.274774	0.78349	0.999727	follicle stimulating hormone subunit beta	2488
OR4C12	ENSG00000221954	0.571089	-0.989738	3.60201	-0.274774	0.78349	0.999727	olfactory receptor family 4 subfamily C member 12	283093
APOC3	ENSG00000110245	0.571089	-0.989738	3.60201	-0.274774	0.78349	0.999727	apolipoprotein C3	345
OR8G5	ENSG00000255298	0.571089	-0.989738	3.60201	-0.274774	0.78349	0.999727	olfactory receptor family 8 subfamily G member 5	219865
OR8B12	ENSG00000170953	0.571089	-0.989738	3.60201	-0.274774	0.78349	0.999727	olfactory receptor family 8 subfamily B member 12	219858
OR10A7	ENSG00000179919	0.571089	-0.989738	3.60201	-0.274774	0.78349	0.999727	olfactory receptor family 10 subfamily A member 7	121364
CLLU1	ENSG00000257127	0.571089	-0.989738	3.60201	-0.274774	0.78349	0.999727	chronic lymphocytic leukemia up-regulated 1	574028
AARSD1	ENSG00000266967	0.571089	-0.989738	3.60201	-0.274774	0.78349	0.999727	alanyl-tRNA synthetase domain containing 1	80755
SIGLEC14	ENSG00000254415	0.571089	-0.989738	3.60201	-0.274774	0.78349	0.999727	sialic acid binding Ig like lectin 14	100049587
CSTL1	ENSG00000125823	0.571089	-0.989738	3.60201	-0.274774	0.78349	0.999727	cystatin like 1	128817
KRTAP25-1	ENSG00000232263	0.571089	-0.989738	3.60201	-0.274774	0.78349	0.999727	keratin associated protein 25-1	100131902
KRTAP15-1	ENSG00000186970	0.571089	-0.989738	3.60201	-0.274774	0.78349	0.999727	keratin associated protein 15-1	254950
MIR7109	ENSG00000284082	0.571089	-0.989738	3.60201	-0.274774	0.78349	0.999727	microRNA 7109	102465666
VENTXP7	NA	0.571089	-0.989738	3.60201	-0.274774	0.78349	0.999727	VENT homeobox pseudogene 7	391518
OR5AC2	ENSG00000196578	0.571089	-0.989738	3.60201	-0.274774	0.78349	0.999727	olfactory receptor family 5 subfamily AC member 2	81050
NEUROG1	ENSG00000181965	0.571089	-0.989738	3.60201	-0.274774	0.78349	0.999727	neurogenin 1	4762
KCNMB1	ENSG00000145936	0.571089	-0.989738	3.60201	-0.274774	0.78349	0.999727	potassium calcium-activated channel subfamily M regulatory beta subunit 1	3779
FABP7	ENSG00000164434	0.571089	-0.989738	3.60201	-0.274774	0.78349	0.999727	fatty acid binding protein 7	2173
RAMP3	ENSG00000122679	0.571089	-0.989738	3.60201	-0.274774	0.78349	0.999727	receptor activity modifying protein 3	10268
OR6B1	ENSG00000221813	0.571089	-0.989738	3.60201	-0.274774	0.78349	0.999727	olfactory receptor family 6 subfamily B member 1	135946
GML	ENSG00000104499	0.571089	-0.989738	3.60201	-0.274774	0.78349	0.999727	glycosylphosphatidylinositol anchored molecule like	2765
PPP1R2P9	NA	0.571089	-0.989738	3.60201	-0.274774	0.78349	0.999727	NA	NA
POU3F4	ENSG00000196767	0.571089	-0.989738	3.60201	-0.274774	0.78349	0.999727	POU class 3 homeobox 4	5456
OVAAL	ENSG00000236719	0.891262	-0.989715	2.49425	-0.396798	0.691516	0.999727	ovarian adenocarcinoma amplified long non-coding RNA	148756
MIR8078	ENSG00000277521	0.891262	-0.989715	2.49425	-0.396798	0.691516	0.999727	microRNA 8078	102466878
PLSCR2	ENSG00000163746	5.489	-0.989271	1.05148	-0.940834	0.34679	0.999727	phospholipid scramblase 2	57047
MIR6889	ENSG00000274552	1.54123	-0.989145	1.8795	-0.526281	0.598693	0.999727	microRNA 6889	102466758
MAL	ENSG00000172005	8.83799	-0.988363	0.763736	-1.29412	0.195625	0.999727	mal, T cell differentiation protein	4118
GABRR3	ENSG00000183185	2.70526	-0.986513	1.98313	-0.497453	0.61887	0.999727	gamma-aminobutyric acid type A receptor subunit rho3	200959
ZNF491	ENSG00000177599	5.06262	-0.984368	3.39918	-0.28959	0.77213	0.999727	zinc finger protein 491	126069
YBX3P1	NA	5.00952	-0.978382	1.09472	-0.893727	0.371468	0.999727	Y-box binding protein 3 pseudogene 1	440359
SMIM2	ENSG00000139656	1.28851	-0.977299	2.16005	-0.452443	0.65095	0.999727	small integral membrane protein 2	79024
ZSCAN10	ENSG00000130182	5.80002	-0.977214	0.990998	-0.98609	0.324089	0.999727	zinc finger and SCAN domain containing 10	84891
SLC38A11	ENSG00000169507	2.4423	-0.977136	1.821	-0.536594	0.591548	0.999727	solute carrier family 38 member 11	151258
LOC339059	ENSG00000182376	2.78305	-0.976673	1.42357	-0.686075	0.492666	0.999727	uncharacterized LOC339059	339059
SNORD53	ENSG00000265145	7.6661	-0.976392	0.822656	-1.18688	0.235276	0.999727	small nucleolar RNA, C/D box 53	26796
DACT3-AS1	ENSG00000245598	6.18298	-0.975208	0.957828	-1.01815	0.308609	0.999727	DACT3 antisense RNA 1	100506068
LRRC55	ENSG00000183908	1.68556	-0.974435	2.01059	-0.484652	0.627924	0.999727	leucine rich repeat containing 55	219527
GPR18	ENSG00000125245	9.85681	-0.974256	0.764661	-1.2741	0.202627	0.999727	G protein-coupled receptor 18	2841
FAM228A	ENSG00000186453	3.19391	-0.973777	1.3145	-0.740795	0.458818	0.999727	family with sequence similarity 228 member A	653140
FLJ26850	NA	6.47187	-0.972018	0.909049	-1.06927	0.284948	0.999727	NA	NA
MIRLET7F1	ENSG00000199072	1.48381	-0.970333	1.91812	-0.505878	0.612942	0.999727	microRNA let-7f-1	406888
SPINK7	ENSG00000145879	1.02486	-0.970152	2.40723	-0.403016	0.686936	0.999727	serine peptidase inhibitor Kazal type 7	84651
C6orf15	ENSG00000204542	1.02486	-0.970152	2.40723	-0.403016	0.686936	0.999727	chromosome 6 open reading frame 15	29113
DPPA5	ENSG00000203909	1.02486	-0.970152	2.40723	-0.403016	0.686936	0.999727	developmental pluripotency associated 5	340168
CPXCR1	ENSG00000147183	1.02486	-0.970152	2.40723	-0.403016	0.686936	0.999727	CPX chromosome region candidate 1	53336
SNORD24	ENSG00000206611	3.05027	-0.969214	1.40512	-0.689773	0.490337	0.999727	small nucleolar RNA, C/D box 24	26820
FAM138D	ENSG00000249054	0.189436	-0.968777	4.08047	-0.237418	0.812333	0.999727	family with sequence similarity 138 member D	677784
MIR200A	ENSG00000207607	0.136488	-0.968777	4.08047	-0.237418	0.812333	0.999727	microRNA 200a	406983
MIR4684	ENSG00000265422	0.178707	-0.968777	4.08047	-0.237418	0.812333	0.999727	microRNA 4684	100616391
MIR4419A	NA	0.136488	-0.968777	4.08047	-0.237418	0.812333	0.999727	NA	NA
MIR378F	ENSG00000264926	0.178707	-0.968777	4.08047	-0.237418	0.812333	0.999727	microRNA 378f	100616492
LINC01225	NA	0.178707	-0.968777	4.08047	-0.237418	0.812333	0.999727	NA	NA
FAM183A	ENSG00000186973	0.178707	-0.968777	4.08047	-0.237418	0.812333	0.999727	family with sequence similarity 183 member A	440585
KNCN	ENSG00000162456	0.136488	-0.968777	4.08047	-0.237418	0.812333	0.999727	kinocilin	148930
DAB1-AS1	ENSG00000226759	0.189436	-0.968777	4.08047	-0.237418	0.812333	0.999727	DAB1 antisense RNA 1	101926890
MIR4711	ENSG00000266150	0.136488	-0.968777	4.08047	-0.237418	0.812333	0.999727	microRNA 4711	100616409
MIR7156	ENSG00000276081	0.136488	-0.968777	4.08047	-0.237418	0.812333	0.999727	microRNA 7156	102466995
LOC100129620	ENSG00000232825	0.178707	-0.968777	4.08047	-0.237418	0.812333	0.999727	uncharacterized LOC100129620	100129620
HAO2-IT1	ENSG00000230921	0.178707	-0.968777	4.08047	-0.237418	0.812333	0.999727	HAO2 intronic transcript 1	100874270
RNVU1-4	ENSG00000277610	0.178707	-0.968777	4.08047	-0.237418	0.812333	0.999727	RNA, variant U1 small nuclear 4	101954264
CRCT1	ENSG00000169509	0.178707	-0.968777	4.08047	-0.237418	0.812333	0.999727	cysteine rich C-terminal 1	54544
LCE3B	ENSG00000187238	0.178707	-0.968777	4.08047	-0.237418	0.812333	0.999727	late cornified envelope 3B	353143
SPRR1A	ENSG00000169474	0.178707	-0.968777	4.08047	-0.237418	0.812333	0.999727	small proline rich protein 1A	6698
SPRR2A	ENSG00000241794	0.178707	-0.968777	4.08047	-0.237418	0.812333	0.999727	small proline rich protein 2A	6700
SPRR2B	ENSG00000196805	0.189436	-0.968777	4.08047	-0.237418	0.812333	0.999727	small proline rich protein 2B	6701
SPRR2F	ENSG00000244094	0.136488	-0.968777	4.08047	-0.237418	0.812333	0.999727	small proline rich protein 2F	6705
MIR6738	ENSG00000277817	0.178707	-0.968777	4.08047	-0.237418	0.812333	0.999727	microRNA 6738	102465442
OR10K2	ENSG00000180708	0.189436	-0.968777	4.08047	-0.237418	0.812333	0.999727	olfactory receptor family 10 subfamily K member 2	391107
LOC101928372	ENSG00000198358	0.136488	-0.968777	4.08047	-0.237418	0.812333	0.999727	uncharacterized LOC101928372	101928372
LOC100505795	NA	0.136488	-0.968777	4.08047	-0.237418	0.812333	0.999727	NA	NA
LOC101928565	ENSG00000228697	0.178707	-0.968777	4.08047	-0.237418	0.812333	0.999727	uncharacterized LOC101928565	101928565
MIR3121	ENSG00000265435	0.189436	-0.968777	4.08047	-0.237418	0.812333	0.999727	microRNA 3121	100423032
LINC01344	NA	0.136488	-0.968777	4.08047	-0.237418	0.812333	0.999727	long intergenic non-protein coding RNA 1344	400799
LINC00272	ENSG00000203729	0.178707	-0.968777	4.08047	-0.237418	0.812333	0.999727	long intergenic non-protein coding RNA 272	388719
LINC01036	ENSG00000230426	0.178707	-0.968777	4.08047	-0.237418	0.812333	0.999727	long intergenic non-protein coding RNA 1036	104169671
LOC440704	NA	0.189436	-0.968777	4.08047	-0.237418	0.812333	0.999727	NA	NA
MIR181B1	ENSG00000207975	0.136488	-0.968777	4.08047	-0.237418	0.812333	0.999727	microRNA 181b-1	406955
LINC01222	NA	0.178707	-0.968777	4.08047	-0.237418	0.812333	0.999727	long intergenic non-protein coding RNA 1222	102800316
MIR6740	ENSG00000275207	0.189436	-0.968777	4.08047	-0.237418	0.812333	0.999727	microRNA 6740	102465443
LINC00303	ENSG00000176754	0.189436	-0.968777	4.08047	-0.237418	0.812333	0.999727	long intergenic non-protein coding RNA 303	284573
MIR6769B	ENSG00000278465	0.189436	-0.968777	4.08047	-0.237418	0.812333	0.999727	microRNA 6769b	102466202
MIR205	ENSG00000284485	0.178707	-0.968777	4.08047	-0.237418	0.812333	0.999727	microRNA 205	406988
MIR3122	ENSG00000264358	0.189436	-0.968777	4.08047	-0.237418	0.812333	0.999727	microRNA 3122	100422947
MIR548F3	ENSG00000221436	0.136488	-0.968777	4.08047	-0.237418	0.812333	0.999727	microRNA 548f-3	100302159
LOC101929771	NA	0.136488	-0.968777	4.08047	-0.237418	0.812333	0.999727	NA	NA
LINC00582	ENSG00000229228	0.189436	-0.968777	4.08047	-0.237418	0.812333	0.999727	long intergenic non-protein coding RNA 582	100287814
MIR4753	ENSG00000263439	0.136488	-0.968777	4.08047	-0.237418	0.812333	0.999727	microRNA 4753	100616224
CHRM3-AS1	ENSG00000234601	0.189436	-0.968777	4.08047	-0.237418	0.812333	0.999727	CHRM3 antisense RNA 1	100873984
RPS7P5	NA	0.136488	-0.968777	4.08047	-0.237418	0.812333	0.999727	ribosomal protein S7 pseudogene 5	645884
OR6F1	ENSG00000169214	0.178707	-0.968777	4.08047	-0.237418	0.812333	0.999727	olfactory receptor family 6 subfamily F member 1	343169
OR2T29	ENSG00000182783	0.178707	-0.968777	4.08047	-0.237418	0.812333	0.999727	olfactory receptor family 2 subfamily T member 29	343563
OR14I1	ENSG00000189181	0.178707	-0.968777	4.08047	-0.237418	0.812333	0.999727	olfactory receptor family 14 subfamily I member 1	401994
LOC102723376	NA	0.189436	-0.968777	4.08047	-0.237418	0.812333	0.999727	uncharacterized LOC102723376	102723376
LINC00700	NA	0.189436	-0.968777	4.08047	-0.237418	0.812333	0.999727	long intergenic non-protein coding RNA 700	282980
MIR4293	ENSG00000266321	0.189436	-0.968777	4.08047	-0.237418	0.812333	0.999727	microRNA 4293	100422843
SLC39A12-AS1	ENSG00000226083	0.136488	-0.968777	4.08047	-0.237418	0.812333	0.999727	SLC39A12 antisense RNA 1	100129213
PTF1A	ENSG00000168267	0.189436	-0.968777	4.08047	-0.237418	0.812333	0.999727	pancreas associated transcription factor 1a	256297
GPR158-AS1	ENSG00000233642	0.136488	-0.968777	4.08047	-0.237418	0.812333	0.999727	GPR158 antisense RNA 1	100128811
LINC00202-2	NA	0.136488	-0.968777	4.08047	-0.237418	0.812333	0.999727	NA	NA
ANTXRLP1	NA	0.178707	-0.968777	4.08047	-0.237418	0.812333	0.999727	ANTXR like pseudogene 1	100996567
MIR605	ENSG00000207813	0.136488	-0.968777	4.08047	-0.237418	0.812333	0.999727	microRNA 605	693190
MRLN	ENSG00000227877	0.178707	-0.968777	4.08047	-0.237418	0.812333	0.999727	myoregulin	100507027
LOC101928961	NA	0.178707	-0.968777	4.08047	-0.237418	0.812333	0.999727	uncharacterized LOC101928961	101928961
LOC102723377	NA	0.136488	-0.968777	4.08047	-0.237418	0.812333	0.999727	NA	NA
LINC00864	NA	0.178707	-0.968777	4.08047	-0.237418	0.812333	0.999727	NA	NA
HECTD2-AS1	NA	0.178707	-0.968777	4.08047	-0.237418	0.812333	0.999727	HECTD2 antisense RNA 1	100188947
NKX2-3	ENSG00000119919	0.178707	-0.968777	4.08047	-0.237418	0.812333	0.999727	NK2 homeobox 3	159296
LOC101927419	NA	0.136488	-0.968777	4.08047	-0.237418	0.812333	0.999727	NA	NA
MIR146B	ENSG00000202569	0.189436	-0.968777	4.08047	-0.237418	0.812333	0.999727	microRNA 146b	574447
LINC01435	ENSG00000229981	0.189436	-0.968777	4.08047	-0.237418	0.812333	0.999727	long intergenic non-protein coding RNA 1435	103695365
MIR4295	ENSG00000264763	0.136488	-0.968777	4.08047	-0.237418	0.812333	0.999727	microRNA 4295	100422909
MIR3663	ENSG00000266782	0.178707	-0.968777	4.08047	-0.237418	0.812333	0.999727	microRNA 3663	100500893
DMBT1P1	NA	0.136488	-0.968777	4.08047	-0.237418	0.812333	0.999727	NA	NA
LINC01163	ENSG00000280953	0.189436	-0.968777	4.08047	-0.237418	0.812333	0.999727	long intergenic non-protein coding RNA 1163	101927381
INS	ENSG00000254647	0.178707	-0.968777	4.08047	-0.237418	0.812333	0.999727	insulin	3630
OR51A7	ENSG00000176895	0.189436	-0.968777	4.08047	-0.237418	0.812333	0.999727	olfactory receptor family 51 subfamily A member 7	119687
OR51V1	ENSG00000176742	0.178707	-0.968777	4.08047	-0.237418	0.812333	0.999727	olfactory receptor family 51 subfamily V member 1	283111
HBG1	ENSG00000213934	0.189436	-0.968777	4.08047	-0.237418	0.812333	0.999727	hemoglobin subunit gamma 1	3047
OR52N5	ENSG00000181009	0.178707	-0.968777	4.08047	-0.237418	0.812333	0.999727	olfactory receptor family 52 subfamily N member 5	390075
OR52E4	ENSG00000180974	0.178707	-0.968777	4.08047	-0.237418	0.812333	0.999727	olfactory receptor family 52 subfamily E member 4	390081
CASC23	ENSG00000255420	0.178707	-0.968777	4.08047	-0.237418	0.812333	0.999727	cancer susceptibility 23	103581031
MIR5691	ENSG00000264984	0.189436	-0.968777	4.08047	-0.237418	0.812333	0.999727	microRNA 5691	100847015
NAV2-AS4	ENSG00000254622	0.178707	-0.968777	4.08047	-0.237418	0.812333	0.999727	NAV2 antisense RNA 4	399876
MIR3973	ENSG00000263389	0.178707	-0.968777	4.08047	-0.237418	0.812333	0.999727	microRNA 3973	100616311
MIR670	ENSG00000211568	0.189436	-0.968777	4.08047	-0.237418	0.812333	0.999727	microRNA 670	100313777
LOC399886	NA	0.189436	-0.968777	4.08047	-0.237418	0.812333	0.999727	NA	NA
MIR4487	ENSG00000264583	0.136488	-0.968777	4.08047	-0.237418	0.812333	0.999727	microRNA 4487	100616222
OR4C13	ENSG00000258817	0.178707	-0.968777	4.08047	-0.237418	0.812333	0.999727	olfactory receptor family 4 subfamily C member 13	283092
OR5D16	ENSG00000205029	0.178707	-0.968777	4.08047	-0.237418	0.812333	0.999727	olfactory receptor family 5 subfamily D member 16	390144
OR8H2	ENSG00000181767	0.178707	-0.968777	4.08047	-0.237418	0.812333	0.999727	olfactory receptor family 8 subfamily H member 2	390151
OR5AR1	ENSG00000172459	0.189436	-0.968777	4.08047	-0.237418	0.812333	0.999727	olfactory receptor family 5 subfamily AR member 1	219493
OR10Q1	ENSG00000180475	0.178707	-0.968777	4.08047	-0.237418	0.812333	0.999727	olfactory receptor family 10 subfamily Q member 1	219960
SCGB2A1	ENSG00000124939	0.178707	-0.968777	4.08047	-0.237418	0.812333	0.999727	secretoglobin family 2A member 1	4246
MIR3664	ENSG00000263744	0.189436	-0.968777	4.08047	-0.237418	0.812333	0.999727	microRNA 3664	100500844
LOC101928989	NA	0.189436	-0.968777	4.08047	-0.237418	0.812333	0.999727	NA	NA
TRIM64	ENSG00000204450	0.178707	-0.968777	4.08047	-0.237418	0.812333	0.999727	tripartite motif containing 64	120146
CARD18	ENSG00000255501	0.178707	-0.968777	4.08047	-0.237418	0.812333	0.999727	caspase recruitment domain family member 18	59082
CLDN25	ENSG00000228607	0.178707	-0.968777	4.08047	-0.237418	0.812333	0.999727	claudin 25	644672
CACNA1C-IT3	NA	0.189436	-0.968777	4.08047	-0.237418	0.812333	0.999727	CACNA1C intronic transcript 3	100874370
TMEM52B	ENSG00000165685	0.178707	-0.968777	4.08047	-0.237418	0.812333	0.999727	transmembrane protein 52B	120939
ANP32D	ENSG00000139223	0.136488	-0.968777	4.08047	-0.237418	0.812333	0.999727	acidic nuclear phosphoprotein 32 family member D	23519
MIR1291	ENSG00000281842	0.189436	-0.968777	4.08047	-0.237418	0.812333	0.999727	microRNA 1291	100302221
MIR618	ENSG00000208022	0.189436	-0.968777	4.08047	-0.237418	0.812333	0.999727	microRNA 618	693203
LINC00615	ENSG00000196243	0.136488	-0.968777	4.08047	-0.237418	0.812333	0.999727	long intergenic non-protein coding RNA 615	439916
LOC102724933	NA	0.178707	-0.968777	4.08047	-0.237418	0.812333	0.999727	NA	NA
MIR3922	ENSG00000264295	0.136488	-0.968777	4.08047	-0.237418	0.812333	0.999727	microRNA 3922	100500843
MIR1178	ENSG00000283768	0.178707	-0.968777	4.08047	-0.237418	0.812333	0.999727	microRNA 1178	100302274
LACAT8	NA	0.178707	-0.968777	4.08047	-0.237418	0.812333	0.999727	NA	NA
MIR6763	ENSG00000277052	0.189436	-0.968777	4.08047	-0.237418	0.812333	0.999727	microRNA 6763	102465975
ANKRD26P3	ENSG00000237636	0.178707	-0.968777	4.08047	-0.237418	0.812333	0.999727	ankyrin repeat domain 26 pseudogene 3	100101938
LINC00544	NA	0.189436	-0.968777	4.08047	-0.237418	0.812333	0.999727	long intergenic non-protein coding RNA 544	440131
LINC00547	ENSG00000275226	0.189436	-0.968777	4.08047	-0.237418	0.812333	0.999727	long intergenic non-protein coding RNA 547	400121
LINC00548	ENSG00000215483	0.189436	-0.968777	4.08047	-0.237418	0.812333	0.999727	long intergenic non-protein coding RNA 548	400123
MIR3168	ENSG00000264226	0.178707	-0.968777	4.08047	-0.237418	0.812333	0.999727	microRNA 3168	100422878
LOC101929259	NA	0.178707	-0.968777	4.08047	-0.237418	0.812333	0.999727	uncharacterized LOC101929259	101929259
LINC00462	ENSG00000233610	0.189436	-0.968777	4.08047	-0.237418	0.812333	0.999727	long intergenic non-protein coding RNA 462	100129597
MIR16-1	ENSG00000208006	0.178707	-0.968777	4.08047	-0.237418	0.812333	0.999727	microRNA 16-1	406950
LOC101926897	NA	0.136488	-0.968777	4.08047	-0.237418	0.812333	0.999727	NA	NA
LINC01075	NA	0.189436	-0.968777	4.08047	-0.237418	0.812333	0.999727	long intergenic non-protein coding RNA 1075	103752583
LINC00395	ENSG00000231061	0.136488	-0.968777	4.08047	-0.237418	0.812333	0.999727	long intergenic non-protein coding RNA 395	100874157
PCDH9-AS3	ENSG00000225263	0.178707	-0.968777	4.08047	-0.237418	0.812333	0.999727	PCDH9 antisense RNA 3	100874086
LINC00381	ENSG00000226240	0.178707	-0.968777	4.08047	-0.237418	0.812333	0.999727	long intergenic non-protein coding RNA 381	100874151
SCEL-AS1	ENSG00000224347	0.178707	-0.968777	4.08047	-0.237418	0.812333	0.999727	SCEL antisense RNA 1	104355296
NDFIP2-AS1	ENSG00000232132	0.178707	-0.968777	4.08047	-0.237418	0.812333	0.999727	NDFIP2 antisense RNA 1	100874208
LINC00559	ENSG00000261446	0.189436	-0.968777	4.08047	-0.237418	0.812333	0.999727	long intergenic non-protein coding RNA 559	100874187
LINC00554	ENSG00000260738	0.136488	-0.968777	4.08047	-0.237418	0.812333	0.999727	long intergenic non-protein coding RNA 554	100861542
LINC00343	ENSG00000226620	0.178707	-0.968777	4.08047	-0.237418	0.812333	0.999727	long intergenic non-protein coding RNA 343	144920
NEDD8-MDP1	ENSG00000255526	0.136488	-0.968777	4.08047	-0.237418	0.812333	0.999727	NEDD8-MDP1 readthrough	100528064
LINC00639	ENSG00000259070	0.178707	-0.968777	4.08047	-0.237418	0.812333	0.999727	long intergenic non-protein coding RNA 639	283547
LINC00642	ENSG00000233208	0.178707	-0.968777	4.08047	-0.237418	0.812333	0.999727	long intergenic non-protein coding RNA 642	400238
MIR342	ENSG00000199082	0.136488	-0.968777	4.08047	-0.237418	0.812333	0.999727	microRNA 342	442909
MIR4538	ENSG00000263413	0.178707	-0.968777	4.08047	-0.237418	0.812333	0.999727	microRNA 4538	100616276
ADAM6	ENSG00000271968	0.189436	-0.968777	4.08047	-0.237418	0.812333	0.999727	ADAM metallopeptidase domain 6 (pseudogene)	8755
LINC01193	ENSG00000258710	0.136488	-0.968777	4.08047	-0.237418	0.812333	0.999727	long intergenic non-protein coding RNA 1193	348120
LOC727924	NA	0.178707	-0.968777	4.08047	-0.237418	0.812333	0.999727	NA	NA
GOLGA6L22	ENSG00000274404	0.178707	-0.968777	4.08047	-0.237418	0.812333	0.999727	golgin A6 family like 22	440243
SNURF	ENSG00000273173	0.136488	-0.968777	4.08047	-0.237418	0.812333	0.999727	SNRPN upstream open reading frame	8926
SNORD116-29	ENSG00000207245	0.189436	-0.968777	4.08047	-0.237418	0.812333	0.999727	small nucleolar RNA, C/D box 116-29	100033821
SNORD115-44	ENSG00000202261	0.136488	-0.968777	4.08047	-0.237418	0.812333	0.999727	small nucleolar RNA, C/D box 115-44	100033818
SNORD115-45	NA	0.189436	-0.968777	4.08047	-0.237418	0.812333	0.999727	small nucleolar RNA, C/D box 115-45	100036566
SNORD115-46	ENSG00000276844	0.136488	-0.968777	4.08047	-0.237418	0.812333	0.999727	small nucleolar RNA, C/D box 115-46	100873857
LOC100128714	NA	0.136488	-0.968777	4.08047	-0.237418	0.812333	0.999727	NA	NA
LOC101928134	NA	0.189436	-0.968777	4.08047	-0.237418	0.812333	0.999727	NA	NA
LOC145845	NA	0.189436	-0.968777	4.08047	-0.237418	0.812333	0.999727	uncharacterized LOC145845	145845
C15orf53	NA	0.178707	-0.968777	4.08047	-0.237418	0.812333	0.999727	NA	NA
MIR627	ENSG00000207712	0.136488	-0.968777	4.08047	-0.237418	0.812333	0.999727	microRNA 627	693212
FBXO22-AS1	NA	0.189436	-0.968777	4.08047	-0.237418	0.812333	0.999727	NA	NA
MIR4514	ENSG00000265855	0.178707	-0.968777	4.08047	-0.237418	0.812333	0.999727	microRNA 4514	100616181
MIR548AP	ENSG00000264406	0.136488	-0.968777	4.08047	-0.237418	0.812333	0.999727	microRNA 548ap	100847084
LINC00924	ENSG00000259134	0.178707	-0.968777	4.08047	-0.237418	0.812333	0.999727	long intergenic non-protein coding RNA 924	145820
MIR1469	ENSG00000283888	0.178707	-0.968777	4.08047	-0.237418	0.812333	0.999727	microRNA 1469	100302258
FAM138E	ENSG00000248893	0.136488	-0.968777	4.08047	-0.237418	0.812333	0.999727	family with sequence similarity 138 member E	100124412
PRM3	ENSG00000178257	0.189436	-0.968777	4.08047	-0.237418	0.812333	0.999727	protamine 3	58531
ENPP7P13	NA	0.178707	-0.968777	4.08047	-0.237418	0.812333	0.999727	ectonucleotide pyrophosphatase/phosphodiesterase 7 pseudogene 13	104644205
MIR6771	ENSG00000274969	0.136488	-0.968777	4.08047	-0.237418	0.812333	0.999727	microRNA 6771	102465462
LOC101927334	NA	0.178707	-0.968777	4.08047	-0.237418	0.812333	0.999727	NA	NA
LINC01571	NA	0.178707	-0.968777	4.08047	-0.237418	0.812333	0.999727	long intergenic non-protein coding RNA 1571	101927364
LOC102723373	NA	0.178707	-0.968777	4.08047	-0.237418	0.812333	0.999727	uncharacterized LOC102723373	102723373
HCCAT5	ENSG00000260880	0.136488	-0.968777	4.08047	-0.237418	0.812333	0.999727	hepatocellular carcinoma associated transcript 5	283902
LOC400553	ENSG00000205037	0.189436	-0.968777	4.08047	-0.237418	0.812333	0.999727	uncharacterized LOC400553	400553
MIR4314	ENSG00000264005	0.178707	-0.968777	4.08047	-0.237418	0.812333	0.999727	microRNA 4314	100422983
CDRT8	NA	0.189436	-0.968777	4.08047	-0.237418	0.812333	0.999727	CMT1A duplicated region transcript 8	94151
LOC101928567	NA	0.178707	-0.968777	4.08047	-0.237418	0.812333	0.999727	NA	NA
LINC01563	ENSG00000236819	0.189436	-0.968777	4.08047	-0.237418	0.812333	0.999727	long intergenic non-protein coding RNA 1563	101060544
FAM27L	NA	0.189436	-0.968777	4.08047	-0.237418	0.812333	0.999727	NA	NA
MIR4723	ENSG00000284532	0.136488	-0.968777	4.08047	-0.237418	0.812333	0.999727	microRNA 4723	100616388
RAD51L3-RFFL	NA	0.136488	-0.968777	4.08047	-0.237418	0.812333	0.999727	RAD51L3-RFFL readthrough	100529207
KRTAP9-6	ENSG00000212659	0.178707	-0.968777	4.08047	-0.237418	0.812333	0.999727	keratin associated protein 9-6	100507608
HILS1	NA	0.136488	-0.968777	4.08047	-0.237418	0.812333	0.999727	NA	NA
LOC101927666	NA	0.178707	-0.968777	4.08047	-0.237418	0.812333	0.999727	NA	NA
LINC01476	NA	0.178707	-0.968777	4.08047	-0.237418	0.812333	0.999727	long intergenic non-protein coding RNA 1476	101927728
MIR633	ENSG00000207552	0.178707	-0.968777	4.08047	-0.237418	0.812333	0.999727	microRNA 633	693218
MIR548AA2	ENSG00000207688	0.136488	-0.968777	4.08047	-0.237418	0.812333	0.999727	microRNA 548aa-2	100500895
LINC01028	ENSG00000267603	0.189436	-0.968777	4.08047	-0.237418	0.812333	0.999727	long intergenic non-protein coding RNA 1028	101928141
LOC400620	NA	0.189436	-0.968777	4.08047	-0.237418	0.812333	0.999727	NA	NA
FLJ45079	NA	0.136488	-0.968777	4.08047	-0.237418	0.812333	0.999727	NA	NA
MIR1250	ENSG00000221025	0.136488	-0.968777	4.08047	-0.237418	0.812333	0.999727	microRNA 1250	100302229
MIR4525	ENSG00000266107	0.178707	-0.968777	4.08047	-0.237418	0.812333	0.999727	microRNA 4525	100616196
DLGAP1-AS4	NA	0.136488	-0.968777	4.08047	-0.237418	0.812333	0.999727	DLGAP1 antisense RNA 4	101410534
MIR3976HG	ENSG00000261738	0.178707	-0.968777	4.08047	-0.237418	0.812333	0.999727	MIR3976 host gene	645355
LINC00668	ENSG00000265933	0.178707	-0.968777	4.08047	-0.237418	0.812333	0.999727	long intergenic non-protein coding RNA 668	400643
LOC100996324	NA	0.178707	-0.968777	4.08047	-0.237418	0.812333	0.999727	NA	NA
MIR320C2	NA	0.189436	-0.968777	4.08047	-0.237418	0.812333	0.999727	microRNA 320c-2	100302195
PCAT18	ENSG00000265369	0.136488	-0.968777	4.08047	-0.237418	0.812333	0.999727	prostate cancer associated transcript 18	728606
SLC14A2-AS1	NA	0.189436	-0.968777	4.08047	-0.237418	0.812333	0.999727	SLC14A2 antisense RNA 1	101927980
MIR4743	ENSG00000266276	0.136488	-0.968777	4.08047	-0.237418	0.812333	0.999727	microRNA 4743	100616366
LOC102724651	NA	0.178707	-0.968777	4.08047	-0.237418	0.812333	0.999727	NA	NA
LINC-ROR	ENSG00000258609	0.189436	-0.968777	4.08047	-0.237418	0.812333	0.999727	long intergenic non-protein coding RNA, regulator of reprogramming	100885779
OACYLP	NA	0.136488	-0.968777	4.08047	-0.237418	0.812333	0.999727	O-acyltransferase like, pseudogene	390858
LOC643542	NA	0.178707	-0.968777	4.08047	-0.237418	0.812333	0.999727	NA	NA
LOC400661	NA	0.189436	-0.968777	4.08047	-0.237418	0.812333	0.999727	NA	NA
CLEC4GP1	NA	0.178707	-0.968777	4.08047	-0.237418	0.812333	0.999727	C-type lectin domain family 4 member G pseudogene 1	440508
MBD3L1	ENSG00000170948	0.178707	-0.968777	4.08047	-0.237418	0.812333	0.999727	methyl-CpG binding domain protein 3 like 1	85509
OR7G3	ENSG00000170920	0.178707	-0.968777	4.08047	-0.237418	0.812333	0.999727	olfactory receptor family 7 subfamily G member 3	390883
MIR5684	ENSG00000263800	0.189436	-0.968777	4.08047	-0.237418	0.812333	0.999727	microRNA 5684	100847071
MIR639	ENSG00000283822	0.136488	-0.968777	4.08047	-0.237418	0.812333	0.999727	microRNA 639	693224
LINC00905	ENSG00000167459	0.136488	-0.968777	4.08047	-0.237418	0.812333	0.999727	long intergenic non-protein coding RNA 905	148231
IPO5P1	NA	0.189436	-0.968777	4.08047	-0.237418	0.812333	0.999727	importin 5 pseudogene 1	100132815
LOC101927411	NA	0.136488	-0.968777	4.08047	-0.237418	0.812333	0.999727	NA	NA
LOC102723617	NA	0.136488	-0.968777	4.08047	-0.237418	0.812333	0.999727	NA	NA
SNORD34	ENSG00000202503	0.189436	-0.968777	4.08047	-0.237418	0.812333	0.999727	small nucleolar RNA, C/D box 34	26817
LOC101928517	ENSG00000269072	0.136488	-0.968777	4.08047	-0.237418	0.812333	0.999727	uncharacterized LOC101928517	101928517
C19orf84	ENSG00000262874	0.189436	-0.968777	4.08047	-0.237418	0.812333	0.999727	chromosome 19 open reading frame 84	147646
SMIM17	ENSG00000268182	0.178707	-0.968777	4.08047	-0.237418	0.812333	0.999727	small integral membrane protein 17	147670
MIR6806	ENSG00000277588	0.178707	-0.968777	4.08047	-0.237418	0.812333	0.999727	microRNA 6806	102465484
LINC00299	ENSG00000236790	0.189436	-0.968777	4.08047	-0.237418	0.812333	0.999727	long intergenic non-protein coding RNA 299	339789
LOC101929733	NA	0.136488	-0.968777	4.08047	-0.237418	0.812333	0.999727	NA	NA
MIR558	ENSG00000207653	0.136488	-0.968777	4.08047	-0.237418	0.812333	0.999727	microRNA 558	693143
MYADML	ENSG00000239649	0.136488	-0.968777	4.08047	-0.237418	0.812333	0.999727	myeloid associated differentiation marker like (pseudogene)	151325
LOC101805491	NA	0.136488	-0.968777	4.08047	-0.237418	0.812333	0.999727	NA	NA
GTF2A1L	ENSG00000242441	0.178707	-0.968777	4.08047	-0.237418	0.812333	0.999727	general transcription factor IIA subunit 1 like	11036
LOC101927948	ENSG00000229494	0.189436	-0.968777	4.08047	-0.237418	0.812333	0.999727	uncharacterized LOC101927948	101927948
REG1P	NA	0.189436	-0.968777	4.08047	-0.237418	0.812333	0.999727	NA	NA
LOC1720	NA	0.136488	-0.968777	4.08047	-0.237418	0.812333	0.999727	NA	NA
LINC01127	NA	0.136488	-0.968777	4.08047	-0.237418	0.812333	0.999727	long intergenic non-protein coding RNA 1127	100506328
MIR548AU	ENSG00000283146	0.136488	-0.968777	4.08047	-0.237418	0.812333	0.999727	microRNA 548au	100847045
FAM138B	ENSG00000226516	0.136488	-0.968777	4.08047	-0.237418	0.812333	0.999727	family with sequence similarity 138 member B	654412
LINC01191	ENSG00000234199	0.136488	-0.968777	4.08047	-0.237418	0.812333	0.999727	long intergenic non-protein coding RNA 1191	440900
FAR2P2	NA	0.189436	-0.968777	4.08047	-0.237418	0.812333	0.999727	fatty acyl-CoA reductase 2 pseudogene 2	100216479
LOC101928273	NA	0.178707	-0.968777	4.08047	-0.237418	0.812333	0.999727	uncharacterized LOC101928273	101928273
MIR6888	ENSG00000275141	0.178707	-0.968777	4.08047	-0.237418	0.812333	0.999727	microRNA 6888	102465535
LOC101929532	ENSG00000236841	0.136488	-0.968777	4.08047	-0.237418	0.812333	0.999727	uncharacterized LOC101929532	101929532
LOC101929633	NA	0.189436	-0.968777	4.08047	-0.237418	0.812333	0.999727	uncharacterized LOC101929633	101929633
LOC101927619	NA	0.189436	-0.968777	4.08047	-0.237418	0.812333	0.999727	NA	NA
MIR6810	ENSG00000278524	0.136488	-0.968777	4.08047	-0.237418	0.812333	0.999727	microRNA 6810	102466197
LOC100129175	ENSG00000224090	0.136488	-0.968777	4.08047	-0.237418	0.812333	0.999727	uncharacterized LOC100129175	100129175
AQP12A	ENSG00000184945	0.178707	-0.968777	4.08047	-0.237418	0.812333	0.999727	aquaporin 12A	375318
DEFB129	ENSG00000125903	0.178707	-0.968777	4.08047	-0.237418	0.812333	0.999727	defensin beta 129	140881
LOC101929207	NA	0.189436	-0.968777	4.08047	-0.237418	0.812333	0.999727	NA	NA
LOC101929486	NA	0.178707	-0.968777	4.08047	-0.237418	0.812333	0.999727	NA	NA
LOC284788	ENSG00000204684	0.136488	-0.968777	4.08047	-0.237418	0.812333	0.999727	uncharacterized LOC284788	284788
MIR663AHG	ENSG00000227195	0.189436	-0.968777	4.08047	-0.237418	0.812333	0.999727	MIR663A host gene	284801
DEFB116	ENSG00000215545	0.178707	-0.968777	4.08047	-0.237418	0.812333	0.999727	defensin beta 116	245930
LINC00028	ENSG00000233354	0.178707	-0.968777	4.08047	-0.237418	0.812333	0.999727	long intergenic non-protein coding RNA 28	140875
LINC01440	NA	0.136488	-0.968777	4.08047	-0.237418	0.812333	0.999727	long intergenic non-protein coding RNA 1440	102723578
SLMO2-ATP5E	NA	0.136488	-0.968777	4.08047	-0.237418	0.812333	0.999727	SLMO2-ATP5E readthrough	100533975
MIR646	ENSG00000207802	0.178707	-0.968777	4.08047	-0.237418	0.812333	0.999727	microRNA 646	693231
CYP4F29P	ENSG00000228314	0.136488	-0.968777	4.08047	-0.237418	0.812333	0.999727	cytochrome P450 family 4 subfamily F member 29, pseudogene	54055
CHODL-AS1	NA	0.178707	-0.968777	4.08047	-0.237418	0.812333	0.999727	CHODL antisense RNA 1	54075
LOC284825	NA	0.136488	-0.968777	4.08047	-0.237418	0.812333	0.999727	NA	NA
KRTAP20-4	ENSG00000206105	0.189436	-0.968777	4.08047	-0.237418	0.812333	0.999727	keratin associated protein 20-4	100151643
LOC100506403	ENSG00000159216	0.136488	-0.968777	4.08047	-0.237418	0.812333	0.999727	uncharacterized LOC100506403	100506403
LOC101928269	NA	0.189436	-0.968777	4.08047	-0.237418	0.812333	0.999727	uncharacterized LOC101928269	101928269
LOC101928398	ENSG00000287082	0.136488	-0.968777	4.08047	-0.237418	0.812333	0.999727	uncharacterized LOC101928398	101928398
LOC400867	NA	0.189436	-0.968777	4.08047	-0.237418	0.812333	0.999727	uncharacterized LOC400867	400867
CECR3	ENSG00000241832	0.136488	-0.968777	4.08047	-0.237418	0.812333	0.999727	cat eye syndrome chromosome region, candidate 3	27442
LOC388882	NA	0.136488	-0.968777	4.08047	-0.237418	0.812333	0.999727	NA	NA
GSTTP1	NA	0.178707	-0.968777	4.08047	-0.237418	0.812333	0.999727	NA	NA
TOP1P2	NA	0.136488	-0.968777	4.08047	-0.237418	0.812333	0.999727	DNA topoisomerase I pseudogene 2	7152
RFPL1	ENSG00000128250	0.178707	-0.968777	4.08047	-0.237418	0.812333	0.999727	ret finger protein like 1	5988
LOC101929829	NA	0.136488	-0.968777	4.08047	-0.237418	0.812333	0.999727	cytochrome P450 family 2 subfamily D member 6 pseudogene	101929829
LOC284933	ENSG00000281732	0.136488	-0.968777	4.08047	-0.237418	0.812333	0.999727	uncharacterized LOC284933	284933
CHL1-AS1	ENSG00000234661	0.178707	-0.968777	4.08047	-0.237418	0.812333	0.999727	CHL1 antisense RNA 1	101927193
GRM7-AS1	ENSG00000236202	0.178707	-0.968777	4.08047	-0.237418	0.812333	0.999727	GRM7 antisense RNA 1	100873937
SGOL1-AS1	NA	0.136488	-0.968777	4.08047	-0.237418	0.812333	0.999727	NA	NA
KRBOX1-AS1	ENSG00000206552	0.178707	-0.968777	4.08047	-0.237418	0.812333	0.999727	KRBOX1 antisense RNA 1	100506275
LRRC2-AS1	ENSG00000268324	0.178707	-0.968777	4.08047	-0.237418	0.812333	0.999727	LRRC2 antisense RNA 1	83598
IQCF5-AS1	ENSG00000235455	0.178707	-0.968777	4.08047	-0.237418	0.812333	0.999727	IQCF5 antisense RNA 1	101928999
ITIH4-AS1	ENSG00000239799	0.136488	-0.968777	4.08047	-0.237418	0.812333	0.999727	ITIH4 antisense RNA 1	100873993
TMEM110-MUSTN1	NA	0.189436	-0.968777	4.08047	-0.237418	0.812333	0.999727	NA	NA
LINC00698	ENSG00000244342	0.136488	-0.968777	4.08047	-0.237418	0.812333	0.999727	long intergenic non-protein coding RNA 698	285401
LOC101929694	NA	0.136488	-0.968777	4.08047	-0.237418	0.812333	0.999727	NA	NA
CCDC37-AS1	NA	0.178707	-0.968777	4.08047	-0.237418	0.812333	0.999727	NA	NA
NUP210P1	ENSG00000198284	0.178707	-0.968777	4.08047	-0.237418	0.812333	0.999727	nucleoporin 210 pseudogene 1	255330
GP9	ENSG00000169704	0.178707	-0.968777	4.08047	-0.237418	0.812333	0.999727	glycoprotein IX platelet	2815
LOC101928105	NA	0.178707	-0.968777	4.08047	-0.237418	0.812333	0.999727	uncharacterized LOC101928105	101928105
KCNAB1-AS1	ENSG00000242370	0.178707	-0.968777	4.08047	-0.237418	0.812333	0.999727	KCNAB1 antisense RNA 1	100874084
MIR551B	ENSG00000207717	0.136488	-0.968777	4.08047	-0.237418	0.812333	0.999727	microRNA 551b	693136
KLHL6-AS1	ENSG00000242522	0.178707	-0.968777	4.08047	-0.237418	0.812333	0.999727	KLHL6 antisense RNA 1	100874019
MIR4448	ENSG00000263932	0.136488	-0.968777	4.08047	-0.237418	0.812333	0.999727	microRNA 4448	100616127
MIR1248	ENSG00000283958	0.136488	-0.968777	4.08047	-0.237418	0.812333	0.999727	microRNA 1248	100302143
ADIPOQ	ENSG00000181092	0.189436	-0.968777	4.08047	-0.237418	0.812333	0.999727	adiponectin, C1Q and collagen domain containing	9370
MIR28	ENSG00000207651	0.136488	-0.968777	4.08047	-0.237418	0.812333	0.999727	microRNA 28	407020
LOC100133461	NA	0.189436	-0.968777	4.08047	-0.237418	0.812333	0.999727	NA	NA
MIR95	ENSG00000207807	0.189436	-0.968777	4.08047	-0.237418	0.812333	0.999727	microRNA 95	407052
LVCAT1	NA	0.136488	-0.968777	4.08047	-0.237418	0.812333	0.999727	NA	NA
COX7B2	ENSG00000170516	0.178707	-0.968777	4.08047	-0.237418	0.812333	0.999727	cytochrome c oxidase subunit 7B2	170712
LOC401134	NA	0.136488	-0.968777	4.08047	-0.237418	0.812333	0.999727	NA	NA
PPBP	ENSG00000163736	0.178707	-0.968777	4.08047	-0.237418	0.812333	0.999727	pro-platelet basic protein	5473
LOC101929064	NA	0.189436	-0.968777	4.08047	-0.237418	0.812333	0.999727	NA	NA
GIMD1	ENSG00000250298	0.178707	-0.968777	4.08047	-0.237418	0.812333	0.999727	GIMAP family P-loop NTPase domain containing 1	100507096
RNU6-35P	ENSG00000207260	0.178707	-0.968777	4.08047	-0.237418	0.812333	0.999727	RNA, U6 small nuclear 35, pseudogene	100873750
MIR577	ENSG00000207931	0.189436	-0.968777	4.08047	-0.237418	0.812333	0.999727	microRNA 577	693162
LOC101927305	NA	0.189436	-0.968777	4.08047	-0.237418	0.812333	0.999727	NA	NA
LINC01612	ENSG00000250266	0.136488	-0.968777	4.08047	-0.237418	0.812333	0.999727	long intergenic non-protein coding RNA 1612	101928223
F11-AS1	ENSG00000251165	0.189436	-0.968777	4.08047	-0.237418	0.812333	0.999727	F11 antisense RNA 1	285441
LOC339975	NA	0.189436	-0.968777	4.08047	-0.237418	0.812333	0.999727	uncharacterized LOC339975	339975
LINC01060	ENSG00000249378	0.136488	-0.968777	4.08047	-0.237418	0.812333	0.999727	long intergenic non-protein coding RNA 1060	401164
MIR4277	ENSG00000263746	0.189436	-0.968777	4.08047	-0.237418	0.812333	0.999727	microRNA 4277	100422966
MIR4278	ENSG00000283420	0.136488	-0.968777	4.08047	-0.237418	0.812333	0.999727	microRNA 4278	100422999
LINC01021	NA	0.189436	-0.968777	4.08047	-0.237418	0.812333	0.999727	NA	NA
MIR4279	ENSG00000266243	0.189436	-0.968777	4.08047	-0.237418	0.812333	0.999727	microRNA 4279	100422874
BRCAT107	NA	0.178707	-0.968777	4.08047	-0.237418	0.812333	0.999727	NA	NA
MIR449B	ENSG00000207728	0.178707	-0.968777	4.08047	-0.237418	0.812333	0.999727	microRNA 449b	693123
LOC102477328	NA	0.136488	-0.968777	4.08047	-0.237418	0.812333	0.999727	NA	NA
MIR3977	ENSG00000283359	0.136488	-0.968777	4.08047	-0.237418	0.812333	0.999727	microRNA 3977	100616297
LOC101929380	NA	0.178707	-0.968777	4.08047	-0.237418	0.812333	0.999727	uncharacterized LOC101929380	101929380
RAB9BP1	ENSG00000232159	0.178707	-0.968777	4.08047	-0.237418	0.812333	0.999727	RAB9B, member RAS oncogene family pseudogene 1	9366
HRAT56	NA	0.136488	-0.968777	4.08047	-0.237418	0.812333	0.999727	NA	NA
LOC101927379	NA	0.136488	-0.968777	4.08047	-0.237418	0.812333	0.999727	NA	NA
LOC101927421	NA	0.178707	-0.968777	4.08047	-0.237418	0.812333	0.999727	uncharacterized LOC101927421	101927421
WSPAR	ENSG00000249073	0.189436	-0.968777	4.08047	-0.237418	0.812333	0.999727	WNT signaling pathway activating non-coding RNA	105664404
MIR3661	ENSG00000266751	0.136488	-0.968777	4.08047	-0.237418	0.812333	0.999727	microRNA 3661	100500905
MIR4461	NA	0.178707	-0.968777	4.08047	-0.237418	0.812333	0.999727	NA	NA
MIR584	ENSG00000207714	0.136488	-0.968777	4.08047	-0.237418	0.812333	0.999727	microRNA 584	693169
MIR4281	ENSG00000266329	0.136488	-0.968777	4.08047	-0.237418	0.812333	0.999727	microRNA 4281	100422962
LINC01574	ENSG00000248859	0.189436	-0.968777	4.08047	-0.237418	0.812333	0.999727	long intergenic non-protein coding RNA 1574	102577424
MIR3691	ENSG00000265083	0.136488	-0.968777	4.08047	-0.237418	0.812333	0.999727	microRNA 3691	100500900
BLOC1S5-TXNDC5	ENSG00000259040	0.136488	-0.968777	4.08047	-0.237418	0.812333	0.999727	BLOC1S5-TXNDC5 readthrough (NMD candidate)	100526836
PSORS1C3	NA	0.178707	-0.968777	4.08047	-0.237418	0.812333	0.999727	psoriasis susceptibility 1 candidate 3	100130889
SAPCD1-AS1	NA	0.178707	-0.968777	4.08047	-0.237418	0.812333	0.999727	SAPCD1 antisense RNA 1	104413891
LOC100131047	NA	0.178707	-0.968777	4.08047	-0.237418	0.812333	0.999727	NA	NA
ATP6V0CP3	NA	0.178707	-0.968777	4.08047	-0.237418	0.812333	0.999727	ATPase H+ transporting V0 subunit c pseudogene 3	442211
MIR6780B	ENSG00000276770	0.136488	-0.968777	4.08047	-0.237418	0.812333	0.999727	microRNA 6780b	102466746
DEFB113	ENSG00000214642	0.178707	-0.968777	4.08047	-0.237418	0.812333	0.999727	defensin beta 113	245927
LCAL1	ENSG00000286042	0.178707	-0.968777	4.08047	-0.237418	0.812333	0.999727	lung cancer associated lncRNA 1	80078
LOC101928936	NA	0.189436	-0.968777	4.08047	-0.237418	0.812333	0.999727	uncharacterized LOC101928936	101928936
LINC01013	ENSG00000228495	0.189436	-0.968777	4.08047	-0.237418	0.812333	0.999727	long intergenic non-protein coding RNA 1013	100507254
OLIG3	ENSG00000177468	0.136488	-0.968777	4.08047	-0.237418	0.812333	0.999727	oligodendrocyte transcription factor 3	167826
LOC100132735	NA	0.178707	-0.968777	4.08047	-0.237418	0.812333	0.999727	NA	NA
MIR1913	ENSG00000222958	0.136488	-0.968777	4.08047	-0.237418	0.812333	0.999727	microRNA 1913	100302141
LINC01558	ENSG00000146521	0.136488	-0.968777	4.08047	-0.237418	0.812333	0.999727	long intergenic non-protein coding RNA 1558	26238
LOC154449	ENSG00000230960	0.136488	-0.968777	4.08047	-0.237418	0.812333	0.999727	uncharacterized LOC154449	154449
FLJ38122	NA	0.136488	-0.968777	4.08047	-0.237418	0.812333	0.999727	NA	NA
LOC442497	ENSG00000249574	0.136488	-0.968777	4.08047	-0.237418	0.812333	0.999727	uncharacterized LOC442497	442497
MIR6836	ENSG00000284047	0.136488	-0.968777	4.08047	-0.237418	0.812333	0.999727	microRNA 6836	102465503
PER4	NA	0.136488	-0.968777	4.08047	-0.237418	0.812333	0.999727	NA	NA
HOXA10-HOXA9	NA	0.136488	-0.968777	4.08047	-0.237418	0.812333	0.999727	HOXA10-HOXA9 readthrough	100534589
LOC401324	NA	0.178707	-0.968777	4.08047	-0.237418	0.812333	0.999727	uncharacterized LOC401324	401324
LINC01448	ENSG00000238284	0.178707	-0.968777	4.08047	-0.237418	0.812333	0.999727	long intergenic non-protein coding RNA 1448	101928795
DDC-AS1	ENSG00000226122	0.136488	-0.968777	4.08047	-0.237418	0.812333	0.999727	DDC antisense RNA 1	100129427
LOC100653233	ENSG00000260653	0.136488	-0.968777	4.08047	-0.237418	0.812333	0.999727	uncharacterized LOC100653233	100653233
MIR6839	ENSG00000275667	0.189436	-0.968777	4.08047	-0.237418	0.812333	0.999727	microRNA 6839	102465505
TRIM73	ENSG00000178809	0.178707	-0.968777	4.08047	-0.237418	0.812333	0.999727	tripartite motif containing 73	375593
MIR4652	ENSG00000265423	0.178707	-0.968777	4.08047	-0.237418	0.812333	0.999727	microRNA 4652	100616206
ST7-OT3	ENSG00000004866	0.178707	-0.968777	4.08047	-0.237418	0.812333	0.999727	ST7 overlapping transcript 3	93655
MIR6509	ENSG00000277138	0.178707	-0.968777	4.08047	-0.237418	0.812333	0.999727	microRNA 6509	102465254
STRA8	ENSG00000146857	0.189436	-0.968777	4.08047	-0.237418	0.812333	0.999727	stimulated by retinoic acid 8	346673
C7orf55-LUC7L2	NA	0.136488	-0.968777	4.08047	-0.237418	0.812333	0.999727	NA	NA
DEFA5	ENSG00000164816	0.189436	-0.968777	4.08047	-0.237418	0.812333	0.999727	defensin alpha 5	1670
DEFB109P1B	NA	0.178707	-0.968777	4.08047	-0.237418	0.812333	0.999727	NA	NA
DEFB4B	ENSG00000177257	0.178707	-0.968777	4.08047	-0.237418	0.812333	0.999727	defensin beta 4B	100289462
LOC157273	ENSG00000248538	0.178707	-0.968777	4.08047	-0.237418	0.812333	0.999727	uncharacterized LOC157273	157273
LOC286114	NA	0.189436	-0.968777	4.08047	-0.237418	0.812333	0.999727	NA	NA
LOC101929172	ENSG00000254334	0.178707	-0.968777	4.08047	-0.237418	0.812333	0.999727	uncharacterized LOC101929172	101929172
LOC101929315	ENSG00000253643	0.136488	-0.968777	4.08047	-0.237418	0.812333	0.999727	uncharacterized LOC101929315	101929315
NRG1-IT1	ENSG00000253974	0.189436	-0.968777	4.08047	-0.237418	0.812333	0.999727	NRG1 intronic transcript 1	100856811
ADAM5	ENSG00000196115	0.136488	-0.968777	4.08047	-0.237418	0.812333	0.999727	ADAM metallopeptidase domain 5 (pseudogene)	255926
NKX6-3	ENSG00000165066	0.189436	-0.968777	4.08047	-0.237418	0.812333	0.999727	NK6 homeobox 3	157848
LINC00293	ENSG00000253314	0.178707	-0.968777	4.08047	-0.237418	0.812333	0.999727	long intergenic non-protein coding RNA 293	497634
MOS	ENSG00000172680	0.178707	-0.968777	4.08047	-0.237418	0.812333	0.999727	MOS proto-oncogene, serine/threonine kinase	4342
CRH	ENSG00000147571	0.136488	-0.968777	4.08047	-0.237418	0.812333	0.999727	corticotropin releasing hormone	1392
LINC01603	ENSG00000253479	0.136488	-0.968777	4.08047	-0.237418	0.812333	0.999727	long intergenic non-protein coding RNA 1603	100505739
REXO1L2P	ENSG00000277422	0.178707	-0.968777	4.08047	-0.237418	0.812333	0.999727	REXO1 like 2, pseudogene	100288527
LOC100288748	NA	0.189436	-0.968777	4.08047	-0.237418	0.812333	0.999727	NA	NA
LOC100500773	NA	0.189436	-0.968777	4.08047	-0.237418	0.812333	0.999727	NA	NA
SAMD12-AS1	NA	0.189436	-0.968777	4.08047	-0.237418	0.812333	0.999727	SAMD12 antisense RNA 1	552860
PCAT2	ENSG00000254166	0.178707	-0.968777	4.08047	-0.237418	0.812333	0.999727	prostate cancer associated transcript 2	103164619
CASC21	NA	0.178707	-0.968777	4.08047	-0.237418	0.812333	0.999727	cancer susceptibility 21	103021164
MIR30B	ENSG00000207582	0.178707	-0.968777	4.08047	-0.237418	0.812333	0.999727	microRNA 30b	407030
LRRC24	ENSG00000254402	0.136488	-0.968777	4.08047	-0.237418	0.812333	0.999727	leucine rich repeat containing 24	441381
CCL21	ENSG00000137077	0.178707	-0.968777	4.08047	-0.237418	0.812333	0.999727	C-C motif chemokine ligand 21	6366
LINC01506	ENSG00000234506	0.189436	-0.968777	4.08047	-0.237418	0.812333	0.999727	long intergenic non-protein coding RNA 1506	101927015
VPS13A-AS1	NA	0.178707	-0.968777	4.08047	-0.237418	0.812333	0.999727	VPS13A antisense RNA 1	100286938
LINC01507	NA	0.178707	-0.968777	4.08047	-0.237418	0.812333	0.999727	long intergenic non-protein coding RNA 1507	101927477
LOC101927575	ENSG00000227463	0.178707	-0.968777	4.08047	-0.237418	0.812333	0.999727	uncharacterized LOC101927575	101927575
UNQ6494	NA	0.189436	-0.968777	4.08047	-0.237418	0.812333	0.999727	NA	NA
MIR4670	ENSG00000264158	0.189436	-0.968777	4.08047	-0.237418	0.812333	0.999727	microRNA 4670	100616351
LOC158434	ENSG00000275465	0.189436	-0.968777	4.08047	-0.237418	0.812333	0.999727	uncharacterized LOC158434	158434
LINC01492	ENSG00000225564	0.178707	-0.968777	4.08047	-0.237418	0.812333	0.999727	long intergenic non-protein coding RNA 1492	101928496
MIR455	ENSG00000207726	0.178707	-0.968777	4.08047	-0.237418	0.812333	0.999727	microRNA 455	619556
MIR147A	ENSG00000207814	0.178707	-0.968777	4.08047	-0.237418	0.812333	0.999727	microRNA 147a	406939
LOC51145	NA	0.178707	-0.968777	4.08047	-0.237418	0.812333	0.999727	uncharacterized LOC51145	51145
MIR3960	ENSG00000283863	0.136488	-0.968777	4.08047	-0.237418	0.812333	0.999727	microRNA 3960	100616250
MIR6855	ENSG00000276124	0.136488	-0.968777	4.08047	-0.237418	0.812333	0.999727	microRNA 6855	102466750
MIR126	ENSG00000199161	0.178707	-0.968777	4.08047	-0.237418	0.812333	0.999727	microRNA 126	406913
MIR4767	ENSG00000264268	0.178707	-0.968777	4.08047	-0.237418	0.812333	0.999727	microRNA 4767	100616467
MAGEB5	ENSG00000188408	0.178707	-0.968777	4.08047	-0.237418	0.812333	0.999727	MAGE family member B5	347541
MPC1L	ENSG00000238205	0.189436	-0.968777	4.08047	-0.237418	0.812333	0.999727	mitochondrial pyruvate carrier 1 like	347411
SNORA11C	ENSG00000221459	0.189436	-0.968777	4.08047	-0.237418	0.812333	0.999727	small nucleolar RNA, H/ACA box 11C	100124540
MIR532	ENSG00000207758	0.178707	-0.968777	4.08047	-0.237418	0.812333	0.999727	microRNA 532	693124
MTRNR2L10	ENSG00000256045	0.136488	-0.968777	4.08047	-0.237418	0.812333	0.999727	MT-RNR2 like 10	100463488
TSIX	ENSG00000270641	0.178707	-0.968777	4.08047	-0.237418	0.812333	0.999727	TSIX transcript, XIST antisense RNA	9383
MIR374A	ENSG00000199168	0.189436	-0.968777	4.08047	-0.237418	0.812333	0.999727	microRNA 374a	442919
CHMP1B2P	ENSG00000278530	0.178707	-0.968777	4.08047	-0.237418	0.812333	0.999727	charged multivesicular body protein 1B2, pseudogene	101060146
H2BFWT	NA	0.178707	-0.968777	4.08047	-0.237418	0.812333	0.999727	NA	NA
HS6ST2-AS1	ENSG00000235849	0.189436	-0.968777	4.08047	-0.237418	0.812333	0.999727	HS6ST2 antisense RNA 1	100874102
MIR892B	ENSG00000216098	0.178707	-0.968777	4.08047	-0.237418	0.812333	0.999727	microRNA 892b	100126307
MIR105-1	ENSG00000207957	0.189436	-0.968777	4.08047	-0.237418	0.812333	0.999727	microRNA 105-1	406897
SRY	ENSG00000184895	0.178707	-0.968777	4.08047	-0.237418	0.812333	0.999727	sex determining region Y	6736
TGIF2LY	ENSG00000176679	0.178707	-0.968777	4.08047	-0.237418	0.812333	0.999727	TGFB induced factor homeobox 2 like Y-linked	90655
RBMY2EP	ENSG00000223637	0.178707	-0.968777	4.08047	-0.237418	0.812333	0.999727	RNA binding motif protein Y-linked family 2 member E, pseudogene	159125
DAZ2	ENSG00000205944	0.136488	-0.968777	4.08047	-0.237418	0.812333	0.999727	deleted in azoospermia 2	57055
POLR2J2	ENSG00000267645	22.724	-0.968178	0.494425	-1.95819	0.0502079	0.999727	RNA polymerase II subunit J2	246721
RUVBL1-AS1	ENSG00000239608	5.35362	-0.966353	0.973292	-0.99287	0.320773	0.999727	RUVBL1 antisense RNA 1	100874089
LOC644762	NA	1.51977	-0.965864	1.88379	-0.512723	0.608145	0.999727	NA	NA
UBE2Q1-AS1	ENSG00000229780	1.27779	-0.965383	2.19234	-0.440344	0.659688	0.999727	UBE2Q1 antisense RNA 1	100874097
MIR4635	ENSG00000263834	2.65323	-0.964344	1.44422	-0.667728	0.504307	0.999727	microRNA 4635	100616479
OMD	ENSG00000127083	3.51993	-0.964242	1.39015	-0.693622	0.487919	0.999727	osteomodulin	4958
GABRG3	ENSG00000182256	1.67483	-0.962245	2.02432	-0.475342	0.634543	0.999727	gamma-aminobutyric acid type A receptor subunit gamma3	2567
ZNRF4	ENSG00000105428	1.67483	-0.962245	2.02432	-0.475342	0.634543	0.999727	zinc and ring finger 4	148066
GHRHR	ENSG00000106128	1.63817	-0.96091	2.29799	-0.418152	0.675836	0.999727	growth hormone releasing hormone receptor	2692
SNORD4A	ENSG00000238578	9.36774	-0.959671	0.777937	-1.23361	0.217348	0.999727	small nucleolar RNA, C/D box 4A	26773
LINC01186	NA	2.42624	-0.958471	1.56132	-0.613886	0.539291	0.999727	long intergenic non-protein coding RNA 1186	101927574
XXYLT1-AS2	ENSG00000230266	4.07604	-0.958119	1.16062	-0.825526	0.409073	0.999727	XXYLT1 antisense RNA 2	101410543
PRICKLE2-AS3	ENSG00000226017	3.40083	-0.957841	1.22127	-0.784299	0.432865	0.999727	PRICKLE2 antisense RNA 3	100874243
DSG1	ENSG00000134760	3.94062	-0.957515	1.44418	-0.663015	0.507321	0.999727	desmoglein 1	1828
MLLT10P1	NA	5.38425	-0.955769	1.12878	-0.846724	0.397149	0.999727	MLLT10 pseudogene 1	140678
RGS11	ENSG00000076344	11.3898	-0.954963	0.745192	-1.2815	0.200019	0.999727	regulator of G protein signaling 11	8786
PSMB11	ENSG00000222028	1.61741	-0.953308	1.86327	-0.511631	0.608909	0.999727	proteasome subunit beta 11	122706
MIR1296	ENSG00000221063	4.1701	-0.951282	1.15362	-0.824607	0.409594	0.999727	microRNA 1296	100302150
RNF219-AS1	NA	4.88911	-0.94929	1.01971	-0.930943	0.351883	0.999727	NA	NA
LYPD8	ENSG00000259823	1.6641	-0.948463	2.07062	-0.458058	0.646911	0.999727	LY6/PLAUR domain containing 8	646627
[truncated: 24,997 more rows]
