# Supplementary material for: Copy number variation-associated lncRNAs may contribute to the etiologies of congenital heart disease
Source: Commun Biol. 2023 Feb 17;6:189. doi: 10.1038/s42003-023-04565-z (PMC9938258; doi:10.1038/s42003-023-04565-z)
Supplement: Supplementary file 16 — Supplementary Data 13 [file 42003_2023_4565_MOESM16_ESM.xlsx]

## Sheet: efficiency of differentiation
The relative yield of cardiomyocytes and efficiency of cell differentiation evaluated by flow cytometry (Fig 8b, Supplementary Figure 11-16)
	SI (HSALNG0104472 knockdown group)	NC (control group)
Group 1	0.274	0.304
Group 2	0.274	0.32
Group 3	0.252	0.317

## Sheet: qPCR_IPS
qPCR analysis of HSALNG0104472 in human induced pluripotent stem cells (hiPSCs)
Sample ID	Condition	Target gene	Relative gene expression（2-ΔΔCt）
NC1	NC	HSALNG0104472	1.97359
Lnc_knockdown1	Lnc_knockdown	HSALNG0104472	1.23871
NC2	NC	HSALNG0104472	0.502661
Lnc_knockdown2	Lnc_knockdown	HSALNG0104472	0.314545
NC3	NC	HSALNG0104472	0.523748
Lnc_knockdown3	Lnc_knockdown	HSALNG0104472	0.277484
NC1	NC	NKX2.5	0.894264
Lnc_knockdown1	Lnc_knockdown	NKX2.5	0.60246
NC2	NC	NKX2.5	0.924974
Lnc_knockdown2	Lnc_knockdown	NKX2.5	0.560013
NC3	NC	NKX2.5	1.18076
Lnc_knockdown3	Lnc_knockdown	NKX2.5	0.103592
NC1	NC	ACTC1	1.08873
Lnc_knockdown1	Lnc_knockdown	ACTC1	0.583053
NC2	NC	ACTC1	0.91196
Lnc_knockdown2	Lnc_knockdown	ACTC1	0.757309
NC3	NC	ACTC1	0.999306
Lnc_knockdown3	Lnc_knockdown	ACTC1	0.256637
NC1	NC	MYBPC3	0.58449
Lnc_knockdown1	Lnc_knockdown	MYBPC3	0.793689
NC2	NC	MYBPC3	0.715265
Lnc_knockdown2	Lnc_knockdown	MYBPC3	0.930669
NC3	NC	MYBPC3	1.18133
Lnc_knockdown3	Lnc_knockdown	MYBPC3	1.46032
NC4	NC	MYBPC3	1.51892
Lnc_knockdown4	Lnc_knockdown	MYBPC3	4.52616
NC1	NC	TBX5	0.928382
Lnc_knockdown1	Lnc_knockdown	TBX5	1.11681
NC2	NC	TBX5	0.750415
Lnc_knockdown2	Lnc_knockdown	TBX5	0.766012
NC3	NC	TBX5	1.3212
Lnc_knockdown3	Lnc_knockdown	TBX5	1.42894
NC1	NC	TBX20	0.739656
Lnc_knockdown1	Lnc_knockdown	TBX20	0.546453
NC2	NC	TBX20	0.647588
Lnc_knockdown2	Lnc_knockdown	TBX20	0.489739
NC3	NC	TBX20	0.973646
Lnc_knockdown3	Lnc_knockdown	TBX20	0.396235
NC4	NC	TBX20	1.63911
Lnc_knockdown4	Lnc_knockdown	TBX20	0.207931
NC1	NC	MYH7	0.817629
Lnc_knockdown1	Lnc_knockdown	MYH7	2.16994
NC2	NC	MYH7	1.01719
Lnc_knockdown2	Lnc_knockdown	MYH7	2.67558
NC3	NC	MYH7	1.16518
Lnc_knockdown3	Lnc_knockdown	MYH7	5.39301

## Sheet: t-test_IPS
Target.gene	t.test.pvalue	Significance_level
HSALNG0104472	0.538101	ns
NKX2.5	0.0346381	*
ACTC1	0.0395421	*
MYBPC3	0.372913	ns
TBX5	0.704639	ns
TBX20	0.0464081	*
MYH7	0.13607	ns

## Sheet: qPCR_CMs
qPCR analysis of HSALNG0104472 in induced pluripotent stem cell derived cardiomyocytes (hiPSC-CMs).
Sample ID	Condition	Target gene	Relative gene expression（2-ΔΔCt）
CM-NC1	NC	lnc	1.17194
CM-NC2	NC	lnc	0.865288
CM-NC3	NC	lnc	0.962775
CM-KD1	Lnc_knockdown	lnc	0.397781
CM-KD2	Lnc_knockdown	lnc	0.485664
CM-KD3	Lnc_knockdown	lnc	0.415105
CM-NC1	NC	NKX2-5	1.26712
CM-NC2	NC	NKX2-5	0.888931
CM-NC3	NC	NKX2-5	0.843949
CM-KD1	Lnc_knockdown	NKX2-5	1.07944
CM-KD2	Lnc_knockdown	NKX2-5	1.2944
CM-KD3	Lnc_knockdown	NKX2-5	0.92485
CM-NC1	NC	ACTC1	1.02954
CM-NC2	NC	ACTC1	0.951008
CM-NC3	NC	ACTC1	1.01946
CM-KD1	Lnc_knockdown	ACTC1	1.19508
CM-KD2	Lnc_knockdown	ACTC1	0.848767
CM-KD3	Lnc_knockdown	ACTC1	0.881634
CM-NC1	NC	MYH6	1.04593
CM-NC2	NC	MYH6	0.970138
CM-NC3	NC	MYH6	0.983927
CM-KD1	Lnc_knockdown	MYH6	0.999044
CM-KD2	Lnc_knockdown	MYH6	0.889321
CM-KD3	Lnc_knockdown	MYH6	0.95912
CM-NC1	NC	MYH7	1.2397
CM-NC2	NC	MYH7	0.896009
CM-NC3	NC	MYH7	0.864291
CM-KD1	Lnc_knockdown	MYH7	0.862608
CM-KD2	Lnc_knockdown	MYH7	0.766919
CM-KD3	Lnc_knockdown	MYH7	0.589163
CM-NC1	NC	TBX5	0.98242
CM-NC2	NC	TBX5	0.972588
CM-NC3	NC	TBX5	1.04831
CM-KD1	Lnc_knockdown	TBX5	1.00906
CM-KD2	Lnc_knockdown	TBX5	0.896973
CM-KD3	Lnc_knockdown	TBX5	0.977277
CM-NC1	NC	MYBPC3	0.999681
CM-NC2	NC	MYBPC3	0.964875
CM-NC3	NC	MYBPC3	1.03812
CM-KD1	Lnc_knockdown	MYBPC3	0.974975
CM-KD2	Lnc_knockdown	MYBPC3	0.925877
CM-KD3	Lnc_knockdown	MYBPC3	1.01584
CM-NC1	NC	GATA6	1.08134
CM-NC2	NC	GATA6	0.985496
CM-NC3	NC	GATA6	0.933166
CM-KD1	Lnc_knockdown	GATA6	0.867662
CM-KD2	Lnc_knockdown	GATA6	0.878064
CM-KD3	Lnc_knockdown	GATA6	0.765479
CM-NC1	NC	TBX20	1.04942
CM-NC2	NC	TBX20	0.98169
CM-NC3	NC	TBX20	0.968885
CM-KD1	Lnc_knockdown	TBX20	1.1642
CM-KD2	Lnc_knockdown	TBX20	1.18195
CM-KD3	Lnc_knockdown	TBX20	0.974436

## Sheet: t-test_CMs
Target.gene	t.test.pvalue	Significance_level
lnc	0.00385862	**
NKX2-5	0.593149	n.s.
ACTC1	0.8369	n.s.
MYH6	0.268954	n.s.
MYH7	0.145738	n.s.
TBX5	0.384044	n.s.
MYBPC3	0.440722	n.s.
GATA6	0.0444406	*
TBX20	0.206522	n.s.
